# Supplementary material for: Firing the Sting: Chemically Induced Discharge of Cnidae Reveals Novel Proteins and Peptides from Box Jellyfish (Chironex fleckeri) Venom
Source: Toxins (Basel). 2015 Mar 18;7(3):936–50. doi: 10.3390/toxins7030936 (PMC4379534; doi:10.3390/toxins7030936)
Supplement: Supplementary file 1 [file toxins-07-00936-s001.zip]

Archive with 7 entries (6 files):
- New folder/
- New folder/toxins-76019-Figure S1.pdf
- New folder/toxins-76019-supplementary file 1.txt
- New folder/toxins-76019-Table S1.xlsx
- New folder/toxins-76019-Table S2.xlsx
- New folder/toxins-76019-Table S3.xlsx
- New folder/toxins-76019-Table S4.xlsx
