# Supplementary material for: Firing the Sting: Chemically Induced Discharge of Cnidae Reveals Novel Proteins and Peptides from Box Jellyfish (Chironex fleckeri) Venom
Source: Toxins (Basel). 2015 Mar 18;7(3):936–50. doi: 10.3390/toxins7030936 (PMC4379534; doi:10.3390/toxins7030936)
Supplement: Supplementary file 1 [file toxins-07-00936-s001.zip › New folder/toxins-76019-supplementary file 1.txt]

>T0000_R_0.0586_L_7745
ACTGAGAGACAAAGCCATCTTCAAGAACTACAGCAAGCAGCTGAGACTTACAAAGAAAAAGTGCTTGTGTTTGAAGATTGGTTGACCGAAATGGAAAAGAAGACACCACCAGAGGAAGAAGTTCCACTTAATGATGAAACCATTGAGCGCATGAGAGACGGACTGAGGACACTCCGAAGAGACATAGATGTCCATCAAACCAACTTTGAGGCGATTATCGTCGCAAGACAGCCGCTGACACAAATGTCTGGTATAGATGCAGATCTTGTGCTCGGAGAGACAATGCAGTTAACTCAGCGATGGGAAAAATTAAACTATTATGTGGATGAACGTTTGAATTACCTGGAGGAACTCAAGGCTGAGGTTGGTCGATTTGTCGAGAACAAGAAGCCAATTGTCGAGGTATTTGAAAGTGTTGATAGTGTGCTTCAGTGTCAGCAGCCAGTGGGATTGGACGCGGTGATAGCCGACCAGCAGATCAAGGAGCTGGAGGTTGCCACTTTCCAACTTGATCAGACCGAGCCGTTGATTGACCAATTAGCAGTCAGTGGAAGCGAATTAATGCAGAGGCCTGGAACTGACCCAACAAAGATTCAAGAAGAGGTCGACGGACTTAAAGAGAGGCTTGAAGTTGTGCGGTTAAAAATATCGGAAAGACGATACTGGCTAACGACCAAAGTGGCAAAAGTGACTGAATTTTATGAAATTATCCATGTCCTGGAGGTCTGGGTAATTGAAATTCGTAAACGCCCAGTCTTGACTGAACTAATTGGCACTAAACCACAAGTCGTTAACAGGCAACTTAAAGATGTCGAGGCCGTCCAGGACGAATACATCAAGCTTAAACCACAACTGACAGAGGCAGAAAAGCTTGCACAATGGATTGTATACCATAACAAAGACGATCCTACGACTGTTAATGACGTTTCAAGTAAGCTGGAAAGTGTACGTATTCAGTTTGAAGAAATCTGGACAAAGATCGAAGTAAAATAAAACAGACTGCAGGATACACTTGTCAAATCACAAGACTTCACTGAGACATTTGATGATGTCTTGGATACACTCAGTGTCCTTGAAGAGCGATGGCAGGTTGAAAAACCCGTATCGGCCCTGCTGGATATCGCTAAGACACAACAAGCCAACTTTGAGCAACTTCATAACGATATTTTGCAACAAGAACCTGTATATGAGCAGCTAGAAGAGAAAGGTTTGCGTCTTATTTCCACACTCGCCGTAGTCGAAGAGCGCGAACGAATCGCGTCGAGACTTGAAGAAACCAGAACGCGCTACAGAGTGCTGAGAGAAAAGGCGGAAGCAAGACGTTCTTTGCTCATTCTTGTTATTCAGTCTTCACAGCGGCTGTCTGATGACCTTACACCTTTGAAGGAGTGGTTGACCGATACAGAGAACAAATTAGGACGCCTTGAACCCCTATCATGTGAGGAGGCATCTGTAAACAACCAAGTCAAGGAAATAAAAGAACTTAAGAAAGGTATCGACAAGCGTGTGCAAATTATGGAGACAATCGAAAAGACAACCGTTACTCTTGTTTCCCGTGCCGAAGCTGATCAGATGGTTGTAGAGGAGGACACGACAGACACCAAAGCGCGCTTTAATGCCCTGTTTAGTAGTGTCACTGATCGTCACACACGGCTACTAGATCTCCAAAGTCGCGTGACAACATTCAGTAGATTGTACAAGCAGGTTGATGAAGTGTTCGATCGAATTGAAGATTCGTTCCGCCAAGCACCGACATTCGGCACTGAACTGGATAAGATCAGCAAAGAGGAAGACAAAATTATGTTGCTCTTGAGAGACTTTAATGACATCCAACCAACGGTTAAAGCCGTCTTGACAAATGGCCGGGAAATTCTTGAACACGCGGACGAAAAATCCTCGGATTGGCCTTTCCACAAGCGTAAGCTTACTGACCTTGATGGAAGGAATCAAAGGACAGGTGACTGCCTTGAGGATCATCTGGAAAAGATTCGAGAATACTTCAGTCGAACAACTCATTACCTTTCTATGCTACAAGAGCACAACGTTTGGATAAATAACGTCACCAAAATAGCAGCCTTGTATGAACCCATTGGATCTGAGCCAGACATCATTAAAAGTCAAATTCGAGAGGTTGAGGAAGTGCAAGAAAACATCATAAGACAAAGATCTGTCGTTTCGGAAATTAAGAGAACAGGGGACTGGATCTGTAAGAGGCCACGACAAGACCCCATTGTGAGGTCAGCAGTGACTGAACGGGTCGATAACATTGAAACGTCGTTTGAGAGCTTTAGTGCGGAGACGGACATTCGATACGCGCGGCTTCAGAAGGGCCTTCTTAGGTCCCAGGAATTCAAGACAACGCTAGACGATTTTGTGCGTGGTATAGACGGCCTGTTTATACGTATGCAAGAAGGAAAGCAAGTGAGTGCAGACTTTGAAGAACTCAAGGAAGCAAAACAAGAACACGAGGTTATACATCAAGACATCAGCCAACAGGAACCAGTCTACAAACGAATCATGGAAAATGGTTTGGAAGTACTCGAAGAAACTGAATCAAAACCGGAAAGGGAGGGGTTGAAACGCAAATTGGACGATATAGACAAGACATGGAATGATTTAAAAGACAGGTCTGCTGCCAAGAAGGATGACATTGATCGGCTCTATCCGTTATGTGAGAAATACAACAACAATTGTGTCGTTTTCAGTGTTTGGCTGGAAGATGCGGAACATAAGAAATGCAAACTTTCATCGCCTTCGACGAACAGAGACATTATTTACAAACAGAGAAAGGAACTGGAGTATTTCCTTGACGATGTTAACAAGCATGAACCGAGCTACAGGGAAATAGGGAACAGTAGTGAAATGGTGTTAAATGTCAGTGAAAAATTGCGCGGTACTCACGGGATACAAAAAGTCAAAAAGAGAGTGGCGGAGTTTGACATGCGATGGAATGGTCTAAAGACTGATCTTGATCATAGACAAGAAAGCCTTGATTTTATCACTGAAACCTTAAATGAATGTGATATCCAGTTGGGAGAAATTGAAGATTTAATTCGCAGAGCGAGGAAGATGGTCTCTGAACCTCAAAAATTTGGAGATGACATAACACAAGGTCAAAATCATCTAACGGAGGTCAAGACCATGGAACGTGAATTAGGGACTAAGGAACAGACATTAAAGATGCTCGCAGGGGAATTCCTGGAACGTCTTCACAGTCGAGGAATGGAAAGTAAGCCGGTGCAGGAACGCATTGATAAAGTACAGGCTGAATTACAGCAAACAGAAAGGATAATGTACGACTACGAGAAACGGGTAACCGCACATCTTGATCAAGCATTGCAATTTGTTAAAGCCTCTGACGAACTACACGATTGGTTACCAAACGTTTTAGACAGTCCAATTCTTCACTCGCCAATTGAATCTCAATATGATCGACTCTTGGATCAAGCTGAAGAGCTTAAGGCCCTTGAGCAAGACATATGCCTGCACAAACCGTCGCTTGAGGTCGCGCAGGTTTCTGCAAAATGGCTTCTGGATCAAAATCGAGATAGCCCCGACGCCTGCGCCAGAATTAATGAGCGTTTGAACAGTGTCAGTCTGCCTTTAGCCGATCTTCTTACGACTCTGGACGAGAAACAAAAGAAACTTGACCGATTGTTAAAAGCCTTCCAGCAGTACGAGAATGAAAAGAAGCCACTGGAGGATTTACTTGATCAAACGGAGCTTATGCTGCAAGAAAATATTCCATTTGGAATTGATATTGGCATGGGAACAGCTCAGATCAGGGAGCTTGAGACTTTAGTGGAGACATTGGTAAGGCACAAGTCAGATCTTCGATCAGTCAACCGAGCAGGACAGAGTCTTGTTCGTCAAGTGGAGGATCGACCTGAATTAATTGAAGAACAAGTCGACCGTCTTAGTGATCGCTATTATGAAATTTTGGACAGAGTTAAAGAGCGGCTCGATAATAAGAGGAAAGCCTTGGATAAGACCAAAGTTTATGTGGAGATTGTCGAGGTCTTTGAGCGCTGGATTGTGGAAATACATATCGTTATCCAGAATCTTGAGGTCGTTCCTAAAGACCCCAAGGCAGTACAAGATCAGCTCCAGCAGATTGACGAAATCAAAAGTGCTGCCAGTAAGCTTTCCCCACAAATCATAGCCTTGAAGGAAACAACGGATTGGCTGATCGAGTTCTACTATGACGAACATGTTATAGCCGAAGACATTAAGAGACGATATGAAGCTGTGCGTAGACCTTGGGATGAACTCCCGAAACAGCTTGATTACAAGCGAAAGACCTTGGAGGATTCCCTTTCATCAAGTAAGCAGTTGCAGACAGATACAGATGAACTATTACGCTGGCTGACTAAAGTAGAACGCTCTCTTGCCTCTCAACGCCCTGTTTCTGCTGATAAGGATGCGAGTGCGAGGCAGTTGAATGACCATGGTTACATGCTTGATGAGATTTCGCGACACATTCCCAAATTTGAGAATGTCCTCACAGCTGGACAAGATGTGATAGATGGGTCAGAGTCATCTCCTGAAATTGTTGAGAGGTTGGATAATATCACTCGTCGTTGGAATGAAGTACAGACGAAGGCCGAAGAGCGTAGGGATATCCTAACCAGAGTCACTGATCATTCTCGGCAGTACGATGAAGCACGCACAAGAGTTAAACCTAGTCTTGATGCCATAGAGAAGCGCCTGGAAGCATTGGAAGTAATAACCATTGAACAGACGCTGCTTGACGAGCAAGATAAAATTCAACAGGAAACCATGACTGACTTGGAAAGACTTCGTCCATCGTACGAAACTTTGAAGAAGAGTGGCGAACTCCTTGTCAATGACTGCGAGACTGAAGTTGATCAAGTTAGAGATACAATCGATAACATAGTAGTCAAACGGACGTCTGTGGAGCGCATTCTGTTTAGTGCAAGGATGAGAATTGATAAAATGCAGGATGCTGTTAAGAGAATAACTGTTCAAGAACGTTTGGTGATTGAAGTTTGTGAGAGGGCTGAAAAAGTTATAGAGGAAGAAATTTCATTTGGAGATGACACAAAGAAGGGAGACAGGGAAATAACGAAAATGAAGAAACTGTTGTCAGAGTTGGAAGAAAAGAAGCCAGTTATAGAACAAATTGCAGTGATTGGCAGTGAAATGATGGATATTGAGAACAAGCCGGATGTCATGGTTGCAGTTAGACAGAAGACAGATACTATCAACCGGCGTTATTGTGACGACGTCGAGAAACTTAGCGATTGTATCGATAAATTGGAACGATCGTTGAATTCAGTAAAGAAATTTGGCGAAATGTTGAAAGATATTGATGAACAAACCAGGGTAGTCAAAAGAAAAACTAGCCGACAGGAACCTGCTGCTGCTGATCCGGTTAAATTGCAAGAACAGTTAGTTGAATGCGAGGAATTACAAGTAGTTGTCCAGCAAATCACGACACTTTATAGTGAGGCAGAGTACATTGGTGATGAAATAGTGGACACCAATGATCGAGAACCATCAGTGAGTGAATCTGTTGAGACCAGATTAACACGCGCGAAAGATCCTCTTGATCAATTGTCCAAGAGGCTGCACCACCGTGAACTTGAGTTGCGGGATCTGCTACGTGAGACTGGCGCTTTACAGGATCAGTTCGAAGATGTCAGCCGACGACTTGGCAAGATTCAGGATCGTACAGAGCAGCAAAAACGAAAACCGCTCTCGTGGAAACCTGGTCGCATTGCTATCACCATCTCTGAGATACAGATTATTATGAAAGAACTCAAAGAGGAAGAGGCAGCTTATCAGAATGTAGTGGATTCAGCACAGCAAATGGTCGAAAATCTTACCGTTGTAACGGAGAAACGAACCATGCAACGCAAAGTTGACGAACTGTCAAAGAGATGGAAAGACGTGACGAAGAAATTATCTGAGGAAAACACTCGAGTGTCCGATATCCACAAAATTGCCCTTGATTACCAGGAGAAGGAGAAGGAACTGAACCGATGGCTAGACAAGATTGATAGCAAATTGAGTACATTGGAACCTGAATCATGCAACCAACAGCGTCTTTTGGACCAACAAAAGGAGATCAATGCACTGCAAGCGGATATCGATAGTAAGAAAGGTCTGCAAATTGCATACGAGAGCCAAGTCGAAATGCTTCTTCAGGAATGCCGCGACGATGTTAGCGAGTTAAACCAAGATGCCAAAGACATTCGAGAAAAATGGGATGATGTGAACAAGATGGCAAATGACCGAGCCAAAAACATCAGCGACATGGAAGATCAGATGAGGAAACTAAATGATTTGACACGACCAACGAAAGAAAAGTTAAGAAAAGTGGATAAAGTTCTTGACGGCATTAATTTGGTTGGAGCTGACAAGCGAAAACTTGTAAAGATAGTAGAGGAGTTGAAGAAGAGTCAGCGGCAGTTAGAAGACATAGAAACAAAGATTGAAGCCATTGAAAAGGCAGCAGAAGAGGTGCAGCAACAGCATCCATCTTCGGATTGTGCTGCTTTAAGGGATGATGCCGAAGAGATACGGGAAAAGTGCGACAAACTGAGTGAATCTATTTGTGACAAGAGGCAACATATCGATAGCGCTTTGAAGGAACTCGACGATTTAGAAGATAATGTCAAAGGGGCCGTCGCCACTGTTAAGAGCTTAAATAAAAATTTGGATAGCAACAAGCCTCACAAACTAGTTACAGAGGAAATTGCCATCCAGATTGAGAGCGTTAAAGCGGTCGAGGCGTCACTTGAAGAAAGTAAGCCACTCTTTGACGACATCTCACGACGCGGGCGTAAGTTGTCGGAAAGTGGTATCGGATCAGAGGAATTCAATGCTCAATTGCTTGTGATTGAACGAGGATATCGAAGTATCAAGATGACAATACCTGACCGCATCAGAGAACTGGACAAATTATACTGTGATTTGAACATGTTTGATGAAAAGCTAGATCAGGCTTCTGTTTGCATCTCTTCAGTTGAAAGTAAACTGAACGATGAAAAACCTGTTGGAGGAGACGTCAATACTATTCACGATCAGATGAACGATCTCAAGGAGCTCCAGATTGAACTTGATAAACTACAAGACAAGGTAAACGACCTGAACGACATCCGCTGTGATGTAACTAGGCGTTATCCAAATGCTGAGTCGAAGGGCATGGACGAATCCCTCAAGTTCCTGTGTGACCGAGTACACACAGCGAACCAGAGGACATCAGATCGTCAAGGCAAACTTGAAGAGGGACTTGTACAATGTGGTCAGTTTAAAGATGCCATCGATTCCTTGCTTAAGTGGCTTGTGGAAACAAAAGAATTGATTGATAAACAAAGACCTGTTGCTGCTGCTGATCCTAACGTTCTGAAAGCCCAGATTCAGGAGCAAAAGCTTCTGCTAAGAATGTTCAGTGATCGTGAGGGCAGTGTGGAATCCTTAAAAGCCACAGGAGAGGAACTCATCAACACAACCGAGGACGAGGTTAAAAAGGCTGAACTTCAAAAGCGGCTGTATCGTGTGAGTCATCTCTGGGATTCTCTGAATGAAGATGTCAACAAACGACGGGATGACCTGGATGATACGCTGGGTGTCTCGGAGAAGTTTGTAAATGATTTGGAAAATGCATTGAAGCTTATCGAAGATCTTGAAAAGGCGGAAGAGTCTGAGCTTTTAACACCCACAACCTTACCCGATGATATTGCAAGACAGCTTGAAGATATCAAGGCCATCGAGCAGGA
>T0001_R_0.0594_L_7743
TAACGGCGAGAGAGAGCTGATCAGGGGGATTGCGCGAAGGATCTCTCCTGACTTTTGCATCAACGCAACAGTATTGACTGGTCTCGGTGTATGCACTAGTTTTGCTGTGCCAGTTGGATTTAGAGAGTACGAGGCACCATACTTTCCATTGTCTGGTCCAGCTCACTTTGGCGTGAAGCTTGTTAAAACAGATGAAAAGCTGACAACTTATGAACTAAAGATGAAGATTGATAAGCAAGAATATACAGCATTTGAGAAAAAAGAATGTATTGGGACTTTTGAATTGGGGACTCCAGGTGCAACATACTCCCGAAGGGTATCTGGCATGGTTAAATACGTTGAAAATGCCAAAAGTAAAACCCTTACTTTGGGCAGTTTTGAAGCAAACAAGAAAGTCGAGTTTATGGTATCGTATCACAATGATACAAATAGGTTTGAAGTGGACTTTAGAACCAATCTTGTCACGAAAGAATTGATTGCTCTAAAGTTCTTGTATTTCAACGATACCTCCATGGTCAACCGACATGTTGGATTGTTGGTGCGGGCAAAGTACGGAGATGTGTACAAGGCACAACAAGTTTGGAAAGTCGTCAAAGGACCAACTTCATTTAAACTTTTCAGCCGAACGACGTACTATCCCGGTAAGCACTTGACCGGAGAAATCGACGTTATTCCCGGGCAGAGGTCTGTCAACGTGCGATTTGACGCAAACCAGTTTAATCAGACGGTAGACTTGATGGGAAAAGTTGTCAACACTCCAGTCGTCAAGGGATTGAACTTCACTGCCATGCATCTTAGCAGCAAACTTCAAGGGTCGGTATTTGCTGGCTTTGTAAATGAAGAATATTCAAAAAGGTTCCTAATCAATGGTACTTTTAATGGTAAATATGCAGAACTTAGCTTAGGATACCTCAAGTTTGAAGATGGGCATGAGTTGAAAGCTTCTGCTATTGCAGCCGGAAAGCAGGTTGAGGTGTTCGCGAACTATAGCAGCTATAAGACTGAAGATGATGACGATATTTCTGAGGCTTTGATCGGTGGCAGATACGAGAGTAAAGTTGCTGGTGGGCGGGTATATTTCTTAAATAGTAAAGATGGTACTTACAGAAGTCTTTGTACAACTGCTTTTGTTAACCATGAAGAACCAGCAAGCGTGTGCTTGTCACTGGAGAGTGATTTAGAGCAAGAGGGAGCGTACAGGCGTGTAGGATTGACTGGAAGGATCCTGGAAAAGAAGGTTGGTGTAGAAGTTGAATACGAAAGGAACTCTGGTGAATATGCATTTAATACAACTCTCCTTTACAACGAAAGAGCTGTTGCACAAAATTCGTGGTTGCTGACTTATGATGGTCTCCTCAACACGGAACTAAAAGTAATCACAAAGATTGGGAAGCGCGGTGCAGTTGCTCGTGTGTATTCAGTCTCTGATGACGGCAACGCAGTTGTCTTTGGCATAGAGGGAAAGGCGCTGGACCACACAGCCGCTGTGACGGCAACCTACACCACAGAGTACAAAGGTAACACAGCACTTTACGGTGTCCTTGTTGAAGCTCATTTCAATAAGAAACTGCCTATCAGTTACCGTATCATGGTTGAAAATGGTGACATTAGCAGGGGCATCAGTTCAGTTCTTCAAGTTATGAAGTACACATTAAAGTCCTCGACCCATTGGATAAGACCAGCCGGTCACCACTATCAGTTGGTATGGAATACTGTCTTCTTGCACGATAACTTGGTTATCCTCGGTTTCAAGGACTCAGGACTGTTGGTGTTTGGCAAGGATGCAAAGTCGTTTGCGCAAACCTGGGCCATAACAGTTGCTGACAAAGAGTTCGAGTATGGTTGGAATATTTTGTATAAGAATCTGGATACTGAATCTGCCGACATGAAACAAGTAACACTAGGACTGAAGTACGCACGAGGAAAGACAATGATGCTAACGACGACAGTATTTAACAAGGTGGATAAAGCCGGTATGATCATGGATTTCAACTACCTTCCAAAGCGACAGGTCAGACATATCGTGGAGTATTTCAAGAACGAGCGTCGAGTTAATGTCGACATCGAGTTTTTGCCAAGAATGTTTATACGTTTTATGGCTCGACTTGATAAAATAGATGGTTGGAAGCTAACGACGAACTTAAGATTTGACTGGAAAAGAATGAACAGATTAATGAAGTGGGTAGCAGCATATAAGAAGACAACTGAAGTAAGTGGGCTATCTTTCGAGTTTGGTACTGGTAGATTTCAAGTAAGAGGAGAGGGAATGTATAACAAGAGAAGCAGGACTATGACATTCGCTATTGTGGGCTTTGGAAAGACGATGAAATTGGTCGGAGTTCATAATGAGAAGCAGGGTTCTGTTAGCTTACAGTTGGTGACGGAAATACAGGAAGTTGCACGAGTCTGGCTGGAGCTGAAGGCTGCATTGAAAAATGGAGAGGCAAGTATCGAACTGAAGTCTAGCAGAAGCTTACTCAGAATGGTAACCTTGTACAAAAAGGATGAGAATCTTGTAGAAGCAAGTGTGTTTGGCTTAGGCAAGCAGCTGGTGCGCCTTCAGGGGCAGTACAAGAGGGAAACAACAACGTTGCAGGGCAGTTTGTTTGTTTATAGTCGGGAACGCTTACGTGTTATCGCAAAGTTGAACCGTGCGGAGAGAGCTGTATTCTTGCATTTCGATGCCATAAGAAAGAACTGGAATGTTGGATTTATTGGCAAATATGACCCTAGGAAAATGACAGTTACCCTGAGCGTCGAGGCACTTCAAAAGGTGATTGGTATTGCTCTGCGTGCTGATTGCCGAGAATTGATCATTGGGGCTGATGCCTTTTACCAAGATCAGACTGTAGGATGGTATGCGTTAGTAGATACAGCTAAGAAGGCTGTTATTTATAACGTTACTTTCACTCCTCGGTTGTCAGGGCAGTTGGTTGCTGAAGCTGTTGATGACAGAATCTTAAAGTTTACAACCCAAAGGAAGATTGGCAACAAAGTCGTTAATGAGACGTCGTTCTCTTACGATTTGATGGCCGACAGATCCAATTTGATCTTTCAATGGAATACGGAAACCATAAACACCGTCAAAAGCCTTGTATTATCTCTTGCAAAGGAGGGCTATAGAAACGTTTCATTGCTGTCTGAACAACTAGAAGAAATTGTAACAAAATTCGGCGATATAAGCAAAGCCAAGACCCTTGCAGTTTATCGGAATGTGTCGTCAGTGGTGCTGAGGTTAGTGAGAGAGCTGGAGAATGGATTCGAGAAAATCGACTTCAACAAAGCCAAGGACACTATTAGGCAAACTCTGCTGGATGCCTTCAAGCAAGTGTCTTCACTGAGCACCAACTCTCTCCGTACTTTAAGAGACCTAAGCCTGAAAGTCAAGGACGGCGTTCCAGAGTACACTGAAAGGCTTCGAAAATATAAGCAACAGGCTAAAGTCTTGTGGAGACTGTCGTCTGATATAGGAGTAACAGTTGCAAACAACCTCACTGATAGTGTTAAGCCAGTGTTGAAGACTGCCTTGAAGCTTGCCAAAGAGTTTAAAATCCGTGGAAAAACTATGGAAGAGATAATTGAAGTTGTTGTGAAGTACGTTAATCAGAAAGCAAAGTTGATTGCTAGACAGATCAGAGAAAAAGCCAAGACCACGGTGCCAGAAATTGTTTCATTGGTCAAACTGACAAATGTGCCTTATCTAGACACCAATGTGGAGCAATTGTTCATTAAAGGAGAAGCAAGGCTCCGACAAGCAACCTTTAACTATGACATAAAGAAGACGACAGAATGGCTGAAGCGCGAGGCCATGGAAATGAAAATACAGGGAAAGAACCTCCAACAACACATTAAGCAGTTGCAAGCAGAGCTGAGAAAACTCCCCAAGGTCTTGAAATCGACCATGCTAACATCATTAGAAACGAGCAAAGAATATATACAGGCAGCAAACATGGTCATCATGCACGCGAACGCCTTTTTGCAGCCAATGACAAATTTCTTGAAGAATGTCAATGTATCTGTGTATAAACACTATGGACCGTTGGTGAACAAAGTGTACAGCCAGCTTGCTGGACGTGTATCGCACGTTTACGCTCCCCTGGAAAAGGCCGTCAATCGTTATGTGGAGAGCGTTACAAAGTTTGTGTTGCCGCTTGCCAAACCGGTGAAATTTGTTCTCAAGGATTGGGAACAACAACTAAGAGACCTAACGATATTTGAAAAGAAACTTATGGCAACTGTCGAGCAGTATCTGCAAAAAATGTCATCTAAAGCACTGGTGAAAATGCAGCAAGTTAAAGCAACGACAACTGAAGTAATGGAAAAGGCCCAGACTGTCTTGCAAACAGTTTCGCGTTCATCTACTGACGAACTTGTTGATCTAGTCTACGAGATAACTGGTGTTATGATCCAAGATGCTTTAGAAAAAGTACGGGGCTACTATCACGAGCGGGAAATGATGGCCAGAAAGATCTTTAATACTGCAATGAAATACTATGAAGATAGTGCAGTATTTTCACAGCGTCTTTCCAACTATTCATTAGACCAAATAATTGAGGATGGCCTGGTCAAATCGGGAGACGGGATAACAATGATGTCGACAGAAATTGCATCAACAGTTGACCAAATGTCGCGACTCGACCTTAGCAATCCTCTGTTAAAGGCATGGAAAGAAACCGACTTGGTTGGCCAACTCGAAAAGTATGGTGTCAGTGGGAAAGTAGCTGCGTATGCATTGCAGGCAAAGAAGGTGAATGTAAGTGACCTTGTGTTCTCCACCGTTCAGAAGATGCGACACATCCTGTTAACTCTCTATTCAAGAGCTGCAAGGCAAGCGTTGAAATACAGTGAAACTGCTACTGGTATGGTACAGTACATGATGGCAGTACCTAAGAAAGACTTCAAAGAATTTGCCGCTGATGTCGAGATGTTCATAAAGAGGAGCCGTGACCAAATGATGAAGTCAGTGAAGAAGAATTATGTTGTCACGTTTGATCGTATATCCAAGTGGACACATGTAGCCAAGTTATTGTATGATGATTACTACATCATGTATCTTGAACCCGCTCAATACTGGTATGGTCTGATCAAAGAGAAAACCATGTACATATACGAGGATAACAGAGAAGAGGGGCTTAAGGTGTACGAGCATTACAAAGACTTCGCTACTTTAATATTCCAAAGAAAATTAACCAAAACCAGGAAAGAATTGGTCAAGAAATACAACGAAATGTACCTGATGATGGAAAAGCTCTTTGAAAAGTACGCTGACTTGACATGGGAGGAAATGGGACAGAACGTCTACAGGGAGACAGTCCATGCTTATAATACGGCTTACAGGATGACAGAGAAACGAGTGGCCAAAATGACAACCCTAATTGAGAAAGTGAAAGGAGAGTGCAAGAAGATGTGCAAAGGTGCTGGTATTGTAGTTGCCAAGTATAAGAAAATGTTTACCAAACATATTATGCCAAAGCTAGGAAAATTGTACAGAGAGTATCATGCCCTTGCAACGACACATCTCTTGAAGGTAAAGAAAACGGCTCTTGAACTCTACACTGATGCCTCTCTTCGTGCTGCCCAGTTGTATGGGGACAACAAACGCAAAACTATTGAACAGTTGTATAATGAAATTACAGTGTTTGTAATCGACAAGTACAGCACATTTTCGACTAAGACTGCTAAAGAGTTGCAAGTACAGTACAGGAGGGCCTATGTTGTTGCAAAAGATATCCTGTTGCCAGAACTGAAGAAAGAAATGGAATCTATCTTTAACCAGACACTCCGTGCTTCAGTTGTCTTGGCTAACACTACTATTGACTGTTTCACCCCACATTATCGCATTGTGAAGAAGAATGCCGAGGATGCGTTAAGGTATGGAAAGGTGTACGGCAAAGAGCTTGTCGAGGTGTCAAGGCAGAAATTGCATAGGCAGGTAAAAAGGCTCGTGAAATACATTGAAGACTTGTTAGAAAAGATAATTAGGTCACCAATATATCGGGAATACAAAACCCGCTTTTTGGAACACAAAATCGTGAAAATATCGGCTGAGAAGTATAAGGAGCTAAAGCCAAAGGTTGTAGCCAAATATTCTGAACTTGTAGGACTAGCCAAGGATCTTATGGAAAGCGAGCGAGTATTGCAAATGATCCGGCGTGCAAGAGAATTTTTTAAGTCGATCGATACCTCAAGACTTCGGCAAATCTATCAGAGTGTAAAATATACTGCCGAACAATTGAAACCAAGAGTCGACTCACTTTTGGAAAGTACTAAGGAGACAGCAAGTAAAGTTCCTGGGATGTTGAAACGAAGAGCAAACTTTTTTGTACAGAATCCTGAGGAATGTTTCTGGAAAACATACGGAGAACTCATAGCTTTAGGAAAGACGGTGAAGAACGTCGACTATAGGCAACGTTTAGAAGAAACAAAAGGTGACCTTCTTGCATTAGCTTTCGAGATAACAGATATAGAGACGAAGGAAGCGGCATTAGAAGCCATGGAAACAATTTCAAGACAGTATGAACAGATTAAACAGGTACCCATGATGCTGAAGGAGAAGTATACCAAGGTAATTGCTACATATAAGACGAAATTGCAGGAAATCATGCAGTCAGTAAGAAATGGATGGGATCGTTGTCCTTACAAAACTATTGTTGAGCATGAGATTTGGATGGAAATAGTAGAGGAAGTCAAGAGCCATGAACTTGTTGCAGAAGTTTCGCAATTGGCAAAGAAGTTAACGCAAATGGCAAAGACAACGAGCCGAATGATTGCAACTAAGGTGGTGGACTATGGAAAGACACTTAAAACAGAGCTCGTCGCCAAAAGGACTCTAATCCAAGCCAAGGTAATCAGGGAGTATGTCAGAGCTGTGCAGGCCCTTAGAAAGTTTGTCAAGGAAACTACCATCGAAGATATCGTGAATTATGTCATCCAATCTGCACAGGGAACAAAGAGCTTATTGTTGGCAAAGAAGAGTACTCTAGAGTTACTCCTGAAAAATTGGTATCTGGAATCGAGTGCAAAAGTCGTACGCTGTTACACCAAAGCACTTGCACAAGGTCGAGTCTATTACTCTCTTGCAATGAAAGAGTGGAAGAAATACGAACCTAAAGTTAAATCAAGCTACGAAAAGGTTATGACTACTGTCAAGGCACACTTGAAGACCTCGGAGAAGCTTTTGCGGGAGGCACAGGTGAAGGCACAGCGGGAGTTACTCAAGACTGCCGAGGAGGCTCGCAGGATGTGGGTAAATAGTAAAATCACGGAAAATTTCAATGCGTTCAAGAGAATGACTATCAGGGAAACCATAGTCGAGATCAAAGGCTTGCCAATTAAGATAGCGACGGTGTATAATAGTTATAAAATGAAGTTGGTGGAAAAAGCTGAGCTGTGGGGAGATCTGATCAAACAGTACACCAAGCCGTACATTAAAATGGTTGATGCACCATTGAGGTGGATTGGAAACGAAATTAACGAGACCGCAGTATTTGTTTACCGATACTACGGACTAAGAGAAAAAGCATCTGACTTGCGCTCTTACGTAGAATTGAAAGGTCGTGTTTACATCCCACGAGTCTCTGCAGCTGTGAAGGAAAGCGTCTTTGAGTCCGGTATGTCTTTACTCAAAACTGTGCATAGTTCGTTGGTCTACGTCGACAGGATTGATGCCAAAAAAGCCGAAGCATTGATGAAGAGCTATGTCAAGAAGCTGCCTGACATTAAGGCCAAAGTGAAGGCTTACTT
>T0002_R_0.1782_L_7647
AGGTCCAGTTCAAGGAGAGGAGTGGTGTCTGAGCGTTTAATCACTGCGTCGCACGCAAGAACACAGTTCGCCGAGTGGAGCTGTGTCAGTTGCGAGTGTACAGCAGTACAGAGGCCTAGTTTATGAAGAGATTGGTCCATGACCAATTCTAGTTCATAATGGCCCGGTATGGACTGATATGGACCATCGTAGTTATTGCGATTTTTGCCCGTGCGTCTGATCAAGCTCAAATTGACTCAGAAGATGTAAGACCAAAGGCTGGAGTTTGCCCAGACTCAGAGCAGAAGGAAGAATGCCCACCGCCAGATTTGGTGGAAAACGAATGCTTAATTGACCAAGATTGCCCCGGACCCACCAAGTGTTGCTCTGATGGCTGTCAGCTGAAGTGTGTACAGCCTAAAGTAACAGAAGCTGGAGAGACTTGCTCTGATTCAGTTGATCTTTTGGTCCTTATTGATGCATCGGGGAGTATTGGTCCCGAGAACTTCGACAAAATAAAAGAATTTGTCAAGAAGATCGTTGCTGCATTTGATGTCGGTCCAAATGGAACTCATGTTGGAGCTATTTGGTACTCGAATGATGCCAAAGTGGCATTTGACTTTAAGAACTTTACAGGCAGCGACCTGACAGCAAGTAACGTCTTCAAGGCTGTCGATAGTATACAAGTTACAACCGGTAAAACAAGGATAGATTTGGCTTTACGATTAGCATATAGTGATCTTTATAGTGACAAAGGAGGAGTACGATTCGACAAGCCGAAGATCCTACTGGTCATGACGGATGGAAGACAGACAAGAGGAGTAGAGGCACCAAATGCGGAAGATTTGCATGTTGCGTCAAAGCCTCTTAAAGAGCTTGGTGTACAAGTGTATTCTCTTGGTATTGGTACTGACTACGACATTGGGGAGTTGTTGGATATTGCTTCAGATGATGCAAGTGTCTTCCGAGCAGCAAGTTTTGATGAACTGCTGTCAATCGTGGCAAGCATCACTGAGCAGACATGCAAAGGATGTACAAAGCCAGTGGATATACACTTCGCCATCGATTCATCAAACAACATCAACCCTGCTCAGTTTGATTTGATTAGGAATTTCCTCAAAGCATTTGCTGACAAGTTCGTCATATCGAATCGAGGTGCTCATTTATCAGCGTCAGTTTACAGTGACGACGCCAGGCTGGTTTTTGACTTGTATAAAGGTATATCGCAGGAAGAGGTACGCCAAGCAATAACTCTCATTCCGCATTTACAACAGTCAGGGACAAACATGGATAAAGCACTCCGGTTGGCGTCTGAACAGGTCTTCCAGCTGCATGGTGGGACTCGGCAAGATGCTGCAAAAGTAATAATCCTTATCACAACAGGAAGTTGTGCCGAATGCAAAGAAAGTTTGGTGGATGCCGTTAAACCACTGAAGAGCGGAGGGGTACAGGTGGTGACCTTGGGGATCGGCGACAAAGTTGATGTTCGGGATATTGAACAGATGTCATCGTTACCGGCAAGGAGACACATTTTCCGTGCCGAGGGATTTGAACAACTTATCAATGCCGTCTTCATTCAGAGAATATCAGAAGCAGCCTGCAAAGGAAAACCAGGCAATTGCCCCATTGCCCAAAGACCTCCATTCTGTCCGCCAACAATAACCTACAAATGCGAAGTGGATACAGATTGTCCTGAAGGTGAAAAGTGCTGTTTAGATCCATGTGACAAGACATGTACCCCACCCAAGCTCGCTTGCATCACACCTGTTGACTTCGTCTTTGCATTGGATTCATCCTTCGCTGTTTCTCGAGCTGGATTTGAACAGATGAAGAGTTTTGCTTCAAATGTTGTGGATTCATTCCGGGCGTCAGAGATCGATTCCCATGTCGGTTTGATTACATACGGAGAGAATGCAAAAGTCGCTTTTAATTTTGGACAGTTCTACAATGCCAAGAAAATTAAAAGTGAAATAAATAACGTTCCCTACGATCCAGTGGCCCAGAGTAACGTGCCTGCAATGTTAAGAGCGGCCAGGGAAGAACTCTTTAGTGTCAAGGGCCGTTCCAGATTAGGTGTTCCTAGGGTGTTAGTTGTTCTTTCGGATGGCTCTATCCCTGACTCGCAGGCAGCTGCTTGCAAGGTTGAGGCCGACAAACTCAAGCAAAAAGGTGTGGGTGTAGACATAATGGTAGTTGGTGTAGGTGCTCGTGCTAAGACGTCGACTGCTCTGAAAAATATTGCTGAAGGAAGAAGAAAATTCTTTGAGGTGAATAGTTTTGAAGATTTAGCAGGCTACAAAACCCAGCTTGACATTGCTGAAGAAATGTGTTCAGCAAAATTGCCAGAGTTTGAATGTGAACCAGTCCCAGAGAGCCCTGACTGCTTGATCAGGGATAATGAATGCGACACTGACTTTGACTGTCTTGGAACATATCAGTGTTGCCCCGATGATTGCAGGCGAAAGTGTGTTCCAACTGTGACATCTTGCTCTGATTCAGTTGATCTTTTGGTTGCACTGGATGACTCAGCAAAGGTTGGTGCCATCAACTTCCAGAAGATCAAGAACTTCGTCAAGCAACTTGTGGGCTCCTTCTCGGTATCCAAAACCGGTACACGGGTTGCAGCTGCTAGTTACAGTGACAAAGCAAGGATTGCTTTTGGATTCAATGATATCATCTCGTACAACCTGAGTGATGTTCGGGCAGCTGTTGATAGGATTCCATATGTGTCTGGATCAAGTTCAAGGATTGACAAGTTCTTAGAGCTTGCTTATGATACAGTGTTCACTCCACAAGGTGGACACCGCAAAGGCCGCGCCAAGGCAGTCATTGTTATTGTCACAGATGGCAATACTGCTGCGGACTCAAAGCGACTAGATTTAGCGTCATGGCCGTTGAGAGGGCAGGATGTGAGAATCATAGCCGTCAGTGTTGGAGACAAAATCAACGAAAAGAGCCTGGAAAATGTTGTAAGCTTGCCTGTCAGGAACAATGTTTTCTTGGCAGCCTCGTTTGACGATATCCAGAAGAACATAAGGGAGATTACAAAAGCCTCGTGCCAGCCAGCTCAACTCAGGCCACAGCAACCAGTTGTGACCAGGGCAGGACAACCTGGACCACCAGGCCCCAAAGGAAACAAGGGAGCAGCAGGTGAAAACGGTGGCGGAGGAAGCGGTGGAGAGGTCGGAGACCCAGGTGACCCTGGTCCATCTGGTAATCCCGGACGACGTGGTCCAAGAGGACCACCTGGTCCCCCAGGACCCCCAGGAGGCGGTACCAAAGGTCCAGATCCACTCGGAGCTCGAGTAGGCGTTGAGGGAGCAGGAACAATTCAAACATTCGATCCAAGGCCAGGTGGTGCTGGACCACCAGGACCTCCAGGAGAAGGCGGACCAGCTGGACCTACAGGTGACAAAGGACCTGAAGGACTCAAGGGTCTTCCAGGATCCAAAGGACCTGCAGGACCATTCGGACCCCCAGGACCAGCTGGAGAGCCTGGAACTGACGGAGTTGATGGTCTCCCAGGACCTCCTGGTGATCCTGGCCTTCCTGGTGAACAAGGTCTTGTGGGTGCTAATGGATTGCCTGGACCTCAAGGAGAATTTGGATACAAAGGAGAGAAGGGTTTGGCTGGAGACAACGGAACAGCTGGTGAACCTGGTAGACCAGGAGAAAAGGGTTACCAAGGAGAAAAAGGAGCCCAGGGAGAAGCTGGACCAATGAGAGCCAAAGGAAAAGATGGTAATGTTGGACCCGTTGGACCAATCGGCCAAAGGGGACCTCGCGGACAAGCAGGACCTATTGGACCAACTGGTCTTCCCGGCCCTGATGGCGAAAATGGAAAGAACGGCCTTCGTGGCCTTGCTGGAGACAAAGGTCGCGCTGGACCTCGAGGTTCGCGTGGTCTGAAGGGTTTAACTGGAGACAAAGGTCTTGTTGGAGCTGAGGGTCTTAAGGGATCTTCAGGACCCAAAGGTCTGAGAGGAAAGGAAGGACCCGAAGGACCAAAAGGAGAAAGGGGTGAAGCCGGTCCCGCAGGTCCACCTGGATTGCTTGGAGAGCCAGGAGAACCAGGGGATCAAGGACCAGAAGGACCAGTCGGACTTCCAGGACCTAAGGGAGATGATGGTGTTCGAGGTTCAATGGGTCCAGCAGGAAGCAAAGGCAGCGCTGGTGATGCTGGTCTCAGAGGCCCCCCTGGTCTTCAAGGACAAGCTGGACCACCAGGTTCCGTTGGAAAAGCTGGTCCACCCGGCCCACAAGGTACAACTGGTGAAAGGGGACAACAAGGCCGACCAGGAGACACAGGCGCTCCAGGACGCTCTGGTGCTAAGGGAGCAAATGGTGACGCTGGAAACCGAGGAAATGGCGGAGAGAAGGGATCACGAGGTTTCCCAGGATTAAATGGCAATAAAGGAGACAGTGGTCCACGAGGTGAGCCCGGACGACCAGGTAATCCAGGAAGAGATGGAAAACCAGGACCAAGGGGAGCACCCGGAAAAGATGGAGCTATTGGACCCCCAGGAAGACAGGGTCAAGAAGGATTGGCTGGCGCCATTGGACCACGGGGACCCACTGGAGTTGTGGGTATACTTGGCGCCCCAGGAAAAGATGGAAATACTGGAAGGAAAGGTGCCACGGGAGATGTTGGCCCACAAGGAGAAGAAGGAGATGTTGGACGACCAGGAGATATGGGTCTGCCAGGTTTATCAGGACCAAGTGGACTGAGAGGACCAGTCGGTATCCAGGGACCACCTGGGGTTGCTGGACTCACTGGTGTTGCAGGAAAGGACGGTGCCCCGGGACCAAAAGGAAAAGCCGGACAAGTAGGAGATGTTGGACAACCGGGACCCGCAGGACCAAACGGACAACCAGGCATGCCAGGATTACCAGGACCTCCAGGTGCTGATGGAGCAAAAGGAGAGAACGGAGCACCGGGACAAAGGGGAGATCCAGGTATTGCCGGCCCTCCAGGACGACAAGGACCACCTGGTGTACCTGGTTTACCTGGCGGTGTTGGAATGGCTGGAACTTCTGGACCCAAGGGACAAATGGGCCTTGCCGGAAAGAAAGGAGAACGTGGATCTGATGGACAGGCAGGAGCCAGAGGTTTGGAAGGACCTGCAGGTCTTGTTGGACCAAGAGGACCCCCCGGAGAACCAGGTCTTGATGGCAACCCTGGAGCACCAGGAAACCCCGGACCTCCAGGACAACCGGGCGAGAGAGGACCAAGTGGTGCCAAAGGTAGACAAGGTTTGACCGGAGAAGCGGGTAATCCTAGTGTACCTGGAAAAGTTGGAGAAAAGGGAGACGTTGGCCCACCAGGAGACGACGGCGCAGAAGGTGAAGAAGGAAAGCCAGGTCCAGCAGGATTCACGGGACCAGGTGGAGATCGTGGTGTAAGAGGTTCCCGTGGATCACCTGGTTTGTCGGGAGAACCTGGAGTCAGAGGACCAACTGGACCACCTGGTCCAATTGGATTGGAAGGATCTGTTGGACCACCTGGACCACCCGGAATGCCCGGCAAGGATGGACCAAAGGGACCACCCGGCGACAAGGGAGACGAGGGAGCATCTGGCCCATCTGGACCTGATGGTGCTCCTGGTAAGGACGGAATCCCAGGAGAGTCTGGTGCACCAGGCAAAGTTGGTAAAACAGGCCCTTCAGGTTTGCCTGGACCCCCAGGACCACCAGGAGGCAGAGGTCCACCAGGACGTCCAGGAAGAATTGGACCAATTGGACGACGTGGACCTAAGGGTTACGCTGGCAGAGATGGAGCTGATGGCCTTGATGGAAAGAACGGCCCAGAAGGAAAACCTGGCCCTGATGGAGTTGCTGGTGAAATGGGACCAACTGGACCACCTGGCAAACCCGGAGCAAATGGAACGAATGGTGAAGACGGTTCTCCTGGACCACAGGGAGATACTGGAAGCCGAGGATTCCCTGGTGTAGATGGAGAAAGAGGTGCTCGCGGTGCTGCTGGCAAGGCTGGCAAAGCTGGTGAACAGGGAGAAGCTGGATTCCCTGGAGACAGTGGACGCCCAGGAGCTGCAGGAAAGCCTGGACAAAAGGGAGCAGAGGGAACATCCGGAGGAAGAGGTGTTTCTGGACAGAAGGGTTCACAAGGACGCAAGGGTAGAAAGGGACGACGAGGTGTGCAAGGTATTCCTGGACCACAAGGTGAACGGGGAGAAAAAGGAGACCAAGGCTACGGTGGACCTCCAGGACCCCCAGGATTTTCGGGCCCAAGAGGAGAACCTGGTGATGATGGACCCCAAGGACCAGTTGGTGCACCTGGACCCGACGGACCCGACGGACCACGTGGTCGCGAGGGATCAAGAGGACTTGCGGGAGATGCCGGAATTCCCGGAGAGGCTGGACCACCTGGACCACCAGGACCACCAGGACCACCGGGAGAGATTTCTGGAGGTTTATCTGGAGCATTTGCAGGATTCTTCTCTGGTGGCTTTGAGAAAGGACCAGTTTACTACAACTACTATTACAGGAGAAGGCGATCCGTTAGTGCAAATGAGGATGAGCAGATAATCAACAGAAATATTGAGGGTTTCAAGAGCTACTACGAATCCTTGCAATCATTTGACGCCCACGTTCGTGGATCAGGAAAACGCAGTTCACCCGCGCGTAGCTGCAGAGATCTCTTCTTGTGGTTCCCTGACATGAAGAGCGGTGATTACTGGGTCGATCCAAATGAGGGCTCTCCTGATGACGCAGTGCTTGTGTTCTGCAACCGAACATCCAACGAAACTTGCATTTATCCCAAGAACCCAGAGTTGGAACAGAGTAAATGGCACCGTGGTCGTGATCAGTACAAGTGGATCATGAAGGACATCATGAAGGAAACTGAAGGCATTGATTATGCTGCAGATATGGTACAGTTGAAGATGATCAAGCTGCTTAGCACAAGGGCAAGACAGAATGTCACTTACATCTGCCAGAATTCACACGCCTGGAAAGATGCTAAGAACAAGATGCTCACGAAAACAATCAAGCTTGCTGCTGATAACTTCGAAGAGATCCACGGACGTAGCATGAACCGCCATGTTAGCATGAGAGCGACACTGGATGAGTGCTCGGTAAAAGATGGCAAGCCAAAGAAGACAGTGATCGAAATTTCCACCGAAAAGCTCGAGTATATGCCAATGATGGATGTTGCTGCTTATGACATCGGTGGCAGTGGCGAGGAGTTCGGAGTTAAAATAGGACCTGTTTGTTTCTCGTAGCATGTAAATGAAGAGGGAATGTAAAGTGATTGTTTTATTAATAACCGCCTTTTACTCGACAATTAGTGAGCTAAAGGAAAGGAGGGGCTCCAGCGTTGGGGCTGCATTCATCCAAGGGGTGCAAGGGACGATGGCTCCTTCTTTAATAGTAGTGTAACAGCAATTAGACTGACGTATGTTTTCTTTACTGATGCCCACAGTTGAATCTTAGCAAAGATGGTTTAGTGATAAGGGTTGACTCTCGATGTTGTTCTTTTGTTTGATGTTGATGTTAAGCATGTTGTTCTTCTACAAATTTGTTTTTAGGGCTTTCTCTGTCGTAATTTGTAAAGCAATATCCTTCTTGTAGATGTACTTTGTGTAAATTTAGAAAATTTGTCACCCCTAAGTACATTTTGTGACCTTGTAGACCCTGTTTGACCTTTTG
>T0003_R_0.5176_L_6808
ACGACCAGGGCAACCAGGGCAACCAGGGCCACCAGGGCAACCAGGACGGCCAGGAAGACCAGGACAACCAGGACAACCTGGGCAGCCCGGACGGCCAGGTCAACCGGGACAGCCCGGACGGCCAGGTCAGCCGGGACAACCTGGGCAGCCCGGACAGCCAGGAAGGCCAGGTCAACCAGGACAGCCCGGACAACCAGGAAGACCTGGGCAGCCAGGACAACCGGGACAGCCAGGTCAGCCGGGACAACCTGGGCAGCCAGGTCAACCAGGTCAACCAGGTCAACCAGGACAACCAGGGCAGCCCGGACAGCCCGGACAGCCAGGAAGACCAGGACAACCAGGACAGCCTAGGAGGCCAGGACAACCAGGGCAACCAGGGCAACCAGAGCTACCAGTATATCCCGATTGGATTCCGGACACCGAATTCAGCCAGGATCCTGATCACCCTTACCGTGAAGCATACACTGAGACTATCACGTATATCATACCCCCGGACGGTGAGCCTTATCCGATTGACGGTTACCCAGAGGGACCTACTGGTGAATACCCAACAGATCCAAGAGGGAGATCTCCTGACTCTCACGGTCGGAGGCCACAGCCAGGCACAAGATATCCTTTCCAGCCGGGAGACAAGCCAGATCCAAGAGGCAGAAGCCCAGGACGAGGCCCGTCACCACAGAGACCAGGCAGAGATCCATATGGGCCAAGAGATCCCGGTCAACCAAGTGGGCCTTATCAGCCAGGAGATCAACCAGGACAACCAGGGCAACCAGGACAACCAGGACAACGGCCTCAACAGCCATATTATCCTCGTGGACCACGTGGACCAGACAGTGGAGATCCCCATCGTCCTGGACAAGATCCTTATGCCCCAGATTTCCCCTCAGGTCCTGACGGAGATCCCTACAGACCAATTTATACGGAAACTATCACTTATATAACAGAGCCGCCGTACGATCCAAGAGATCCAAGTCCCAGAGATAGATCACCTACGCATCCAGGAAGAGGAAGATCTCCATCACCACGGGGTGGATCACCACAGCCAAGAAGAAAGCCGTACCCTGGTTCAGACCCACGGGGACGCAGCCCGGATGGAAGGTCACCTTCGCCATCAAGACCACAGCAACCAGGACAGGACCCGAACTACCCTGAACCATATCAGCCAATTTACGAAGAGACTATTACATATGTTACGAGACCTCCTTATGATCCACGTAAACCTGGAGACCATCCACGTGAACCAAGTAGGGAACGTCCTCGACAACCAGGTGAACCACGTGGTCGAAGTCCAGGACGTCGGACTTCACCAGAAAGGCCAGGTCAAGATCCAAGAAGACCAGATACACGACCTGATCAACCTTATCGCCCCGACGATCCCAATCAACCAGGCGGAGATCCACGCCGTCCAAGAGGCAGGGATCCAACAAGGCCAGGTGATGATCCCAATCGGCCGAGAGATCCTAGCCAACCTGATTATGAGCCAGGCCAACCCATTATTACGGAAACTATAACATACATAACTGAACCTTATGGTCCAGATGGTAAACACCCGAGACAACCTGGACAACCAGATCAACCTGATAGAGGCAGATCACCGTCACCTCGTGGTCCAAGAGGCACTGATCCTAATAGATCACCTTCACCTTCTAAGCCAAAAGATGACCCAGATCGACCAGATGGAGACCCTCATGGTCCAGATGGAGATCGACCAAGGGAGCCATATCCTATTTACACAAAGACAATAACATATTACCCTCGTCCTGGTAGTCGCAGCCCTGATCGACAGTCACCAAGACAGCCGAGGAAACTGTACCCAGATCAACCAGACAGACCCGGAGATGGACCAGATAGGCCTGGAGATCGTACACCTTCACCAACTAGACCGGGAGATGCTCGAGGTCCTGATAAAGATCCACGAAGACCGGATGATCCACGCTATCCGAGAGGAGGACCACATGATCCAAGGCATCCACATGGACCAGGTGGGGATCCAGACTATCCTCGAAAGGATCCACGTGGCCCACAAGATCCGCACGGGCCAGGAGGAGATCCACGTGGACCAGGAAGAGATCCTCGATATCCATCTGGTGATCCACGTAGTCCATATGGACCACAAGATCCTCATGGCCCTGGTCGAGATCCAAGCAGACCAGGACAAGACCCGTATTATCCAAAAGGAGGCCCCCACGGACCTAAAGATCCACGTGGTCCTGGTGGAGACCCACAAAGGCCTACCCATCCTCAAGGAGGTCCTTATGGTCCACAAGATCCTCGTAGACCAGGTGGAGATCCACAAAGACCAGCACAAGATCCTTATTATCCAAGAGGAGGTCCCCATGGACCTCATGATCCACGCGGTCCTGGTGGAGACCCACAAAGGCCTACCCATCCCCAAGGTGGCCCTTATGGTCCACAAGATCCTCGTAGACCAGGCGAAGATCCACAAAGACCAGGACAAGATCCTTATTATCCAAGAGGAGGTCCCCATGGACCTAAAAATCCACGTGGTCCTGGTGGAGACCCACAAAGGCCTACCCATCCTCAAGGTGGCCCTTATGGTCCACAAGATCCTCGTGGACCAGGCGGTGACCCGCAAAGACCAGGACGCGATCCTTATTATCCAAGAGGAAGTCCCCATGGACCTCAAGATCCACGTGCTCCTGGTGGAGACCCACAAAGGCCTACCCATCCTCCAGGCAGCCCTTATGGTCCACAAGATCCTCGTGGACCAGGCGGTGACCCACAAAGACCAGGACAAGATCCTTATTATCCAAGAGGAGGTCCCCATGGACCTCAAGATCCACGTGGTCCAGGTGGAGATCCACGAAGGCCAGGACAAGATCCAAATTATCCTCAAGGGGGTCCCCTTGGACCTCTTGATCCTCATGGTCCAGGTGGCGATCCACGAAGGCCAGGAAGAGATCCACGTTATCCTCAGGGAGGTCCCCATGGACCCCAAGATCCTCGTGGTCCAGGTGGAGATCCACGGAGACCAGGACAAGATCCTTATTATCCTCAAGGAGGTCCCCACGGACCCCAAGACCCTCGTGGTCCAGGTGGAGATCCCAGAAGACCTGGACAAGATCCATACTATCCTCAGAAACCTCATGATCCAAGGTATCCAAGAGGACCTGGTCAGAAACCGCAAGAACCGTATGGCCCAGGAGGACGGCCTCGTGGTCCCGGTGATGATCCTACCAGGCCAGGACAAGATCCACATTACCCGGAAGGAGCTCCAGAAGGGCCTGATGATGATCCATCGCGTCCGAAATATCCTATTTATACAAAAACAATAACTTATTACCCAAGACCTGATCCTCGTGACCAAGGTCCTGGGCCCAAACCAGGTGATCAACCGGATGGTAGTGGCCCAACAGATGGAAGCCCTTCCCCTACAAGACCAGGAGATGACAAACCAAAACCAGGTCAGGAACCAGATGGACCAGGAACAGATCCTTCAAGACCAGGCCAGGAACCATATCCACTGTATACCAAAACAGTGACATATTATCTTCGACCACAGCCAGAAGATGACACGCCAGATGGAGCGGAACCAGGACCACAACCAAGAGATGGGCCCGATGGTCAAGCTCCACGTCCTAGAGGACCTGATTCAGATGAACCGGAAGATCCAGATGATCCATCAAAACCCAAGCGTGAGCTATACCCGATATGCAGCATCACGATTACATATTACACCGACAAGGATCCCAAGAACCAGAAACCATCAGATCAAAGTCCTGACGAGCCTTCTGATCGTGATCCGCATGACCCATCAAGACCACGTGACACTGCACCGTCCCACCAGGATGATAGACGTCCAAGGATTTTGTATCGTATAATTAAGATCACCAGAACTATAGCTTATTTTCCAGGGGTTGATCCAAATTCAGTCGACCCAAGCCAGTTGCCTTCCCCATTCCCAGCAGATGATGGAGGTGTCCCTGATTTCTCTCCTCCACCTGGATTTATCCAATATCCCTCTCCAGATGAGCAGCCTGGTCCCATCCCAAGAAGTGATGGACAAACTCCCGGTCCGTGTCCACATGATCATGGTCGTGACCCTGGTCCAGGTCCAAGAGATGATGGTCAACAGCCAGGTCCGACACCACGAGATGATGGACCACAAGGCGGAAGCCCTGATCCTTCCTACCCGATGGTACAAAAAGTATATACGAAGACTGTAACCTATACAACGGATCCGAATTTTGATCCAAATGATCTCACTAACTTCCCGGCAGGTGATCAGCCAAGCATCTGCGAAATGCCAACCCCAAAGATTCCTCGTGTGGGTGAAAGTGATCCAGATCGTCCATCTCTGCTTGACCGCTTCCCATTTAAACCCAAATTCCCTAGTGACATGTTCCCATCATCTTTCCCCGACAGTCTTTTGCCGTCAGGGAAACCAGATGGCCCTGATGAACAGCCAAAGGGTGATACTCCAGGCACATCAAGAACATTAGCATTTGCCTCACAAAGGACACAGTCATCCTATGCAAGCCGCTTTGCATCATCTACTACCTCTGGCTGGTCTAGTGGACCCGATAAAGGAAAGCCAGATGATGACAAACCAGGTAGAAGTGATCCTTCGTCTTCCATGGACTTCTCTCAGGAATTGGTTGACTACCACAACCACTACCGGGCTAAACATGGAGCACCTCCATTAACTATTTCCACAAAATTGCAAAATGAGGCTCAAAATTGGGCCAACTACATCGCTTCAAAGGGATGTCTTATGCACGACAAGAATAAGGATACAGGAGAGAACATTGCATGCTTGATGGGTCATGATATAACTGGCAAGAAAGTGGCTGATATGTGGTATGAAGAGATGAAGAAATTTAATTTTAGTAATCCTTCATATTCGTCTGGTGCTGGTCATTTTAGTCAAATGATTTGGCTTGGATCCAAAGACATTGGAGTCGGGAAAGCAACATCCAAGGACGGAAAAACCTTTATTGTAACCAAGTATTTCCCAGCTGGAAATAACCTCAGGGAATTTAAGCAGAATATCAAGCCACCAAGATGTTAAAGAAAAAAGCGGACATGTTCCTGGACGATATTTGATTTGTCTTTGAAAACAATGGTATAATTAATAATTGTACCATGTATGAAATGTATGTGTAGGTCATGCCAGTCCATTTATACTTGTTGTCCATGAATGTCTTCTATTTGGCAATTTTCAAAGGATACAATCAGGCATTCAACTAAATCTACTATTTATGCTAACATCAGCTTCCAAAACGAAGAATTAATCCCGGCAATCAAAGCACATTTGTGATTTCAAGAGCTTCATATTCTTATCTGTGTAACTCCGCACGTTTAAGTTGTCATGTAACTGAGAAGTCCTCCGCTCCGACATTGTTCCTTTTAAGACTGCCGTGTTTCTCTTTCGCAAATTTTTTTCTTTGTCCTACAATTTCTTAACTTCGTTTCGGCCAGTAAATTTGTTCATGGCATCCAGCACCTACAATTTATACCGTTAAATAAGGCAGTTTCCAAGAGCTACGGCTAAGTGAGTCTGCTTGTGTTGAAATTTTTTATCTTTTGGGTATTGGAATTTTTTTCCAGGGATTGCTATTAGATCAACTAGCTGTTAATTGAATTGGACGAATTTTGTAGATACTTTGATTATTAGCATTGTGGTTAGTTGTTCTTGACTTCGCTTATTTGGACTCTTTGAAAGAAAGCAGGTGATGATTTGGGAGTAAATTTTGACTTCGACTTAGTGGGAGATAAGGCAATGTCTCTAATAGGATTAGTGAAGGGATATTTAGTCTTGAAGAAATGTGTAAACGATTATTACTGCAAGGCTACTGTAACAGGAACATGCCCACCAGGGAATTTTATCATCTTTTCTCCCTGTGTTTCTTTGTCATTAGTTTTTGCCGTATAATTGAGCATAGGGTTTTACAATGTGTGCACTAGAAGAAGAATTTTTGCTGTGTATCCTAGTTGCTTAATTTCACTTAATCTTCCACTAGGACTATTTTATGAGCAGTTGGAAATTTGAGGGACGTAGTGCAAACCTTTAAGGCATTATTATTTTTGTGGATTCTCCTTATGTTTGTAGCCTTTAATATGGTTGCCTTTAGGAATCCTACTAGCCTTCATTTTGTTTTCCTCTTGAAACCTTTAGAAGGGCTTAACGTCTGTGTCCTAAATCCTGCTTTGTTATGCTATAGTTGCTTTTTCTTGTCTTTTCTTATCATTCTAATTTATTTTCTATTATTACTTGGCAATTATAATTTGATATTTAACTCCCTTCTTGCCATTATTCGATTTTCTTCTGTATTTTCATCTTTATTTCTCTTCTCTCTTACATCTTACTATTCGTTTCTACTCTTATTTTACATTTTATGTCCTACCTTTTTCTATAAAGCGTATTTTGAATAATTTGCCATTATGGGTTTTGTATTAGTATTATTTTTATGTAACTATAGCAACATCTGCGAGCAGAATTGCTGTCACTATTTTGATTAAATAATTTTCTTATTGTATTAGGTTTAAACAGCTTTAAGATTTTTTTTGAGTTTTTTGTATGGACTGCTGGAAAACCATACTAAAGTCAATTCGACCGAAGTCCTTCGTGATAAATTGACTGTTACGATGCAATCCAGTGTAGTTATTGTAATTTTTAAAAACTTTTTGGAATTTGAAATTGTTGAGTCTCAAAGGTTTTAAAGGGGAAACTGAGATTGTTTTCATGACTTTTGAAATCTTCAATCTCTTGTTATTGTTGAATAAAAGTAATCGCTTTTCTTGCTTCTTGCTGATGATAAGAAATGATCATGACATGGGTTGTTAC
>T0004_R_0.0413_L_5589
CTCTCCGTCTTTCTCCATTGCGTCGTGGCCTTGCTATTGACTCTACTGTAGACATTTTTACTTTTTATGTCCCTCATCGTCACGTTTATGGTGAACAGTGGATTAAGTTCATGAAGGATGGTGTTAATGCCACTCCTCTCCCGACTGTTAACACTACTGGTTATATTGACCATGCCGCTTTTCTTGGCACGATTAACCCTGATACCAATAAAATCCCTAAGCATTTGTTTCAGGGTTATTTGAATATCTATAACAACTATTTTAAAGCGCCGTGGATGCCTGACCGTACCGAGGCTAACCCTAATGAGCTTAATCAAGATGATGCTCGTTATGGTTTCCGTTGCTGCCATCTCAAAAACATTTGGACTGCTCCGCTTCCTCCTGAGACTGAGCTTTCTCGCCAAATGACGACTTCTACCACATCTATTGACATTATGGGTCTGCAAGCTGCTTATGCTAATTTGCATACTGACCAAGAACGTGATTACTTCATGCAGCGTTACCATGATGTTATTTCTTCATTTGGAGGTAAAACCTCTTATGACGCTGACAACCGTCCTTTACTTGTCATGCGCTCTAATCTCTGGGCATCTGGCTATGATGTTGATGGAACTGACCAAACGTCGTTAGGCCAGTTTTCTGGTCGTGTTCAACAGACCTATAAACATTCTGTGCCGCGTTTCTTTGTTCCTGAGCATGGCACTATGTTTACTCTTGCGCTTGTTCGTTTTCCGCCTACTGCGACTAAAGAGATTCAGTACCTTAACGCTAAAGGTGCTTTGACTTATACCGATATTGCTGGCGACCCTGTTTTGTATGGCAACTTGCCGCCGCGTGAAATTTCTATGAAGGATGTTTTCCGTTCTGGTGATTCGTCTAAGAAGTTTAAGATTGCTGAGGGTCAGTGGTATCGTTATGCGCCTTCGTATGTTTCTCCTGCTTATCACCTTCTTGAAGGCTTCCCATTCATTCAGGAACCGCCTTCTGGTGATTTGCAAGAACGCGTACTTATTCGCCACCATGATTATGACCAGTGTTTCCAGTCCGTTCAGTTGTTGCAGTGGAATAGTCAGGTTAAATTTAATGTGACCGTTTATCGCAATCTGCCGACCACTCGCGATTCAATCATGACTTCGTGATAAAAGATTGAGTGTGAGGTTATAACGCCGAAGCGGTAAAAATTTTAATTTTTGCCGCTGAGGGGTTGACCAAGCGAAGCGCGGTAGGTTTTCTGCTTAGGAGTTTAATCATGTTTCAGACTTTTATTTCTCGCCATAATTCAAACTTTTTTTCTGATAAGCTGGTTCTCACTTCTGTTACTCCAGCTTCTTCGGCACCTGTTTTACAGACACCTAAAGCTACATCGTCAACGTTATATTTTGATAGTTTGACGGTTAATGCTGGTAATGGTGGTTTTCTTCATTGCATTCAGATGGATACATCTGTCAACGCCGCTAATCAGGTTGTTTCTGTTGGTGCTGATATTGCTTTTGATGCCGACCCTAAATTTTTTGCCTGTTTGGTTCGCTTTGAGTCTTCTTCGGTTCCGACTACCCTCCCGACTGCCTATGATGTTTATCCTTTGGATGGTCGCCATGATGGTGGTTATTATACCGTCAAGGACTGTGTGACTATTGACGTCCTTCCCCGTACGCCGGGCAATAATGTTTATGTTGGTTTCATGGTTTGGTCTAACTTTACCGCTACTAAATGCCGCGGATTGGTTTCGCTGAATCAGGTTATTAAAGAGATTATTTGTCTCCAGCCACTTAAGTGAGGTGATTTATGTTTGGTGCTATTGCTGGCGGTATTGCTTCTGCTCTTGCTGGTGGCGCCATGTCTAAATTGTTTGGAGGCGGTCAAAAAGCCGCCTCCGGTGGCATTCAAGGTGATGTGCTTGCTACCGATAACAATACTGTAGGCATGGGTGATGCTGGTATTAAATCTGCCATTCAAGGCTCTAATGTTCCTAACCCTGATGAGGCCGTCCCTAGTTTTGTTTCTGGTGCTATGGCTAAAGCTGGTAAAGGACTTCTTGAAGGTACGTTGCAGGCTGGCACTTCTGCCGTTTCTGATAAGTTGCTTGATTTGGTTGGACTTGGTGGCAAGTCTGCCGCTGATAAAGGAAAGGATACTCGTGATTATCTTGCTGCTGCATTTCCTGAGCTTAATGCTTGGGAGCGTGCTGGTGCTGATGCTTCCTCTGCTGGTATGGTTGACGCCGGATTTGAGAATCAAAAAGAGCTTACTAAAATGCAACTGGACAATCAGAAAGAGATTGCCGAGATGCAAAATGAGACTCAAAAAGAGATTGCTGGCATTCAGTCGGCGACTTCACGCCAGAATACGAAAGACCAGGTATATGCACAAAATGAGATGCTTGCTTATCAACAGAAGGAGTCTACTGCTCGCGTTGCGTCTATTATGGAAAACACCAATCTTTCCAAGCAACAGCAGGTTTCCGAGATTATGCGCCAAATGCTTACTCAAGCTCAAACGGCTGGTCAGTATTTTACCAATGACCAAATCAAAGAAATGACTCGCAAGGTTAGTGCTGAGGTTGACTTAGTTCATCAGCAAACGCAGAATCAGCGGTATGGCTCTTCTCATATTGGCGCTACTGCAAAGGATATTTCTAATGTCGTCACTGATGCTGCTTCTGGTGTGGTTGATATTTTTCATGGTATTGATAAAGCTGTTGCCGATACTTGGAACAATTTCTGGAAAGACGGTAAAGCTGATGGTATTGGCTCTAATTTGTCTAGGAAATAACCGTCAGGATTGACACCCTCCCAATTGTATGTTTTCATGCCTCCAAATCTTGGAGGCTTTTTTATGGTTCGTTCTTATTACCCTTCTGAATGTCACGCTGATTATTTTGACTTTGAGCGTATCGAGGCTCTTAAACCTGCTATTGAGGCTTGTGGCATTTCTACTCTTTCTCAATCCCCAATGCTTGGCTTCCATAAGCAGATGGATAACCGCATCAAGCTCTTGGAAGAGATTCTGTCTTTTCGTATGCAGGGCGTTGAGTTCGATAATGGGGATATGTATGTTGACGGCCATAAGGCTGCTTCTGACGTTCGTGATGAGTTTGTATCTGTTACTGAGAAGTTAATGGATGAATTGGCACAATGCTACAATGTGCTCCCCCAACTTGATATTAATAACACTATAGACCACCGCCCCGAAGGGGACGAAAAATGGTTTTTAGAGAACGAGAAGACGGTTACGCAGTTTTGCCGCAAGCTGGCTGCTGAACGCCCTCTTAAGGATATTCGCGAGGAGTATAATTACCCCAAAAAGAAAGGTATTAAGGATGAGTGTTCAAGATTGCTGGAGGCCTCCACTATGAAATCGCGTAGAGGCTTTGCTATTCAGCGTTTGATGAATGCAATGCGACAGGCTCATGCTGATGGTTGGTTTATCGTTTTTGACACTCTCACGTTGGCTGACGACCGATTAGAGGCGTTTTATGATAATCCCAATGCTTTGCGTGACTATTTTCGTGATATTGGTCGTATGGTTCTTGCTGCCGAGGGTCGCAAGGCTAATGATTCACACGCCGACTGCTATCAGTATTTTTGTGTGCCTGAGTATGGTACAGCTAATGGCCGTCTTCATTTCCATGCGGTGCACTTTATGCGGACACTTCCTACAGGTAGCGTTGACCCTAATTTTGGTCGTCGGGTACGCAATCGCCGCCAGTTAAATAGCTTGCAAAATACGTGGCCTTATGGTTACAGTATGCCCATCGCAGTTCGCTACACGCAGGACGCTTTTTCACGTTCTGGTTGGTTGTGGCCTGTTGATGCTAAAGGTGAGCCGCTTAAAGCTACCAGTTATATGGCTGTTGGTTTCTATGTGGCTAAATACGTTAACAAAAAGTCAGATATGGACCTTGCTGCTAAAGGTCTAGGAGCTAAAGAATGGAACAACTCACTAAAAACCAAGCTGTCGCTACTTCCCAAGAAGCTGTTCAGAATCAGAATGAGCCGCAACTTCGGGATGAAAATGCTCACAATGACAAATCTGTCCACGGAGTGCTTAATCCAACTTACCAAGCTGGGTTACGACGCGACGCCGTTCAACCAGATATTGAAGCAGAACGCAAAAAGAGAGATGAGATTGAGGCTGGGAAAAGTTACTGTAGCCGACGTTTTGGCGGCGCAACCTGTGACGACAAATCTGCTCAAATTTATGCGCGCTTCGATAAAAATGATTGGCGTATCCAACCTGCAGAGTTTTATCGCTTCCATGACGCAGAAGTTAACACTTTCGGATATTTCTGATGAGTCGAAAAATTATCTTGATAAAGCAGGAATTACTACTGCTTGTTTACGAATTAAATCGAAGTGGACTGCTGGCGGAAAATGAGAAAATTCGACCTATCCTTGCGCAGCTCGAGAAGCTCTTACTTTGCGACCTTTCGCCATCAACTAACGATTCTGTCAAAAACTGACGCGTTGGATGAGGAGAAGTGGCTTAATATGCTTGGCACGTTCGTCAAGGACTGGTTTAGATATGAGTCACATTTTGTTCATGGTAGAGATTCTCTTGTTGACATTTTAAAAGAGCGTGGATTACTATCTGAGTCCGATGCTGTTCAACCACTAATAGGTAAGAAATCATGAGTCAAGTTACTGAACAATCCGTACGTTTCCAGACCGCTTTGGCCTCTATTAAGCTCATTCAGGCTTCTGCCGTTTTGGATTTAACCGAAGATGATTTCGATTTTCTGACGAGTAACAAAGTTTGGATTGCTACTGACCGCTCTCGTGCTCGTCGCTGCGTTGAGGCTTGCGTTTATGGTACGCTGGACTTTGTAGGATACCCTCGCTTTCCTGCTCCTGTTGAGTTTATTGCTGCCGTCATTGCTTATTATGTTCATCCCGTCAACATTCAAACGGCCTGTCTCATCATGGAAGGCGCTGAATTTACGGAAAACATTATTAATGGCGTCGAGCGTCCGGTTAAAGCCGCTGAATTGTTCGCGTTTACCTTGCGTGTACGCGCAGGAAACACTGACGTTCTTACTGACGCAGAAGAAAACGTGCGTCAAAAATTACGTGCAGAAGGAGTGATGTAATGTCTAAAGGTAAAAAACGTTCTGGCGCTCGCCCTGGTCGTCCGCAGCCGTTGCGAGGTACTAAAGGCAAGCGTAAAGGCGCTCGTCTTTGGTATGTAGGTGGTCAACAATTTTAATTGCAGGGGCTTCGGCCCCTTACTTGAGGATAAATTATGTCTAATATTCAAACTGGCGCCGAGCGTATGCCGCATGACCTTTCCCATCTTGGCTTCCTTGCTGGTCAGATTGGTCGTCTTATTACCATTTCAACTACTCCGGTTATCGCTGGCGACTCCTTCGAGATGGACGCCGTTGGCGCTCTCCGTCTTTCTCCATTGCGTCGTGGCCTTGCTATTGACTCTACTGTAGACATTTTTACTTTTTATGTCCCTCATCGTCACGTTTATGGTGAACAGTGGATTAAGTTCATGAAGGATGGTGTTAATGCCACTCCTCTCCCGACTGTTAACACTACTGGTTATATTGACCATGCCGCTTTTCTTGGCACGATTAACCCTGAT
>T0005_R_0.0497_L_5583
TACGCGATTTCATAGTGGAGGCCTCCAGCAATCTTGAACACTCATCCTTAATACCTTTCTTTTTGGGGTAATTATACTCATCGCGAATATCCTTAAGAGGGCGTTCAGCAGCCAGCTTGCGGCAAAACTGCGTAACCGTCTTCTCGTTCTCTAAAAACCATTTTTCGTCCCCTTCGGGGCGGTGGTCTATAGTGTTATTAATATCAAGTTGGGGGAGCACATTGTAGCATTGTGCCAATTCATCCATTAACTTCTCAGTAACAGATACAAACTCATCACGAACGTCAGAAGCAGCCTTATGGCCGTCAACATACATATCACCATTATCGAACTCAACGCCCTGCATACGAAAAGACAGAATCTCTTCCAAGAGCTTGATGCGGTTATCCATCTGCTTATGGAAGCCAAGCATTGGGGATTGAGAAAGAGTAGAAATGCCACAAGCCTCAATAGCAGGTTTAAGAGCCTCGATACGCTCAAAGTCAAAATAATCAGCGTGACATTCAGAAGGGTAATAAGAACGAACCATAAAAAAGCCTCCAAGATTTGGAGGCATGAAAACATACAATTGGGAGGGTGTCAATCCTGACGGTTATTTCCTAGACAAATTAGAGCCAATACCATCAGCTTTACCGTCTTTCCAGAAATTGTTCCAAGTATCGGCAACAGCTTTATCAATACCATGAAAAATATCAACCACACCAGAAGCAGCATCAGTGACGACATTAGAAATATCCTTTGCAGTAGCGCCAATATGAGAAGAGCCATACCGCTGATTCTGCGTTTGCTGATGAACTAAGTCAACCTCAGCACTAACCTTGCGAGTCATTTCTTTGATTTGGTCATTGGTAAAATACTGACCAGCCGTTTGAGCTTGAGTAAGCATTTGGCGCATAATCTCGGAAACCTGCTGTTGCTTGGAAAGATTGGTGTTTTCCATAATAGACGCAACGCGAGCAGTAGACTCCTTCTGTTGATAAGCAAGCATCTCATTTTGTGCATATACCTGGTCTTTCGTATTCTGGCGTGAAGTCGCCGACTGAATGCCAGCAATCTCTTTTTGAGTCTCATTTTGCATCTCGGCAATCTCTTTCTGATTGTCCAGTTGCATTTTAGTAAGCTCTTTTTGATTCTCAAATCCGGCGTCAACCATACCAGCAGAGGAAGCATCAGCACCAGCACGCTCCCAAGCATTAAGCTCAGGAAATGCAGCAGCAAGATAATCACGAGTATCCTTTCCTTTATCAGCGGCAGACTTGCCACCAAGTCCAACCAAATCAAGCAACTTATCAGAAACGGCAGAAGTGCCAGCCTGCAACGTACCTTCAAGAAGTCCTTTACCAGCTTTAGCCATAGCACCAGAAACAAAACTAGGGACGGCCTCATCAGGGTTAGGAACATTAGAGCCTTGAATGGCAGATTTAATACCAGCATCACCCATGCCTACAGTATTGTTATCGGTAGCAAGCACATCACCTTGAATGCCACCGGAGGCGGCTTTTTGACCGCCTCCAAACAATTTAGACATGGCGCCACCAGCAAGAGCAGAAGCAATACCGCCAGCAATAGCACCAAACATAAATCACCTCACTTAAGTGGCTGGAGACAAATAATCTCTTTAATAACCTGATTCAGCGAAACCAATCCGCGGCATTTAGTAGCGGTAAAGTTAGACCAAACCATGAAACCAACATAAACATTATTGCCCGGCGTACGGGGAAGGACGTCAATAGTCACACAGTCCTTGACGGTATAATAACCACCATCATGGCGACCATCCAAAGGATAAACATCATAGGCAGTCGGGAGGGTAGTCGGAACCGAAGAAGACTCAAAGCGAACCAAACAGGCAAAAAATTTAGGGTCGGCATCAAAAGCAATATCAGCACCAACAGAAACAACCTGATTAGCGGCGTTGACAGATGTATCCATCTGAATGCAATGAAGAAAACCACCATTACCAGCATTAACCGTCAAACTATCAAAATATAACGTTGACGATGTAGCTTTAGGTGTCTGTAAAACAGGTGCCGAAGAAGCTGGAGTAACAGAAGTGAGAACCAGCTTATCAGAAAAAAAGTTTGAATTATGGCGAGAAATAAAAGTCTGAAACATGATTAAACTCCTAAGCAGAAAACCTACCGCGCTTCGCTTGGTCAACCCCTCAGCGGCAAAAATTAAAATTTTTACCGCTTCGGCGTTATAACCTCACACTCAATCTTTTATCACGAAGTCATGATTGAATCGCGAGTGGTCGGCAGATTGCGATAAACGGTCACATTAAATTTAACCTGACTATTTCACTGCACCAACTGAACGGACTGGAAACCCTGGTCATAATCATGGTGGCGAATAAGTACGCGTTCTTGCAAATCACCAGAAGGCGGTTCCTGAATGAATGGGAAGCCTTCAAGAAGGTGATAAGCAGGAGAAACATACGAAGGCGCATAACGATACCACTGACCCTCAGCAATCTTAAACTTCTTAGACGAATCACCAGAACGGAAAACATCCTTCATAGAAATTTCACGCGGCGGCAAGTTGCCATACAAAACAGGGTCGCCAGCAATATCGGTATAAGTCAAAGCACCTTTAGCGTTAAGGTACTGAATCTCTTTAGTCGCAGTAGGCGGAAAACGAACAAGCGCAAGAGTAAACATAGTGCCATGCTCAGGAACAAAGAAACGCGGCACAGAATGTTTATAGGTCTGTTGAACACGACCAGAAAACTGGCCTAACGACGTTTGGTCAGTTCCATCAACATCATAGCCAGATGCCCAGAGATTAGAGCGCATGACAAGTAAAGGACGGTTGTCAGCGTCATAAGAGGTTTTACCTCCAAATGAAGAAATAACATCATGGTAACGCTGCATGAAGTAATCACGTTCTTGGTCAGTATGCAAATTAGCATAAGCAGCTTGCAGACCCATAATGTCAATAGATGTGGTAGAAGTCGTCATTTGGCGAGAAAGCTCAGTCTCAGGAGGAAGCGGAGCAGTCCAAATGTTTTTGAGATGGCAGCAACGGAAACCATAACGAGCATCATCTTGATTAAGCTCATTAGGGTTAGCCTCGGTACGGTCAGGCATCCACGGCGCTTTAAAATAGTTGTTATAGATATTCAAATAACCCTGAAACAAATGCTTAGGGATTTTATTGGTATCAGGGTTAATCGTGCCAAGAAAAGCGGCATGGTCAATATAACCAGTAGTGTTAACAGTCGGGAGAGGAGTGGCATTAACACCATCCTTCATGAACTTAATCCACTGTTCACCATAAACGTGACGATGAGGGACATAAAAAGTAAAAATGTCTACAGTAGAGTCAATAGCAAGGCCACGACGCAATGGAGAAAGACGGAGAGCGCCAACGGCGTCCATCTCGAAGGAGTCGCCAGCGATAACCGGAGTAGTTGAAATGGTAATAAGACGACCAATCTGACCAGCAAGGAAGCCAAGATGGGAAAGGTCATGCGGCATACGCTCGGCGCCAGTTTGAATATTAGACATAATTTATCCTCAAGTAAGGGGCCGAAGCCCCTGCAATTAAAATTGTTGACCACCTACATACCAAAGACGAGCGCCTTTACGCTTGCCTTTAGTACCTCGCAACGGCTGCGGACGACCAGGGCGAGCGCCAGAACGTTTTTTACCTTTAGACATTACATCACTCCTTCTGCACGTAATTTTTGACGCACGTTTTCTTCTGCGTCAGTAAGAACGTCAGTGTTTCCTGCGCGTACACGCAAGGTAAACGCGAACAATTCAGCGGCTTTAACCGGACGCTCGACGCCATTAATAATGTTTTCCGTAAACTCAGCGCCTTCCATGATGAGACAGGCCGTTTGAATGTTGACGGGATGAACATAATAAGCAATGACGGCAGCAATAAACTCAACAGGAGCAGGAAAGCGAGGGTATCCTACAAAGTCCAGCGTACCATAAACGCAAGCCTCAACGCAGCGACGAGCACGAGAGCGGTCAGTAGCAATCCAAACTTTGTTACTCGTCAGAAAATCGAAATCATCTTCGGTTAAATCCAAAACGGCAGAAGCCTGAATGAGCTTAATAGAGGCCAAAGCGGTCTGGAAACGTACGGATTGTTCAGTAACTTGACTCATGATTTCTTACCTATTAGTGGTTGAACAGCATCGGACTCAGATAGTAATCCACGCTCTTTTAAAATGTCAACAAGAGAATCTCTACCATGAACAAAATGTGACTCATATCTAAACCAGTCCTTGACGAACGTGCCAAGCATATTAAGCCACTTCTCCTCATCCAACGCGTCAGTTTTTGACAGAATCGTTAGTTGATGGCGAAAGGTCGCAAAGTAAGAGCTTCTCGAGCTGCGCAAGGATAGGTCGAATTTTCTCATTTTCCGCCAGCAGTCCACTTCGATTTAATTCGTAAACAAGCAGTAGTAATTCCTGCTTTATCAAGATAATTTTTCGACTCATCAGAAATATCCGAAAGTGTTAACTTCTGCGTCATGGAAGCGATAAAACTCTGCAGGTTGGATACGCCAATCATTTTTATCGAAGCGCGCATAAATTTGAGCAGATTTGTCGTCACAGGTTGCGCCGCCAAAACGTCGGCTACAGTAACTTTTCCCAGCCTCAATCTCATCTCTCTTTTTGCGTTCTGCTTCAATATCTGGTTGAACGGCGTCGCGTCGTAACCCAGCTTGGTAAGTTGGATTAAGCACTCCGTGGACAGATTTGTCATTGTGAGCATTTTCATCCCGAAGTTGCGGCTCATTCTGATTCTGAACAGCTTCTTGGGAAGTAGCGACAGCTTGGTTTTTAGTGAGTTGTTCCATTCTTTAGCTCCTAGACCTTTAGCAGCAAGGTCCATATCTGACTTTTTGTTAACGTATTTAGCCACATAGAAACCAACAGCCATATAACTGGTAGCTTTAAGCGGCTCACCTTTAGCATCAACAGGCCACAACCAACCAGAACGTGAAAAAGCGTCCTGCGTGTAGCGAACTGCGATGGGCATACTGTAACCATAAGGCCACGTATTTTGCAAGCTATTTAACTGGCGGCGATTGCGTACCCGACGACCAAAATTAGAGTCAACGCTACCTGTAGGAAGTGTCCGCATAAAGTGCACCGCATGGAAATGAAGACGGCCATTAGCTGTACCATACTCAGGCACACAAAAATACTGATAGCAGTCGGCGTGTGAATCATTAGCCTTGCGACCCTCGGCAGCAAGAACCATACGACCAATATCACGAAAATAGTCACGCAAAGCATTGGGATTATCATAAAACGCCTCTAATCGGTCGTCAGCCAACGTGAGAGTGTCAAAAACGATAAACCAACCATCAGCATGAGCCTGTCGCATTGCATTCATCAAACGCTGAATAGCAAAGCCTCTACGCGATTTCATAGTGGAGGCCTCCAGCAATCTTGAACACTCATCCTTAATACCTTTCTTTTTGGGGTAATTATACTCATCGCGAATATCCTTAAGAGGGCGTTCAGCAGCCAGCTTGCGGCAAAACTGCGTAACCGTCTTCTCGTTCTCTAAAAACCATTTTTCGTCCCCTTCGGGGCGGTGGTCTATAGTGTTA
>T0006_R_0.0623_L_4970
GATGGGCTGAGTCGAGATGTTTTAAACAGAGAAGCAGTCAACAAGCAACTGAAAAACAAAGTAATATCACTTGAAAATCAGATTGAAACAATACATGGAGAGTACAATGAATGTCAGATTTCGCGGGACAGTCTTCAGCAACAGAAAATGACGTAGAGAACCAGCTGCGGTCCTACCATGACAGGATGATCGAAGTCGAGTCTGCGTACGAGGATGTTCAGCAGAAAAAAGGCATGCTTCAACAAGAGCTATCAGAGCTGAAGAAGACTATCGGACGCTTTGCTGCTGGCGAGGAGAGTTGTATGCAGGCCAAGAACCAGCTTCAAAACGAGGTTATGGCTGCAAATCGGCGCATATCTCGTCTTGAAGCTGCCTACGAAGCTAGTCAGCAAGAGAAGCTGGAGCTGCAGCAGGAGCTGGCTCCAGCTACTCAACGGCTGTCTATGCTTCGTGCTGCGCACGAGACATTGCAAGAGAAGAAAGATCATCTTCATTCTGATCTTGTCTCAGCACAGAAACGAACGACGGAATTAGAGACGATCAACGAAAGGCTGAAACAAGAGAAAGTCGAGGTCCTTCAGGAATTGCAGATGTGCAAGAAGAAGATTTCCAAGAGTGAAATCGATGTCCAGGAAGCAGTGCGTCAAAGAAATAACTTAAAGGCACAGCTAGATGAAGCAAATAGGCGACTGAATGGATCACGGGATGAGATACAAGTTAGACAACGACAAATCGAGGAACTACAGTACAAGATACAGGGAATGAATAGAGAACTGGTGCAGCAGGATGCAGTAATGGAGAAACTCAAGACTGAGAGGAAGAATGCAGAAAATGAGCTACAAGTCTGCATGCGTGACCTAGATCGACTTCAAAGTGATCTGAAGAACGTGCAGCGCGAAAATGAAAAGTTCCGAACTGAAATGTCAAACATGCAACAAAGATTGACGGAATGTGATTCCTCGTTCCAGAAGACCCGCCTGGAGCGTGATCGTCTACAGAGGGAGATGGCATCGATGGAAGCAGTGTTAACTGACCTTCGAGATAGAAATAACAAATTGCAAGCAGAGAAAGACGAAATACAACGTGACAACTATGCAGCAACAAAGCGTATTTCCAATCTTGAAGCGACCATTGAAAATCTTGGACATGAAAATCAGGACCTTGAACGTGAGATAAATGGTCAAAGAAATAAAATGGCACAACTGGAAAGTTTACTCCAAGAATTTAAGAGGAAAGAAACTCAGCTGAAAGCCCAGCTTGACGACGCTCTTAGAAATCGTGAAGACATCGTAAGATTCAAGAATCTTGTCGATGATTATCAAAGAAAAATTGATGCCCTTGTTAAAGATTTGGAGCAGAAAGATCTCACTCTTACCCATGCAAGAACCGAGAGGGAAAACCTAAAGAGAGATCTGGACAAGATAGTCAGGGAATTTGAAAGCATGAAATCTGTTTACGATTCTACTTTGAAAGAAAAGGATCGTGCAGTCAAAGAGCTGTCTGTATCAACAAGACGAGTACATGATTTGGAGATTCAAGTCAGCAAAACAGTGGATGAAAATGCTTACCTACGTAAGGAGCTTACAACAACACAAAATAAGCTTGAAAATTTGTCATCAATATTGGAGAAAAGTGTGGTGGAGAACTCGAGACTACAAAATGAGGCAACATCCTACAAATCCAATGTTACCAAACTTGAAAGGGAGATCTTGGTGACTAAAGAGGAATCTTCTCAACTGCAGACTGCAGTCGTGACACATGAAGACCGAAATGAGAATCTCTTAACGGAGCTCGATTCGTCTCGTCGTCGAGTCTTTGAACTCGAAGCGATGCATGACATGATTGTCAAGGAAAATCAAACAATCAAATATGAACTTGAAGTGAAGATCAAGCAACTTGAAGAGCAAATAAGTATGACCATGAAACAGTCGTCTGACTACAAGAATCAATGTGAAGATTATAAACTTCGCATTAAAAAGGTTCAAGAGGAATACACGCGAGTGCAACAGGAGTGCGATGACTGGAGAATTAAACATGATGAAGTGTACAAAGCACAGACAGCAAAAGATCGCATCATTGAGACACTGAAGCAGGAAATTACTACCATAACTGGAGAATTGGACAGCGTTATTTTTGATGCTGAATCAAAGAAGACACTCATAGAGAAGATCACCGAGGAAAAGAATGAGCTAACGGCTGATTTGACATCTACTCAGCAACGTCTGTATGAACTAGAGAGTATCTACAAATCCAGCGAAGAAGAGAAAGATAAATTGCAAATTGAGATCAGGGAGATACACAAGAGACTCATGGAGGTAGAGGCCGAACTTTCAAATGCCCAAAGAGATTCAGACAAGGAGACACAGAGTCTAAAGCAAAAACTTGCTCGACTGGAACAACAAATTGAGATTGTGATGAAAGACAGAGATTATGTGGCTGAGCAGCTTGAAACGGAAAGAAGCACATCCCATAAGTACAAAGAAGACTTTGAGAGAATTCAACGGGAGTATCTTGAGCATCAGAAAATTTGTGAAAGGTACAGCTCGCAGCTTATGGAGAAGGACAGAGTGATTGAGTCGTTGAAAAACGACATTTACCGAATAGAATCTGAAATCGAGACCCTGAGAGAGCAATTAAGAAAAGCACACATGCAAACTGAAGTTGCAGAGCAGCAAAGAGACAAAGCTCAGGAAAAACTTGCAACTGTTGAAGCGCGAATTCATGATTTGCAAGTTGAAAATGATCAACTGAAGAAGAGACTCAACAGTCTTGAGAAGGATCTAAATACCATGAGTAACAAACTAGCTGATTCTGAAGCCGATAATCAGAAATTAAAGTCAAGGATTGTAGAATTGGAGGAGGTAGTAAGGACTCAAAAAAATGTGATAAGTTCACTCGAGAGTGATGTTAACAGTGCTAAGATAGTAATTAAAGAAAAGGAAGACTTTATTTCTAGGCTGCAAAGAGATATTTCCGACTTGAATGAGCAATACCAACATTCACAGAGACAACTGAGTGAATTAGAGTCGGCTTATGAATCCCTTGAGCAAGAAAAGGAGGACCTGAAGGCTCAACTCTTCTCAGCAGATCGTCAAATAACGGAGTTGAAAAACAACCTTGACAAATGCTTACAGGAAGCAGAATCTCTCGAGCAAGAATTAGCCGCCACTAGAAGCCAGCTACAAAAACTTGAGCCACAGCTGAAAAGTTTGGCCAAACAACGCGACGAACTGCGAGATGTCAACGAAACTTTGAAGAAACGGATCTCCTCGCTTAAGGATGATATTCAATCCCTTCGTAGACAACTCACCGACGCGCAAAGGACAGCTGGAGCCTGTCGAAGAGATGCTCGACAGAAGGAGAAGCTTCTTGATGAAGCCAAGGCTAGGATTCTTACTTTGGAGAGAAACATCTCTGTTTTACGCGACGAACTTCATATCAAGCAGCACGAGAACGAAAGTCTGCTTGAAGAGAAGAAAGAGCTTCAAGAAGAGCTTTTGCGAATGCAGCAGAAGTTGGGATATATTCAGTCAGCGTATCAACTATTGGTTACTGAAAAAGAACGACTCAATGAAGAATTATTGGTGTTTAATAGCAAGTACACCGAATTACGAATAAAGTACGACAGATGTGAGGAAGATAAATTGAGCTATCAACGTCAGGCAATGGCTTACGAGCAGCGATTAGCTAAACTTGAACCACAGTTGCAAGAACTGCTCAAGGAAAATGGCGATCTTAAGATCCAGATTGAGAAGTTGAGCGAGGACCTAAGAACTGCTGTCGAGGAAAATCGTTACCTTCGTCATGAAAATGAAGAAATGCACATGATTAAAGACGCACAAGAGAGAGAAATATCCGAAAAAGACGCGCTAATTGATCAGCTGCGATCAAAGTTGTTTACGCTCGAGACTGAAGTAAGTGCCTTACGTCAAGAAGTCGACAAGCTTCGATCTCAGGTTGACGCTCTTGATCAAGAAAGAAGAAATCTGCAGCAAAGGCTCTCGGCTGCTAATGAGAAGATCAAAGAATTAGAACAATCTTACGAAGCAGCATGCACCAAGAGAGATCAGCTACAGAGTGAGCTCTTGGTCTTACACAAGAAGTATGTCTCTATGGAAGCTAATTACAGAAAAGCCATGGAAAAAGAAAAGGAGTTGACAAATATCATTGAAGAACTCCGTACTAGAATTCGAGTTATTGAAGATCAACTTACAACTGAGAGAAAGAAGGTTACTGAGTTTGAGAGCTTAGTTGATCGGCAGAAGCAAATAATTTTTGACCTTGAGCGTGATATCGAGGAAATAAAAAGAACACTTATTAGTGTTGAAAAGGAGAACGAGCGACTTGTAAGCGAGAACGATAACTTGAAGCAAGTAGTGTTAGTAACAGAGAAGAAAGTGGAGGAATTAGAGGACATTATTAGATCATTCCAGCACGAGAAAGAAACATGGGAAGAGGAACGCATGGCTCTCAAGACCATCATTACAAGATTGGAGGCTGATATCGAAAACATTACCAAGATAAGAAGCAGTTTACAAGTTCAAATTGAAGAACTACGAAATGAAGTAATTAAGTACAAAGAGGTGATCAGTAGACTAGAGGGACAGGTTCGAGAACACCAACGTGTCATTGACTCATTGCAGCAGGAGATCTATCGTAAGGATAGGATAATCGAGCAGTATGAATCCAGGTATAAGTCAATGGAAGTAGAGATTGAAAAACTTCGAGCTGAGTTGGTACAGAGAGATGTCACTATTGAGAGCCTAGAAGAAGCCAAGAGAGAGTATGAAACACAGATCAAGACCTTTAACAGTAGGATCAGTATCCTGGAAACCAGAATCGAGAAGATTGTTAATGAAAAATCGGAGATTGAGAGAGATCATCAAGCTGTACTCGCCAAGCTTCATGGGTATGAAGCCAGAATACAGATTCTTCTTAAAGAGAAAGTTGATTTTAAGGCGGACATTGAA
>T0007_R_0.2653_L_4793
GCTCAGGGCTAGTGAGAGGGTTAGTTCTTCGCTTTACATCGCACGATATGTTATCGTTGGGATAGAGCGGAGAGAACCCAGGCGTTCACCTTACACCCGGCCTGTGCAAGGCGCGAAGACAGGCAATATCGGGAAAATGGATAGCAAGATAATTTGGATTTTGGCTCTTTGCCTTTTTGGTGGAATTGCTCTAGCTCAAGAGGAGGAAGAGGCACCACCAGCACTAAAAGGCCTGCCTGGACCCAAAGGACCACCAGGAGATCCCGGTGATGATGGAGCTTCAGGACCAGCAGGTGCAGATGGAGCTGCAGGTATTGATGGTATACCTGGTGAAGATGGAGCTGATGGAGATATGGGAGAGCCTGGACCCCCAGGCCCTCCTGGACCTCCAGGATCTAATGCCACTGTTGTGATTCCTGTTTATGGACCACCTGGACCTCAAGGACCTACTGGAGAAACAGGTGCACCAGGACCCAAGGGTTTTCCAGGAGAGCGAGGAGAAATTGGACCACCAGGACCAAGAGGTGCACGGGGCCCACAAGGTGCTGCTGGTGCTGCCGGAGCTGCTGGTAAAGATGGTGTCAATGGAGCACAAGGAGAAAAAGGACGAACAGGACCAAGAGGACCTTCAGGAAGCCCAGGAAACCCTGGTCCAGTAGGTCAAAGAGGACCCAAGGGATTGAAGGGAGATAGTGGAAGCAAAGGTTTCAAAGGTCTCAAGGGTGAACCAGGAAAGAGTGGAGAGGATGGTCAACCTGGTTTAGGAGGACAGAAGGGTGAGCAAGGCCCTGTTGGACCCCAAGGTACTACTGGTTTTAGTGGGCCTGCTGGGCCTCCTGGTCCAACTGGACCAAGTGGTGGTGATGGACTTCCAGGACCGCCAGGTCCCCAAGGTCCACGTGGGCTACCCGGTCCTGATGGTAAGCAAGGACCCAAAGGAGCTGGTGGTGATGCTGGTGAGAGAGGTGTTCGAGGTTTAACAGGACGAGCAGGAGATAGAGGTTACCCTGGTCTTCGAGGTCCACCCGGTAAACAGGGAGGCACAGGCCAAGCAGGAGGAACCGGACCTGTGGGACCACCTGGACAGAGGGGACCCCCAGGAGCTCAAGGTATCCGAGGTGTATCAGGTGTCCGTGGGTTGAAGGGCCCAGTTGGAAAGCCTGGTCAACGTGGACAACAGGGAGCTCAGGGCAAGTCTGGTGCTGCCGGTGGCATCGGTAACCCAGGTCAATCTGGCGACAAGGGAAAACGTGGATTAAGAGGGCTTATTGGTCAGTCAGGACCACAAGGAAAACCAGGATCTGATGGACGAACTGGACCCTCGGGACCTCCTGGATCTCAAGGAGCAAGAGGTATGCCCGGTGTCCCAGGACAACCTGGTCTTCCTGGATTTGTTGGTGCAAAAGGAGACAAGGGAGCACAAGGTTTCCTTGGACCTCAGGGTGCTAAAGGTAGCAGGGGACCAAGTGGAAATCCTGGATCCAAAGGACCACCAGGACCAAGGGGTCCTCCTGGTCCACCAGGAAACAACGGACTGAAAGGGCAAGATGGTCTGAAGGGTGCCCCTGGTGCTGATGGAGACCCAGGTGCTCCTGGTGATGCAGGGTTCGATGGAATGGAAGGTGAAGTTGGAGACATTGGACAGCCTGGAGACCAGGGTTACGCTGGAGAGTCTGGGAAAGACGGTTTCAATGGTTCCCCTGGTGAAAAGGGTGCCCGTGGTCCAGCTGGTGTCAAGGGACCAAGGGGTGAACAGGGGAGACCAGGACCAAGAGGAGAAACCGGTGAACAAGGTCGACGTGGACAGCAAGGACCCATGGGACCTGCTGGGTCACAAGGACCACAAGGAAAGCCAGGAAAAGATGGACTGAGGGGCCCTGGTGGTCTTGGAGGAAAAGATGGTACTCCTGGAAGAATCGGTGAACGAGGTTACCCAGGAGAGAGAGGAGACATGGGACCCCCAGGACCTCCTGGACCTCCAGGTCGAAAAGGACCAGGTGGACGAGATGGGATCAAGGGTGCCCAAGGTGACGTTGGAACCGCAGGAGAACCTGGTGAACAAGGACCAATGGGTCCAATGGGATTGAGGGGTGAACCTGGAAGACCAGGAGAACCAGGAGATCGTGGAGACCCTGGCGTACGAGGTGAACGTGGTAAAGATGGAGAAAATGGACCAAGAGGAAACAGAGGTCCTCGTGGATCTACCGGACTTGCTGGACCAGTCGGACCAAGGGGAGATCCAGGGTCTCCAGGAACTGATGGTATCCCAGGACCCCCAGGACCTGCAGGTCCCACTGGTGATGCAGGAGACAACGGGAGACCAGGACCACGTGGCCCTCCGGGCAAAGATGGTGAAGCTGGAAATGCAGGATCTCGTGGTGACCCCGGTGAAAAAGGTAACCGCGGAGAACCAGGTACACCTGGTATTGTAGGAGCTGAAGGAATAAAGGGATTACCTGGTCCTGTTGGACCCAAAGGAGTACAGGGTGTAGCTGGAAGACAGGGACCTCCTGGATTGCCTGGATTCCCCGGAAGTCAGGGACCAATCGGCCCCCCTGGACCACAAGGGCCAGTTGGCAGAAATGGTGCATCTGGTAAGGAGGGACCCAAAGGTGACAAGGGACCAAGTGGCCCCCCTGGACTGCCTGGACCACCAGGAAGAGCCGGTCTCAACGGGCAAGATGGTACCAATGGAATACCCGGAAAGGATGGACCCGTGGGACAACCTGGCCCACAAGGCCCAAGAGGAGAGGCAGGACCATTGGGATTCCCTGGACGACCAGGAGCAGCTGGAATACCCGGCATGCAAGGACCAAGAGGAGAACCCGGCCAAGATGGTGTCGATGGTCGTAATGGACAAGATGGTGAAGCTGGTGACCAGGGACCACCTGGACAAGCTGGTGAACCTGGACGGCAAGGACGACCTGGAGCTGACGGCTCACCCGGACGTAATGGTGACCCTGGTGCAAATGGCCGACGCGGAGACAAGGGTGATCGTGGTGCTGCAGGCGATAAAGGCGAACCAGGAGACACAGGTCCAGATGGCTTCATAGGACCCCCAGGACCCCCTGGAAGCAGAGGAGTCAAAGGAGATCAGGGAGAAGCTGGAGAACCAGGAGCAAGCGGAAGCGATGGAGCCGCTGGAAGCCCGGGCCCACCAGGAAGCCCTGGTTCAAGAGGAGATTCCGGTGACATGGGTCCCAAGGGAGACAACGGATTCATGGGTTTCAAGGGAGCACCCGGTAACAGAGGACCTAAGGGATCACGTGGTATCACTGGATACGTTGGAATCGCTGGAGCTAGAGGACAAGCAGGAAGCAAAGGAGTTGATGGACCACGCGGCCAAGCTGGAATCCGTGGACCAGTGGGAAGCCCTGGTGAACGCGGAGAAAAGGGAGCATCGGGACCAAAAGGATATAGGGGCAAGGATGGTATCCCTGGACGCCCTGGACCTCCAGGACCCCCTGGTTTACCAGGACCCCAGTTGCTGCCTCCTTGGTCTGGCGGAAATCTTGGTGAAGGGGAACTGAAAGGACCTACAGAGCCAGAGCCTGAAGAAGCTCCAATTGAGGTGAATCCGTTCTACCAGGTTTATCAGTATTATTCCAGTAAGAAGAAGGAAAAGCCAACGAAAGAAGATATTCTTGGTTATGAATTGAAATTCAACAACAAACTTACCCAGTTGAAGAAGAAAGTCAAACATATTTCTAAACCTGATGGGTCAAAGGAATATCCCGCACGAACGTGCCGTGACTTGTTTGCCACCAACCCAACATTCAGCAGCGGCTTCTACTGGATTGACCCCAACTTGGGCTGTATTGAAGATGCAATCCAGGTCTTCTGTAATTTCACTGGCAGAGCTATCGCTACCTGTGTGTATCCAAAGGAAACACACCCTGTACCAAAAGCCCCATGGAGCGCCAAGCTTAAAACTGTGGCACAGAAGTGGTTTGTTGATGATTTGGAACTCGGCCAGTTGGAATACAAGGCCAGTCAATCACAGCTGGCATTCCTTGGTTACTTGAGTCGAAGTGCATACCAGAATGTAACATACCACTGCATGAATTCGGTTGCTTGGGTCAACAAGGCAACAAACAAGGCCGACCAGGCTCTGAAATTCCGTGGAGTTGATGATCAAGAATTTTCATATTCCATGGCGAGGTTCAAACCTTTCAAAGTAGAAGACGGCTGTGCAAAGAGGAGTCACGAGTGGTCGAAGTCGGTCTTCCACTTTAAGACCCACAAATTTGTCAAACTGCCCATTAGAGACTTTGCAGTTGCCGATGGCCACATGAAGAAGTCTCGTTTTGGTCTCGAGTTGGGCCCAGTTTGCTTCGAGTAGGCCCCAAATGTTGAGTGAAAGGTACTGTTTGCCATCAGGGTGGAATTCGTAGATGCAGGAAGGCACCATTCGGGTGTTTCCCTTCGTCAGAGGTGGAGGTCTAATGTTTCGTCTCTGGATCACTGGCATCACGTCACCAATGTGTGTATGAAATTGTATTGTAAAAGTAATTAAAATTAGATCAGGTTTTTTGACAGACCTAACACGTATTTTATAAAGGGGATTTTTTTTTATTTTGTAAGTTTTACTATTACACCCGTAAACTCTCTGTATGTCTGGTCTTCCTCAGCGCGCGTTTAAGATGTACAAATAAATGGTCCTAAACCTCCCCAAAAAATAAAAAAAAAAAAATATCGTATGTCTCTTGCCTCTTTGACTGCTTGGTAAAGAGGCCTATTTCCTTTCTTCTACTTCAAAATAAATGCAATAAGTATTTAGTAAACGTCGATGG
>T0008_R_0.4268_L_4738
CGCTGGTTCATTTTGCGACGGAGTGGCTGAGTAATTTCGGGGCGAAGTGCTGGTAGTGGTGAGGCTTGCGAATCCGTCGCAGCCCTTTTGCCAACCGGCATAACATCGTGAAAATGAGGAGCTCAAATTTAAGGAGGGTAGCTGTCCTTGCGTTTCTTCTTGGGCTGTCAGTCAGTGTATTATCACAGGAAACTGTGACAAGACCTGGTGAATGTCCAGAAGTTGTTGAAGGCGCAAACCCAGAGTGTCCTCCTCCAGAGAACCTACGCAGTGAATGCTTATTGGATACAGATTGCACCAATGCCACATTTAAATGTTGTTCAGATGGCTGTAATTTGATTTGCACAAAGCCAAGACAGACACCTACTCCTGCAGTTATCATTGGGCCTCCAGGAGATCCAGGTGAAAAGGGAGACCCAGGACCAAATGGATCACCAGGTAGCCCTGGACCAGCTGGTAAAAAGGGACCAAAGGGACGACCTGGTCCAAGGGGTAAGGATGGAAGCGTTGGAAAAGTAGGAGCACCAGGCCCCCCTGGACCACCAGGAGGAGCTGGAGGCACTGGACCAGGAGAAGTTACAGAAACTCGACCCGTTGGACCAGAAGAGGAAAAAGGACCTGGTGCTGGTGGACTTGGTACTGGAGGTGCAGGAGAAAGAACTCTGCCACCAGTTGGCCCCCCTGGACCTGCAGGAGCACAAGGAAGAACTGGACCCAGAGGACCATATGGAGAAAGTGGAGAAGCTGGGGAAGCTGGACCTATTGGTGATCCTGGAGAGGATGGGGAAGCTGGGCCTTCTGGTCCTCCTGGTGAACCAGGCAAAGATGGTGAAGATGGTGCTCCAGGCCCACCAGGACCTCCTGGTCCCGCTGGTCCCAAGGGTCCAAGAGGTGCTAATGGTGTAACTGGACGACCAGGATCACTTGGATACAAGGGATTCAAGGGAGACCGTGGTGAGACTGGTTTGAAGGGAGGTGCAGGAGAAAGTGGAGCTGCTGGTGGAGCTGGTGATGCTGGAGCACCTGGAGATGCTGGAGCTCCAGGTCCGCGAGGTCCTCAGGGAGATCCTGGTCCAGCTGGACCTATTGGTGCTCCTGGTTTAGTTGGCGTTGATGGCCCACGTGGAGCTCCAGGTCCTTCAGGTCCTCCTGGTCTGAGCGGGCCAGCAGGTAAAACTGGCGGCCCCGGACCAAAAGGAGAGCGTGGATCCAGAGGTCCGGCCGGAGCTATTGGAGAACCAGGAGCAAGGGGTGACCCTGGAGACACTGGTCCAGCTGGAGCTGATGGCAGTGATGGTGAACCTGGTGACGTTGGACCTCCCGGACCTAAGGGAATACAGGGTGACCCAGGTCCATTTGGACGCGCTGGTATTCAAGGACAGAGAGGTCAAACTGGCCCACCAGGTCCTGATGGAGTTCCCGGAGCACCAGGTGTCAGGGGTGAACCTGGATCGTCAGGTCAGACTGGTCCAACTGGAGTGAAGGGAGCAAGCGGAGACCCAGGACCACCAGGCCCTCCTGGTCCACCTGGTCCTGAAGGAAAGCGGGGAAAACCAGGTAGAGAAGGACCACAGGGAACACCCGGAAGCCCTGGCCAGAGAGGACCCAATGGTCTTCCTGGTGCAGTTGGCACGCCTGGTCGACCAGGACAGAAGGGTGAAGCTGGCGCAAGAGGTGCCCCAGGTCTGGCCGGAGTTAAAGGATCAAGGGGAGCACCAGGTTTACCTGGAGATGCTGGACCACAAGGAGACCAGGGAGCACCAGGTGAAATTGGACAAACTGGCAAGCCCGGAAAACAGGGTGCATTGGGATTGCCAGGTATTGACGGAAAATCAGGAGCACGTGGTCCCCAGGGTCCAAGAGGAGCAATTGGTCCCAAAGGTTTGCAGGGACCCAAAGGTTTCAGAGGACCACCTGGACCAAGAGGCAGAGATGGGGGTGAGGGTGCCAAGGGAGAAACTGGAGACACTGGTGCCCCCGGACCTGCAGGTAATGCTGGACGAACCGGAATCGATGGACCAAGAGGAGAACCAGGTTTACCTGGACTTCCTGGAGAGCCTGGTATGCCGGGTCCCCCCGGTCCAATTGGCCCCTCTGGTGCCTCGGGCAAAGATGGTGAAACCGGACCAGCTGGTGAAAGAGGAAACGATGGAGCCCCTGGTCCTTCGGGAGCACGTGGAGCACCTGGAGAACGTGGTTCCACTGGAACCCCTGGACAGCCTGGCCCAATGGGTAGTCGAGGTGAAGGTGGCGTTGATGGATCACCGGGTCCAAAAGGCCCACCTGGAGTCCCAGGTCGACCAGGACAAGTTGGCGCACCAGGTTTGCCAGGTCAGCCAGGACCAAGAGGACCACAAGGACCAAAGGGAGAGAGAGGTGATCCGGGTGTCAAAGGAGAGCAAGGTGAAGATGGTCGAGATGGAGCACGTGGCCCAGACGGTCCTCGTGGTCAACCAGGTTTAGCCGGTCCCCCAGGACCAAAAGGAGAACGTGGTAGAAACGGAAACCCTGGTTTGCTCGGCAAGCGAGGAGATGTGGGACCAAAAGGATTGAAGGGACCATCCGGAGATGTTGGCACCACGGGTGCTGTGGGAGCACCTGGTCCAAAGGGTACTGATGGAGCTGCAGGACAGACGGGACAGAAAGGAGCAGGTGGAATACCTGGCAGACCAGGTTCAAAGGGATCCCAGGGACCTGGTGGTCTTGGTGGAAACATTGGACCTGCTGGTTTCCGTGGTGAACCTGGCGAACCAGGTTCACATGGTATGGCTGGTCTTTCTGGACCTTCTGGACCACAGGGACCTCAGGGACCTCCTGGCCCAATGGGAAAATCTGGAAACCCCGGACGGGACGGAGCAAAAGGTGTGACGGGTGAAATTGGTATGCCCGGACGAATCGGACCCCCTGGAGCAGATGGCTTACCAGGAAAAGACGGTATTCCTGGTGAACCAGGTGAAGATGGTGCACCAGGACAACGTGGACCATCAGGAGCTAAAGGAGAACGTGGACAGCGTGGAACTCTTGGCCGAACTGGCCGAGCTGGCTTCCCAGGACGACAAGGAGGACCTGGAGCTAAAGGTGAACCTGGTAAGAATGGAAAAGATGGCAAGGATGGAGTACAAGGACCAACGGGACCACCTGGACCTCGTGGACCACCTGGATCACATGGTATGCAGGGAAAAGCGGGAGCACCAGGTGTCGATGGCACTCCCGGAAAACCTGGAACGCCTGGCCAAAAAGGTTTGGTTGGTGCTAAAGGATTGGCTGGAAGGAAGGGAAGTGCCGGAGAACGAGGCCCACAGGGAGAAGCTGGACCCAAGGGAGTCACTGGAGCACCAGGAAAGAAAGGAACCAGTGGTCCACCTGGCAGCGCAGGACGAAATGGTGATGCTGGTAACTCAGGAAGGTCAGGACCAAAAGGATTGAAAGGAGGAAAAGGTGATACTGGACAAAAGGGAGACAAAGGATTCCGTGGCCCCCCTGGATCACCAGGAGCCTCTGGACTTTCTGGAGATCAAGGAGACCAAGGATTGGATGGACCAGTTGGACCAGACGGACCTCCAGGACCACCCGGTCGTAGAGGAAGACCTGGCCCAGATGGACTACCAGGAGCACGAGGACGAACTGGTTTGACGGACCAAAAGGGAGGTATTGGACCAAGAGGTAAACCAGGTATTGATGGTACACATGGACCTGATGGACCCGCTGGACCGCGTGGAGAGCCAGGACCACCTGGTGGCCTTGGAGGTAACCCATACATTCCTACCGAAAAGGGACCACAATACGAATATCGGTACTACAAGAGTCAGGAAGCGGAGGATAACGATAAAAAGAGTGATATCTTCGAGTATTTGAGCAAGCTTGAGCTTACCGTTCAAGCCATCCGAAAGCCCGACGGAAGCCGATCATTCCCCGCCAAGTCATGCCGTGATCTTAAGATGTGCTTCCCTGAGGCAACCAACGGATATTATTGGGTGGATCCAAATAATGATTGCAGTAGGGATGCAATGTTGGCCTACTGTAATTTTACGTCTGGTGAAACATGTCTATACCCGAAGAAGACTACATTCGACAAGAAAAAATGGGTTAACGGAAAGGATGGTTTCAGATGGTTCTTAGGTGAAATCAACACGAAAGAGTCAATCGAGTACCCTGCTGACGTCGTCCAGTTCCGATACCTGAGACTCAATAGCATGGTTGTAAGGCAGAATATAACGTATTTCCGCAAGAATTCCCATGCTCACAAAGACACTTTTGGAAAGCAAAAACCGTTTATCAAGGTCATGAGTGATGATGATGTCGAAGTTCGTGTTGATGGTCATAAGAAGAGTAGACTCTCTGTGCTTAAGGATGGCTGTAATGTGAAAGATGGAAAATGGCACAAGACAGTATTTGAAGTCACAACAACAGCAGGTGACCGATTGCCCATCAGGGATATCGCTGTGTTTGATGTTGCTGACAGCAATGAGGAGTTTGGAATCGAACTTGGGCCAGTATGCTTTTCTTGAAGCAGCCCAGTGGTGTTAGTAGTTTAAATTGATTCATTTTTTACATCGCAGAACCTTTTCAGAGGGTACCATTAAATTAGTTTTTTTACATGTAATAACACGATGCCAGGATCCAGAGAACATTTAAAACTTTTAAGAACTTAGTTGGAACCTTGTGTACATGTTGATATATTTGAAGTACAGTGTGTATTTTGCTTTAATCTCGCGCGCTGGGGAGACCTTGTAAAGAC
>T0009_R_0.2596_L_4646
CACCCATTTGAGCACTGTCCCTTGCATTTGCTGTTGGGACAACTAGCACAGACGAAACTGTCCAAGAACGAATTTGGACAGGATGCTGCGAGCAGTCCTTCTCGGAGTGGCTTTGTTGTCACTGAAGACAACAGTGTCCTCAGAGAAGAATGAAAAAGAAGTGAAGGATTCAATGCCACGCCGAATCCCACTTCCGCCTGGATGTCTTTTAAATGGGGAAGAAATCTCAACGCTAATGATTAACGTGGCGATAAGGAAACCAACCGCACAATCCAGTTTGTATGCCAATGGGGTTTCCTCCAGAGCTGTAGATGGTAGTCGAGCCACACGATGGAACCAGAAAAGCTGTACTCACACCAAGCATGATAACAATCCCTGGTGGAGAGTCCACTTGCTTCGCTCATATACCATCTTGGCAGTTCGAATCACCAATCGAGGAGACTGTTGTGGAAAACGACTTTCAAATTTTCAAATCTTTGTTGGAAATAACCCAAACTATGGCGGAGTCAAGAACCAATTGTGCGCATCAGGTCAATCTGTTGCACAAGGAAGAAGTAAGCTCATTCGCTGCAGCAAGCCAATGAATGGAATCTACGTTTTCGTTCGTATACCAAGACGAGAATACCTGACTCTGTGTGAAGTCGAGGTTTACGCGCAAGCAGGGCCTCAGATGATTAGTTTCATGAAAGCCTTCGCTGTTTACTTAGGATATGGCACGATTACAGGTAATGGTGTAATTGGCACAGGAATTGGGACAGGAATTGGGACAGGTGGTCGCAGAATTGATGTCGCCAAAGGCAGACCAACTGCCCAATCTAGTACAGCATACGGCGGTATGCCAGGAAGGACTGTAGATGGTAACAGTAACCCCCAATGGGGTGGTAAATCATGTACCCATACCAAGCGCGATAATAACCCATGGTGGCGTGTGGATTTAGGGAAACAATACAGAGTACTTGGTGTAAAGATCACGAATCGTGGTGACTGTTGTGGAAATCGATTGAGGGGATTCCAAATTTTTGTTGGTAACAATCCCAACAGAGGAGGCCTTGGAAACAACTTATGTGCATCGGGTCAATCAGTTCCTCAAGGAAAAAGCAAATTCATTATTTGCAGCTCATCCTCGACAGGAAGATATACCTTTGTTCGCATTCCAAGAAGAGAATATTTGACACTGTGCGAAGTTGAAGTTTATGCATCAGCTGGATATAGTGTTAATGTTGGATTTGGAGTAGATGGTACCAGAGTGAATATCGGCAAAGGCAGACCCGCTGCCCAATCAAGTACTGCATTTGGAGGTGTACCATCAAGGGCTGTCGATGGAAATAGCAATCCTAACTGGAGAGGAGCCTCATGCTCCCATACTAACATCCAGAACAACCCCTGGTGGCGGTTAGACTTAGGAAAGCAATATCGGGTATTTGGAGTTAAAATCACTAATCGAGGTGACTGCTGTGGAAACAGATTGAGAGGATTCCAAATCTTTGTTGGTAACACTCCAAATAGAGGAGGCCTTGGAAACAACTTGTGTGCATCTGGTCAATCGATTCCCCAGGGAAAGTCAAAAATTGTCATTTGCAGTGCATCATCTGTCGGACGATATGTTTTCGTGCGTATTCCACGACGAGAGTATTTGACTTTGTGTGAAGCCGAAGTTTATGGTGGAGCTGGTTTGGACTTTGGATATGGCCCTGGTGGTCGAGAGATAAACATTGCAAAAGGTAGACCAACGGCACAATCAAGTATTGGATTTGGAGGTAATCCAGGACGAGCTGTGGATGGTAACAGCAATCCACAGTGGAAGGGTCGATCTTGTTCACACACAAAACACCAAAACAACCCATGGTGGCGTGTGGATTTAGGAAGACAATACAGAGTACTTGGTGTAAAGATCACAAATCGTGGTGACTGTTGTGGAAATCGATTGAGAGGATTCCAAATTTTTGTTGGAAACACTGCCAACAGAGGAGGCCTTGGAAACAACTTGTGCGCCATCGGAAAAAGCATTGGGCAAGGAAAAACTCATTTTTTCGTCTGCAGAAAACATTCTGTTGGTAGATATGTATTTGTCCGCATTCCAAGAAGAGAATATTTGACTTTGTGTGAGGTTGAAGTTTACGGAATAGGTGCCGTTAGCCAAGGAGTTACTGTAGGACCAGGCCGGCGACCCAATGTTGCCAAAGGCCGACCTACCAAACAGTCAAGTACTGCTTATGGTGGTAGCCCTGGAAGAGCTGTGGATGGCAATTCAAATCCTAAGCGGAATGGGCGATCATGTACACATACCAAACACCAAAACAACCCATGGTGGCGTGTAGATTTAGGAAAACATTATCGCATCTTTGGCGTGAAGATCACAAATCGTGGTGATTGCTGTGGAAGTCGATTAAGAGGATTTCAGATATTTGTAGGGAATAAAGGCAATACTGGAGGACCTGGAAATAGACTGTGCGCTTCAGGGCAATCAATTATGCAAGGCAAAAGCAAATTTATTTTATGCAGCAGATTGGCAGCAGGGAGGTATGTGTTTGTGCGCATACCAAGACGAGAATACCTGACACTGTGTGAAGTGGAAGTTTATGCGGAGATTGGTTCAGGAGTCGCAATTCAAGGTCCAGAACCAGGATCAAATATCGCAAAAGGCCGACCCACCAAGCAATCGAGCACTGGTTTTGGAGGATTACCTGGAAGAGCTGTCGATGGTAACAGCAATCCACAGTGGAAAGGAAAGTCTTGCTCTCATACAAACATTCAGAGTAACCCATGGTGGCGTGTGGATTTAGGAAGACAATATCATGTCGCAGGAGTAAAGATCACAAATCGTGGTGATTGCTGTGGAAATCGATTGAGAGGATTCCAAATTTTTGTTGGCAATAAACCCAACACTGGAGGACCTGGAAATAACTTATGTGCATCTGGACAATCAATTAAGCAAGGCAGAACCAAGTTTATTGTCTGCAGCAAATCATCCGTGGGCAGATTCGTGTTTGTCCGAATCCCAAGAAGAGAATATTTGACTTTGTGCGAAGTTGAAGTCTTTGCTGCAGGTGAAGTTATATCTGGCCCAGGTAAACGACCAGACGTGGCCAAACACAGACCAACCGCACAGTCTAGCATTGCATTTGGTGGTGTTCCATCAAGAGCTGTCGACGGAAACAAAAACCCCAAGTGGGCTGGCAAATCATGTACACACACCAAACACCAAAACAACCCATGGTGGCGTGTGGATTTAGGAAAACAGTACATGGTATTTGGTTTGAGAATCACAAACCGTGGTGACTGCTGTGGAAATAGATTAAGAGGATTCCAAATCTTTGTTGGAAACACTCCAAACAGGGGAGGCCTCGGAAACAACTTATGCGCTTCAGGACAGTCCATTGGACAGGGCAAGAGCAAGTTTATTCTCTGCAGAGCCAGATCAATTGGCAGATATGTGTTTGTTCGCATTCCACGAAAAGAATATTTGACTTTGTGCGAGGTTGAGGTCTACGCCGCAGGTGGCTATGGATTTGCAGTTGGAGGATCAGGTGGCCAACGCCCAGATGTGGCGAAAGGCAGACCCACCGCCCAATCAAGTATAGCCTATGGTGGTGTCCCATCAAGAGCTGTGGATGGTAACAAAAATACAAAATGGGGTGGTAAATCATGCACCCATACCAAGCATGATAATAACCCATGGTGGCGTGAGATAGGAAAGCATCAATATCGAATCTTCGGAGTAAGGATCACCAATCGAGGTGATTGTTGTGGAAATCGATTGAGAGGATTCCAAATCTTAGTTGGTAATAATGCTAAAAATGGAGGCCTTGGAAACAACATGTGTGCATCGGGTCAGTCCGTTGGGCAAGGCAAAAGCAAATTGATTGTATGCAGAGCATCATCAGTTGGTAGATATGTATTTATCCGGATCCCAAGAAGAGAATATTTGACTTTGTGTGAGGTTGAAGTTTTTGCTACAGGTGGTTACGTAATTACTGTTACAGGAGGAGCTGGACAAAGGACAGATGTAGCCAAAGGCAGACCAACCGCGCAGTCCAGTACAGCATTTGGAGGTGTGCCAAGTCGTGCTGTTGATGGGAACCGAAATACACTATGGAAAGGAAAGTCTTGCTCTCATACAAACATTCAAAGTAACCCCTGGTGGCGTGTGGATTTGGGAAGACAATACAAGGTCTTTGGAGTGAAGATCAAAAATCGTGGTGATTGCTGTGGAAATCGATTGAGAGGATTCCAAGTCTTTGTAGGAAACACTGCAAATAGAGGAGGCCTTGGAAATAACTTGTGTGCCTCTGGTCAGTCCGTACCACAGGGAAAAAGCAAGTTAGTTCTATGCAGTGCCACTGCAAATGGTAGATATGTCTTTGTACGCATCCCTCGGCGGGAATATCTGACTTTGTGCGAGGGTGAAGTTTATGTTACAGGCGCCTACGCTTTGGGAGGTGGAACTGGACCAGGATCAGGTGGCCAACGTCCTGATGTGGCCAAAAGCAGACCTACCGCCCAATCAAGTGTAGCATTTGGTGGTGTCCCATCAAGAGCTGTGGATGGCAACCGAAATAACAAAAGGGGGGGCAAATCATGTACTCATACAAACCATGACAACAACCCATGGTGGCGTGTAGATTTAGGAAGACAGTACCGTATCT
>T0010_R_0.1019_L_4335
CTCAGGTAGCTTTCAGTGCAGAGTGCGTTTGTACCTGCAGCTCCATCAAGGTCCAGGACCTTTAATCAAGGACAGATTTTCATTTTACATCTCATCTGTTGAGTGGATTTTTGAGAATACTCAAAGACATGGCTGAGCCAGATCCAATGGAATTTTTACGCCAGCCGGCGTCACTGGCTACTATGGAACAAACGAAAACGTTTGATGCCAAGAAATGGGTATGGGTTCCATTGCCAAATGACGAGTATGTTGCTGGAAGTATTCAAAAAATTGACGGAGAGACTGCTATTTTGGAAACATCCGAAGGAAAGGAAGTTAAAGTTAAGAAGGATGATTTGATGCAGATGAATCCTCCAAAGTTCGAGAAAGCTGAGGATATGGCCTCCTTAACATATCTGAATGAAGCTTCTGTGCTGCACAATCTGACGACACGATACACTGCCGGTTTGATTTACACCTATTCAGGTTTGTTCTGTGTGGCAATCAATCCCTACCGGAGGCTGCCCATCTACACTGACAAATGTGTATCCATCTACAGAGGAAAGAGGCGTCAGGAAGTTCCACCCCATATTTTCGCCATCGTTGATACTGCCTACCAAGACATGTTGATTGATCACGAGAATCAGTCCATTCTTATTACAGGAGAGTCTGGTGCTGGTAAAACAGAAAACACAAAGAAAGTAATCCAGTATGTTGCCAAAGTCGCAGGTGTGGAAAAGAAATCTTCAAAGGGTGATCTGGATGAACAAGTCGTTGAAGCCAATCCTTTGTTGGAGGCATACGGGAATGCAAAGACCACAAGGAACAACAACTCGTCTCGTTTCGGAAAATTTATCAGATGTCACTTCTCCCAAACTGGTAAACTCGCCGGAGCTGACATTGAGTCATATTTGCTTGAGAAATCTCGCGTCGTATTCCAAGGAAGTGCTGAGAGGAATTACCATATTTTCTATCAGATCCTTTACGCTAGCCCTGACGATCTCCTTGAAAAATTGGCCTTATCAACAAGAGAAGCTGAGAAGTACTTTTTCTTGGAGAAAGGTTGCTACACTGTCGATGGGATTGATGATCTCGAGGAGTACGGATTAACTGAGAAAGCTACGGCTGTTCTTGGATTTACTGACGAGGACCGACTTAACATGTTGAAGATCTGTGCTGGTATTCTTCACTTTGGTAATATGAAATTCAAACAGAAGCCAAGAGATGAGCAAGCTGAAGTGGCTGATCCTTCAGATGGAGAGAAATGCAGTTTCCTCCTCGGTGTCCCGACAACTGATTTTGTAAAATGTTTAACAAAGCCAAGAGTTAAAGTTGGTACTGAGTACGTAAACAAAGGCCAGAACGTCAACCAGGTAACATACTCGGTTGGTGCATTGTGCAAAGCTCTTTACGAGCGCATGTTCTGGTGGATTGTTGCCCGTGTCAACAAAGCATTGGACACCAAAGAACGCCGTGCGTATTTCATTGGTGTACTGGATATCGCAGGATTCGAAATCTTTGACTACAACACTTTCGAGCAGTTGTGCATTAACCTGACCAACGAAAAGTTGCAACAGTTTTTCAATCATCACATGTTTGTTCTTGAGCAGGAGGAATACAAGAAAGAAGGCATTCATTGGGAGTTTATTGATTTTGGTCTTGATCTTGCAAGTACAATCGATCTCATTGAAAAGCCCATGGGAGTGTTTGCCATTCTTGAAGAGGAGTGCATCGTGCCAAAGGCTACTGACAAGACCTTCCTTGAGAAAATGCATAAAACTCACAATGGTAAACACAAGAGTTACGGTAAACCAGCGGTCAGCTCTAAAATCAAAGGTGACTTCTTGATCCACCATTATGCTGGAAGTGTTCCATACTCAGTAGATGGCTGGTTGGAGAAAAATAAGGATCCTATCAACCAGTCTGTTGCCCAGTTGTTTTCAAAGGCCTCAAACAGCTTGGTTAACCACCTCTTCCAGGACTATAATCCAGACGTTACTGGAGGCCGAAGAAAGGGTAGTGCCTTCCAAACTGTCAGCAGCAGGCACAAGGAGCAGTTGAACAACTTGTTGGTTACTCTAGGCAACACAAGTCCTCACTTTGTGCGTTGTATCATTCCAAACGAAAAGAAGAAGCCCGGTGCAGTTGAGTCTCATCTTGTCTTGCATCAGCTCCGCTGTAATGGTGTGTTGGAGGGCATCCGTATTTGCCGAAAGGGATTCCCAAGCAGAATGTTGTTTCAAGATTTCAAACAACGTTACAAGATATTGGCTGCCAGTGCTATTCCATCAGGTTTCGTTGATGGTCGTGTTGCAGCGGAAAAACTGATCAATGCGTTGCGTCTGGAAGAGAACGAATTCAGGATTGGTACAACCAAAGTCTTTTTCAGAGCAGGAATTGTTGGTGAACTTGAGGATATGCGTGATGAAAGGCTGTCAGCTATCATTTCTCAATTCCAGGCTTACTGCAAAGGTTTCTTAATGAGGAAGGAGTACAAAAAGATGTTGGATCAGAGGATTGGTATTGCTGTCATCCAGAGAAATGTTCGCAAATACCTTTACCTCAGAAACTGGCAATGGTGGAAACTCTTCACGAGAGTTAAACCACTCTTGAAAGTAGCTCAAGCAGAGGAGGAAATGCGAGAGAAGGAAGAAGAGCTTAAGAAAGCTCAGGAGACAGCCAAAACTGAATCTGCTGCTCGTCAACAACTCGAGGAGAAAATGGCTGAAACAATGGAAGAGAAAAACAGACTCTTTGAGGAACTACAGCGGGAGCAAGAAAGGTTGGTTACTGTTGAGGATAAGCTCATGAAACTTCAAACCGACAAAGACAAGTTTGAATCACAGCTCAACGAAGCTCTCGAGCGTCTCGAAGACGAGGAAGCAAGTGGATCGCAACTTGCCGATGAGAAGAGGAAACTCGAGCAAGTGAAGGAGGATTTAGAGATGAAAGTCGAGGAGTTCACATCCAATGTTGCCAAGCTGGAAACCGAAAAGGCTAATCGCGATAAACAGATTGATGCTTTGAACGAAGACATCACTCGACAAGATGAGGCTATTTCCAAACTCAGCAAAGACAAGAAACAACTCGAGGATAATCTCCAGGAACAAATGAATGCCCTACAAGCTGAGGAGGACAAAGTCAGCCACCTTAACAAAGTAAAAACTAAGCTGGAGCAACACATAGCTGACACCGAACGCACATTGCAGAAGGAAAAAGAAGCCAAAACTAAAGTTGAAAAGGAAAAGAGGAAAGTTGAGCAAGAACTCAAGAGCACACAAGAGACCCTCCAAGAAACGGAAACTGCCAAACGAGCCGTCGAAGACACACTTGCAAAACGAGAGAAGACAATAAATGAGCTGAATAATAACATTGAGAATGACCAACGACTTATCCAGCAACTTCAAAAGAAAATCCAAGAATTACAGCGTCGTGTTGAAGAGTTGGAGGAAGAACTTGAAAATGAACGCAAACTTAGACAGAAGGCTGAGAAGCAGAGGGCCGAACTCGAAGCTGAATTGGAAGCACTGGGTGAGCGCCTTGAAGAACAAGGTGGCGCAACTGCAGCCCAGGTTGATCTGAACAAGAAGCGAGAACAAGAGAATGCAAAACTGAGGAAAGACATTGAGGACAACAACTAAGCTCATGAGCAAGCAATGGCTCAAACAAGAAACAAATTCAATGCCCAACTTCAAGAATCTCAAGACGAACTCGATCAAGTTAAGAAGGTGAAAGCCAGGCTAGAGAAAGAAAAATCCGCCATGTCAGCCGACATTGAAGATTTGAGCTCTCAGATTGAAACTGTTAAGAAACAAAAGGCCAATTCTGACAAAAACAGCAAGGCATTAGATGAAAGACTAAATGAATACAAAGCAAAGATAACAAACTTGGAAAGCAGCGTAAGTGAATTAGAGACATCCAAATCCAAATTACAATCGGAGGGCGGAAACTTAAACACACAAGTAGAAGAATTAGAACACAAAATAGGAATACTAACAAAAGCAAACAAATCTCTGGAAGCACAATTGGCAGACATGAAAGCACTTTACGAAGGTGAACTTCGGGCTAAACAAGACGCACAACACGAGTTACAGCAAGCAACAGGTGACTTGGAACAACTCTCCGAACAATTCGAAGAGGAGCAAGAAAGCAAGAACCAGCTGCAAGCCAAACTGTCTCGTGCAGCAGGTGAAGCCCAACAGTGGAAGAGCAAATATGAGATGGAAGGAGCGAGCCGAGTCGACGAACTCGAAGAAGCAAAGAAAAAACTTGCTTCCAAGGTCACTGAAATGGAGGAAGCTTTGGTATCAGCAGAACAGAAAGCAGCAAGCATGGAGAAAGCCAAGAAGAGAATGG
>T0011_R_0.0838_L_3988
TGACGTTACGGACCTGAGAACTAAGGAAACTGTCATGGACGTTTTGGCCAAGGCTATGGAGCTGCGTAAACGAGTCAAGATGTTGCCAGTTATTTTAAAGGAGAAATACAGTGGCCTCATCGAAAAGTATGGCAAAGAACTAAAGGCAACTTTAGAAATGGTCAAGGAAAAGTGGGAGTTATCCGCTATTAAACCAATCGTTGAACACGATATCTGGAGAGAGATTCTTGACGAGATTGTGGGGCATGAAATTGTTAGCGAGCTCTCATCTCTTGTGCGAAATGCCAAAATGATTGTGCTGGATTACGTGAAAATGTTAAGAGAAGAGTTGGTAGTCAGAGGCAAGGAACTTAAGAAGATTATCGTTAGAGAGTACAGAAAGCTAACAGGAAAAGTTAGAAAGTTTGTTAAGGAGACTACTTTAGAGGATATAGTGGGCTTTACGTTGAAGACGACAAAAAGGGCACGAGAGATGATAATGGAAACAGAAGCCAAGGTGAGAGCTTTCGTGATGAAGAATTATGCTGAGATGAAGCTAATGATTGATGAATACGTCAAGATAGTACGCAGAGAAGCTACGAAATATATGAAGAAGGCGACGCAAATGTGGAATACCATGCAACCACGCGTTGCATTAGAAATGCAAAGGCTGACTGCCATTGTCCAAAAGTACAAACACGAAATCGATGAGTGGTACAAGCGCGCAAGAACCGAAATGGAGCTTAAAGTCAAGAAGGTATGGGAAGATAGTGGTGTACCTCAGAGAATATCTTTGGTAAAAAAGATGACACTGAGAGAGATAATTGCAAAAGTACGTGCATTCCCAGGTCTTGTTGTGAAGGAGATAAAAATTTATAAGGAGAAAGCTTTGGAGGCAATTAAGAAGTATAACGGTGTCGTCAAACAATTTATGATGCCTTATATTGACAATATTGACAATGCCTTACGGTGGATCGGAAATGAAATTAATGAAACTGCTATCTTTATTAGCAAGTACTATAGACTAAGAGAAAAGGCAATGGATCTGAAAGACTTCGTCACGATCCGAAGTCAACTCGTCCTGCCAAAAATCCCAGGATTTGTTAGAAAAGTCGTGAAGGATGCTGGAAAGTTGGCACTCAGAGCTTTCTACGAAGGTATGCTGTATGTAGACGCCATTGATCTTGATATGGCTAAGGAGTATGTGAACAGGTACATCGAGACACTTCCTGACGTTAAAGGGTATGTTACAAAATTTGTGATGGTTGATCCTGATGAGATGAAATTGATCATCAAGATTCCACACTACATGCCAATTACTCCAAGCTTTGAACATCAGTTTAAAATGTTTAACAGGACTGCTCGAGTTGTCGCTAACAGGACAATTGAATCGGCTAAGAGACTCATTGAAGCAATCAGGAACAGGACAAGTGAATTGCGACGTGATCTCAGTAAAAGTTACGCAGTGAACGAGAAATTGGCTGCCAAGGCTTGGGAAGTTGCAAGCGAGTACAGTCAAGATATTCCAGTCAAAGCTAAAGAGATCGGCTCAAAGATAATCAAGGATTCAAAAGCTAAATCAAAGGAAGTGTACGAGAAAGTAAAGGAAATGACAGAGGTAATGTATGGATACGCAAAGATGGCTGCTGAGGATGTTTATGCTTCCGAGAGCTTGCCAGAAGCATATAACACGGTTAAACAATACAGTACTGATGCTGTTGAGGTTGCACGAGCATTCATTAAGGAACAAATTAAAGGAATCGAGGTCAAAGTAAAAGCAATGTTCAACAGTCTTAAAGTAAAGTATGAGGATGTTTACAAAAGCTTAAAACCTTACTATTCTCTCCTAAAAGTTGAAATCACCGATCTGAAGAGTGGAAAGGATTTCAGGACATCTTTCCAGAACGTGAGAGGCCAAATTAGCAAGACCTTCAGGTACCTTGTTACGGCCACATACCGAAGGTACCAGACCATTCTGAAATCTCTGAAAATTGAAGACCCTGTTTTGCGGAGCCTGGTGCAGGAATACCAACTAGTCCACCGTGAAATCCTGCAGAAGTACTGGCGACGAGTCCACAGAATTTATATGATCGGCAAGGTTACTCTAGATAGAGCAGTACGTGTGACCAAGACTCTAATTGGCGAAAGATCAAAGAAACCAGTAATAACACCATACAAAGCATCTGCAATGATCTTTGGCAAGGAACACGTCCTGACATTTGATCACCAATACTATACTGTGCCCACATACAAGAAGAAGACATGCACGTACATCCTCGCAAGAGATTTCCACAGTGGCAATTTCACCGTCTTGAGTCAACAGGAAACCATTATCATTAACACCCAAGACATGAGGGTCGATATTGACAAGAATGGACAAGTGCAGACTGTATTGAAACTTACAAAGGATGGATACAATGTCGAAAAGATTGTGTTAGGCTTACCGGTTCAGTCACCCACAGGAAAATGTCTGAGAGATGGATCATTCATCCTTTGTAGTTTTGATCAAGGCGTTGAAGTGTCATGTGACGTCGACCACTACGCATGCTCAATTCAGGTATCTGGATGGCATTATGGAAAGACTGAAGGCTTGCTCGGCAGCAACAACAACGAAGTTTACGATGATTTCAAGATGCCGGATGGGGTAATTACCACCTCAGTCCAGGAGTTTGTGGATTCTTGGGAAGTGTCTGGCGACGCCGAGTGTTTGTCCAGGAGCAAAGAGAATGTTCCAGTCTGCAACAGAATACCATCTGCCAAATGCAAGGAGTCGTTTAGCGGAAAAGACTCATTCTTAGCTCCGTTCTTTAAAGTATTGAATCCAATATCTTTCCTGAAGGCATGCGAAGTCGACAGTGCATCCTGCAGCAATGTAAAGCCATTGAGTGTGAGCCACTGTGATGCAGCAGCTGCTTACGTAAATGCATTGCGAGCAATGGGACAAAGGGCCGAGTACCTACCAGAATGTGCGAAACATGGTGAGCATTCCCTAGGAGACAAATGGACTGTTGTACCAAAGAGAGAGGTTGACATCGCAGTTCTTGTATCCGAAAGAACCACAGCTCAGTTACTCAGTAAGACAATCGCATCCATGGTTTTCAGCCTAAACAAGAACCTCATCTCAGCAGGATATGACACAAGGTTCGCTTTGGTTGGATTCGGAGGAAGCCTTGTCCATGAACGCGCCCATCACCATACCATCTTCGGACGTCTGTTTATGGATGAATATGACATCACAACAGTAATAAAGGAAATGCCTTATGGAGGCACGCAAAACATGAGTAATGATGCATTTAGTGCCATACGTTTGGCATCCACGTTGGCCTTCCGTCCGTCAGCTGCAAGAATTGTCATTTTAGTCAATTCTGATAGCCATGTTCCACACATCTACGGACCAACATTTGACGAAACAATGTATGCTCTAAAGTACGTAGCCAATGCTACTCTATTTGCCTTTGATCAGCTAAATTTTAAGAGCATGGGAAAAGGAAAAATTATTGGACAGACAACGAGAAGGGCTTACGTCGTGCCAGAATATCGCGCTATTTCCATGACATCAGAATTCCCAGACAGTCCAATGAGTGGACTTGCCCGTGCCACTGACGGTGGGCTTTTCTCGAATAAGCTGAAGCAATCTCGGCTAAAACCAGTGGTTACTGGTCTAACAGATGCCATCCTGTATTCACTAAAGGCGAATACCCAGCTGTGCAGAAGGTGTTCATTGTACCCTGGAAATGCTGGACAAGGAATCCCAATGTGCCGAACTGACAACACGATCAGTTGTTAGGAAATTGGTTAACGCACCTTAAAAATATTTTGATCCCGAACCGTAATTTGGAAATTCGACTTGGACCAACGTTGTAGAGAAAAAGAACACTTGATTTTTAAAACCATGTAGTTTAAATTTTATATCCCTGAAACCGTTGTACTTTATTCCATCCCCATGAAATTCCATTTTTTGTAATTGATTTTGTATATGAGCCCTTTTTATAGAATATAATAAAATGCA
>T0012_R_0.0544_L_3923
ACAGGGAACTAAGGGAGCAAATTGATAACCTCAATCTTACTTGTCAGAGACTGAGGACTGATTACCAGCGTGTTGATCAGGAACTGACAGAGTATAAGTTTAAGTATGAAGATGCTCAGCGTCAAATCACGGATAAGGATCGCCTCATTGAAGACTACAAAACGAAGGTATCCAACTATGAAAGACAGGTTACCAACCTAAAACAAACACTTAACCAAGTAAGAAGCGACTATGAAAAGAGCCAACGCGAAAATTCACGTCTTCAAGAGGAAATTGTTACTTTGCAAGGATTCATCGCCGATATTGAAGCCAAACTGCAAAAGGTAACAGCAGAGAAAGACAAATTAACGAAAGAATACAATATACTTTTAGCACGTGTGCCGACTTTGGAATCTGAAATCGAAACATTAAGTCGTGAAAAGGATGAATTAATAATGGAACTTCGGGATATGAGATCACGAATTACTAAGCTTAAGGATGACAATGATAATTTGGAACGAGAAGTTAATGACCTGAAAAATATCAATGATATGTTGAAACGTGACCTACACGCGAGAGAAGACACCATCGCCCAGTTACGACAAGCCAAGATTCACTTGGAAGAGGAGAACGAAACTCTCCGCAATGACGTGGTCCTTAAAGATAATGAAATTGATAAGTTGTTGTCAAAGGTTCGTGAGCTTGAGTCCACACTGCATACATTAAGTACTAAGCTTGCTGAAATTGAACCAGCCTATGAGGCCAGCCGCGAGCGAAATAGGAGACTGGAAACTGAAGTCGTGACGTTAAGAGAGAAAGTCAGCGATCTCGAGAACAGTTTACGTGAAAGCAAAGAGATTGAAGACGATCTTAGAAATCGTCTCTCTCTTACTGAAAACAAACTTGTTAAGATTACTCAGGCATTTGAAGAGAGTCAGAGAATCAAGGTTGACCTAGAGCATCAGTTGCTCCATGTGCAAGAAGATCTTGCTGCCCTCAGAGAGAATTATGAGAAATGCGAGCATGAGCGAGATCATTTGAGGAACGAGTTAAACGAATCCAAGGCCGTTATTTCACGCCTGGAAATAAAAGTAGAGCAGTTGACTAAAGTTAGAGCTCAGCTGGAGAACTCCCTGAGAGAAACTAACGAAGAACTGGAGAAAATACGATATGATATTCAAAAATTCCAAAAGGAAGTACAGGAACTGAGAATGCTAAATGAATCTTACGTGAAGAGTATTGAACAGAAGGATTACACAATCGAGACTCTCAAATCGGAGAAGGTAATGATTGAGAGAGAAAATGAAGTCCTTCAAGATACCATCACAAAGCTTCAAGGCCAGCTTGATGCCCTTAGACTAAGGAAAGAAGAGATCGAAAAAGACTTATTTGAGCTGCGGAAGAAATTCACTGCCACGGAGCTGATCCTAGTCAGTATCAGAGAAGAGCGTGATGATGTTGTAAGGGAAATGAATAACCTTAATGAAAAAGTTGCTGTCTTGGAGGATGAGCTCAGAAACAGCAGGAATGATGAAGCAAGGTTAAGAGGTGAGTTGGACGAGCTGCGCTCAAGAATCAACAGAATGAAGGAAGAACTGAATCGGCATCACTTACAAATCTCAGAGCAAAAGGCGGTCATTGAAAAGTTAACACGAGAAAATGAAGATAAGGAGACTCAGATATCTACCCTGCTTTCATCCAAGCGCACACTAGAATCCCAGATACTTGTGTTGAAAAAAGAAGTACACAAATACCGGGAGGATTATGACAAACTTTATGATGATTATCGAAATCTTGAGCAAGAAATTCAGGTGCTGAGGTTCAAGTTATCATCGACGATTGTTCTGAGTGACAGCAACAGAGAGGAGAAGGAGAGAATCACAAGCGAATACAAAACACTCGAACGTGAGTTGATAGAGATCAGGGAGAAATACAGTAATACTACGCGAGAATTAGATCGAATCAAAGACGATCACAAATATGCAGAAAACAGGGTCGCTGAACTTGAAAACGTCCAAAGCACAATAAATCTTGAAAATCAAGGAATGAAGACACAGATCACATCATTACGAAGAAAGATCAATGAACTGGAAACTCTCATAGAGATCACACGCCGAGAATCTCTCAAAAAGGAGGAGGAAATTTTAGTCTCTGTGGCACCAACAATCGAGACTTCTCCAACAGGAATATCAGACGATGAGGCTGATGACTTGAGACGAAGAATTGCAGAGCTAGAGAAAACACTAGAAATTTCGGAACAGGAGAGAGAAACATTGACGATTGAAGTAACGAAACTTCATAGGGATGTTCCAAGGCTGGAGGTTGAACTAGATGCAGCACAGAAAAAGAGAGATGAATACAAACGATACCTCAGTGATGCAGAAAAGAAGATAAAAGACCTGGAAGCCATGGTTGACAGGCTTCAGGAACGTGAAAAGCAGCTTCATGAAGACAGTCTTGCGGCGCATAAAACGTTTTCACAACTCGAGCAAGACATTGTCATGCTGAAGCTAAGGTTAAGCAGAAGTGACATGGAAAATAATCACCTCAAAGAGAAGAATGATAAATTGACTAGAGATCAGTATGAGTTGCAGCAAAAATTGGCAATGATTCAGACTGCCTTGGATGAGAAAGACAATCGCATCGAGCAACTTCTTCAGGAACTGTCTGAAGACAAGAAACAATTAACTGAGCTGGAATCTATTTATCATGTATGTAAACAAGAGCGTGACAAGATTTATCATGAACTGCAAAGTACAGAAGAAAGAGTTGTTCAATTGGAAAAAACACCACAAGAGAAAGAACGTGAGCATGCGCAACTTCGTGGTGAAGTAGGCGAACTGAACACAAGAAACAGGGCATTGAAAGACGAATTGAATGAACTCAATCGTAAGGTAACTGAGTTACAACGTGATCTTGATACTGCCAAATCTAATATTGAGGACAAAGCCAACCAACTTAATCGACTGACAAGAACAAAGGACACTCTCGAGGCAGAAATAGAGACATTGAAACGAGAGGGGGCAGCCATTCGGGATCAGGTGGAGCGGACGAATGCCGAAAATCGTGCTCTTCAGCAAGAAATGCATGAATTGAAAATGAAACTCATGGAAGCTGAGTCTGAGGTAGGCTTGCTTGCAGAAATTAAGGATAGATTAGAGAAAAACATGGGTGATTTAGAAATTGACAACAGTCGTCTAAAGGATCAATTTGATCTATGCAACAAGGAGAAAATGCGATTGGAGAATGATATTCGTCTTCTGACTCGTCGTAGTGGACACAGTTCTGATCTTGAAAGCATCAAACTTGAACGTGACAAGTTACAGAAGGAACTTATCGTGATCAATCGATCTTACAAGGAAATCAAGACATCATATGAATCACTGGAGTCAGAAAGAGATCAGTTAATCCAAAAAATACGTGAATGCGATGGAGAAATAGCAGAGAAAGATATCCTCTGCCAACAATATTACAACGACAAAGAGAAGTTGGAGCTTGAAATCTATCAGCTCCGGTCAAGACTTGAAAAGTCAGAGATATCAATTGAGGCACTCAGTGTTGAACGTTCCAAACTCCAGGATGAGCTACTTACGGTTCAGACAAAGTTGGCCAAGCTAGAAGGAGACTATCAACTAATGGTTGAAAGAAAACAAGAGCTTGAAAATGAGTTAACTGCAACCCAAACCCGATTGTCCACTGTTGAGATCAACTACCAGAAAAGCCAAGAGAGGGAATCAAAATTACAGGTTGAAATCCTAGCCGCCCACAAGAAGGTAACCACTTTAGAGCATGAACTCATGTCTACAAAAGATAGAATTACTACTCTTGAGAAAGCTCATAAGGTCGCAGAGGAAAAGAATACTTCCACTAAGCAAGAGCTTATCATTATTCAGAAGAAAACAACTGAACTGGAAATTTCGTTGGAATCATCTGGAGACAGGAAT
>T0013_R_0.0569_L_3895
GAAATCCTAGCCGCCCACAAGAAGGTAACCACTTTAGAGCATGAACTCATGTCTACAAAAGATAGAATTACTACTCTTGAGAAAGCTCATAAGGTCGCAGAGGAAAAGAATACTTCCATTAAGCAAGAGCTTATCATTATTCAGAAGAAAACAACTGAACTGGAAATTTCGTTGGAATCATCTGGAGACAGGAATAATGATCTGTCGGCTGACCTTACTCAAGCGAGAAAACGTATAGATGAACTAAACGAAGCATACAAACGCAGCGAACGAGGAAAAGACGAACTAGCTTCTGAAATTCAGAACTTGACAACCAAGCTTTCTCGACTTGAAGGCAGACTTGATCAAGCAAACAAAGAAAAGACGGGTCTTGAGACACAATTAGAGGAAGCCAGGGAGAGAACAGCAAGAGACAGGGAAGAGCTGATTCGTATGCAAAAACATACTCTCGAGCTTCAACGCAAATGCGATAATTATTCAAAGGAAGTGTCTATTAAAATTTCTCTCATCGATGAAATTAAGAGTAAGAAGTCGGTACTTGAAAGTGAGGTTGAATCTCTGAAGCGAGATCTCGAACACAAGCAGCATGAAATTGATCATGTGGAGGGAGAGAAACGAGATATACAGCAGGAGCTTGAAGCTTTGAGGAAAAATTTCAACGATTCGGAAGCGGACTATTTGAAAGCACAGGAAGACAAAGAAAAACTACGACAAGAAATGATTGCAGCTCACAATTCGGTTTGCCGCCTTAAAGAGAGCTACGAGACAAGTCAAGATGATAAAGGCAAGCTTCAACAAGAACTTGCTTCCTTCCACAAGAAGATTGCTGAGTTGACAATTGCTTACGAGTCTAGTAAGGCTGACAGAGACAAGCTTAAGGAAGAAGCAAACAATCTAAGAGATCAGATGGCAAATCTGAGATCTTCTTTCGACTTGAGTCAGCAAGAAAACAATAAGCTAAGACAAGAAGTCCTCATCAGCAATGAAAAACACCACAAGATTCAGCATTTGCTTGAAACAACAGACAGAGAAAAAGACAGAGCACAAGAAGATCTTTTTGGATCCAACAGACGTTTGACGGAGTACGAAGCACTTCTACAGACAACGGAGGACGAAAAGAAGTCTTTAAAGATGCAGTATGAGATGCTTCAAGCTGAAGTGGCAAAATATCGTGAGGGTTTTGATTCATGTACTGTGAGAAACAATGAGCTGCAAGAAGAGGTGCTGAGCACTCACAAACAATTTACCAAGATTGAGGCAGCATACAACAGAAGTTTGGAGAAAGAAGAAACCCTGGAAAAGGAGCTAGACGAGACACGTGATAAGAGCCAGACCCTTGAGAACGAACTAAGGGTAGCAACGTCTAGAATTAAAGAACTGGAGAATGATTTACAGCGAGCTAACGAGCGATTGCAGAAAGAAGGCACCAATTTGGAGAGCAAGAGTGAAGAAGTAGTCAGGATAACCGACAAGGTTCACGAGCTTGAATCACGCTTGACAACTCTAAGAACAGTGGAATCTGATAACACGAAACTAAAAGATGATCTTGAGAATGCTAAAAAACATTGGAGTAAGTTGGAGTATGATCTTCGACAGGTGACCTCGGAGAAGAATACTTTTTCGGAGCAAAATGAGCAGATGAGAACACAAAATAACAAAATAACTGAGGAAATTGACCGCCTGCAACGTCAACTCAGATCAGCTGGTAGTGATAATGAAAAGTTAAGTGGTGAGATGTACAAGTTGTCACAAGAGAAGGATAGTGAACTGGAGAGGCTTAAAACAAACTTACACGTTGTTGAGAGGGAGCTGGAAACAGCCAAACGTGAACTGGCACAGAGCAAGCAGGATTACGACGGGCTTAACAAAGAGAAGAATGTAATTCAACAGGAGCTGCAAACAATTTCAAAGAAGCTCCTCAGTGTTGAATTGGCTTACATCTCTGTTAAGGAAGACAGAAGTCGGCAGCAGTTTGAAGGCAAATCTGATGTTTCCCGAACAATATACGACCTGAAGTCCATGATTGATAACACTGAAAAGGAACTTCAGCACCGTACTGCGCTCTACCATGAGCTTGAGCTCAAATACCAAACGGAGACACGTGAGAAAGGTACACTCCAGAAGGAGATTGAAGATCTAAAGAGAGAGATCCTTGCCCTTCAAACTCAGTATGACTCAAGAACGCATGAAAAAGGATTGATTGACGAGGAACTCCAGAGCATTAAGAAAAGGTACACAGATTTGGAACAAAACCATAGCACTATCCTTCACCAGCATTCAAATTATGAACAGAAAATAAAATCATATCAGTCTAAAATCTCAGAAATCGAGCATAGGTTTACAGAGACCCAAGATCATCATAAGAATGTCAGCAAAGACATAAAAGACATGCAGTTGAAGTTAGACACTGCCAACAGAGAAAACACGCGACTGAAAGACGAGCTCGTAGAAGAACAAAATAGGACAAAGACAAACAAGAGAGAGTTTGCTAAGCAGCTCAGAGAACATCAGCGTTCAAGCCAGAACTTCTTGAAAACAATCCAGGAGAAAGATATGATCATTGAGGAACTCCGATCTAAGAGATCAACTTTGGAAAGCGAAGTTGAGAAGCTACGACGAGAATGGGATAAACTAAAGGGAGACTACAAGAAGGTGCAGAGAGAAAAAGACAGTACACGTCAAGATCTTCAGTCATCTAACACCATGGTTAGCGAAATCCAGGAAACCTTGGATGTAGAGAAGCGGCAGAGAGTCACAATTGAAGAGGAATACCGTGTATTCAAGGAGAAATACACCCGTGAAGTCAGAGAACTCCAGGAGAAGATAATGAGGACTGAATCTGAGCTTCAAGATCATCTTAGCAAACAGACCCTTGACCATGACCAGCGGTACAAACGACTCCAAGAGGAAATGCGCGAAGAACGTGAACGCTCCATGAAGCAACTGAGTGAGAAGACTCAAGAGATCGAGCGCATGCGCTCAAACGCATCTAGCCTTGATCGTGAGGTAGATCAACTGAAAAGGACTGTTAGTGACCTGGAGAACATGTGCCGTGAATACGAGAGAAGAATCCAAGAACTTCAATCGAAGACCTCACAAAGAAGTGCAACGTCATCAATTGTCATAGAAACGAAGCCAAGATCACCCTCTCCTGGCATGTTCAGTTCAAGTTTGGAAATGGACCTTTCCAGGAAGGAGGAGAAGTCGTATGAGTCATCAGTAACATTGGACGTGAAGCCAAAGGAAGAAGAAAAGAAGAGGTATACATCAGGTTACTACCGAAGCACGGCACAGATCGAGCCAACACGTGACATGGGACCAGTTGATGTCGTCATAGCTCATGCGGAGCCATCAAGACGTACGCAAGAAACCCGCGAGACTCGCGAACGAAGCGAGCTAACAGTTCGTCGCAGCAGCAAGGGTTCAACAACCCAACAAACGACTCAGGAAGACGACGATTTGAAGCGAATTATTGAAGAGTCACGTGGTCGACGACAGCGAATGAGAGAGGAGTATTTCTCCAAGTCATAACACTGTCAAGAGTTCGACCTCAGTCCGTGCGCATTTCATATGATCTACCAAGTTCTTTGAACTAACTGCTTTCAACAAATGATACTAATTTAATCTCACTAACTAGTAACGTAGTTACGCACCGTCAAACTTCCATCAATGGAATCATAAAATTGTACTCTGAACACAGAGCACTTTTGTAGCGTATAGTGCAGCATACATGGAACGTGCGTTCAATTGACATTTTGAATTTTATTACTAGATTCGTCAGACAATTTTGTCGCTTATGTAGGATATTTTGTTGAGTAAATTACGCCGTGCTAACAGGTTTCTGATGCAAATGCTTTAACACTTCAATGCGTGTGCTTGAAAGAAATGCTGCACT
>T0014_R_0.0477_L_3875
ACGTGTCGGCGAAAGACAATTGACAAGATATCACCAGTCTCAGAGAAACTATGGGGAAATAAGACATCGATTGGGGATTGGATTATTGAAGCAGGGAAGAAATTTTCCGAGTCAGCCCCAGTCCCTACAAACCTCGAAGATCTGGCGAGAGAGGAAAGGATAACTGAGGAGTTTGCTAAGGTCGTTTCGTTACATGAGCCACAAATCATAGACTTAAACAAGGTATCTAAAGACTTGTTCAAAATTGCGAATACAGAGCAAGTGACCGCAGATGTGTCTGAAACAGAGAGAGACATGGATCTAGTCAACGACCGCTGGGCAAAACTGAACAAAAATCTCAAAGAGAGGAAGACCCGAATTGAAAATCTCAAGCATCAAATATCTCGTTATTCTGAGGCGGTGCGACCGCTTGAAACGGTACTTCACTACTTTGTCGATGCATTGGAAATACGACCGTCGTTTGGGACGGACACGAAGAAGTCGGCGACGGAGTTACAACGGGTTGAGGATCTCGTCAAAAAATTGGTTTCACACGAGCCCGAGTTGAAAGCAATTAACAAAATAAGTGTCGAGTTACAAAGTGCAATTGAGTATTGTGGAGGGGACACTACCAATGTCAAGAAGTCGACTGATGAACTAAATACTCGATTTAAACAAGTACAAGAACGACTAAATGAGAGATGGGATCACCTTGAAAAGATCAATCGCGTTCTTATTCAGTTTACCAGCATCATTTACGAGAGTGAAACCTGGATTATTAATGCTACAGATGTACTTTCAAGAATGGGCGCGGTCAGTAAAAAGCCGGAAGAGATTAAAGAACAGATACCAAAAGTTGACGTTCTGCTCGAGGAGATTGTTTCCGTTAAGTTTTCTTTGATTTCTGCGGAAGAAAATGGCAAATGGCAGACTGAACGGTGTACATCTGATAAGAGTATGCGTGTTGAAGTGCGCACAGCCCTGTCAACCACCAACGGTGCATTGGATAATTTAGAGGAGAAGTTGACGGAAAAGAAAGCTAAATTGCAAAACACTCTCATCCGTTCGCAACAATTCGATCGCGCATTTGGGGACTTCAACGACGGATTGGTTTCTATCGAGTTCCAAGTTGGTCGTCAAAAACCAGTCAATCCAAATTGGGAAGACGTTTCTAAACAACAAAATGCGCAAAAGGCCTTGGTGAAAGAGGTGCGATCGCTTAGTCCAGTTTTGGAACAGCTCATGAAAACTGCTGTCCACACAGTCGATGCTATGAGCCCTGGTGACGATAAAGACAATTTGCATCAAAAGGTTGATGATGTGAAACATAGATGGGAAATAGTTACAGAAAAGATTTTGAAAAGAGATGAAATTGTTGACTTTATATATCCATCTGGGAAAGAGTACTACAGTCTTAAGACAACACTAACGGGGTGGCTCGCAGATGCCGAGCGCAAGTTAAGCAAGACGAAGAAAGTGGCAGTAACTATGGAAGATCTTGTTGATCAAAAACGATCCCAAAAGACATTGAAGACTGAAGTCGAGACCCATAGACCAGTGCAAGAAGCGATGCATGATACAGTTTCCACATTGATTAGAACATGTAAAGATTATCCAGTTGAGGTTAATGGCATTGAACCTCTGCAAGATGATGTGGAAAATGTTCAAAAACGCATAGAAATGCTGCTTTCAGGTGTCGATCAATTGGAAGAAAATGTCACGAGTTTGAGCGAAAAACTGTATGATTATTACCAAGCCCATCACAAAGCAAATCAAATATTAACAGAAGTAGAAGAAACGCTTACTGATGAACAGTCCTTTGGTATTGATGAAAATGTTGGCAACCGGGAGTTGACCCGAGTTAAGGAACTCCAGAGTGCTGTGATTGAAGCCAAGCGAGACGTTGAAGACAGCAACGTCAAGTCACTGTATTTGGAGGCTGCAATTGATAGACTTGAGGGTGATAGCACAAGCATCAAAGAAAAATCCAAGGAATTAAACAGAAGACTCAAAAGGATCGATGATGAATGCCAGAGGCAGAAGACCGACATTGACAAGAAGTTAAAGGTGTTGGAGCAGTTTTTGAAAACTGTGGAAGAGGTTCGTCAGTGGTATATCACAGCAACGGAAACATTCGTTGGCATTGGTTCTGCTCAACCACAGGCGCAGCAAATCAGAGAGAAACTCTTATCTTTAGCGGCACTTGAAGACGACCTTAATAGAACGAGGCCAAGACTTCAAGCAGCTCAGGATGCAGCTACTTGGCTGATCGAAAACAATGCTGATGACATCGTCACCAAAAGTGAAATACGAAATAAGCTTGCACAAGTGACTGAACCATTCAATAGTCTTGCCGATAAGATCAACGATAAACAGAATGACTTCAATGCCATTCTGGTGCGCTCGCAAGATTTCCAAGAAACCTACGTTGCATTCTTGGAAGAGGCCGTGGAATTAGCTGTGCGATTTGGTCGTTTGAGGCCGTTGTCTGTGCAGTATGAGCGACTTTGTAAACAGGTGGAGGAATTTGAGTCATTAGAGAAGGATGTAGGCCAGCTGCAGCCACTTTATGAACAGATAACAAAAGCATCACGGGTCTTCAAAGAACAGGTTGATAAACCCCTGCAGGATGAGATCGACTCTAAACTACAGGAGATGATACAAAAGAAAGATAAGGTAGATACTTTGATCAGAGACCGCCGAGATGACATCACGCGTCTAGTGCAGGTGTCTAAAGAAAGATTGGAGGCGATAAATACGCTCCGCCCATGCGTAGAGACATTGGAAAATGCACTGGATGCTGTCCAGCGGGTGCCAGGGACACAAGATGAATGTGAAAAGCATAAGAGACAACTGAAGGACTTAAAAGAAAGCGTGGAAAAAGAGAGATCAAAGGCTCGAAATTTGGTATCGAAACATACCAAATTAAAGACAGTAGTGAAAAAGCTTAGATCAGTCAGTGACGAAGAGGAGCTTAATGAAGAAATTCAGAGTTTGCTTGATCGATGGGATAGACAGGAGACGATCTTTAAAGATAAACAAGATCAAGTCAACAAACTGTCTCTTAAATTCAGTAAATTTATCGAGGCATATACTCCTGTTGAAGAAGATGTCATTCAATTTGAAACTAGTCTTCTCCAGCAGAAACCGTTTGGATTGAGCCCCACGGAAGGCATGAGTGCTTTGGAGGACCTTTCAAGTGTTATCAATGATTTTGAGAAAACAAGCAGGAAGGTTGAAAATACGAACAAGTATGGAAAAGACCTGACTACTCAGTTAGAGTCCTATTCGTTTGATCCGTCGACAATTAACGATCAGCTTGCAAGTATGAATCGTCGCTACGATGAGGTTAAAAGGAGCCTCTTGACACGCCGTGAAACGCTAACCTTCAGCGTTAATGTTTTGGAGAAGGTCTTAGTGCAGCAAACGGAGATCTCTACATCGTTGGAGAAGGTAAATAAGGATACAGAGAGTTTCAAACCAACGGCCGCTGAACCCGAATATATAAAGGAGCAGTTGGTTGAAGTAGAGAGCATGTTGAGTGAAATCGGACGACAGCAACCGAAGCTGCTGGAGCTAGAGGGGCATGTGGATGAGGTGGTTAAAAACAACGAAAATGACTTCTCTGTAACATCAGAGGCTAGGTTCAAGTTCATCAAATTGAAAGAATCGACTGAGCGACTATACGTCCGCCTGGTAGAAAGGAAGACTAAACTTCAGAACGCATTGCTACATTCGCAAGAACTGAAAGATTCTGTGGATGATTTCAGTGACCGTTTGAGAAAATTAGAAGTCGTGCTGGAGAAACAGAAGCCGTTATCAGCCAAGTATGATGTTGTAAAGAAACAGCAGACCAGTAACGCGGCCATATTAGATCAGATACAACAGTTGGAGTC
>T0015_R_0.0478_L_3585
AGTAGGCACTTTCGAAGGCAAAAAGAAAGTGGAAGTCATGGTATCGTACAACAATCATACTAACAGATTCGAAGCAGACTTCGTTACTGATCTGTTCACTAAGGAGAAAGTCACGGCAAAGTTCCTTTACTTCAATGACTCCTCTCTAGTTAACCGCCACATTGGAATCTTAGTTCGTGCAATGTATGGTGACTTCTACAAACTCCAACAAGTTTGGAAGTTGGTGAAAAGCCCTACATCATGGAAGCTCTTCAGCAGAACCACGTACTATCCTGGCAAGCACTTCACCGGTGAGATCGAGTTTATTCCTGCACAGAGGTCTGTGAATCTTCGTTTTGATGCCAACCAGTTTAATCAGACCATTGACTTGATGGGAAAGATTGTAAACACACCAACTATTAAAGGACTAAACTTCACAGCCATGCATCTTAATAGTAAACGTAGTGGAATGCTTTTTGCTGGGTTCGTTAACGAAAAGGATGCCAAAAAGTTAGTGCTCAAGGGAAGTCTGCTTAAGAAGACTGCTGAAGTTAGTGTAGGATATCATAGACTTGACGATGGCTATGAAGTGAAACTGAAGGCAGCAGCTTTAGGAAAGCAGATTGAACTTTTTACTAACTACAGCAGCTATGTAATGGAAAAAGAAAGTAATGAGGTCTCAGAAGTAGTTTTTGGTGGTAGGTACGACGGCAAAGTTCTTGGTGGAAGAGTCTATTACGACAGAACAATGGACGGTTCTAGCAAAGACCTCTGCGTTACTACTGTGCTCAACCACAAGGAACCAACTAGCCTCTGTTTTACCCTTGACAGTGAAAGTTCTGAAGAGGGAGTATACAAACGTGCAGCCGTAACTGGAAGGATTTTGGAAAAGAAGGTCGCAGTTGAGGTTGAGTTTGAGAAGGAAGCTGGTGCGTACGCCTTTAATACTTCGCTCCTGTACAATGACAAGACTGTTGCAAAGAACGCATGGGTATTGACATACAATGGTATTTGGGACACTGAATTGGCCATGATAACGAAGATCGGTAAACGCGGTGTGAGCGTGCGATGGTATTCTAGTCCAGTTACAGAGACATCTGTTGTGTTTGGTGTTGAAGGAAAAGCAATGAATCAACTAGTTGCACTGACTGCTACTTACAGCATGGAAACAGCGAAGGACGTTAACGTGTATGGAGTCATGTTTGAGGCAACAGTTAACCGTAAACTACCCTTGAATTACAGTCTGGTGGTTGAATGGGGAGATAAGGTGAAGGGAATTGGTTCAATTCTTAAGATGTTCCAGTACACAGCAAAGTCATCGATGATGTGGCTTAGACCAGCTTCTGAACAATACTCTCTGGTCCTAGACAGTTCGATAACTCGCGAAAAGTTCATAATCGCTGGTTTCAAGGATACCGCTGTCTTATTGTGGGGAGATGACACGAAGGCCTACAAGGAGGACGTGGTAGTAACTGTATGGGGTAAAGAATTTACGTGCGGGTTGAACATGAAATATGGAGCAAGCATTGACAGTGACAAGGCTAAGATCCATGAGTTGACCTTGGGGCTAACGTATGGACGTGGAAAGAGTGTCACAGCTGTAACAACATTCAAGAACACGGAAAAGGTAGTACAATTGACCATGACAACTTCATTTTTGAGAAATCGCCGTGTCACACACACGGTACTGTGCAACAAAGTTCAGCGCCGCCTTAACGTTGACATCGAGTTTTTGCCCAAAATGTTTGTGCGATTTTTGGCTCAGCTTGACAAGGTTCAAGGGTGGAAATTGACAACCAACCTTAAGTTTGATTGGAAAAATATGAACCAAGCGCTTGAGTGGATTGGGTCGTACACAAGTACAGAAGGCCTCAAGGGAGCGGCAATGGAATTCAAGGCACTGGGCAAACTCCTGAAGGTAGAAGGAATGTATGATCAAGTGACAAAGAGTCTCAACATGGGTGTTTTGTTATTTGGAAGATCACTGCGTATCGTTAGCAGTTTTGATGCTTCTGCAGGTCAAACTACTATCAAACTCGTAACAGTCAACAAAGGGGTTACAAGTGTATGGTTGCAAGCATTGATTGTATACAAAAATAACAAAGCAAGCTATGAATTAAGGTCAGCAGATAGAAACATCTTTAAGGTAGAAGCCATCCTGAAGAAAGCTAATGGAAAGGTCACCGTCAAAACATATTTGCTAGGTAAAGAGCTCTTGCAAGTCAGTGGAATTTATAAGAAGGTTGAGCAGGAGGTTGTATTTGATCTGTTTATGTTAGGAAAACAGAGATTCCAATTTATTGGAAAGCTTAACAAAGAGGATAAAACTTTCTTCTTGCATTTTGATGCAATGAGGAAACATTGGAAACTCTCCCTTGCCGGCAAATACAATCCAGCAAAGGTGGCACTCTCTCTTAGTGCTGAGCTGCTCGGGAAAGTCGTAGGAGTTGTCTTGCGAGCTGATTACAAGAAATACCTCATGGGTGCTGATGTGTTCTACAACCAGAAAATGGCGGGGGGGGATGCTTATCTTGACACAACCAAGAAAACTCTTGTTTATAACGTCACATTGACCCCACGCCTTTCTGCTCAGTTTGTAATGGAGATTGTTGACGACAAAATCTTGAAGTTTACCGTTCAGAGAAAAATGGACGAGAAGATTGTCAATGAGACCGTATTCAAGTACAACCTAATGGCGACTGAAAGTAGGTTTATCTTCCAGTGGAACAAGGATACTCTAATGCAAGTGAAAACCTTTATGCTTCCATTGATCAAGGAGGGTACCAAAAAGATTTCTTTGCTGTCTGGAAAGGCTGCTGAAATGACGAGGGCTGTTGCAAAATTGAGCACCGATGTTTTCACTGATGGATTGAAGAATATCTCGTCATACATCTTTGTCTTGACAAACAAGCTTGACAAGTCATTTGATGAGTTTGACTTTGTTGCAGCAAGAGATCGCCTTGGTGAGTTGCTGGTGAAAGTTGCAAAGAAAACAGGAGCCCTGACGTCGAAAGGCCTGTTGCTTATTCGCGACTACAGTCTAGTGTTCAGTGATAACATTCCCTTATACTTCGAGCGATTGCTCTTGACAAAGGACAAGGCCGTCATTCTGGCTGATAGAGTTGCTGTTGTTATCCAGAACTTGACCAACAGTGCAAGACCCGTGCTTGCTACTGCCATTGATCTAGCAAAGGAGTTTAGGATTCGTGATAAGGCCATGGAGGAAATTGTCCAGTTAATTATTAAATTTATCAAGGAAACAACAACGTCTGTAGTCAAGAGGGTGAAAGAAGAGGTCAATGAAAAATTGCCGAAGGTAACGAAATTTGTCAAGGAAACTAAAATTCCCTACACTGAAAAGACCATCGAAGATGTTTACAAGAAAGTAGAGAGCAAAGTTCGTGATTCTACCTTCAACTATGACATCAAAAAGACAGCTGCTTGGCTCAAAAAAGAGGCAATGAAAGTTGAAGTGCTCGAGAAGACAATTGAACAGCATATTGCTGAAATCAGGAGAGAACTGAAAAAAGTACCCCGCATTGTAAAGAACGTTATCGTGAAAACAGTTGAGATGAGCAAGGACTATGCAGAAGAGATGAAGGAAAT
>T0016_R_0.0505_L_3486
CAGGAGAGCCACATGTTGATGTTATTGATCCTAAAGGAAACAAGAAGACTGAGATTAAAATTGAGGATAAAGGAAATGGTGTTTTTGCGTGCCAGTACTTGCCTCTGCTTACAGGAAAGTATGTTATTTGTATTAAATTTGGCGGAGAAGAAATTGCAAAGAGCCCATTCCGTGTGCAAGTTGACCATCCTGCTACAAAAGTAAAGATTTATGGACCAGGATTGGAGCCTGGACTCAAGGTTGGAAAAGCAGCAACATTCACTGTTGACTGTGCTGAAGCAGGAGATGGCAATTTGGACATTTCTGTAGAAGGACCTGGAAAAGTCAGTGTTCCTGTGGAAGTAAAGGACAATGGAGACGGCACATTTACTTGTACATACAAACCAACCAAAGCAGGCACATATATGGTCACTGTGTTCTTTGATAGGCAACAAGTACCGAAAAGTCCTGTCAAGGTTAACATTGCATCAGGAGTGGATTTGAGCAAGATAAAAGCTTGGGGACCTGGACTTGAAAAGGGCGTTGCTGGAGAACCTGCCGAATTCTATGTTGAAGCACGTGGTACTAATGTAGACGCGCTTAGCTTTGCCATTGAAGGACCTGGTGAGGCCAAGTTTGACGTGACAGATAATGGAAATCACAAGTGCACTGTCAGATATTATCCTTCAGAACCTGGAGCATACACAGTTCACATTTTAGTCGAAGAACTCGACATTCCTAACAGCCCATACAAAGTGACAATCAGTCCACGTGGGGATGCCAGTAAAGTCTACGCTGAAGGGCCTGGTCTTAAACCGGGATGTGTTACAGGAAAACCGGCCACGTTCACCGTTTATGCTCAGAAAGCAGGAGGGTCTGGCAAAGTTGACGTGACTTGCGAAGATGAACAAGGTAACCCAGTTGAAGTGAAAGTCAAGGATAACAAGGACGATACTTACAGTGTCCAATACATGCCAGTTAAGCCTGGTACATACACTGTTATTATCAAATTTGCTGGTGATAACATTCAGAAGAGTCCTTTCAAGGTACCAATCACACCTTTCTGTGATCCATCTAAAGTTAAAGCAGAGGGACCTGGTCTTAAAGGTGGAAAGACAGGCAAACCAGCAGAGTTTAAAATTGATGCCAGTAAAGCTGGTGAAGGTGGTATAGGATTGACTATTGAGGGCCCTACCGAGTCGGAAATTAAATGCGATGATCATGGGGACGGTACTTGCAGTGTTAAATATTATCCAAAAGATGACGGAGACTACCTCATTAACATCCTGTTCGCTGATATGCACATTCCTGGTAGTCCATTTAAAGCAGTTGTCTCTTCAGACTTTGATGCTTCAAAGGTCAAAGCTTATGGTCCTGGTTTGGAACCCGGCTGCAAGGCTGGAAAGCCATGTGAAATTACAATCGATACCAAGAGGGCAGGACGTGCAAAACTCGCTGTTGAGGTCACAGATGAAGCTGGCAAACCAGTTAAAGTAGATTTGCAGGAAACAGAGCCTGGAATCTACAACTCAGTCTATCATCCAGTGACACCAGGTAAATACACAGTCCTGATCACATTCGGTGGTAATTCAATTCCAAAGAGTCCTTTCAAGGTCAAAATCGAGCCGTCCGCAGATGCTTCGAAGGTTAAAGTATCTGGTCCTGGTGTGGAACCATCTGGTGTAAAGAGTAACGAACCAACTTACTTTGAAATCGATGCCTCTGATGCTGGAGATGGCAATGTTGATGTTAGCATTGAACCAGAAGGAAGGAACATGCCCAAAGTGACCGATATCGACGTCAAAGAAGGCAAGAAACCAAACACCTACAAAGTGACATACGTTGCTCCAAAAGAGGGCCCGTACAAAGTCACCGTCAAGTTTGCAGGTCAAGATGTACCCAGGAGTCCTTTCAAGGTTGGTGTCAAACCTGGGGCTGGAAAGGTCAAATGCTATGGACCTGGCCTCGAGGAGCCTATTGTAGGCCAAGAGGTGCCTTTCACTGTCGAGACTGGCCCGGATGCAGGCAAAGAAAAACCAGAAGTTGAAATCACCAATCCAGATGGTACCAAGAGCAAGCCACGCATTAAAGACAACAAGGATGGTACATTTGAGGTAACTTGGACGCCCAAGCAACCAGGGAAGCACAAAATCGTTGTGTTGTATGCTGGAGAAACTGTCCCAGGAAGTCCATTCAATGTTAAAGCTGTACCTAAGGGTGATGCATCAAAGGTCAAAGCAAGTGGACCAGGCCTGGAGCATGCCATTATCAATAAGACCAATGTCTTCGACATCGATACGAGAAAAGCCGGAGGTGGCAATCTTGGTCTCGCCATCGAAGGACCTGCGGAATCCAAAATCACGTGTGAGGAGAACAAGGACGGAACGCACACAGTTAAATACGTACCAGTCGAGAAAGGTGATTATGACATTAACATTAAATTTGGAGATGAGCCAATTCCAGGAAGTCCGTTTGTTGTCGAGGCCACCGAGCCAGTGGACGCCAGCAAAGTTAAATGTAGTGGACCTGGACTGGATCGTGTACCAGCTAGCTTCCCCACTCACTTCACTGTGGATGCCAGACAAACTGGAAAGGGACCACTGGATGTGGAAGTCATTGGACCAGACAGAAAGAAGAAGAAGCCTAAGATTAAAGACAATGGAGACGGCACTTATGACGTGGAATACACACCTGATGTAGAAGGCAAGTACACCATACCTGTCAAATACGGATGCGAGAGTGTGCCCCAGTCGCCATTCAGAGTGACTGCCGTTCCTACTGGAGATGCTTCCAAATGCAAGGTCAGTGGATCTGGTATTGAAAGGGCACCAGTTGGAATTCCAGCCAAATTCAAAGTGGATACCAAGGATGCTGGAAAGGGAAATGTAAACATCGCCGCCAGAAATCCAGAGGGCGAAGAACTTCCAGTGACAGTGAAGGATATCGGAAACGACGTCTTCGCATGTTCTTTCACTCCTGAAGAAGTTGGTGAACATGAACTTGATGTCCTTTTCGGAGGTGTACCTGTTAAAGGCTCCCCCTTCCACCCGCAGGCAGTTGAGCCTATCCCAGCCGATAAGGTACGAACGCCTGGCTTGGAGGATCTCTTGAACGAAAGTCCTGCCGTTGAGACGCCCGTGGAAGGAATGGTTGATACCACTGATGCAGGGAAAGGTAAAATTGATGCCACACTGCAGACACCAACCGGCAAGAAATTTAAGGTAGATGTTAGCGACAATAAAGATGGAACTTACACCATGAATTTCACGCCAACCGAAGTTGGTCATTATGTGCTTACAATTATGTTCGAGGGAAGTAATGTTCCTGGCAGTCCATTTGAGTTTGATGTTGTCGAGGGAGGCCCATCCAAAGTAAAAGTCTATGGACCAGGTATTAGAAAGGGAGTTACTGCACGACCAAATTGTTTCACCGTGGACACTAAGAATGCTGGCCCTGGTGGCCTATCACTTGCCGTTGAAGGACCGAGCCAGGCTGATATTACCTGTG
>T0017_R_0.2385_L_3408
AGGACCAGGAAACAATTTGTGTGCTTCTGGTCAGTCCGTGCCTCAAGGAAGAACCAAATTTATTCTCTGCAGCTCTTCATCTGTAGGAAGATATGTTTTTGTGCGCATTCCAAGAAGAGAATGGCTGACGTTGTGCGAGGTTCAAGTCTTTTCTGCAGGTATCTATCGCCCAAGACCCACCGGACTTAGACCAGTCGACACTAAACGTGTAAATGTCGCACGCGGAAGACCAACTGCACAGTCTAGCATTGGATACGGAGGATCACCCGGAAGAGCTGTGGATGGTAACAGCAATCCACAGTGGAATGGTCGATCTTGTTCCCATACCAAACACCAAAACAATCCATGGTGGCGTGAGGATTTAGGAAGACAATACAAGGTCTTTGGAGTAAAGATCACGAATCGTGGTGATTGCTGTGGAAATCGATTGAGAGGATTCCAACTCTTTGTTGGTAACACTCCAAACAGAGGAGGTCTTGGAAACAATTTATGTGCTTCAGGGCAGTCTATTGCACAAGGAAAAACCAAGTTTATTGTTTGCAGCAGATCTTCTGTTGGTAGATATGTATTTGTACGCATTCCGAGAAGAGAATATTTGACTTCGTGTGAGGTTGAAGTTTATGCTGCAGCTTATACTGGACCAAGCCCTGGATCAGGTGGTGCCTCCCCTAAGCCTAAAAAGAACATTGCGAAGGGCAGACCAACAAAACAATCGAGTACTGGATTTGGTGGTGTGCCCCGAAGAGCTGTAGATGGTAACAGCAATCCCAAATGGAATGGTCGATCTTGTTCCCATACCAAGCATGATAATAACCCATGGTGGCGTGTGGATTTAGGAAAACAATACAAGGTCTTTGGAGTCAAGATCACAAATCGCGGTGATTGCTGTGGAAAGCGATTGAGAGGATTCCAAATATTTGTTGGCAATAGACCCAATACTGGAGGACCTGGAAACAACTTATGTGCATCAGGTCAATCCATTCCACAAGGGAAAACTAAATTTATCATTTGTGCTGGCTCAGCTGTTGGTAGATACGTGTTTGTACGCATTCCGAGAAGAGAATATTTGACTTTGTGCGAGGTTGAAGTCTATGCTGCAGGTGGATCATACGCTCCACCCTCTGGTTCAGGTGGTCAACGTCCTGATGTTGCTACAGGCAGACCCACCGCCCAATCAAGTGTAGCATTTGGTGGTGTCCCATCAAGAGCTGTGGATGGCAACCGAAATACTAAATGGGGTGGCAAATCATGTACTCATACAAACCATGACAACAACCCATGGTGGCGTGTAGATTTAGGAAAACAATATCGTGTGTATGGTGTAAAGATTACCAATCGTGGTGATTGCTGTGGAAATCGATTGAGAGGATTCCAAATCTTTGTTGGCAATAGACCCAATACGGGAGGACCTGGAAACCACTTATGTGCCTCAAGTCAATCCGTACCACAAGGAAAGAGCAAGTTTATTCTCTGCAGTGCCAATTCTAACGGTAGATATGTATTTGTGCGAATCCCAAGAAGAGAATATTTGACTTTGTGCGAGGTTGAAGTCTTCTCTGCAGGGAGGTACACAGGAGGAACCGGAGGTGCTGCCCCAACTAAAAAGAATGCAGCGAGGGGCCGACCCACATCACAGTCAAGTACGGCTTATGGTGGTAGCCCTGGAAGAGCAGTGGATGGTAACAGCAATCCACAATGGAATGGGCGATCATGTACACATACCAAACACCAAAACAACCCATGGTGGCGTGTGGATTTAGGAAAACAATATCGAGTCTTTGGCGTGAAGATCACGAATCGTGGTGATTGCTGTGGAAATAGATTGAGAGGATTCCAAATCTTTGTTGGTAACACTCCAAACAGAGGCGGCCTTGGAAACAACTTATGCGCGTCTGGACAATCGATACCACAAGGAAAAACCAAGTTCATTGTTTGTAGCAGATCGTCTGCTGGCAGATTTGTATTTGTTCGCATCCCAAGAAGAGAATATTTGACTTTGTGCGAGGTTGAAGTCTATGTTGCAGGTAGCTATGGTAATGGGGCTCCTTCAGGATCAGGCCAACGTCCTGATGTGGCTAAAGGCAGACCCACCGCCCAATCAAGTGTAGCCTATGGTGGTGTCCCATCAAGAGCTGTGGATGGTAACACAAATACCAAATGGGGTGGTAAATCGTGTACCCATACCAAGCGCGATAATAACCCATGGTGGCGTGTGGATTTAGGAAAACAATATCGTGCGTATGGTCTTAAGATCACAAATCGTGGTGATTGCTGTGGAAATCGATTAAGAGGATTCCAAATTTTTGTTGGTAACACTCCGAACAGAGGAGGCCTTGGAAACAATTTATGTGCTTCAGGGCAATCTATTGGACAAGGCAGGACAAAGTTCATCATCTGCAGTGCCAGTTCAGTTGGACGATATGTGTTTGTGCGCATCCCAAGAAGAGAATATTTGACTTTGTGCGAGGTTCAAGTCTACGTTGGAGGTAGCACCGGAATGGCACCAGGTGCTCCTACAAAGAACATTGCCAAGGGTAGACCAACAACACAATCGAGTACTGGATTTGGTGGTGTGCCTGGAAGAGCTGTCGATGGTAACAGCAATCCACAATGGAATGGTCGATCTTGTTCCCATACAAAACACCAAAACAACCCATGGTGGCGTGTGGATTTAGGAAGACAATACAAGGTCTTTGGTGTAAAGATCACAAATCGTGGTGATTGCTGTGGAAATCGATTGAGAGGATTCCAAATCTTTGTTGGTAATAGAGGCAGTACCGGAGGACCTGGAAACAACTTATGTGCTTCAGGACAGTCCATTGCACAAGGGAAAACCAAGTTTATTGTCTGCAGCAAATCATCCGTGGGGAGATTCGTGTTTATCCGCATCCCAAGAAGAGAATATTTGACTTTGTGCGAGGTTGAGGTTTATGCTGCAGGTGGAAATGCTCCTAGCCCAGGATCAGGGTCAGGTGGCCAGCGCCCAGATGTTGCTAAGGGTAGGCCAACAGCCCAATCCAGCATTGGTTTTGGAGGTGTACCCTCAAGAGCAGTCGATGGCAATTCTAACACCCTTTGGGGTGGAAAATCATGTACCCATACAAACCATGATCTTAATCCATGGTGGCGTGTGGATTTAGGCAGACAATATATTGTGTATGGTGTTAAAATCACAAATCGTGGTGATTGCTGTGGAAATCGATTGAGAGGATTCCAAATCTTTGTTGGTAACAGACGCAATTCCGGAGGACCAGGAAACAATTTGTGTGCTTCTGGTCAGTCAGTGCCTCAAGGAAGAACCAAATTTATTCTCTGCAGCTCTTCATCTGTAGGAAGATATGTTTTTGTGCGCATTCCAAGAAGAGAATGGCTGACGTTGTGCGAGGTTCAAGTCTTTTCTGCAGGTAT
>T0018_R_0.0456_L_2996
CTGACTGGAGCGCGGGGAAACATGGCGACCGAAGTAGAAGACCCAGAGCAGTATGGCCGGAGCGACAGTTACAGAGTCGCGGTCAAGCCTGGCAAGAAAGGCGATGACAGTGCCGAGAAAGTTCCCCTCACGGAAGCTAAACCAGAAAAAAAGAAAACGAAGAAACAAGAACTCGATGATTTAAAGAAAGAACTTAAATTGGATGAACACAAGATTGAAATTGAAGCACTATATCATAGACTTGAAGCAAATCCGGATACGGGTTTATCGAAGGATAAGGCTACTGAAGTCTTGGCAAGAGATGGACCTAATGCTTTAACTCCGCCAAAAACTACTCCAGAATGGGTCAAATTTTTGAAACAGCTGTTTGGTGGCTTTGCCATGCTTTTGTGGATTGGTGCAGTTCTCTGTTTTTTTGCATATGGAATAAGAGTGTACAGTGAAGAGGAACCTTCAGAGGATGAGTTATACCTTGGAATAGTGTTGGCTGGTGTTGTCATCATCACTGGCTGCTTCTCATACTATCAGGAATCAAAAAGTTCAAGGATCATGGAAAGTTTCAAAAAGATGGTTCCTCAAGAGGCCAATTTTTTGAGAGGTAATGAAAGGTTGACGATACCTGCTGAGGATGTTGTTGTTGGAGACATTCTTTATGTCAAATCTGGTGATAGGATTCCAGCTGACTTCAGGGTCATTGAATCTAGGGGATTTAAGGTTGACAATTCATCCTTGACTGGAGAGTCTGAACCTCAGTCTAGGAGCCCAGACTTCACTCATGAAAATCCTCTAGAAACCAAAAATATTGCTTTCTTTTCAACAAATGCTGTTGAAGGAAATGCAAAAGGTGTAGTCATTAACACTGGTGACCGTACAGTTATGGGGCGCATTGCCAACCTTGCTAGTGGATTGGGTATGGGTAAAACTCCTATTGCAAAGGAAATTGAACATTTTATTCACATTATTACTGCAGTGGCAGTTTTCTTAGGAGTAAGTTTTTTTATAATTTCATTCATCATGAAATACCATTGGCTGGAAGCTGTTATTTTCTTGATTGGAATCATTGTTGCAAATGTCCCCGAAGGACTTCTAGCTACTGTAACAGTTTGCCTAACTCTTACTGCAAAGCGCATGGCATCAAAGAACTGTTTGGTAAAGCATTTAGAGGCTGTGGAAACACTTGGAAGCACTTCAGTTATCTGCTCTGATAAGACAGGAACATTAACCCAAAACAGAATGACAGTTGCCCACATGTGGTTTGACAACACAATCATAGAAGCCGACACCACTGAAGATCAGTCTGGTCAGGCACATGACAAGGCTTCTGCAACTTGGAAAGCCCTTTCCATGATTGGTGCACTTTGCAACCGTGCTGAGTTTAAGGGTGGCCAGGAGGAAACACCTATTTTAAAACGTGAATGCACTGGAGATGCCTCTGAAACTGCAATTCTGAAATTTGTTGAACTGTCAGTTGGTAATGTTGCCACAATTCGGAAGAAGAACAAAAAAGTGGCAGAGATCCCATTCAACTCAACAAACAAGTATCAGGTATCAATTCATGAACAAGACGGAGATGATCCAAGATACCTACTGGTAATGAAGGGAGCTCCTGAGCGAATTCTCGACCGCTGCTCAACGATTCTTATGAATGGAAAGGAGGAGCCGTTAGACGAAACTATGAAAGAGGCTTTCAACAATGCATATGTAGAACTTGGAGGCCTTGGAGAACGTGTCCTTGGTTTCTGCCACTTTTACTTGCCAGCTGACGAGTTTCCTAAAGGATTTGAGTTTTGCACTGATGATCCACAAAACTTTCCATTGAAAGATCTTTGCTTTGTCGGTTTGATGTCCATGATTGACCCACCAAGGGCAGCTGTCCCTGATGCCGTTAGTAAGTGCCGAAGTGCCGGTATTAAAGTCATTATGGTTACTGGAGATCACCCTATCACTGCGAAAGCTATTGCAAAAGGAGTTGGTATTATCTCTGAAGGAAACGAAACAGTTGAAGATATCGCACAGAGACTGAACATCGCAGTTGAAGATGTTAATCCACGAGAAGCCATGGCTTGTGTTGTTCACGGAGGTCAGCTCGAGGATATCACGGCAGAGGAGTTGGACAACGTTTTGAAGCATCATACAGAGATTGTTTTCGCAAGAACGTCACCGCAGCAGAAGTTGACTATCGTTGAAGGTTCCCAGAGATTAGGTGCTATTGTTGCTGTAACTGGGGATGGTGTTAACGATTCGCCAGCCCTAAAGAAGGCTGATATTGGTGTTGCCATGGGTATTGCAGGCTCCGATGTATCGAAACAAGCTGCAGACATGATTCTCCTGGACGACAACTTCGCCTCAATTGTAACTGGCGTTGAGGAAGGGAGACTGATTTTTGATAATTTAAAGAAGTCCATCGCCTACACCCTCACAAGTAACATCCCGGAGATTTCGCCATTCCTTTTCTTTATTTTGTTGAGTATCCCGCTGCCTCTTGGAACCATTACTATCCTCTGCATTGATTTGGGCACAGATCTTGTACCAGCTATTTCACTGGCCTACGAAAAGGCGGAAACTGACATTATGAAGCGCAAGCCACGTGATCCATTACACGACAAGCTAGTAAATCAAAGGCTGATTAGTATGGCGTATGGTCAAATTGGAATGATTCAAGCCTTGGCTGGCTTTTATACCTATTTCGTTATCTTGGGAGAGAATGGTTTTCTTCCCGGCTTTCTCGTCAACTTGCGTAGAAAATGGGATAACAGGGATTTGCCTAATATGGAGGACAGTTACGGTCAGGAATGGAATTACATGCAACGTAAGGAACTGGAGTTGACTTGCCACACAGCCTTCTTCGTCACCATTGTTGTTGTCCAGTGGGCTGATCTAATTATTTGCAAGACGAGACGTCTATCCCTCATCCACCAAGGAATGACGAATCACATGCTGAACTTTGGGCTTGTTTTCGAAACGTGCCTGGCTGCTTTCTTGTCGTATACACCAGG
>T0019_R_0.0459_L_2874
CTGCAGCTGTGAAGGAAAGCGTCTTTGAGTCCGGTATGTCTTTACTCAAAACTGTGCATAGTTCGTTGGTCTACGTCGACAGGATTGATGTCAAAAAAGCCGAAGCATTGATGAAGAGCTATGTCAAGAAGCTGCCTGACATTAAGGCCAAAGTGAAGGCTTACTTTGCGAAGTATGTAACAGTCAGGCCAGAGCAAGGGTTGATCCTCCTGAGTATCCCTCATTACAGTCCAGTCGAGCCAAGCTTCAGTTATCAGCTGAACAAGATCAATAAAACGGTTCGCCTTGTCGCAAACAGAACAATGGAGACTGCTAAACGACTTGTGGAAACTATGAAGAATAAAACGTTCGAAATTCGGCGCGACCTGAACAACAGTTATTTGGTTCATCGATTGCTCGTTTTGAAGGGATGGAGGATCGCAAACAGATATGGTGCTACGTTTGCGGACAAGGCAACTACTTTTGGAGCCAAGGTGCTTATGCAGTCGCGTACACGTGCCGAGAAAATGTGGAGCGAGGTCGAAGAATGGTCAGGTGAGCTCTTTGTATCGGCGTCGAACGCTGCCATGGATGTGTATACGTCGAAAAATACTAAAGAAGCATTCAGGAAATTGGAGAGTTATGGCAAGAACATTGTTTCGTATTCTAAGGCATCACTGGAAAAGCACTTGAAGCAACTCTCGAAGACATCAGAGAAGTTTTATAAGAGAACGCAAGACGAGTACCGGAGAATCTCGACTGATATGAGACCATATTACTCGCTTTTGAAGATTGCTGTACAAGACTGGATTAAGGGTAGGGAATACAGTCTTGCTTTCCAACATGTGCGCGCTCAGATGCGCAAGACGTACAGATACATGATGACAGCAAGTCAGAAGAAGCTGAACGAGATTCTGTCGACCATTGCGATAGACGACCCAGAATTGGTGCAGGTATTACAACAGTACAAGGCAGTGCATCGGGAGATCTTTGGAAAGTACTTCAGGAGACTTCATAGGATTTATAAACTTGCAAAGGTTGCTGTTGACAGAACCATTAGAATCATTAAGAAGGAAATTGGGGAGAAAGCAAGCAAGCCTTTATCACCTTTGAAAATGACAGCAAAGATATTCGGCAAAGCCCACGTCATGACCTTCGATCGCAAGTTTTATGAGTTCCCAACTTACAGCAAGAAAACATGCACTTACCTTTTGGCAAGAGACTTTTACAGTGGCAACTTTACGCTCTTGAGCCAAGCCGAGCATCTGATTGTCATCACACCCGAAATGCAGGTCACTATACACCAAAACGGTGAAGTTAACTCAGTCGTTAAAGTTGGAAAATACGAAACAAAAGTTCGAGGATTGCCAGTCCAGTCTAGCACAGGCAAGTGCTTGCGTGATGGAGCATTTGTTAAGTGTTCTTTCAACCAAGGAATTGACGTAACATGCGACATTGAGCACTTTGACTGCACTTTAGAGCTGTCAGGACGGCATTATGGCAAGAGCGAAGGATTGCTTGGAACCAACAACAACGAAGTATATGATGACTTTAAGGTGCCTACCGGTTCGATTGCTGAGTCGGTTTACGAGTTTGCTGATTCATGGGAAGTGTCTGGGGATCCCGAATGCTCGAGTGTAAAGGAAAGCCTGCCAAACGTTTGTAACGAGGCACCTTCATCAAAATGCAGAGAAATCTTCGGCGGCATGTCTTCGCCGTTTGCCAAGTACTTCACGGTGGTTGATCCTGAGCCTTTCCTAAAAGCGTGCGAAGTGGACAGCGTAAGCTGCGATTCCAAGGACGATATGTTTACCATTTCTCACTGCAATGCCTCCGCTGCATATGTCAACTTACTCAAAGCAGATGGCTATAGAGTTAAATATCTTCCCGAATGTGCATTCTTCAAGAGTAGCAGTGGAATTGACGTTGAGCGTAAACAGTGGACAGAGGCACCACGCAAAGCGGCTGACATTGTCGTCTTAGTTTCGGAGAGAGAAACAGTTTCAGCGACGAAAACGGTCATGTCATCGGTCGTTTACAGTCTATACAAGCGTTTGGGTAAACTTGGTTACAACACACGCTTTGCTTTGATCGGCTTTGGAGGAAGTAATATTCACGAGGATGCTCATGTCCATACAGTCGGTGGACAAGTATTCATGGATGAGGCAGCAGTTACTACAACCATGAAATCCATGCCTTACACCGGATCATCGGAGGACACGAACGATGCCTATGCTGCTCTCCGCCTTGCGTCAACTCTTAAATTCAGACCGGAAGCCTCTAGAATTATACTTCTGTTTAATGCCGGTGAACTTAAGTCGCACAAGTACGGTCCGACGTTAGACGAGACCATGTATGCACTGAAGTACGAGGCCAATGCTTCATTGTTTGCCTTTGATAAAGTTAATTTCAAAAATGTTGGAAAGGGAAGACTTATTGGACAGACGGCAAGAAGGATGTACGTCGTGCCAAACTTCCGTGCTTTGCCAGTAACATCCTTGACGTTTCCCAATGGAGTTTTCAGTAGCCTTGTGCATGAGACCGACGGTGGCTTGTTTGCAAACAAGATGAAGCCTAAACACATGAAAGCAATTGCTACTGGGCTCGCAGACGCGGTCACTTTCACGCTGAGGTCAACCAGTCAGTCTTGTAGAACGTGTTTCTTGAATCCTGGCAATGCCGGAGAAGCACGCTTCATTTGCCGAAGCAACGACAAGATTACTTGTTAAGATCCGGAAAGGAAGAAAACGAAAGGGAATTGTACTGATAATGCAATAAATACGAGATACTCGGGACTATATATACATGGTCGTTACGATACGAATTGTTTAACGTGAACGTTTGCATTCGCATTTAATATTTTCATACCTTTTTTTTGTTGTATAGCTTTCATGG
>T0020_R_0.0483_L_2749
TAGCACGAACGAGAAGCAAGGATGGCAGGTTTGCCGCTGCTGCTTCTTTTTGCCGGAACTGCGCTCTCAGCGCCCTACATTGCAGATCTCGACTCCGCAGAGACAGTATCGTACTTCTACGATTGCACTGAAGGAGCCTCGCGTTTATCACGAAGAGGGACTACAGTTTTTAACTATGAAGGAGAAACAGAAAATGCTGTCGTTGGTTCTTCCTCGTCATCGACGGGTATGAAAATGACAGCTACTGTTTATCTGCAGCCAACAGAGAATTGCATGTTTAGCATGCAGATAAGCGAATCGAAGCTCTTGATCAAGAGCAAGAACTCGCCAGACTTCGTCAAGGCTGACGAATCGAAGAAATTTAGCCGAGAGCTCAGTGCTCAAGAACTTATCTTTCGCATGTCGGGAGGCAAAGTCGCAGAACTGTTCCCGTCGTCAAGAGAAAAACCTCATGTACTGAACATCAAACGCGGTATATTGAGCACGTTGCAGTTGGGTGACCCAACAAAAGACAGTCAAGAAACTGATGTAAATGGTATTTGCAGGGTCGAATATGAAACAGCAGAGAGAAGGATCACCAAAACCAAGAGACTGTCAGAATGCTCGGAGAGAACACGCACCGAACTTGGTATTCAATCGGGTTCTTTCGAACAGGACAACCTGCCCATTAATCCGTTGAATTCAACCAGTTCATGCACCTACCAGCTTGGAAAATCCAGTGAAATCGAGTCGGTTCACTGCCGTGAAATGCACATTTTCCGACCATTTTCAGCTGGTTACCAGTCTCCTTCTGGTGCAATCACGACTGTAAATCAAAAGCTGGAACTCGTGACAGTGAAGTTTGGAAAGCCAAAGCAGAGTATTTTGAACAAGAATACTGATGTTAATGGAGTGTCGTTACTGTTTGATCATAGTCACGAAGAAATGAAACCAGCTAGTTCGATTATTGACCAAGTTGATAAAATCATGAACGTCTTGGTTGACAAACGGAACAAACTGAATCTGGCCGTGAAGCAGAATTATGCTCATGAATTTACGGAATTGGTAACACTTTTACGACAGCTCGACAGAAAGAGGATGATGCCTGTTTGGGAGAAATACTTTGACTGCACAAGAAGTAGAATCTGTGGACCAAACGATGACGATTTGAAAGAGTTGTACAGACAATATCTGTTGGATGCTCTTACATACTGTGGAACCTCGACATGTGTGTTTGTTGTTCATAATGTGATCGTAGACGAGTCTGTGACTGGAGAGAAAGTAAACATGTTCTTGCAAGGCATTGCCCTAGTTGCAAAACCAACAAAGAATATGGTTCGGGACATCATGAATATTGCATCGACAAAGCCATCAAGACAGGCTTATATGACGCTTGGTACCCTGCTGGCCAGATTCTGCAAAGCTAACCCCGAAGAATGCGTTTACGGAAAGACGAATCCCATCACACAAGCTGAACTTTTTATTGAAGGAAAGCTTGGTAAGGAATGCGAGGGACAGCAAAACAGCGAGCGAGTTGAAGAACTACTCGGTGCCATGAAGGCCATTGGTAATTCTGGTCGGCCCAGTCATGCGTGGTCAACATTGGCCAAGTGTGCCCGAATGTCTTTGCATCAAAATGTCAGCATTGCAGCCTTGGAGGCGATGCGCCTAATGCCATGTGATAAACGGAGGATGCAGGAATTGTACGAGATGCTTAGTAATGTAGAAATGGACCTGGAAAGGCGCATTCACGTATTCCTTGCAATCATGAAATGTCCAACGAAAGCAAGCTTGGCTCGAGTAGTTGACCAACTCGCCGTTGAGCAAAGCCGACAAGTTGGTAGTTTCATGTGGTCCCACTTGACGAACTTGAACGAGTCGTCCAACCCGTGCGAGGCTGAATTGCGTGAAAATCTGAGAGAAATTCTGAAGGGAAAAACATTGAAGAAGTTTGATTTGGACAGAACCAAGTATTCAAGGTCCTGGGAAGGATCTGTGTACTCCGGTAAGTGTTTTTAATGATTAAAATCCGATGGGCATCTGATCTTCCACCCCGAGAGCTACTTACCCAGGAGTGCACTTCTGAACCTTACTGCACATGTCATGGGTGTACCTCTGAACGTTCTGGAAATGGCTCTGAGGGTCGAGGGACTCGAAACTATCGTCGGAGATGTTTTTGGACCTAATGGAATGCTACCAGATAACAGCATTTTGAAATTTTTTAACATTACTATCACTAAAGAGGATATCGACAGGGCAGAGAGGGCTAGAAGTCGACGAGATGTTGACAGCACAATGGAGGAAAATATTGCCTACATTCATGCTCGAGTTAATAAGAGACGTATCCAACCATCGGGACATTTGTCCGTCAAAATGTTCGGACAGGATGTCAGGCTCTTCAGCTATGACGACATATTTTGGATGATCGATCAAGTCGATAACATGAATGTCATCGAATTGCTATTAAAAATGGCAAAAGGAGGCCACAAAACATTTACGAAGAGTTTCATGTTCCTTGAAATCGCACAGACGGTCCCCACAGGGCTCGGTATCCCACTGAAACTAAAACTTGTAGGCTCAGCAGTTGCTTCGCTGGAATTTGATGGTAAATTTGACATCAGGAACATGTTCTGGGGACCAAGCCAGATGGAACTGAAGGGATTTGTTAGACCAAGTGCTGTGGCTGAAATCTCTGGGCAGATGGGAATTGAAAGTCATTTTGTAAGATCCGGGATGTTCGTGAACTCTTCTATCTACACGTCGCAAATAC
>T0021_R_0.2732_L_2748
AAGGGTCGATCTTGTTCACACACAAAACACCAAAACAACCCATGGTGGCGTGTGGATTTAGGAAAACAATACAAGGTCTTTGGAGTAAAGATCACAAATCGTGGTGATTGCTGTGGAAATCGATTGAGAGGATTCCAAATCTTTGTAGGAAATAAAGGCAATACTGGAGGACCTGGAAACAATTTGTGTGCTTCCGGACAGTCCATTGCACAAGGAAAATCCAAGTTTATTGTCTGCAGCAAATCATCCGTTGGCAGATTCGTGTTTGTCCGAATCCCGAGAAGAGAATATTTGACATTGTGCGAGGTGGAAGTCTACGCTACAGGATATGCAGGATTAGCACCACCATCTGGTGGTAGTCCTGCTGGCAAGAAAAATGTCGCAAAAGGAAGACCAACGGCACAATCAAGTATTGGATTTGGAGGTAATCCAGGACGAGCTGTGGATGGTAACAGCAATCCACAGTGGAAGGGTCGATCTTGTTCACACACAAAACACCAAAACAACCCATGGTGGCGTGTGGATTTAGGAAAACAATACAAGGTCTTTGGAGTAAAGATCACAAATCGTGGTGATTGCTGTGGAAATCGATTGAGAGGATTCCAAATCTTTGTTGGTAACACTCCAAACAGAGGAGGCCTCGGAAACAACTTGTGTGCGTCTGGACAGGCCATTGGTCAAGGTCGAAGTAAATTCATTGTTTGTAGCACATCTTCCATTGGCCGTTATGTGTTTGTGCGTATTCCAAGGAAGGAATACCTGACATTGTGCGAGGTTGAAGTTTATGCATCAGGGACCTATGGACCTGGAGTAGCAACAGGTGGTTCAAAACCAAACATAGCTAAGGGTCGACCAACTGCACAGTCGAGTGTTGGATTTGGAGGTTCTCCATCAAGAGCTGTGGATGGCAATAGTAATCCCCAATGGGGCGGCAAATCATGTTCCCATACTAAGCGTGATAACAACCCCTGGTGGCGTGTGGATTTGGGTAGACAGTACATTGTCTCAGGTTTAAAGATCACAAATCGTGGTGATTGTTGTGGAAATCGACTGAGAGGATTCCAAATCTTTGTTGGTAATTATGCACGAACTGGAGGACCTGGAAACCACCTGTGTGCCTCAGGACAATCCATTCCACAGGGTCAGTCCAAAGTTATCATTTGCAGCCGAGGATCAACTGGTAGATATGTGTTTGTGCGTACTCCAAGACGAGAGTATTTGACCTTGTGCGAAGTTGAAGTTTATTCATCGGGAGTTGTGACAATTCCACCTTCTCCAGGCAAAGTTTGCAAACACAAAGGGCTTGTATATAGACCAGGCCAAACTGTGAAGAAAGATTGCAATAACTGTAAATGTTCGACACGTGGTAGTTGGCTCTGTACAAGGCGTGCATGCCGAGGAACCCCGGACAAAGGTTTCAAAGTTAAAAGGTGCCCATATGATGGAAGAATGTTTAATCCAGGATTAACAGTGATGCAGAAATGTAATAAGTGCGTGTGCACAAAGTCAGGTGCATGGGCATGTACAAGGAGGGGATGTGCAGCGCCGAAACCAAAGCCAAAGGGATGCAGATTCGGAAGGAAACTTTACAAACTGGGTCAGTCACGAAAGTACAGGTGTAATAAATGTTACTGCGAAGAGAATGGTAAATGGTCTTGTACAAAGAAAGCTTGTGGAGTTTGCAAATATAAAGAGGAAGTGTATAAAGTTGGCCAGTCCTTTAAAAAGGGGTGCAACAAGTGTCGATGTATAAAGCCTAACCAAACAATCTGCACATCTAGAAAGTGTGGAGGTAAACCGCCAGCCGGAAAAGTAACAGTGTGCAGATACAACAAGAAAGTGTATAAGATGGGACAGAAGATTAAACAAAAATGCAAGCAATGCGAGTGTACTGAAGGTGGTCGATGGATCTGTAATTCCAAGTATTGTGGAGCACCTGTGGCTAAAGGAGTGTGCAAGGTGAACGGAGAAGTCTTCAAAGTAGGACAGTCGTTTATGAAGGATTGTAACAGATGCCGATGTGTTAAGAATGGGGTACCGATTTGCACAATGAAGTTATGCCTACGTCCAAAGCCGGCCGGCCCAAAAGAACAGTTACAAGTTCAAATTACAGCTATGGGCTGCAACGATCCTGGCGTCAACGGAGATTGCAGCAAAACTGTTGCCTCCATCAAAGTCAATGGCAATGAAATGAGCTTGAATAAACGAGGTCTCAATTTTGTGGCGTACCGTTATCCGAGTGGCAAATTTATTAACCGAATCAATATTGACAGCTATGGAGACAAGAACGCTGGCATAAAAATCGAACGTTACATCAAGCGCCTACCAATGAATACGATCATTTTTATTGCCAGTAGAGATACATATTGTCGGTACTTGGACAAACGAGCTATTAATGCTTTGAAATCACTTGGCGTTGTTGGTAACATTAAAGTTGGTTTCAGGGGATCTTTTGCGCTTATTGGATTCAAAGGAAAGGGAAGGCGACCAAATTGGGTTAAGCAATTTGTGGGAAAACCAGGCCGTGGACCAGCACGAATTATGTACAAACTATATCTATTTGGAATGCTTATTACAGGGCACTTCCCCAAAGGAAAAGGAACACAGCTGAGAGTGCAAATAAAAGCCAGTGGTTGCAATGATCCAGGAGTCAATGGAAAATGCGGCAAAAGTATTGGATCTATCGTTGTCAATGGCAAAGAAATGAGTTTAAGGAAACGAGGTCTCAATATCGTTGCTTATCGCTAT
>T0022_R_0.1075_L_2666
CGTGGAAGACGTGTAGTGTCTTCAGATTCTTCAGGTGCTCAGGTACCTTGCAAAAAGCACAAATCCATTCCTGTAAAACTCTTAAAGAATCGGTTGCAAAGTATGGCTGACATCGATATGGAAGATCAGTGTGAAACTTTCGCTTTTCAGGCAGAAATTGCTCAGCTTATGAGCTTGATTATCAACACTTTTTACTCCAACAAGGAAATTTTCTTAAGGGAGTTGATTTCAAACTCTTCTGATGCTTTGGATAAAATCAGATATCAGTCACTAACAGATCCCACTGTCCTTGACACTGAAAAGGAATTGAAAATTGAAGTAACGCCGAGCAAAGATGAGAAAACCTTGATCATTCGGGATAGTGGTATTGGCATGACGAAGGCAGACCTTGTTAATAACCTAGGAACCATTGCCAAATCAGGCACCAAGGCATTCATGGAAGCATTGCAAGCTGGTGCTGACATTTCTATGATTGGGCAATTTGGTGTTGGCTTTTACTCGGCTTATTTGGTTGCAGACAAAGTAGAGGTAGTCACCAAGCATAATGACGACGAACAATATATTTGGGAGTCATCAGCTGGTGGGTCATTTACGGTGAGAAGAGATACAGTGAATGAACCACTAGGTCGAGGGACAAAGATAATTCTGCATTTGAAGGAGGATCAAGTTGATTACCTGGAAGAAAGAAAGATTAAAGAAGTAGTCAAGAAGCACAGTCAGTTTATTGGTTATCCTATCTATTTACAGGTCTCTAAGACCAGGGAAAAGGAAATCAGTGATGACGAAGGAGACGATGAAGAGAAGAAACAAGAAGAGGAAGACAAGGAAAAGGAAGAAGGCAAGGAAGATAAAGAAGATGAACCAAAGATTGAAGATATATCAGATGACGAGGAAGGTGACAAGAAGAAAGATATGGAAAAGAAGAAAATTAAGGAAAATTACACAGAAATGGAACAGGTAAACAAGACTAAGCCATTATGGACAAGGAATCCTGATGATATCAATAACGAGGAGTATGCTGAATTTTACAAGAGTTTGACCAATGACTGGGAAGAGCATTTGGCTGTGAAGCATTTCTCTGTGGAAGGCCAGCTCGAGTTCCGTGCGTTGTTATTTGTCCCCAAGAGAGCACCTTTTGACCTCTTTGAGAACAAGAAGCAGAAGAATGCCATCAAGTTGTATGTACGACGTGTTTTCATCATGGAAAATTGTGAGGAATTGATGCCTGAGTATTTGAACTTTATCAAGGGTGTAGTTGACTCGGAGGACTTACCTTTGAATATTTCTCGTGAAATGTTGCAACAGAGCAAGATTTTGAAGGTCATTAGGAAAAACTTGGTGGAGAAATGTCTAGAATTGTTTAATGAGGTGTCTGAGGATAAGGAGAATTATAAGAAGTTTTATGAACAGTTTTCGAAAAACTTGAAACTTGGAATTCATGAGGACAGCCAAAATCGAAACAAGCTTGCTGACTTTTTGAGGTATCACTCATCTGCATCTGGAGATGATATGACATCATTTAAGGATTATGTGTCGAGAATGAAGGAGAACCAGAAAGATATTTATTATATCACTGGTGAAAGCAAGGACATTGTTGCCAACTCTGCATTTGTGGAGAGGGTGAAAAAGCGAGGCATGGAAGTGTTGTACATGGTAGATCCCATTGATGAGTATGCTGTGCAACAGCTGAAGGAATATGACGGAAAGAAGCTTGTGTCCGTGACGAAAGAGGGATTGGAACTGCCTGAAGATGAAGAGGAGAAAAAGAAGAGAGAGGAACAGAAAAGCAGATTTGAGGAACTTTGCAAGATTATGAAGGAAATCCTCGACAAGAAAGTAGAGAAAGTAGTAGTTTCAAACCGATTGGTCGATTCTCCATGTTGTATTGTAACAAGCACCTATGGGTGGACAGCCAATATGGAACGCATCATGAAGGCACAGGCATTGCGAGATACCAGCACTCTTGGTTACATGGCAGCCAAGAAACACTTAGAAGTTAACCCTGACCACCCCATTATTGAGAAACTGCGGCTAAAGACAGAAGAGGATAAGAATGACAAAAGTGTGAAGGATCTTGTCTTGCTGTTGTTTGAAACGTCACTGTTATCATCGGGATTCTCTCTGGATGATCCACAGACACATGCGAATCGAATTCACAGAATGATCAAACTTGGTCTTGGTATTGATGAGGATGATACAGTTGGTGCGGATGTGTCAACAGAAGACATGCCTCCTCTCGAGGAAGAAGATGTTGATGCCAAGCGCATGGAAGAGGTTGACTAACGTCTCAGTGTATAATTTTGATGTGCATTGATAGACAAGACAGACAAGCCGCCAGGAACAGGAATGTCGAGCAAGGGACAGTGCCAGAAATATGTTACTATAACAGGAATAAAGGGGCTGGTGCTCCCATTTCAACTCCCCTCCCGCATACCATGGGAGCATCATGAAGTGCACTATGTTCAGTTGAAAGATGCTTAAAAAGTTGTCCATATCGAGTTAAAACTTTGTTTGTTCTCTGTATTGTTTTGTTGTGAGCGCAATGTAGTTATTCAGTCATATGGTACACTTTTTAATGTGATGCAAAGATTGCATTCTTACATTCTTAAAGGCATTAAGTTTTAAACATCGCATACACATTTTTGGACATGTCGAGAACATTGTTA
>T0023_R_0.0699_L_2650
TAATTTCAAACAGCTGGCACGCATACCAAAGGCAGCCGTGACTGACAAAACAGCAGTAGAGAACCTTTGCCGTCCTGCTTGGACAGACAGAGAGGCTGCCATAGTGATCAAGTTGGCGCAAAATCCAAGCAGTTTCAAAAATCTGGCTACTCTTTCTTGTGATGATCAACGAACATTTGCAAATTGTTGGCGGGGTGCAACAATGAGACAATTTAGCAAATTGACATTTGCTCTAAACACCATTGAATGCTTTAACACAACAACACTTCCCAGGAGACTGCGAAATGTGATTGCAAAGCAGCTGAGGAAAAAGTCTGTGTCTATGAAAAATATTGGAGCAAAAGAAGACAAAGAGGTCATTAAAGCAGCCGGTATTAACACCAAACAGATCAAAGAGCTTAGCAAAGCGGTATTAAAAGAAGTGACAAACGAAATTGCAAATCAGATCAAAAATGGTCAAATGAAAAACAAAATTGCTGTGAAAGCTGCTGCCAAATTGATCGTACGAACTCAGGTGAATGACAGCAATTTCCGACTCGACAAGATATCATCGACATTAATTGCTAAGTTGACATTATCAACATTACAAGATATGCCAGCGAGCAAATTAGGCTTTGATAATAATCCAAATATAACAACAGCAGACAGCCAAGAAACAGAAGTAACAACCAATGATGCAAGTGAGGAGAATGAAGACGAAGAAGAGGACAAAGGAGTTGATTCAGCATTGTCCGAGGTTATCATTGATAAACTCAAAGAAGTCAATGGGGAGATTAATAGCAATATCACATACTGGAAAGATGCTTTGACAAACATCAAAATGTTTTGCTCGGGATTCACTTTGGAGGATGTTAAAAAAATACCTGATCAGTATGTTCCTGATTTCGTCAGTGAATGCAAGAAGATGCCGCTTATTCCATCATCTCTACTTACAGCAATGGCCAGTCGATATGAAGAGTGGATATCAGCTCAGGGAAACGAAGCTCTAACAGAAGACGATATGACTACACTAGGATGTTTTATTTGTGGATTGAAATCTGAATGGCTATTAAAAACAAGTGATGACGAGATTGTAAGAAAGGCTGCCGTTCGACAAATAGCAGGCTGCCGCGAACTCAAATACATACCAGTGAATGCACGAAAAACGTTAGCAAGCGTTGCTTTGGCTATGCTGAAAATAACAACTGGACAGCAACTCAGTACTGATGATATAGATGATTTTGGTCGTCTAGTAAAGTTTATTGATACCAAGATCTGGAGCGATGTACCAAGCAAAGTGATAGTCAGTCAGAGTTCAAAACTTGGTCAGTATTCCTTTTCAGACGAAGTCCGTCAAGTCTTTCTGACCAAAATCAAAGAATACTTTGGGGCGGGTGGAGCCAGTGCCTTGACCAATGTTTCCGCGGAAGATTTCGGTGAGATTGCTCCGTTGGTTTTTTCTGTGATGACATCAAGTGATATTGCAAACATCAATATGAGCGTTATAGAGGCAAACAAAATCAAGATTGGACAAATTGACATGACATCAGAAAAAGCCAAATTAATTCAAGATAAACTGACTGGAGCAACACAGTCATCTCGAAAGAGGAGAAGTGGATCCACTAATGATTTGAGTAATCATACTGCTGGTCAGATTATGGAAATGGGCACTAGGTTATATGCACTATCGGTCAATGAACTAAAGACGATTGATAACACAGTTTTCAAGGATGTACTTGATTTTATTGGACAAATGACTGGATTTTCAATGGCACAGTTGGAAGCATGGGTTGCAGTTTTGAAGAGGGCCTATGGATCACTAACAATGATTGAAGATGCAGACTTAAAGCGATTGAAGAATATTGCATTAGGATTAAGTACAGCTGACATTGATATGCTTACCCTTAATAACACAGAGGTCATCTCTGAATTAAGTGGTGTAAACGGATATACATCACAGCAAATCAGTGCTATGTACAATGAAATTAAAGAAGACCTTATGCGTCCAAGTGTTAAGCATTTTACGGGAGAGGAATTATCTGCTCTTCGCCAATTCGCAACTGCTTCTAATCACTCAGAAATGGCAATGATTCCATCAGTAAATTACAAGGATGCAACGCGTGAGCTCGGTGAAGTCGCCTCATGGACAAGCAATCACATGCAAGCTCTCAAGACCGTGGCCGTCTCGGCATATGGACAAGTCAGTTCCTGGACAGGTGCTGTTGTAAGAGAAATTGGAGCAGCTATTGGTGGATGTACATCAGCTGAAATATCATCAATACATCAAAGCAAGATACCCAATATTAAACCAGTGGCACTCAAGCAGATACCACCTACTTTATTTAAGGAGTTGACAATAGCCCAACTACAGCAAATGACGCCTGAGCAGTTTTCAGCGGTTACTGCAGCACAGAAAAATGCATTGCCAGCAGACAAATTGGAAGCTTTCAACAACGCATCAGAGGCTAACAAAACTGTTGATACATCCCAACTGTTGCAAAACGAAACAGCTACTTCTGGTGGTGATCAAATGGCAACTACTGTGCATCCACAAGTCATGCCCACTGGAATGACACCAAGCTACCAAGGCACACCAACGCTTAAACAAACACCCACCATTGGTGAAAGTATGGGACATGGTTTGAGTACACAGATGCCGAAGGGATCAGGA
>T0024_R_0.109_L_2437
GCTATGTTACTATTAGGGGGTATAGGCGATACCCCTCAACCGTGGCAGCTTTCTTTCCAGGACGGCGCTTCTCCAGTTTCTGAGGAGATAGTTTTCTTTCATGATAAAGTTATGTTTATACTCGTGGTGATAGTAGTGGCAGTTCTTTGGTTAATAATAAGGTCTCTGCACAACAAGTACTACTATCGTTATTTGGTGGAGGGTACCACTATTGACGTAGTGTGGACCCTGATTCCCGCCGTTATCTTAGTTTTTATTGCTTTTCCCTCGCTTAGATTACTGTATTTGATGGACGAAGTCATAGAACCCTCTCTAACCATAAAAGCAGTAGGTCATCAATGGTATTGGAGCTACGAGTATTCGGACTATGGTGGGGACACCTTAGAGTTCGATTCTTATATGGTACCCACGGATGACCTAGATGTTGGAGATTTTAGGTTGCTTGAAGTAGACAACAGGGTTGTAGTTCCTCTTAACACCCATGTGAGGGTTTTAGTAACAGGAGCAGACGTACTTCACTCTTTTGCTGTCCCATCTTTGGCTGTAAAGATGGATGCTGTTCCCGGCAGACTTAATCAAACCAGTTTTCTTATAAAGAGGGCTGGTGTTTATTACGGGCAGTGTTCTGAGATATGTGGTGCTAATCACTCTTTTATGCCCATAGTTATAGAAGCGGTATCTTTAAATAGATATCTAGATTGGATCTCTAACTTAATGGAAGATCAGTAAATGCCCCCGTTAGATCTCGTTACATTTATGTCTCAGTATCTTTGATTGTTGATAGGAGGAAGTCTATTCTTTATCTATTTTAGCTCCGTTTTGATGTTTAACCTAGTTGCCTCCTGGCAACTCAGGAGTCGTCTGTCCGAAGACAACGGCCACAAAGAGTTAAGCCGTGAGTTTAAATATAACGAAACTTTGAGGAAAATGTTCCTATAATGAGTTCTTATTTTGACCAGTTTAACGTAATATTATTAGCGGGTGAATTTGTCACTAACGTAACAGTGGGGGTAATTCTAGGATTTATATTTATAGTTTCCCTATCTCCTACCTTTAAAATAATTCCAAGCAGGGTAGATATAATTTGATCTGGTTTAATTGAGCATTGATATGGGTTAATCAGAGACAATGTGGGAAAGGGAGGAGTTAAATATTTACCTGGTATTTTAAGCCTATTTATATTTCTATTGTCTATGAATATCATAGGGTTCTTTCCTTATACCTATACCGTGACAGCTCAAGTTTTAGTGACGTTTTCTTTATCATTTACTATAGTTTTATCTGTTACAGTGTTGGGAATACTCCGTTTCAGGTTAGATTTCTTTAGTATGTGAATGCCCCAGGGGGCTCCTATGGTATTGTCCCCACTATTAGTGCTTATAGAGACCGTGAGCTACTTTTCTAGGGCACTGTCGTTAGGTTTAAGGCTTGCAGCTAACCTATCAGCTGGGCATTTATTAATGATAATACTAGGGAGCTTTACTTTCAAGTTAGGGTGCGCCGGGGTCTTGTCGTTAACTTCTATTGCCCTATTAATTACTTTGTTTGTAATAGTGCTAGAGGTAGCTGTGGCAGCTATTCAAGCCTATGTTTTTTGCTTACTAACTTGTGTTTACCTAGCAGATACAACGCACTTGCACTAATGTCTAAATATTATCACCCTTACCACTTAGTTGACCCCAGTCCCTGGCCTTATTTAGGGGGGGTGGCTGCCTTATTAACAACCACAGGATCAGTGCTTTACTTTCATTATAGCTATATATGGTTGCTGTCAATAGGGTTGTTGATGCTATCCCTGACCATGGTTGTATGATGGAGGGATGTTATTAGGGAAGCCACTTATCTCGGCCTCCACACAAGGATAGTACAAAGGGGGCTAAAATACGGATGCTATTATTTATACTATCAGAAGTGTGCTTCTTCTTCTCTTTCTTTTGGGCGTTCTTTCACAGCAGTTTAAGCCCAGCTGTAGATATAGGAGCAGTGTGGCCCCCCACGGGGGTTGAGGTACTAAACCCCTTTGCGGTTCCCCTATTAAACACAGCCATACTTTTGAGCTCAGGGGCTACCGTTACTTGGTGTCATCATTCAATCATAAGTGGGGACAGAAGAGAATCAATATTAGGGCTCTCCCTAACTATTCTGTTAGGGGCCATATTCACCTTCCTCCAGGCGGTTGAATACTATGAAGCACCCTTCTCCATTGCAGATTCAGTGTACGGATCCACATTCTTTGTAGCTACTGGATTTCATGGTCTCCACGTAATTATCGGCACAACTTTTCTTATGGTTTGTTGGTTTAGATTAGTAAACCATCAGTTTACTAGATTTCATCATTTGGGATTCGAAGCAGCTAGTTGATATTGGCACTTCGTGGATGTAGTCTGGTTGTTCCTATACGTGTGTATATATTGGTGAGGATCTTAACATCAGCTGC
>T0025_R_0.0257_L_2393
ACAAGTCGTAGGGTGTTGTCAAAACAGAGAAAATGTGCAGCTGACGGCAATCTTGTAGGGCATTGCAACGATACGGTATCGAAAATTTCTTTCAACCAATACAACAATCAAGATGGTTGCAGAGGAGAAATTTGCTAAGATGACAACACCACCCAAACCCAAAGAAGTTTCGCAAGAGACCCAACTTTTAAGCCGAAAGTCGAAAGTTGACACCAATAGTTTTCATGGCAGCCTGTCATATCCAAATGGAGAGGTAAAGCGAAAAGGGATGAAGGAGGAGCCCACGAGACAGGAGTTATTCGAGGAGACACCTTTATTTGTTGCAGTGATTACTTATATTGGTTATGGCGTTCTAGTGTTCTTTGGTTACATTCGCGATTTTCTGCGTGGCCGTGGTATCGAGGAGACAAAACAAGCTAAAGAGAAAGGCAATGAGGGTTTTGTTCCTCTGTATGCAGATTTTGAGAGCTTCTATACTCGAAATATATATACAAGAATTCGCGATTGCTGGAATAGGCCAATAGCTAGTGTTCCAGGTGCAGAGATGGATGTCATAGAGAGAGTTAGTGATAATTTTAATTGGAATTTGAGGTATTCTGGTAAGGTATTAAAGTGTATCAATATGGGTTCATACAACTACCTCGGTTTTGGTGAATGTGATGGGCCATGTACAGGTAGTGCAGAGAAATCTATTATGGAATATGGGTGTGCAGGATGCAGTAGCCGTCTTGAATATGGTGTTTCTGATCTGCACATGGAATTAGAAGACCTTGTTGCAAGATTTGTAGAGAAACCTGCTGCTGTTTGCTTCGGTATGGGATTTGCTACAAATTCAACTTGCATACCTGCGTTGACTGGACCAGGTTGTTGCATAATAAGTGATGAATTGAACCATGCATCTTTAATTCTTGGAGCAAGGCTGACAGGATCGAAAATTTATGTTTTTAAGCACAATGACATGAACCATTTGGAAAAAATATTAAAGGATGCAGTAGTACAAGGACAACCAAGAACACACAGACCATGGAAGAAAATCATCATTTTAGTAGAAGGAATTTACAGTATGGAAGGCTCAATGGTAAAATTACCTGAGGTCATTGCTCTCAAAAAGAAGTACAAGGCATACTTGTACCTAGATGAAGCTCACAGTATTGGAGCTCTGGGATCAAGAGGACGTGGAGTAGCTGATTATTTTGGTGTTGATCCAAATGATATAGATTTAATGATGGGAACTTTCACAAAAAGCTTTGGAGGAGCTGGTGGATACATTGCTTCAGAAAAGCATATTGTGGAGTACCTCAGAGCACACTCCCATAGTTCAGCATATGCATCAACTATCTCACCACCAGTTGCTAGTCAGATCATCTCGTCAATGAAGATTATTAAGGGAAAGGATGGAACAAATGAAGGTGAACGACGACTTAGGCAACTCAAACTAAACTATAGATACTTTAGAGAGAAAGTTCAGGATATGGGTTTCATTATTTATGGACACGACGATTCTCCTGTAGTGCCACTTCTGCTTTATATGCCTGCCAAAATCGCTGCTTTTAGCAGAGAGATGCTTAAGCGCAATATTGCTGTGGTGGTGGTGGGATTCCCAGCTACGCCTATTATTGAATCTAGATCTCGATTTTGCTTGTCGGCTGCACACACTCAAGACATGTTGGATAAGGTTTTGGTAGCTTCGGATGAAGTCGGAGATATCCTGCAGTTGAAGTATTCGCATATCAACCCGGCCAAGACGCTGGCATTACCAGAGCAGCGGAAACAGTCATTTAAAACTGATTAAGCAACGTTACTATACATTTCTACTATTGGCTGCACTTGAACGCGATCAAAGGTGAAATAATCATTCCCAAAAACCTGCAAGGACTTCTCAGTCAAGATTTTCCACTGCTCGTTCCATTACGCTTTATTTGCCTCTACTGAAACGTTTTCTTGAAGGAAGCCCCTCTGTGGAAATACGAACACCGATATTCAATTTTGCACTAAGAAATGGCGCTAGGAATGTTCTTTTAAATTTCTGTACTGGGATCGTGCACTGAAGCATCATTAAAATTCATTGACTCTGTTTCTTCACACTCTTATTACCCTCAGTGAATGCGAAACAAAACATAGGAAGTTTTTCAGGAGGAGATGTCTTATCGGTCTTTTTGCTAACGTTTAGTTCGTGTACTACTTCCTCTTTGCCCTTAAAAAGTTGTGGATATTCTAGTAAGGAGCTTTTGGCCTGTGCGATATGTCTTGTTGAGGTATCACTCTTTTTGTTGTCTATACAAAAACGGTCTTCCATGTAGTACATGTACTTAGTGAACACAGTCAGACTATCACCGTTTGTTAACTCGAGGATAAGCAGCAGTTGCCAGCAGAGAAGAAATGGTGCGTTTCAT
>T0026_R_0.0374_L_2380
CAGGTCGTATCTCTCCTGCAAGAAATATGGGGTTAAAACCTCTCTCGGTGATATCACTTGTGATAGTCCTTCTAGCATTGACCTTGGAGATACCTCGCTCCGATGCATTGAACGCTAATTGGGTTGAAATGTTCAACGATGAAGTTGGGGAACGCGACAAAATTGTTGACGATTTAAAGAACAAATTTGATCTCCTGGCAAGACAACTTATGCTGCAGCAATTCTTTGTGGAAGAGAAGATTCGGTCGGATGGAAATTCTGGTGTGAAACGGATTCGCATACGGAGAAACGGCGCTAAAAATTACCACAGTGAAACTCATGCAGGTGGCTCAATGACCGCCATTCACGATCATTCGAACAACATTCGAACTGTTGGTATGGGAGAATTTATTGGTGTCTTAAACGGCGTCGAATTCCGAACACGCCACAATGACTACCGGCTGTTCATGCCCCATAGAACCAGCAGCCAATGGCATGCAACTGAACCGATTCCATTTCCTGATGTACCTATCGAGGTTCAGAAAAAACGTTCCGTACCCGATCAGATAACTGAAATGCGTGAATGGTTCAAAGCCTGGGCAACACAGGATATTAAAAACCGCGATTATCGGAAGTACTTCAAGCCCATTCTGTGCTATCTTGAAGGAGCATGGACAAAAAGCAAAAAATCTGTAGAAGAGCCATTCGATAGCGACCGTCACTTTGTCGACGCTAAAACATGGCAGGAACTGCAGGAACGCGTACGATTCTCAAGTTATACTGGTACAAAGAGCCGTTTGGAAAATCTTGCATTTTTGCCGACAACATTGATGGAGCTGAATGGATCTCACCCTGTTTTTGCTCAATGGAATTACCGTATTTTGTGTAACCCGCTGAATCGAGACCTTCCTCTAAACAGATTCCGAGTTGTTGATGATTTCTCAAACCGGATGATGAATCGACGACCCATGCCAATGCATATAAAGTCCAAAGCAGCACGATTTGTATTGAATTCAAAAGATTCTGATCAATTCTACGATCGTCCATTAAGCTATGGGTTACTGGACAAACTTATGGAAACTATTCCTGGTAAAAACAATCATAAAGGGTATATGAAAGAGCAAGGTGTTGATGGCGATGATTTAGTGATGAACATGGATGGTAAAACAATAAAAGATGTATCAAGATATCATCGATGGTTCAGGATGGGGAAGAAAGACGCCATGGGTGTTCAGTCAGTAAAACGAGGCTATTCGGATGCTGCAGTATTTATGGCCATGACCAACCAATCGAATGTTGCTGGATTGTCCATCGATGATAGAAAATCATGCACATGGAAGAATAAGAAGAGGGTATGCAAAAAGATCAGTCAAAAATGGAGTTATGCTATCCCCTTGGAAATTATCTACCTGACACCCCTCTCATCGTGGAATCCATATGGGCTTCCATACTATGGTGATGCCCGTAAAAGTAGAAACATTGTGGCTGGCGATGGAAGAAACGGTGACTGCCGTGATCAATCTGGGAAAAGGGCTTACAATGGTACCAATAGCAAGATCTACTACTTGACCCCCTCTGAGTTCTTTAGTGGTAAAGAACACCAACCTGATCCTGCAGATACATCACGTGGGGACACCTGTGTTCTTGATTAAGATGGAGGTTTTCGAAAAGTTCGCTCGTCTGGTGTTCGAATATTTATCCCAGAGATTAAAGGAGTCGGCGTTTTGAGACAAAGGTGGCCAATTATGCCAATTCACGGCGAAGGTAGTTCGGTCTGGAAGGAACTGAATGCTTTTACGGATGCACTACTCAATCCGAAAGACTATCCAGGCATGCTTTCTGAAAAAACCGTGGAACCTCCGAAACCAACAGCGCCTCCTTCAATCAATAACCTGGAATTGGTCACAAAATTATCTAGGTCTTCCTCTGTTTCTCCACATGTGCACACACTGACGCTCGGTGAGGAGCAAGTGGCAAAACTGAACGCGGGCAAAACAGTGACTGTAATGACATCACACAACAATGGTCATTCCCATTCTATGGTTATCAAGTACAACAAAAGGAAAAAGGTATACTTCTACAGAACATGCGGCGGCCAAAAAGTGTGCAGAGATGGGCATCCAAGACTGCTTGAAAAGGTATCGACTGATGGGAATGCTTCGGCTTAGATCAATCTGTTTCTTGTGTACCTCGTGGAAGTATGAGATTAACAACAACTGAGGACACAAGGACACTACAACGGATAAGCGACATGTATATCTCCAATACTACGTGAAAAAATGGGGAAAAGAATCTTATGTGACGTCATCATTTTCATCACAAGTATTTTCTTTGAGCCAAACTTATACGTTGATTGCTGAACGTGTTAAGAAAATACACTGACAATCAAACATTTATCTGG
>T0027_R_0.0237_L_2359
GTGCGATGGGGACATGTATAAACACACAGGGTGGATATCGTTGTGAATGCGGAAATGGAAGAGAATACGATGCCAACAGGTTTGAATGTCGAGATGTCGATGAATGCAAAATCGAGGGCACTTGCGTAAATGGAAAGTGTAAGAATGTGGAAGGCAGTTTCACGTGCACTTGTAACAGTGGATTTGAGGCTTCAAAAGACGGAAAATCATGTATTGTCCCAGAAAAGAAGGGCAAGTGTTTTATACAAAAAGCAAATGGAGTATGCTCCAAAGGGTCAAATACTGAGTTAACTAAGAAAGTATGTTGCTGTTCTGGCCTGGGTAAAGCATTTGGACCCTCATGTGAAGACTGCCCACTGAAAGGCACATCTGCATTTGCTCGCCTTTGCCGGGATAAAGACGGCGGTGGGGGCGGAGATACAAGTGGCCAGTTAACAAGAGAAGATGGAACCTGTTTCGTTGAGCGTACCAATGGACAGTGCAAACGGGGCTCAAAAGTCAAAATCACTAAGAGGACTTGCTGCTGCCTCGGTTTGGGTCAAGGGTTTGGAGAAAATTGTCTCCCCTGCCCTGGAAATGGAACAGTTGCCTTCGACAATTTGTGTCGACGCGGTCCTGACGGCGGTAATAATGGTGGTGGGGGTGGGTCAGAAACAAATGTTTTCAAAGATATCAACGAGTGCGCACTGTTTGGCAAATCTATATGTAGAAATTCAAAATGCATGGATCTCGATCAAGGCTTTGAATGTATTTGCAATGAAGGATACACTAAAGTCAATGACAAAAATTGCGAGGATATAGACGAATGCCAGAAGTATACTGGAATTTGTGGAAATGGCAGATGTCAAAACAGACCTGGTACTTATCAGTGCATTTGCGATGAAGGGTACCAGAGCACAGAGAGTTCAAAAGGATGCACAGACGTCAACGAATGCAAGGACAAAAACAAGTGCTTCAATGGGCATTGTCGAAATTTACCTGGATCATACGAGTGCATTTGCAACAGTGGCTACAGGAACGTAAAAAATGTTTGTGAGGATATCAATGAATGTGCAGAACACAGTGCTATGTGTGTTAAAGGAACATGTGAAAACAGACCTGGCTCATTTGCATGCATCTGCGACAGTGGATACGAATTGGCATCCGACAGAAGGACGTGTGTAGATATTGATGAATGTAGCAAAGAAGGAACTTGTTCGAACGGGTTATGTGCGAACACAGCAGGGTCATTTAAATGTGTTTGCAACAAGGGATACGTGTTGACAGCAGATGAGAAAAGCTGCCAAGATCTTGACGAGTGTGCCACACAGCAAGTATGTCGCAATGGAAAATGCATTAATGGGCTTGGTACCTTTCGTTGCCAGTGTAACTTTGGCTTTCAGCCATCACCTGATGGCACATTCTGCATAGACACCAGGAAAGACAATTGCTATGCAAAATTTGATGGTTTCAAGTGCACAATGCCCTTAATGAAGCAGCTGAGTCAGGCACAGTGTTGCTGTGGAATGGAAATGGGTGGACGGAGAGCGTGGGGTGTCCCATGCAAAGGATGTCCAATGAAAGAATCAGCTGAATACAAGGAAGTTTGCGTTCATGGACCTGGTATGACTGTCGATGGCAAAGATATCGATGAATGTAAGAATAATGCAGGCATGACCATTGGCGTCTGTGAAAACGGAAGATGCAAGAACATGATGGGCGATTATGAGTGTTCTTGTAACCAAGGTTTTAGACACGAAGGAAACAAAAAGAACTGTGTTGATATTAATGAATGTGATGAGATCCCTGGTATTTGTACTGGTGGCACATGTCGAAACGACAAAGGGGGATACGTTTGCCAATGTAACAAGGGATTTAACTACAATTTTGCAACCCGAAAATGCACTGATATTAATGAATGCGATGAAAGTCCCTGTAAAGGGGGAACATGTGTAAATACTGCCGGGAGCTTCAAATGTAAATGTCCCTTTGGGTTTGTCCTCAATCCTAAAACAAACACATGTGAAGATAAAAGAATCGGACGCTGTTATGCAGTTAAACGCGGTGATACATGTGAAGGTGTTATCAGTCAAGACGTCAGTTTCACTGACTGCTGCAAGAGTGCTGGTGTTGCCTTTGGAGATCCATGCAAGGCATGCCCAAAAGATGAGACAGGCATTGATGGAAAATGCCCCAGTGGATATCAATTAGTTGGTGAAATCTGTAAAGATATGAATGAATGCACCATGTTTTCATATATTTGCCGTAATGGAATATGCACAAACACACCTGGTAGTTTTAAATGTACTTGTCCAAGAGGTTTTACACTTGATAATGGAGGAACCACATGCATAGATACAAGAAAAGGCACTTGCTTCCG
>T0028_R_0.0487_L_2320
GCAATAAGGAGCCGAAGGATCAACCAGTAGCTGACAAGGAGAGCATAGAAGCGGAAACAGGCCACATCAAATCGCAGTGGATACTGATATCAGATCGGGTGAAGCAGAAAAAGCAGCAGATCGAGGCTCTCGAAAAAGAGGTTGCTGTGATGACTGATAAGGAGCATAATCTGACAGTATTATTTGACGAAGTTGATAGCATTGTCAGCAAACAACATCCCGTGACCACATGGCCAGAAAAAGGCGAAGTAGAGGCGAAGATGATCAAGGGTCTGATTACTCGCTTTGAAAGCAAAGAAGAAGATCTGAGGACGCTCAACAATGCTGCCGATGCTGCCCAGAATATGATTGCTCAGTTTGAAGGTGACAGTGATAATATACGAAAATTGCAAGTTCGTGTAAACGACCGCTTCAGGAGAACAAGGCTTAAGCTCACGGACAGAGAAGCTGAGATTGACGATATAGTCCAACACGCTAAGGAGTTCTCTGCAATTCCGGAAACCTTGTATAAATGGGTTGTTTCTATTAAAGAAGAAAATGAAAAGGTGATGAGTAAACCAATTGACAGAAGTGGGAAAAAGTTACGTGAAGAGATTGAAGATCTGGAGTACGTTCTTATTGAACTTGTTGCTAAACGTGCCGAATTGCAGAAGGCATATGACACCGGAGATTGGATAATCGAGAAAAGCAGACATGATGCATTGGTTATGTCAGAAGTTCAGTCTCGACTGGACGAAGTAGAGCGACCAATAAACGAACTTTCTAGAAGTTTAAGTGTCTTCAAAGGTAAGCTCCTGCGAACCTTAACGGAACAGCAGCGCACAATGGAAGTCGTCGAGGAACTGTCCAATAGGATTTCTATAATGGAAGAGAGGATCTCCGATTTAAAACCTGTCTCGGCGCGTTATTCTGTCGCCCGGTTACAACACGAGCAATTTAAACCACTTTTCCACGAAGCACAGCAATTGAAAAACTTTTATGAAGCCGTATTTGTTGAAGTGGAGCAAATCCCAGAGTCTGCATCCGACGAGGAAAAAGAGACATTGGCATCATTTACCGAAGCTAAGGACAGATGGGGCGAGATTTGGATGATGGTTACCAAGTATCATGTACAGATTACGCACGTTATGCCGTTCGAAGAGAGATACCACTATATGGTTTTAAGACATGCGCCATGGCTTGATGACGCCGAGAAGAAATTGAAAACTTTACAGCGAACTGCGACTTCTAAGGAAGACCGGGAAGAGCTAAGCAAAGAAATCAGGGCTTTCAAGAAGGAAATTATTGAGAATGCACCAATTCATCAGAGCCTTAAGACCAGTTCCGAGGAGTTGCTTTTAACTTGTGAGAACCAACATGTTAGTGTAGACGTCCCATATATTAAAGATGAAGTACGGCATATTGTAGAAAGGTGGGACAAGTTGAGAGGCTTAACCGATGACCTTTTGCAGGACTCGAGTCAGCTACAACAGGCTGTGAGCGTCTACGAGTCTGCCTTGGCGCCAGTAGAGGAAACTATTGATCGCGTAGATGCATTTGTTCAACAAGAGGCACCACCAAGCATGGATTTGGATAGTCTTGAGGCCTATGTTAATGACCTTAATGCCCAATATGAGACATTCCAAGTTCAAGAGTCAGTTTTCCAACAGGCTGTGGATTCCAGTCAAGAAGTCACCCGCATTGTCGCAAAACAAAGTGGTGACACAACAGAAGTGCAAAAGAAAGTAAAAAACACTGCGCAGAAGTGGAGGTCTGCACGCGACAAGCTTTTGGAGAAGCGAACAAAGAGCCAGTTGACTTTAAAGAATACGGTCCAGTTAGTAAGTGCATTAAACGAAATCGATACATGGACCAATGCAACGTTGATCACCATCACCAACATAGGTCCTGGTAGCGGATCCCCGGAGGAGATCAAGAAACAGGTTGTGCAGACTGAGGCTATCCAAGAAGAGGTGACGCGACAACTCGCAAAATTAGAAACTGCGAAAGTTTCTGCTGAGTATCTTGTGGAACATAACCAAGACAACCCCGAGTTTGTAACGAATGTAAAAGGGAAAATCGCCGGAACGAGGCAACCATTGGAAGAGATGTTGGTGATTTTGACAGAGCGAAAAACAATGTTGCAAGAAGTACTCATGAGTACACAGCAATATGAAGCTACTTTGGACAGTGTTATGGAGGAACTTGACAAGCTTGAGAAGAGACAAGTAAAACAAGGATCTGTTAGTGTGAAGTGGAAAGTCTTGAAAGCCCAGGCGGATGAGCAGAAGATCATAGAGACCGATATCAATGGACTGAGACCAGTTTATGACAGGCTTAT
>T0029_R_0.0623_L_2300
CCAGACTTCAACAGATTCAGGATAGTATTGACCAGGCAGAGGAGCGTGAGCAGGAGGCCAAACATAATATTCGAGAGGCCCAGTCAAGGCTGGAGAAAGCCGAAGATGAGGGAGCCAGTGTTAAGAGAAGGATACAGCTTCTCCAAAACGAATTGGAAGTAGCCACCAAGAGGTATGACGAAGCTGCCTCAAAGCTTGAAAAGGTGGAAGCGGACCAAGCAACTAGCGAAGAAAAGAGAAAGGAACTGGAAAGCTGCGAAGTTGAAGGCGACGAAAAATTACAGGACACCGAAGAAGCACTCAAGGCCGCGCGTACCGAATTAGAATTTAATGAAGTGAAGCTAGTAGAGGCTCAGCGAAAGTTTGTCGTCTTAAAACGAGATTTGGAGCGTACCGAGGAGAAGGCTGAGACAGCTGAAAAGAGAATCGATGTTTTGGAAAACACTATCGAATCAGCCGGTGAAAATCTGAAGGTTTTAGAAGAAAAAGAGGGAGAAATTAGTGAACGAGAGATGCTAGATGAAGATAAGATCGCGTTTTTGGAGAGTCAGCTGAAAGAAACAGAAGTTCGAGCAGAAGCTGCTGAGAGAGCGGTTGGAGTTTTGGAACGGAACATCTTTGAAACGGATTCGGAGCTGAATTCTTGGGTAGCGAAACGAAAAGAGGTGGAAGCAGAAATGGCTAGTATCGACCAGATTGCAGATGATGATCAAATCTAAGAATCAGCCGATGTTTTCTTCTATTCAATGAAGCGAGTCAGAATTAGTAAAAGTAAAATGTGTAGCATGCTGATATTTGGTTCAGTCTTGATCAGCCGTTACGTGTTTTAAGACAAGTTTTTTTTGTTATTTTTATCCAAAATTATGTTTGTTGTTTGTGACCAGCGTGGGAGACAATCCATGTTGTAAATCAACCGTAGGACGTGGTGTGGCGACCACAGCAAACGGGGCTAGATTCCTAATTTGAGAGTGTAGAGCAACAAATTACAAGCATTTGTGGCATAATATGGCTCAATCCAGGAGGTACCTTTACTAATTGAAACTTTTTGTCGCTGAATACTGGACAATTAGAGCTGCAAAACGCCTGGGTCACCGGCTTCAAATTCACCAGTTGATGGTCAGTTGGTCGTGTCGATCTCTTCTGTACCCAACTGAACCGTCCTGTAAATTTGACTGTCTACACGATTACAGTAGCCGTACGTGACCTCTAGACAAGTCACAAAGCCCGTCATTTCTAAGGGACATCACTTAAATACCACATGTTATTTTTTGGGACAGCCAACCATGTCTCGATACCCAGGAAGTCATTAATGTGTGCATTTGGCATGTTGTAAATCACGGTTTATGTAAGCAATTGTAGATAGCATTTTTAAAACTTCCTGTATGTCTCTCTGTCCCGTTTCTTTTTCTTAAATGAATTGTAAAGAATGAAGCTCAGCGTAGGCAGGTGCTTTTATGCAGGGGATGGAGTGTGGGCTCAGACTATGTCCGCATTTTCACGGGTAATTAGTGGGCTCTCTGGTGGGCTCTCTGGTGGGCTTGTGAAATGCTAACCTATCCATTAAGGTCATATAGGGGTAGTACGGGCAATTGTCCCGGTCAGAGGTGATGTAAATGGATGTGCGCCCATGTTATCAATTCCTGGTGACGAAAGGTGACGTCTTGTAGCCTTTCCACAAGGAGTTTCATCAACCATTTCGTCTTGATTTTTTGACTTATTGGCTGTCATTATGTTTTCTGTTATTGCCGGCCACTCACAGCAACACCATATACATATCGGTCAAAGTATTCTGTCATCGAATGCGATTTTTCAGTTCTCACCTCGATCCCAGTTACCAAGCATTGCACGGTTAACTATTTTTGAAAGTGGCCTTAAAACACAAGTGGCACTGAAGTACCCCATCGAGTGGCACTGAGCTCCGAGTACACCGATAACGAGTCATTGTGCGAAACGGACATAGGTTAGTTTTTTTGTTATTTTCTTTAAAGGCATATCAATTTGCAAAGCGAGTGTTACTGGAATGCATCTACACTCCCAGAATATGGACATCATAGGTGTTATTGTTCTAATCTGAATTTTAACGCTCAGTCCCACGCCCTCTGTGTAGTGTATTTGTTCGTTGTGTAATTGTAAAATTTGATTTCAGAAATTATTTATTTTGTAAATCAGGCAAAGTTGATCCAGAACCACAATTCAATCCCGCAACTAGTGTTGTCCTTAGATTGTTACTGACACAACCTCATAATTTTGTTTGTAAAAACACTGTATTTTTGTATGAAAACTGATAAATCAGTAGTCAA
>T0030_R_0.0586_L_2292
TGGTGCGCAAGGCACCTGCGCCTGTGGAGCTTAAGATAAAGCCATTTGATGGTAGCTTGAGCCAGGGATCAATTCGTAGAACACTGAAAACAAGAACCACAGAAAAAAGGTCGGTGCGTAGAAAAATTGTAGATCAGTTCGGAAATGAAAGATTTGAAGAAGTACTTGAGCCAGAACTCGTTTCTGTCTCTGAGAGTGCCAGTCCTGGAGACTATCCCCTGCAGCGACATGGAAGTCCAGATTTAGTTGACTCTGGTTCTAAGGAGGAAGTTATCTGTGACGAGCATGGTAATATAGTTAAGCGAATCCTTCGCAAGGTGACGCACGTTACACGGAAGACTCGTATAATACGACGGATTATAGTGGATGAATTCGGTAACGAACAGGTCATAGAGGAAGAGATTCCAGTAGAAACAACTGAGGTTCCTGCAGATGAAGCAGAAGACAGTGTGGTTATTGAGCAAGTCCCCACTCCTGTTAAGAAGACAAATGAGGGAGAGGTAGTGGAGCGACATATCATCTCACGGTATCGCTGTCTGCCAGACAACACCGAAAAATTCCTTGATCGAACCATTGTTGTGGGTCCTGTTAATCCGACACTTCCGACGCCAAAGCAGGAGACAGACGCGTTTGATGATGATGGGTCAGGTGGTATCGTTCGTGTGAAGACTATTAGGAATATTACAGCAACGTACGAAGAGATTTTAGAGCGTAAAGTCAAGGCATACGCGACAGGTCTGCAGGAGGAATTGGAGCGCTCTATCAGCAGACGTAGCTTGCCATATATTGATGATTTACCAAGACGTGATATCACATTAAGATGTGTGGAAGTGGTTGATGGCCAGGAGGTTATTCAAGATCAAGTTATTACTCCTTTGAAAGTACAGACTGTAGAAACCATCCGTGAAGCTGTCGAAACAGAAGCACAGGATCCATCTGGGCCCCATGAAGTAGTAAAGAAAACAGTACTTGTTACAACTCGACAGCCAACAACGAGAGTTATTAGAGAGATGAACAGGAACGTGACTGAAATAGCCGACTACCTAGATTCAGTGTATGAACCACGAAGCACGTTGAAAGCCTACCGTGTGGACAAGGACGACGATGGAAGAGTTACTCGTCATGAATGTGAAGTTGTAGTTCCACCGGTCTTCGATGAAAGTTATGAAGACGAACAGGGCTTTGCAGCTGAGGGGATTAGTAAAGATAATGTGCTGCAGGTAGTCAAGGGTATCAAGAAATCAGTGGTTACAGGACGTCTTGTGTTCACGAAGATCGTAATTTTGCCTTCGGGATCGCAGAGGCATTATGAGCAAGTTTTTGAAGTCCTTGGCTACACTTCACCTCAGAGGAGATATCAAGTAAGTACACTTAAGGTTCCTATTGTGCGGGAGACAGGAAAAGTTCTCAGAAAGTTGCCCCCTGCTGCCGATAAGGATTCAGTATCTGTCTACACAGACAGGCAAGGTAACGAGGTCAGGAAGCATGTCTCCCATAAACAAGTAGTGTCCTCTCAAAGAAAGGAACTAAAAAGCATTGTCCTCAGACCAGACGGGTCAACGCACGTCCCGGATTCAGAGCCAAAACCAAGAGTTTTTATAGCATCAACACCAAGACCAGTGGAACGCTATGTGATAACGAGAGTGATCAGGAGTCCTTCCGGAGAGGAGACTGTGTTAGATAGAAGTGATTGTGTTATGCCCCTTTCACCGGACAGTGGCCTAACACAGACTGAAGAACTTGATGCTGAAGGTAACAAAATCTTTCGCACCTTTAACCGTGCTGTTTCAGTCAGATCTAAATGTGTCATCAATCTGACAGTCAAACAAAAACCAGATGGATCAGAAATTGAGCTTGATAAATCTACCGAGGAGACGCCCTTTGAAGAAGAACCAGTATCACCCTTTCCAGGGATTGGAGAACCTGGTTCACCGGAGACACAGTATACTCCTTTGGAACACTCCTCGGAGTTTACAAAGGATGAGATATTACGACGCGAGGAGACGCCTACTGGACTGTTTTCAAGAATTGTACGAAGAATTGCCCAAGTTACAAACCACAAGCAATTATTTAAAACAACAGTTGAATACCAGGGACGAAAAATACATGAAGACATTATAGCAGAACCTGTTGAGGTTACCCAGCAAAATCAACTTCCAGATTCGGTGTTGCTGAAAGAGGACAAAGATATATCAGGACATACTCTCCGTCGAATAGTCCGCCAACCTATTCCTGTAACAACAAAGAGGTCAGTGCACCGAAAGATCATTCTTGCCCCCGATGGGAGACAAA
>T0031_R_0.1081_L_2292
TGACTACGAGCGGTGTGCAGATTGGTAGTGGACACATCAGACTGTGAAAATGAAGGCAATTTTAGTTCTTCTGGCCGTTTCTATGGCTTTAGTATTGGCCGAAATTAAAGAGGAAGACGATGTCTTAGTATTAAATGCTAGTAATTTCGATGAAGCTACAGCAGCAGATAAAAAGATTTTGGTTGAATTCTACGCCCCCTGGTGTGGCCATTGCCAATCTTTGGCACCCGAATACTCTAAAGCTGCAAAAACCTTGAAGGAGTCAAAATCAGAGATCAGCTTGGCCAAAGTAGATGCAACTGTGGAGAACAAGTTGGCCGAAAAATATGAAGTTCAAGGTTTCCCTACAATCAAATTTTTCAAATCAGGGAAAATGATTGAATACACAGGAGGAAGAACAGCTGATGAAATTGTCTCTTGGCTCAACAAGAAGACAGGTCCTGCTGCTAAAGTGGTAGAAACAGCTGATGAGCTTCAAGCATTCATTGAAGGCAAACAAGTTGCTGTTGTTGGCTACTTCACTGACAAGGAGTCTGATTTGGCCAAGGTATTTCTTCAAGTAGCTGATGGCAATGATGCTGTTGAGTTTGCCATAACATCTAACGAAGCAGCAGCTGAAAGTCAAAAAATCAACAAGGATTCGATTGTTGTATTTAAGAAATTTGATGAGGGAAGGGAAGACTATACTGGGAAACCTGGCGAGGAAGACCTGGCATCCTTTATAAAAGCAGCTAGCAACCCATTAGTGACTGAATTTACTGATGAGGCCGCACCAAAGATTTTTGGAGGTGATGTTAAGAACCATCTCCTGTTGTTTATCAGCAAAAAACCCCAAGACTTTAAGGAAGTCCTTGATTCCTTCACTGAGGCTGCAAAGCCTTCAAAGGGCAAAGTATTATTCATCTACATTGACATAGATGTCGAAGACAATGAAAGGATAATGGAATTCTTTGGTTTGAAGAAAGCTGATGCTCCAACATACAGGCTTATAAACCTTGGTGATGACATGACAAAATTCAAACCTGAAACAAATGATTTAAAGACTGAAATTGTCACAAAGTTTGTACAAGACTATTTGGATGGTAATTTGAAGCCTCACCTCATGTCACAGGAAATACCTGAAGATTGGGACAAGAAACCCGTAAAAGTATTAGTTGGTAAGAACTTTGAAGAGGTTGTTAGTGATAAAACAAAGAGTGTATTTGTGGAATTCTATGCTCCATGGTGTGGACACTGCAAGCAGCTTGCACCAATATGGGACCAATTGGGCGAGAAGTTTAAAGACCATCCTGATATTGTGGTTGCAAAAATGGATTCCACTGCAAATGAAGAAGAAACCGTTAAAGTACAGAGCTTCCCAACATTGAAGTATTTCCCCAAGGAAGGAGGTATCATTGACTACAATGGAGGCAGAACACTGGATGATTTGACAAAGTTCTTAGAATCTGGTGGCAAGGAACAGGCTGGTGCTGAAGAGCCAGCTGAAGGTGAGGAAGCAGCTGAGACTGGTGAAGAGGGTGAGGAGCCTGCAGGTGAAGGCGAAGAAGCTGCTGAAGGTGGTGATGAAGAGCCAGCACCAGAGGAAGCCGAAGAATCTACAAAGAAAGATGAATTGTAATTTAGAACAATTTAGGGATAATTTTTGTATTGCTCACTTACACTTAGCTGCATTTGTGTTGTCATGACATATCATCTGCCTAGGATTTTTTCCAGGAATAGTATTCAAACGTTGACCCCAAAATCTTTTAAACTTACATTTACTAGGCACACCAACATATCCTCACCGAGGACTATCCAGCCATAGGCTGACATGTTTATAAGACAGTTGCTACTAGAGACAGAAGATTTGTAGGCTTCAGTTGTTTTAACATGCGGAACGTTTAGTCTGTATAGTGCTTTTCACTCTTTAAAATCTGTCTTGTATCGACATATATTTGTATGGAGCCTTGGACAATGGATGTTGTTAGTGGTGACCATGGATAGTTAATAACCTCCTGTAACTGACTGCATAGTTGTTTTACTCGACCGGTTCGCGCTGACAACCCTCCCTTACAAATTTGTATGACGAATGGCTTCTTTTGACCGGAACATTTTTAGTCAAGGAATATTTTACGTATCAGGTGTAGTCTCTACGGTCTCTGTTAAGACCAGCCTAACGGGAATTGAATTGTAGAATGTGACACGGGACTAAGTACAACGTATATATGATGGGTAGGGGTATTTATTGTTACCGTGTTTTTTTCCTGCTGATTGGTTTTATCCTTTCGAAATGTCAACGTCAATCTCCTAACT
>T0032_R_0.0399_L_2284
CTTTCAATCGAAGGACCCTCGAAAGTGGAAATCAATTGTGTTGATAATGAAGATGGTACATGCACAGTTGATTTCACACCAACGGAAGAAGGTGTCTACACAATCAATGTGACGTATGCTGATGAACACGTTCCAGGAAGTCCCATCAAGATCCGTATTTCTGACAAGAAGAGACCCGTAGAAGAAGTCATGTCTACTGACAATATCGGCGACGTCGAATCGGCTCCCCCAGATGGATACAGTGACATTCTTGCCTTCCCCAGCGCCAAACCACAACAGGATTTTGTCATCAAGTTTGCCGGCTCCAGCGATCTCAGTGCATCGGTGACGAGACCGTCAGGGAAAGAAGATGATGCTGAAGTCGTCGAAACTGGAAAGGATACGTACACGGTTCGTTTTGTGCCTCGGGAAACCGGAGAGCATCTGGTCCATGTTAAACATAGGAAACGAGACATTCCTGGAAGTCCTTTCAAGGTCCTTGTGGAAACCCCAACTGGTGGAGCTGCGGCCTGCCGTGCATTCGGACCAGGGTTGGAGAAAGGTGTTTCTAACCAGCCATGCAAATTCACTGTTGTCACAAGAGATGCAGGGCCAGGAGGATTGGCAGTAGCTGTCGAAGGACCAGCAAAGGCTGAAATTCAGTGCCATGATAACGGGGATGGATCCTGTGATATTACGTGGTTCCCAGTAGAACCTGGCGAGTACACAATCCACATTCGATTTGCTGACGAACCAATCCCAGATAGTCCATTTAATGTGTACGTTGTCCCAGAAGATGAGAGCTCAGCTATGAGCATGGCACAGTTTAAAGAACAGGCTTTGAGGGTTGGGCAACAAGCCAGTTTTGCAGTGCAGATGAAAGGCAAGAAGGGTAAAATCAGTGCGTCCGTCGTAGCACCATCATCCAGTGCCGAGATTGAATGCACCGTAGTTGAATTAGATGCCGGAAATTATGCAGTACGATTTGTGCCGAGGGAACTTGGTGATCATATGGTCAATGTTTTCTTAGATAAACAACATATTCCTGGAAGTCCTTTCAAAGTACGCGTTGGTGGTATTGAAGGAGATCCAAGCAAAGTGCGAGCGTATGGACCCGGCCTACGTGGTGGAGTCATTCATCGAGAAGCTGAGTTTACCGTGAATGCACTCGAAGCTGGGTCTGGTGCATTGGCACTGTCAATCGATGGACCCGCTAAAGTCAAGATGAACTGTGTGGAACTAGACGATGGCACGTATCAGGTTAGTTACACACCAACAGTAGCTGGTAGCTACGAGATAAGTATTCGTTTCGCAGGACAACACATCCCAGGAAGTCCCTATAAAGTTGTCATTTCGAGTACAGGTGATGGCGTTGATGGTGCCTATGGTCCGTCAGATGCAAGCAAATGTACATCCAAGGGACTCGGTCTGAAACGTGCAACAGTCGGAGAACCCGCAACGTTTACAGTTAATGCCAGCAATGCGGGCCGAGGTATGATTCTTGTCGGCGTTGAAGGTCCAGTCATACCAGCGAAAGAAATTTTGGTTAGGCACACCGGTAACAACGTTTATTCAGTCAATTACGTCTTAGAGGAGCCTGGAGAATACGTCCTACAAGTGATGTGGGGTGATTCGCACATTCCTGGCTCGCCTTTCCACGTAACAGTCTAATTTCGCATCCGATCGAGTTTCTAGTTGAGAGACTTAGTGGGAGGAAAACGGGAAGTGGACTTCTAGTTTTCAAATCGTCGCATACTTTGAAATCAATTAGAAGGCGTGTCTTCACCATTTTTGCCGAAGTTCTGATGTCTCTAATTGAATTTGATGCTCTTTTGCCACCAAATGGAGTGAAAAAATTCAGTCCACCCATACTGTGATTTCATGTTACGTCATTCTAAATCGAACTTAGGACTTTTATTGTTGTATTGTACATGTGTTGTTGTTTTTGGGTCGTTGTAGAGGGTATTTTATTTGTTGTTGTTGTTGTTGTTGACCTGAATAACCGTCGCGATGTCTGTCGATTCTGAACTCTTCTTATACGCAGTAGATTTTTCAATCTTAACGCTGAAGCACAAAATTATTTATGTCCCCACCATTTGTATCGTGTTGAGGTACAATGTTATATTCAGGAGCAATACAGTAGGCAATGTTGTGTGATGTAGTTAGTGTTGTCATAATGAATATCCCAGCTCTACCTCAATCAGCTTAATTTGTTTAGAAATTGAAGCTATCTTTGGGTTACAAGAGGAAAAGGGTTTCTTAATTTTTTTGTACTTGCAGATTTGTGATAGTGCGATTCGCCTCA
>T0033_R_0.0801_L_2263
TAAACTGGGTCAGGAGTCGACTGTCTCACAACAATTTTGCAAACATGAAGGTTCTCTTACTGCTTTTTGTCTCTGCAGTCGTGTTGTCGCAGGTGTGCGAGGCAACATGGATGCCAGGATTTCAATCTCCTTTCTTTCGACGACCAAAAAGTGAGCGAGTTTCAACCGATAGAAAGGTAACCAAAGAAGAAAAGCAAAAGGCGTTAAAACTAGGGCCAAATGTTTGCCCTGAGCGACTCTTTCTGGGGTTCTCCCAAAGATGTACTTTTCAGAATGGAACAAGTAATTGCACAAAGCAAACATTCTATCGTACTGTCTATCGATGCTGTCCAGGGTTCGCTTTGCTTGGCTTCCAAAGGGGTTGTCCGAAAGAGTTATACACATCAAGTAAAAATATTATGGAAGTTCTTCAAAGGCTTGGTCTTACAACATTTGTTGGTGCATTGAACAAGACCGGTCTCACCAACAATTTACTCAACATTGGACCAGTTACCGTTTTTGCCCCTACGAATGCAGCATTTGCCGCCTTGGATAAAAAGACACGTGATCTTCTGAAAAAAAATCCCAAAGCCCTCTCCAAATTGCTTTTGTACCACGTGGTTAGCGGTAAAATCCCCACCACAAGATTAGAGGACGAATCTTCACTAAGAACCTTGAATGACCCCAAAAAGCTTCGAGTCAATATTTTTCAGCATGGTCTGGTCATTACTATCCAGGGTGCACGAATCGTGAAATCAAATCAAGGTTCCAAAAGCGGTATCGTACACGTGATCGATTCAGTGATGACGTGGCCTACACAATCGACCCTTGAATTTATTAAGTCATCCCCAGTCCACAAACGACTCTACAACGTCATTATCGACTCGGATATCAAATTGAAGGCGCCTTTCACGATATTTGCACCCACAGATAAAGCTTTCGATGACCTTCAACGTTTACCTCGTCTCAGATCCAAAGAATGTGTGCAGAATTTGCTTAAGTATCACGTTATCGAAGAAAGCGTTTACACAACAATACTTAAGAGTGGACAGCGATCTATCTCCAAATCTCTTGAAGGATCACTACTGTTTATGAGTAACAAGAATGGAAGTGTGGCAGTCAACAAAGTTCCTATAGAATTACCGAATCACGATACGACAGATGGAGTAGTGCATGTCATTGGAAAAGTCTTGGTACCAAACTCAGCATTAAGCCTGGTTGAAGTAGCCAAAAAGGAGAATGCAACGGAACTTGTCAAACTTTTGAAAGCCACTGGCCTCGACAAGGCTTTGTCTGGAGAGAAAAAGTTTACATTATTCGCCCCGTCCAATAAAGCGATCATGAAATTGTCGGATGAAGTCAAAAATTCGCTTAAAGACCCCGCGGTCCTTAAGAACGTCTTGCTGTACCACGTGGTAAATGGTGAAGAAGGAATCGAAAATTTCCTTGATGAGGAAACGATACCAACTTTACTCCAAAACAAAAGTGTTAGAATTAACCGTTACCGTTATGGAGAGGTAGTTACTGCCCAAGGGAGCTCACTCAGTCCAACAAAAAGCGACCTAAAGTCATGCAATGGCTATGTTCATGTCACAGACAGAGTCATGCTTCCGCCACGAGGATCAATCCTGGAAATCATAGAAAAAGATGATCGATTTTCAACGCTTTCTTCAGTTTTGGAGAAAGCCAATCTTAAAGACACTTTGCGAAACGCCAAAGCAATAACACTTTTTGCACCAACCAACGAGGCATTCTCCAGTCTCCCGAAAAGAGCCATCGAGCAGTTGCTCTCTCAAGAACAAAAACTGAAAAGAGTGCTTAAGTACCACCTTTTCCGAGGCACACTTTTCTCGTCTGGGCTTGAGAGTTGTTATCTTTGGTCAATGAACAGAGATTCAGTGCGAGTCAGGGTATCATCTGATGAAATCAGGATCAATAACGTAAAAGTCTCTGAAACCGACATTGGTGCAACAAATGGTGTCATCCATGTGATTGATGGTGTTTTGCAGGCACGGCTTTCTCCAGTCCAAAAATGGTTTCGATTTTTCGAATCATTTCGCTATTAAGTAATGCGAAGTGTAACGAACTGGCTTGGTAATTCGCCGTTATGATTTAGGGTTGTTAGAGCTGATCAGATTGGAATTACAGGAAAAACGTACTCGTAAGATCTTGAAGTTTTGAAACTGTTTTTCGTATTCTCCATTTTCCAACTTAATCTATGAAACCTGTAATTTCAATAAGATGTATTAAGGAATATAAAATTCTTAGATACTGTAACTGCTAC
>T0034_R_0.0339_L_2243
TGACCAAAGTTTCCAAGGTTAAAGGAAGTTTATCGGGTCGCTGGTCGACACCGTATTCCTCAAATTCAACTTAAGTTAGAGTCTTCCCACGCAGTTATTGCTGTGCAATATACTCGTGGGACTTTTAAAGATTTACAGAGGTTAGCAAAGCCTTACAGTCTGGAACTTATTTATTATCAAACACGAGAAACAGCTTCGAAGAAAAGAACCGAAAGTGGAATGGAACTCGAAAGTCTTTTACAAGCTGCCTCAGTTGATCACTTCCTTGGATACGAAAATCCAGTCATTTTGCAACAGCAGATGTCCTTAGCCGGACTTACAGCAATTCCAAAGCAAGAGGATGTGTCGTTGTGTCAAACAGTGCCAAGTGTAGATGATAGCGCAGCTTTTCACGACTCGATGGAATTCAGCGATAACTTGGGTCTCACTGATGGCGACTACGACGTACCCGATTTGAAACCTGAACTGAAGAAGCCTCAGCCTAAACTTCCATTGTATCAAGATTTATTCCCAGCTTCGACCTGTTCGTTTGTTCCTTCGTCAAGCCCTTACTGCTCATCACCGCAGAGTCAGTATTCGTCTGGTTGTCAATCGCCAACCTATTCTTATTCAAGCTCTTCTGCCGGATCACCCCACAACTGGTGGTTGCAAGAGCGAACTGCTCTTGCTCCTTATCTGCAGCCTTCACATGCTACTGAAAATTGTTATCCCAGTACCAGCCCTAAGCCGGTGAACGTTCAGAAAGCAACACAAGCTCAAATCATTATGCAGAAATATCAGCAACAGCAACTCCTTGAGAAGATGCACCAAGTTCAGCAACGCCTCCTACAAAAGCAGCAGTCATCTGGCTCACTCTACAAACTGACCCCTACTAATGTCAATATCAAGTGGCCAGGAGTCTCAGAGAATTCAGCTTTCCAGCCGCAGCCGGCTTTGGTAAAGATGGCGAACTACATGCCCAATAATGTCCTTCCAGCGAAACCAAAGGTAATCAAAGCAAGTGCCGGAATTTTGAAGGAAAGAAGAGTAAACCCAATCTCTGGTGGCCAAAAGTGCAAGGTACCTCCAAGTGAAAGGCCTTATGCATGCCCTGTCGAGAACTGCCCGAGGAGATTTTCTCGTTCAGATGAATTGACTCGACATATGCGAACCCACACCGGTCAGAAGCCATTTCAATGCCGGATCTGCATGAGGAACTTCTCTAGGTCCGACCACCTTACAACTCACATCAGGACACACACTGGGGAAAAGCCTTTTGCCTGTGAAGTATGTGGACGTCGCTTTGCCAGGTCTGATGAAAGACGACGCCATATGAAGATCCATTTGAGGGAACAAGCCAAGAAAGAGGAGCTTGAGAAAAGCATGCAGAGGGAAGTTCGCTCACCACAAGGACAGCAAGTTCCTTCTTTGTCTCCACATTCTCTTCCAGTGCATATGTAAAAAGGTTTCTTGTTCCCTTGAAAGGGATGTTTGACACCATTTGAGCGTTGTTGAGATGGCTGCTGACCAAGGAGAGCGCAGTTGCCGAGTGCAGTCGCACTTCGCAGATGGACCTTAGGTCGTTGAATCTAAGTATTCATGCGGAAAAGGAGCAGAGTTAAAGAAATCGATATCGGTTTCGTTGCTATTGGCTTGTAAATTAAAGACGAATTAAATCTGTACGCAGAAATCTCAGGGCTGGAACCTGAGATATTTTTATTGCATTTGAAAATTTATTATCAGTGACAGTTAAGGCCGGTTGATCCGGTCGGTCGATGCTGGACAAATCGGTTTTTATCGTAGATTTTGCAACTGTAAAAGTTACTTGTGTTGGAACGTTTGGAAGTCTTGTAGTGTTAACCTTACTTTTGGAGGAACGTAACCTGTGTATATGTTACGGGATGGAAATTCGGGATTTTTGTTTCTTCTTTAGTTGTTGTGATGTAGGTTCTGGTTCGTTTTGTACATAAGACAGCGTGGCTCACGGTATTTTCTGGTGGTGTATTAAGGACACGCTCGAATGCGATCGTTCATTGCTCGTGGCGATATGTAGGGCGTTTAATACGCCGAGGTTCTTTACAACAGCTGATCATAGAGCCTCATTTGAAATCCTTGTGTTTTTATTAATTTCTTTGTAGAGTTTGGGTAGTTTACTTTCAAGCGAGGCTCTTAAACGGATTTAGGCAAAGGCGTAGTTCTCATTGTACATTTTCTTTGTTCAGGAGGGGTGGTATGAGAAGTGTTTTGGAGTTTTTCTGGCGCTG
>T0035_R_0.033_L_2242
TATACTGGAGAGTGTAAGGAATTTATGTGAAGACGACCAGGATAAGCAATAGCCGGATAATTCTATGGTTTGAGCAATGGCTCCTTCAGAGCAAGTTTTGGAGAAAGTCAATAAAAATGCACCTACACTAACAGACAAAATACATGAAAGGGTTAGTCAAGGAGTCCCATTTTTTTCTTTGGAGTTTTTTCCACCAAGGACTCCAAATGGAGCGGTCAACTTGATTGCCAAATTTGACCGCTTGAGTCGTGGAGGACCACTCTTCTGTGATGTGACATGGCATCCTACAGGAGATCCAAGTGGTGATAAAGAAACTAGCTCTGTCACCATTGCCAGTATTGCTGCCAACTATTGTGGTGTTGAAACTATGTTACACATGACTTGTGCAAACCAGAACAAAGATCAAGTCTGGAAAGCCTTGGATAAGGCAAAGAATCTTGGACTCAGGAATATTTTAGCATTGAGAGGGGATCCAGTTGATGGAGATAGTTGGAAAGTTACAGATGAAGATCTGAAGTATGGATCGGATATGGTTAGATGTATCAAGAAGCGCTTTGGTGACTACTTTTCCATCTGTGTGGCAGGATACCCCAAAGGACATCCAGATTCATTGTCCTACGAAGATGATCTTAAATATCTAAAGTTGAAAGTGGATGAAGGAGCTGATTTTATTATTACTCAATTGTTTTTGAAGGCAAAGGAATTTCTTAAGTTTGTACAAGACTGTCGTGGCATAGGAATTACTGTGCCCATAATCCCTGGAATTATGCCAATACAGGCATATGCATCCTTGCGTCAACTTGCGAAGTTGTCCAGGTTGGAGATACCACCAAACATTTTGAATGAAGTTGAAAAAGTGAAGGATGACGACGATGCAATTAGGCGCTTTGGGGTGAAATATGCAGTTGAAATGTGTAGGGAGCTTCTGGCATCGGGAATGGTACCAGGGCTCCATTTTTATACTCTGAATAGGGAACTTGCCACCAAAGAGATTTTGCAGCAACTTGGCCTGTGGAGGCGGGATAGCTGTGACCGTCCACTACCTTGGAAACCATCTGCACATACACGTCGCATCCAGGAAGATGTGAGGCCAATCTTCTGGGCAACGCGGCCAAAGAGTTACGTTTTCAGGACGTCTAACTGGGACGAGTATCCAAATGGGCGGGGGGGCAATTCATCCTCACCATCATTTGCTGAATTGACCGACCATCATTTGTTTTATCTTCGAAGTAAGCGAAACCAAAATGAAATAATGAAAATGTGGGGGCCCACTCTGGAGAAGGAGGAAGATGTTTTTGAAGTGTTTTGTAGTTACCTTACTGGAAGTGACAATAAATGGGGACACAAGGTCAAGTCATTGCCATGGAATGACGAAGAATTGGCCTCTGAAACCAGCGTGTTGCTTGATGAACTAACTGATTTGAATAGACACGGGTTCTTGACTATAAACAGTCAACCCAATGTGAATGCGGCTTCTTCCACTGATCCAGTTTTCGGTTGGGGCGGCCCTGGTGGCTATATCTATCAGAAGGCATACTTAGAGTTTTTCGCTTCCAAAGACAATGTCGATGCTCTTCTTGAAGTATTGCGAGACTATCCTCAGATTAATTACCACATAATCGACCATGAGGGTGTTGTCGACAAGACAAATTGTGATCGATACTCTCCAATAGCAGTAACGTGGGGAGTGTTTCCGGGCAAAGAAATAATGCAGCCGACGGTGGTAGACCCAATCAGCTTTAATTTTTGGAAGGATGAAGCGTTTGCTTTGTGGCTTCAACACTGGGCCAGTATTTATGAGGAGGGATCAACATCACGCAACATCATCGAAAATATCCACAACACGTACTATCTCGTTAACTTAGTTGATAACGATTTCATTCAAGGAAATAGTCTCTTTAAGATTTTAAGACAGTCTGTTAAGTTGCTACAAGAGCGATTAAGCAAAAGCTCGTCAACTGAATGCGAAAGTAATGGACTAGTTGAAAACAAATCAGTTTTGGCAGATCATACTGGCAAGAGCAAGAGGACACACGCCGAGACTTCGAACGAACTAAGTGAAGCTAAGAGATCCAATAGTCCATTAAGGGACATTAAGTTGTCACCAACGGCAGTACCCGTTGAAAATTAGGGTGTATTGCCACTGCCATCAGTTTCTGTTGTTGTTTTTGTATTTGATTTTTTTTTTTCGTCAGTGGACGTTCTCGTATCGTCGTAAGCGGTGTTAGTGAACAGGAGATGA
>T0036_R_0.0478_L_2224
TCTGCTTTAGTACTATTGCGACATTTAGACTGTCTATGCTGTTGCAAGTCTAATTTCTCTGATAAACAGTCGTAAAAACTGATTAAATGGAGGATGGGTGGTAGACTAAAGAGGCACCTAGCCAAGCTGTAAGATGAGGTGGAGTCGATCAGTCAGGTTCAAACTGTTTGGACGATGGAGAAAAAACTCATTTCGAGAAGAAGAGCCTAAGGAGGGACAAAAATGTCTAAGTTTTGCGTCTCTGCTGAGACGAAAAAATCGACGCAGTGCAAATGAGCAATTTCAATTGACAGAATCTGAGGAAGATCTCAAGAATTGGAAAAGAAGGAGGGAGGTACGAAGTCCATGTTTATCTGAAACAATCCAAAGTACCACAAGCTGCGATGAAAGCATCACAGTACAAGCGCAACAAAACATTATTGTTGAGTCCCAGTCCTCTAGGCAACAGCTACACGAACGTACAAGTATTCGTAGCGGATCAAGTCAACACCAACAAACACCTGAGTGTAATGGAGTTTGGAGAACGAGGTTACTTAAGCAGGAGGAAGACATACAGAGTTTGAATAATGTTATAGAGAGTTTAAAGGCGAAGGTAGGAAAGAAAGATGCAGAATGCTGTGAACTTAAAAAGGAAATAGAAAGATATGAAAATGGTAAAAAAGGAGGAAAGGGGAGAAACAGTTTGATCGCCGATGATAAGTGTTTTCAGACTGTTATATTTCCTGGTCAATTTTCTCGTCCCATGTACCTAAGACGTCAGACGGACTCTGAATCTACTGGCTATGGATCTCTGAATAAAAAGGATACAGGAACTCAGACAGAACCAGTACAAGTTATGGTGAATTATTGCCAAAATGAAGATTGTCGTCGGCAGCTGTTAGAATTGAAACGAGAAAGCAACAGTTTGAAAGTACAACTAGTAGAGGATGAGGATATAATCCTTGGTCTTGAGCTTGATCATGATGCTTTGAGAAAATATCTGACACAGACTGAAATAAAACTTCAAAAATCACAGGAAGAACTGGAATTAGTTAAAAGGAATCTTGGAGATCAAGAGAAGCATTTTAGACGGCTTATTGCTGGGTATGAAGACAGAATGAGCTCATTGAAAGTACAAAATGACAAATTGAGTAAAAAAGTGCTAGGGTTTATGAATAAAAGTACACGACAAGCATCTAACGGTCCTGTCAAAAGCATAAAAAATGAAGTGGGTACGCAAGTAACGGTGCAAGCCTCCGGGTCGGAGGCATCACTGCCAAGCTCCGATGCTTATCAGAGTGAGCCTGCAAATCGACTTCGGAGAAGCAGACAAGGAGGAGCTAGTGCTAATAGCGCCATGAAGTTCGATAGACCACGTAACAACGCTCGAAGGGCTATGGAAATTTCGCATAGAAATGTGAAAGGGAATGTCTATTATTCAAGAGAGATACGAAACCGATCACGAATGGGACACGACATTTATCCATCGTCCGATACGAGCCTCGAAACGGATCATAGGAAGAGAGCTAAAGCCACCGTACATGAAAGCATCTTTGAAAGAGAGGATTCCGGACTGGAGACTGATCGGTCTTATGTATCACATGACCTTGAGCTTAAAGACAGAAAAAATCTACAGACGGCTGACCCAAAATGAGATTATTGGGGCGCAATGTCGTCAAATTGAGGAAGCATTTCGGCAGAAAATGGGCATGTCCTCACGACAACCTGATGACTATCGTGTTTGTGATAAAGGAGAAGAGTTAGATAAGCTTGCAAAATGGCGACATGATGTATTATCACAACTTCTACATTCACCAGGGGAGACGTCTGGGGAAGCAAAGGAAGGGAAATTTAGGAAAGTAGAAAGAAGAAAGACTGTTAACGAGGGGAAGGCACAGGGGGCCAAGGTCAATCATGCTCCTTTCCGCCAAAGCTGGCATGAGCCATATATGTTCTCCGATGATGCTAAGGCAGATCAGGTACTTTGTTATCAGGTCAGAGGTGCACCTTTAGCTCCTTGTGTGTTAGACATGGCTACCAAAGAAGATTGCTATGAAACTTGCTATTAGAATTGCAATCAAGGATCACTGATTGGAACGTTTAATTATGCTTATTATGCACAAGTTCTACGTTAATGGGATCGACAATGAAATAATGATTGTCGAAGATGCAATAAGTAGTAGGCAATAATTTAATGCTGATTTAACAATTTAAAGACTAGTGTAAGGCAAAGTAAAGCAATAAG
>T0037_R_0.0576_L_2195
TTCTGGTTTCGTCGTACGATCACCATGGCATGTCGACAATTTGTGAAGCTAGTTTTGCAGGATGGGGCCAATTCTTGTTTACTGCGACGGTTAGTGCCGACCAGACAAACTCGCATAAAGCGTGAATTATGCATTTCTTCATCACTTATGAAGGACACTGCAACAGATATTTCAACGCGTGCTAATGATAAAGATAGTACAGAAAAGCAAGTTGAAGCACAGAAAAGGAGAAATGAAGAGGTTGGTAGTTTAACAGAACTGGTACGAGATTTCTTAGAACCAAAAGAGTTTTATAAGGCTTTACGCAAGCATGGAATTGAATTTTTCTGTGGAGTACCAGATTCACTATTAAAGGATTTCTGTGCATATGTAACACAAACTGTGCCCCAGTCTAGTCATGTGATCACTGCAAATGAAGGAACTGCTATTGCACTAGCTTCTGGTTACCATTTATCGACAGGAAAAACTGCCATGGTGTATCTTCAGAATTCTGGTCTTGGTAACATTGTAAATCCTTTAATGTCATTGGCTGTTCCAAGTGTGTATAGTATACCAATGTTGTTGTTTATCGGATGGAGAGGAGAACCAGGCAAGAAAGATGAACCTCAGCATGTTGTACAAGGGAAAGCAACACCTGGTTTGCTTGCTGCTTGTGGTATACCATTTCAAGTACTCCCTGACTATATTGAAGGTGCTGAACAGGCGCTCTATACTGCTCGTAAACACATGGAAGTGTCAAAAGGCCCCTACTGTCTTCTAGTTCGTAGACAAACCTTCCTGCCTTTCATGCTGCCTAAAGAGGAACAAAGCTATCCATTAGATCGTGAAGGGGCATTGAAATGCATCGTTGATGCACTCCATGACCGTGATGTTGTAGTTGGGACAACTGGCATGCTGTCACGTGAGTTGTTTGAATATCGTGATACTGTTGGGCATGGGCATGAAAAGGATTTCCTTACCGTTGGAAGTATGGGACATGCATCTGCCATTGCACTCGGCATAGCAATGCAAAGACCACGAAGACAGGTGTTTTGTTTGGATGGTGATGGTGCTGCCATTATGCATCTGGGCAACATGTCAACGGTTGGACATCATGGCTCTGCCAATTTCAAACACATCGTAGTAAACAATGGGGCACATGATTCTGTTGGTGGACAACCAACTGATGCTGTCCAATCAGAATCGTTCAGAATCACCCAAGTTGCTTTAGGACTTGGGTACAGACAGGCATTCACAGTATCCAGCCCTGAAGAAATAAGAGAGTCTGTACAAGCCTTGAGAAAGATGGAAGGACCAGTTCTTTTAGAAATCAAAGTAAACAAGGGACATCGTAAAAATCTTGGGCGACCCACAAGATCACCCATTCAGAACAAAACGGACTTCATGCACTTCTTAGCCATCGAATGAGTCAAGGGTATTCGGTTTTATACATGGAGCCAAGGAGGTAAATGGAGACAAGACGTGCCCTGCATAGCCATCACAGTGCGTATTTACATTTGATCCACATTCGGGAATTAATGCACCAGTTGACTGTCTAGTTAGGATGATTTTCAGAGCATGTTACCTGCCTGTCCTATTCCGTTTTCTCCTCATCCTGGTCTTGTTTCTTGGCGAAGGGATCATTGTGTCCGCTATCCGCACCAGTGAGTAGAAATGACGGTTTCACCAGAAGGAAGGCAGTATGGTTGAAACGGAGGCACACCTTGCATAATAATAAAGTGACAAATTGCATAATAATGAAATGACAATTTTTGAAATGTAGAAGCATTAATAGTGAAGTCCTTCGAATGAAATGTGATTTATTTACACCCTGGTTACCTTACAATATAGAAAATAGCCATATTTGTTGCTGCTGACCAGATTGATCCAGTTGTTAGATTGATTCAATGTCCGTATCAACCAAGTGTTTATGTTAACACATAATTACTGGAATCCCGCTGTGGTGTATGACATCACACTGTAACTCGTAGTGGTGTATTGGAATAGTGAAGATTGTAGCCTTCTTTGGCTTTGTACGTCCAGTCAGCTGTCTGCCTAACCCAGTTAATTAGCCCTGTCTTGGAGTATATTGTGCCAGTTCTTGAAAAGGTGTACTGGACCATGACATGTCATGTCATGATTGTATTGTGTGTTAGTATTATTGTGGAGTCTGTTTTTTTCTCTGTAATTGTTCATTTACGTAATACTGAGAGAAA
>T0038_R_0.0505_L_2185
AAAACCAGAGAAAGTTGGTAGTGCTTCTGCGAACAAGTTAACTCATGAGGAAATCCCGGCCAAATCGCAAGAATCGAAGAAACTTGAAAATATTGACTTTTTCCTCAAAGACAAGGTCCCGATGGAAAAAGTAGAGCCCCCGACAATAGAGAAGGTCAGTGACGTCAAAACAATGCCACGTGAGCCTCTTAATCCTAAGACGGAAGAATTTATTCAAGTCCCATCACAGCCTCATAGTGAGCAGATACCCAAGACGGGAATGTCATCAGACACCAAGCATCACTTCCGCGTTAAACATCACCGAAAGCATGGACATCACAAACATCATAAGCACGCTGGTCATAAGCATGGAAAGCATGGACACCATCACGCTACTGAAAACAATCGTGTCCCGAAAAACAAATGGTTAATGGAGGGGACGAAGCAGCCCGTGGAACCGAAACCAAGACAAGGACCAAAAGCAGGCGAGGAATCAGAGAAGAAACAGGCCATGACCCGACCTGAGAAATTTGCAAGGGAAGGCCTTCCGGAACAGGAACATGCGCCGCGACATAAAGGAAGAAGCTTTTTCCGTCAGCCGAGGTCACCGGCTGCATTTGCGGCAGTTATTGGACTTAGCTGTGGGGCTCTTGTAATCATGTTGGGAATAATTATCGCGCTTGTTATGCGTCGTAATCGCCAAAACCAGAGGCCTCATGTAGTTCTTACTGATGCTAACGAGGATGACAGAGAACATCTTGTGAAGATGCAGAAGAATGGCTACGAAAACCCAACGTACAAGTTCTTTTACTACTAAGCACTGTTACTCCTATGTGCCCAACCGTCGGCCCCGTTTATGGCGTACCATACATACCTATGTAGAAGATTTCTCTGGACGTTGCGAGCGAGTGCTTGTAATGCGGTCTAAGTTCAGGGTTGGAATGGATGGGCTCTTTAAAATTTTACTTGCCCTGTTTTTCTCGTGTCTCTTTCTAATCCTGCTTTGGGTGTATGTTGCTACTCTTTTAAAGACAAAATGTGGTCATTTCGTGTTGTGTTGTAATCGAGAAATGAGTATTGTAGTTGTTCCACGAGAAATTAATATTTTTATCAAGTTAGAACATACGGAAGGATGCAGTTTACCCGTTGAACACTCGAAACACGAAGAACTGCTGTTTTTGTGCTACAACACGATACTGCAATATTCCACTTTTGACGCCTTCCAATTATTAACCTATGTCGACATCTGTAACTTTAGCATATCAATCTATCAGATTTTCTCTGGGTTGTATGTGCATTTACTTCCGAGTTCATCCGTAGATTAATTTTTTATTTAACGATTGACCGTAGGTCTCACAGTGTCAAAGCATATTGTAGATTGTGGGTGGTATAGTAGTCCGAGCTTATTATCATCAACATCGTAAGGTAGTATTTATATATCATTCAGTGTAGCAGCAAGTAACATTTTTTTGATTATTGAGCTAGGCACGTCGTGTTTCACGTATTCTGTGATATTTTTTTTGTGTTCATTTTTATATAGTTTTCGTTGCCCTTCTTATTAAAAGAAGGAAGTAATCGTTTTTGTAAGTTGGTTACGTGACTCTGGAAACGTTCCTAACCCATCTTATGAGGTGCTAGAGATAAGAATTGACGCAACTAGCACACAAACTTAGGTACTTTTTGCTTTGTTGTTTAGAATTCCCCTTAACTCTTTTTTATATATTAGGTTGACATGTTAATTTTATAAAACGTGGTCCGATCGTCGAGGGGTTGAAATGGAAGGTCATGTTGCCATTGCTAGGACAGCTGGAGCTTCGCTCCGGTGTTCTTCGTTTCTGGGAATAGGACATTGCTGATTAAATCAGATGGCTTGTCTAGTGCTGGTTAGAACTAGCAAGTGTGGAAACCAGTTGAGACTATTATATTTTATATTTGGACAACGCCGTGCAATAAATGATCGTTTAATGCAGTCCAAAACTTGGTTTACATCTACCGAGATCTCAAGAAGTAACATATGTTGTTATGCTAGACTTAGCGTCTCGATGTTTCTACTCGTGTACGAAAGAAGTAATTGGCGGTTAGCCTATTCCCTCCCACACAGCGGGCTAGGTTTAAGAAGAGGTTTTCGCATTTGAAGGCTGTGCAACTGATCAAGTTTTTATAATGATCTTGTGGGAAAACGAGGTGGAAAAGCTGATAACCCAGT
>T0039_R_0.0414_L_2132
GGCCTTAAGCACTTGTACCCACGGGTCGTGACTGCACGCACACAACCCTTTCATTTTAAAGTCGAGGGTAAACGTAACAAGGATGGTTCCTCAACTGGCTCGATTTCGACTGAATATCCTGTTATTGATCACAACTATGACTGTGTGGTAGTGGGAGCTGGCGGAGCCGGACTTCGTGCAGCTTTTGGACTTGCATCTGAAGGATTTAAGACAGCATGTATAACCAAGTTGTTTCCAACAAGATCACACACTGTGGCTGCACAGGGGGGGATAAATGCTGCTCTTGGGAACATGGAAGAGGATGATTGGAGATATCACATGTATGACACAGTAAAAGGAAGTGACTGGCTTGGTGATCAAGATGCAATCCATTACATGACAAAGGAGGCTCCTGCTGCTGTTATTGAGCTTGAAAATTATGGAATGCCTTTTAGTCGAACTGATCAAGGGAAAATCTACCAAAGAGCATTTGGTGGCCAAAGTTTGAAGTTTGGGAAAGGAGGACAAGCTCATAGGTGTTGCTGTGTGGCTGATCGAACAGGCCATTCTCTTCTTCACACATTGTATGGCCAGTCCCTTCGTTATGATTGCAATTACTTCATCGAGTATTTGGCATTGGATCTTCTCATGGATAAAGGACAGTGCTTAGGGGTGATTGCATTATGTCTTGAAGATGGATCCTTACATCGTATTAGAGCCAAAAACACAGTCCTTGCCACTGGGGGCTATAGACGTGCATACTTTTCATGCACTTCAGCACACTCGTGTACTGGAGATGGAACAGCCATGATAAGCAGAGCTGGTCTGCCCAATCAGGACATGGAATTTGTACAGTTTCACCCAACAGGTATTTATGGTGCAGGATGTTTAATTACGGAAGGCTGCCGTGGTGAAGGAGGATATCTAATCAACAGTGAGGGTGAAAGGTTCATGGAAAGGTATGCACCAACAGCAAAGGATTTGGCTTCAAGGGATGTGGTATCCAGATCAATGACTATAGAAATTCGAGAAGGACGTGGATGTGGACCAAATAAAGATCATGTTTATCTTCAACTGTCCCACTTGCAACCAGAGGTCCTGAAGAGTAGATTGCCAGGAATTTCTGAGACAGCCATGATTTTTGCAGGCGTTGATGTAACAAGAGATCCCATCCCTGTCTTACCAACAGTACACTACAACATGGGTGGTATTCCGACCAATTACAAAGGCCAGGTTCTAGCCCATAAAAATGGCGAGGATCAGATCGTACCTGGCCTTTACGCTGCTGGAGAATCAGCTTGTGCATCAGTTCATGGAGCAAATCGACTAGGCGCTAATTCACTTCTTGACCTGGTAATCTTTGGTAGAGCCTGTGCACTGGCCATTGCTGAAAATGACAAGCCAGGGGATAAGTTTCCCGATTTGCCCACGAATGCTGGCGAGGAATCTGTAGCTAACCTCGATAAACTTCGACACGCAAATGGAAATCAACCAACTAGTAAAATCCGACTTGATATGCAGAAGGTGATGCAGAATAATGCCGCAGTTTTCAGAACTGGTGCTGTGTTGAAAGAAGGAGTCAAATTAATTGATGAGGTCTACCAACAACTGGATGATATCAAGTTGTTTGATCGAGGATTGATTTGGAACACAGATTTGGTTGAGGCTATCGAATTGCAGAATTTACTTCTAAGTGCTTCTCAGACGATGCATTCCGCCGAAGCAAGAAAGGAAAGTCGTGGAGCCCATGCTCGCGAGGATTATAAGGAACGAATTGACGAGTATGACTATGGAAAACCTTTAGAGAACCAATCGGCCAAGCCTTTCGACCAACACTGGAGGAAGCATACGTTGTCATACATGGATGCTGACACTGGAAAAGTGACTCTCGAGTATCGCCCGGTTATCGACCATACATTGGACGAAAAGGAATGTGCCACAGTCCCCCCAGCCATTAGATCATATTAAAATGTTGTGAAACAAATGGTGATGATTGTGCTTCATGATCACGATAATTACATTTGCTGTACTTTTTCATTTATACAACGACAAAAAAAAATTAGCTTGGAGTTGTCATGACGTACATTTCAGTTTGAGCATCAATTATATGGAAGAATTATGCGAGATTTTTTATTGTAATGAAGTTTACTAAT
>T0040_R_0.0187_L_2131
ACCTCATTCGTCCATGGATGTTCTTTTGATGATGGTTACAACACAGGGCTTGGGATATTTTCCACAAGCAAACTTAATGTAACAGATAACGTCTTCTATCGTGTTGTTGATTCTGGAATACGCATTAAGAGCTCAGGAAATAGAATTCTGCGCAATCTTATTGTCTACGCCATGGCATTAGGATACTTCGATGGTCGAACCCCAGATTTTGATCCTCACTGGCAAGGAGCAATCGATATCCAGTATGCGGGGGAAGTCGTCCTTGCAGGTAACGTGGTGTCAGGAGTAGAGAAGATTGGATATCGTATTGCAGGTGAAAAATGCACCTCAGATGCCTCAAACTGGAGAAACAATGAAGTCCATGCAGCTACACATGGAATCCATCTTCCTTACACAGATACACAACCTGGATGCACAAAGATAGCAGGTTTCACCGTCTGGAAAGCATATGATTTTGGTATTTTTACTTATTCAGAGTCTTCAGTGCATATTGTTAACTGTACAGTGGGTGAAAGTGGCAATGGGCTTGCAGTGTATGCTTATGGACCCGCGGCACTTTCGCATAAAACATCAGATCGACACATTAAGGTCAGCGACTCTGTTATATTTGGTATCAGCCCCAATTATGATTGTGTCTCTGATGCCAAAAAATCTTACATCACGAAAAACTTGGCATCAGCACATGGCCCCAAGGGACCGAACGGAGGTCTTATTGGAGCTATGATAAGCTTTTTCAGTTCCACTCGTGCTGGTGGTCCTAAAATGGCATGGGACAGCCCTAAGAGTTATCCTACAATTAGTGGAAAGACTTCGTATGAAAGAGTAACATTTGCACATTTTAAAACAGATTCGTGTGGAAAAAGCCATAAAATGATGGCCACTAATACTCGCATGGGAGACATATTTCACCCTGTAGACATGAAACAGATTCAGCTACATGATGTACACAAGACTAATAAATTGTACATTCACACACCAACGTTGACATGGATTAACCCTTCCGATTGTGTTGACATGGACTGTGATGCTTTGAGAAAGGTCTCCATTACGGATTTAGATGGCACGTTGTTTGGTACAGCCATGTCGACAGCTATTTCCAAGTCGGAGTATCAGTACGGTGGGAATCCTAGCTTTGGCTTAGGTAATTACCGTATACCGAAGGTTTTGCTTTCTACTGAGGATGGCAAAAAAATAGATGCTGATATAAAGTATCCAAATAAAGGAATAGTGAGAGGAGTAGCTGATCGATCATTTTGCAATTATGATGCAGACTGGAACGCGTATCTTTGCACAGGAATGAAATATAAGATGTTGGTAGTCGAAAGTTTAGATGAAGACAGGGAAACGCGAAGATTGTCTCCTGTAGCTCTTGCTGCCAATGGTTACATCGATCTTATAAATGGGCCCATGGATCATGGATGGTGTTTTGGATACACTTGTCAGGAACGAATCTCAACGTTTTATCCTTTGGTGGCAACAGAAACACAATATGAGCTAGCTTTTACAAGCTACAACCCACAAGACACTCGCCTTCATTTACTAAATGCTGCAAGCACAGATGCTATTGTTATTGGCATCTATTACTACAAACCTCAAAGGCTGGATGTTTTCGTTAACGGGCGTTACATGAATCCTAAAAACAGCGTACGAAACGGGGATAAGTACGATTTAATGCCCAAAGATCCAGCTGATCCAAACAAGTACATTCCCAAGCTTGATGATGTACATGGCACAGGTACAAATTATTTTGACAGATCAAAAAAGATGCTGTACATACTGGTCAAGGGTGCAGCACCCATTGACATTAAAACCTCGCAAGTGATACAGCTCACCCTTGGCGTGGACAGCTCTTCCGTCACTACTGAAGAATTTTTTAAGAAGAATTTAGTGGCAAATTTGGCAGCATTGCTTGGCATCCCATCGAATAAGATAAGAGTCATGGACGTTGTGAGAGCAACGTCGAGAAGAAAGAGGAGATCAACTACTTCTCAGATTCAGGTTGAAATTGGAGATCCACCATCAAATACAAGTCAGTCTAGCGTTAATACTACTGAAGCTCCAAGTAACTCAACTGAAGGTACTACGTCGTTCCAGGAACTGCAGCAAATCTCAGAGAAAGTTGTAGAGTGGG
>T0041_R_0.2766_L_2086
CTTGCTCGTGTTGAGGTCTGTTAAGTGCAGAATTCTCTAAACGTCCGTAATACGGTTAATTTTGCGCCAAACCGAAAATGTCGAAAGGACCAGCTATAGGAATCGACCTTGGAACAACCTATTCATGCGTTGGCGTATTTCAACATGGCAAAGTCGAAATTATTGCAAATGACCAAGGTAATAGGACAACGCCAAGCTACGTCGCCTTCACTGATACCGAAAGGTTGATTGGTGATTCAGCCAAAAACCAGGTTGCATTGAATCCTACGAACACAGTATTTGATGCAAAACGTCTGATTGGAAGAAGATTTGATGATGCTGGTGCCCAGGCTGATATGAAACACTGGCCATTCAAGGTTATAAATGATGGTGGTCGGCCAAAAATTGAAGTTTCTTACAAGGGTGAGATAAAATCGTTTTATGCTGAAGAAATCTCCTCCATGGTTTTAACAAAGATGAAAGAAGTTGCCGAGGCTTACCTTGGAAAGAACTGTCAAAATGTTGTTGTCACTGTTCCAGCATATTTCAATGATTCTCAGAGGCAAGCTACAAAGGATGCCGGTACTATAGCTGGGTTAAATGTGATGCGGATTATCAATGAACCTACTGCAGCTGCTATTGCCTATGGCTTGGACAAAAAGGTTGGAGCTGAAAGAAATGTTCTTATCTTCGACCTCGGAGGAGGAACATTTGATGTGTCAATCCTTACAATTGAGGATGGTATCTTTGAGGTCAAAGCCACAGCTGGTGATACACATTTAGGTGGTGAGGACTTTGATAACAGGATGGTCAATCACTTTACCAAGGAATTCAGGACCAAGTACAAGAAAGATATTACAGGTAACAAGAGAGCAGTAAGAAGACTTCGCACTGCATGTGAGCGAGCCAAAAGAACCTTGTCGTCAAGCAAACAAGCTAGCATTGAGATTGATTCCTTGTTTGAAGGCATTGACTTCTACACATCAATTACAAGGGCCAAATTTGAGGAACTGAATGGAGACCTATTTAGAGGCACTATTGAGCCTGTGGAAAAGGCCATGCGTGATACTAAGCTTGAAAAGAAGGAAATTCATGACATTGTACTTGTTGGTGGATCAACACGTATACCAAAGATACAGCAACTTTTATCAGATACTTTTAATGGGAAGGAGTTAAACAAATCCATTAACCCTGATGAGGCTGTTGCTTATGGTGCTGCTGTGCAAGCTGCCATCCTCCAAGGTGACAAAAGTGAAGAAGTTTCAGATCTGCTTCTTTTGGATGTTGCTCCGCTGTCTCTGGGTATCGAGACAGCAGGAGGAGTCATGACTGCACTGATTAAAAGAAATTCCACAATCCCAACCAAACAGCAACAGGTTTTCACAACTTATGCAGACAATCAGCCTGGTGTCTTGATTCAAGTTTATGAAGGTGAAAGGGGGATGACTAAGGATAACAACTTGTTGGGTAAATTTGAATTGAGTGGAATTCCTCCAGCACCCCGTGGTGTACCACAGATTGAAGTAACTTTTGATATTGATGCCAATGGTATTTTGAACGTGTCTGCTGTAGACAAAAGTACTGGCAAGGAAAACAAGATCACAATAACAAATGACAAAGGTCGTTTGTCTAAAGAAGATATAGAACGCATGGTCAATGAAGCTGAAAAATTCAAACAAGAAGATGAGCAGCAACGAGACCGAATCCAAGCAAAGAACAGTTTGGAAAGTTATGCTTACCAGATGAAAAGTACAGTCGAAGATGACAAAGTGAAAGACAAAATAAGTGAAGAGGACAGAAAGACAATTGTGGACAAATGTAAGGAGACTTTGGACTGGTTAGACAGAAACCAGATGGCTGAGAAGGACGAATTTGATAGTCAGCAGAAAGAACTGGAAAAAGTTTGTGCACCAATCATAACCAAAATGTACCAAAGTGCGGGTGGAATGCCTGGTGGTGGTATGCCTGGTGGTATGCCTGGTGGATTTCCTGGTGGACCTGGAGGCCAGCCTGAGGGGGGTAGTGCTGGTGGACCAACAATTGAAGAAGTTGATTGAACATTGTTTAGCATCGGGGCTGTTTATTGTACACGGATGTTGTCGAAAAT
>T0042_R_0.1238_L_2032
TCACAACTTACTGTACAGTCATGTTTTACTGAAGTGGGAAGGAGAAATCCATTTCTCTCCCAAAATACTCAATAAAAAGGGATGCCAAGGGTGTTTCCGCAATGGCAGTTCATTCAGTGAACTTGAAAGACCTTCAAAATGCTTTGGCGGAGAAACTGCAAAGAGAAGATTATGTCAATTTGGCTCAACTCTTGAAGCAGCCAGGGAATGATGTTGGTCCAGGTGAAAGGGATAAGACAGTGCAATGGTTGTTCTGGTCGATTGATGAATTTGACTTCCATCCAAGAACATTTGCTTTGGCTATCTCCATCTTTGATCAGTTCCTTGGTATTGTGAAAGTTAGCCAAAGGTACTTGAAATGTGCAGCTCTAACTTCCCTGTACATTGCTACCAAGTTAGTGGAAGAAGATGAATTCATTCCATCCACCTTAAAATTGATCAAAGCTGCTGATGCAAAGTTTGGACCAAATGACATGATCAGGATGGAGAGGATAATTTTGACCAAACTTGGTTGGGACTTGGGTAAACCAACAAGTTATGACTTCTTAGAACTATTCATAGGCTTGTTGTATGTCAACATCAAGGATTTGTTTGCTGCACGTGGAATATTACCAGAGATGCTGGTTGGAGAATTATGGATGCAACTGCAGGATTGTCTAAATCAGTGTAAATTTTCACGGTTTCGAGGTTCTACTTTGGCCCTTGCACTTGTCAGCTGTGCACTTGAAAGACTTCATCCATCATGGTTCTCTCTTGTTAATGCTTACCAAGTACAAGGTCAGGTTCCAGTCAAAGAGTTCCTCAAGTGTCGCGAGTGGATAAAAGCTATTTTTGCCGTCAGTCGCCATCCTAAGACACCCAAGAAACGCTCAGTGCTGCGAAGGCCACGTCTCTCACCCATACCAGAGAATCCCTTCGAGGCGGAGTTCTTGGCATTCAGCATGAAGAGATCGGGCGGTGACAGGAGTGAGAGTCAACGCTTTAATCGGTCGCGGGTGCGAGCCCAATGTCAAGGCATTCGTGAAGTCAGTCCTAGTACAGAATTGGCTGAACGGGAAATCGAGGACCAAGATGTTTTGAGAGAGGAGCTGAAGAGACTTCAGAAGATTTCGGTCCATGATGATATGTCCCTGCCTGCAGCAAAGCGACCACGTATCCACCCACAAGGTGTGGTTGCTTGTTGTTGAATGAAGTCAGTGATGTACGTGATCCCTTATTGAGGCCACCATTTATTTTATGCACCCTCTGCCGACGGAGAAGTCATCAATGGAGCAGTTTTAAGATATGTATATGTACTGTCACATTTAAGTAAAGCCGGAGGTTTAAGATATCTATTCAAACTTTTACTTACACGTAGTTGGACGTCTTTGGTGTTTTTCGAAGTTTTCTAGTCACTTTTTGTCTGCAGGAGGCCTTTTCGGTCTCACGTCACTTGTCATCATGTACGTTTGTTTGTTTGCGTCAGAACACTCTGGCTGCAATTATTGGTGGCCTCGTATGTACGTAAGTAGATAACTAAGGTCGATATCAACATTTTACTGCCCGTTATTTAGGTAGACACAACCCCCATTTTATTCTCGTACCCTGCGTCCTTCATGAATTTTGTCGTTGTTTGTATTACAAGCACTTTTGTTGTTTTCCTTCATAGTTTAACCGACCTGGTCGCTTAAGTAGTTTTCAATTCAGTATTCAGTGCCCAACACCGTCGTTAAGACAAGTATCGTTAGATATTTTTCATATAGTCGCGTTACTTTGAATTAGTAAGTATTCCGTTTTACGTCACCCAGTTTAGGTGGCCACTTAACATTTTAACGATGATTTGTCTCGTTTTCAGGTGTTATTATCAAAATATTAATTGTCGTTGTATTAGTCCCTCTCGGTCATATGAATCCTCTTCACAATAAAGAGTAGAATCTGTTGTAGCTCCAGGTGGAGGCTGTCTCGGAGAGGCTGTGGTCAGTATAATGCTATTGTTGTTTAATTAATCGAAGTCGGCAGGGGTGTGCTCTTATACTTGGATTTGTCGTCACGT
>T0043_R_0.0725_L_2015
CGCCACTCACAACTGAAAGAATCTGTGCAGTCGGATCTCATGGTATGGGAAGAACGTCTAGAGAAGACGAATGCGTTCTTCTTAGGTATTGAAAAGATACGACAGTATATTGCAACAGTTGAAGATGAGCTGATTAAACAAGACCTGAAGTCAAGAGACGTGGAAGCGTTGAAAGAAGATGCAGCTCATCTTGAGCATGTCCAAAAGACACTGGCTGAGGAACAACAAACAGTTCTTGCTACCGAAGAAGCATACCGGTGGTTGCAAAAGAATCTTTACGTCACAGATCAGAGAGGCCATCGAGTGTCATTTGCGTCTGAAATAATTGCCTCTTGGATGGAGGTAGCGCTGCAAGTTTCTGCATTGGAGGACGCTGTTACTAAACGCAAAAGCCAGATCGCATCTATATTGGTCGAGGCACAAGACATTACTACGTCAAATGACTCTTTTGAGCAATGGCTGAAAGGCACAGAGAAGAAAGTGGAGTCAATAAAGGCCTTGCCAATAACCGTAAAAGAACTTCAGGATTATTTACTGAAGTTTAAGCCACTCTATGACGACGTCATACAACACGAGGCCGTTTACAGAACAGTAAACCACAAAGTGCAGAGATTAGTGGACGGACAGAAGCCTGGGCAGCAGAAGGACAAGGCAGCAAAAAAACAGAAAGATATCAGCGATCGTTGGAACAAAGTATATACAGTTATTGTTACCCGCAAGGAAAAAATCGATGCTCTTTATACACCGTTAACTGAGTACAGTCAGAATTTAGAAAAATTGGAGAGTACGATTGCGGAAGCAGAAAAAGTTCAGAAATCTTTGGAACCTGTTGGTATAGATCGTGAGAAAGGACAACAGCAATTGCACAGAATCAAGGTAACTGTGGACTCCTTAGACAGTTTAGAGCCAACGATACAGCAGTTACAGAGCAGTGTAAAGGATATGAAGCCATTACTTCCGGAAAAGACTCATGCTATTTTGAGAAAGAGCACGAAAACAGCTACAGAATCGTTTACCGATTTACGACGCAGCCTTAAAGAAAAGGAAGCGAAATGTAGTCAAGAACTAGTCCCGGCAATCCGCTTACAAGAATGCGTTCGAAAAGTGGATGAAAAGACAGAAAAGATTGAGCGTTTGGTCGTACTGGTCAAAGAAACAAATAAAGATTCTAGTGCCAGCAAAGTGAACCTGGAGTACTGCAAGGAAGTACAAATCTTGATTTTGGAGGCAATTGAGATAATTGAGATTATCGAGCAAATTATCGTGGTTCTTAAGCCGCAGTTAAAATCGTCACCTTTGCTGCTGAAAGAAGTTGAAACCCGTGAACAGCAGACAAAGAAAATAACAAAGAAATGTAAAACCTTCCAAACATTTATAAAAGAGGAGCAAACGAAGATTGAAGCATTCCTTGTCAAACAGACAAAGGCAGAAGAAGCCATGGTTAAGGTAACTATGTGGCTTTCGGAGATGGAAACAACTATTATTAAAGAGACACCAGTGTCTGCTAACTTCCCTACCTTAAGAGACCAGAAGAGTCGTTTGCAGCCCCTGTTTCAAGAAATAAAACAACATGAGAGCATGGTCCAACAAGTTCTCAAGACGAAGCCTCAAAGAAAAAGCCCTGATGGCGACAAGGAACCCAAGGAGAAATCTGTTGTCGCTATTGAGAAACGCTGGAAGGTACTTCAAAGCAAAATTGAGAAGCGATCGGTTCAAATACAGAGGATTTGGCCCTTGAGTTTAGCGTACTACGAAGCCGTTGATAAACTAAGGCCATGGCTTAGTAAAACAGATAAGCGACTGAAGTCACAGCTACCTCTGTCTGGAGTACCCGAACAGACAGCTCAGCAAAAACATGTTATCGAGGATGTTATCTGGGAGACGGAACAACAGTCACAGACTTACAAACAAGTTCTCTCGACAGCCAAGACCCTTCTCGAAGCTTGCAATAAGGAGCCGAAGGACCAACCAGTAGCTGACAAGGAGAGCATAGAAGCGGAAACAGGCCACATCAA
>T0044_R_0.2726_L_1999
CAAGAGCTGTGGATGGCAACCGAAATACTAAATGGGGTGGCAAATCATGTACTCATACAAACCATGACAACAACCCATGGTGGCGTGTAGATTTAGGAAAACAATATCGTGTGTATGGTGTAAAGATTACCAATCGTGGTGATTGCTGTGGAAATCGATTAAGAGGATTCCAAATTTTTGTTGGTAACACTCCAAACAGAGGAGGCCTCGGAAACAACTTGTGTGCCTCAGGCCAATCTGTTCCACAAGGAAGAACAAAATTCATTCTCTGCAGTGCCAGATCAATTGGTAGATATGTATTTGTCCGCATCCCAAGAAGAGAATATTTGACTTTGTGCGAGGTTGAAGTCTATGCTGCAGCTAACTACATCTCAGGAGCTGGCACTGGACAAAGTGCCCAACGCCCGGATGTTGCTAAAGGGAAACCAACTGCTCAGTCCAGCACTGCGTTTGGTGGTGTTCCATCAAGAGCTGTAGATGGTAACGCAAATACAGAAGAGAGTGGAAAATCATGTACACACACTAAACACCAAAACAACCCATGGTGGCGTGTGGATTTGGAAAGGGCATACCATGTCTATGGCGTCAAGATTACCAATCGTGGTGATTGCTGTGGTAATCGACTGAGAGGATTCCAAGTCTTTGTAGGAAACACTCCCAACAAAGGAGGTCTTGGAAACAACTTGTGTGCATCTGGCCAGTCTGTCCCGCAAGGGAAAAGCAAATTCATCCTATGCAGAGACTCAGCCATCGGTAGATACGTTTTTGTCCGCATCCCAAGAAAAGAATATTTGACATTATGTGAGATTGAAATCTATGCTGCAGGTGATTACGGATTAGGCATTGGATCAGTGGGAGAACGAGTTGACGTAGCTAAAGGCAGACCAACAAAACAATCCAGTACTGCATTTGGTGGTGTGCCTGAAAGGGCAGTTGATGGAAATAGTAATCCCCAATGGAAGGGTCGATCTTGTTCTCATACAAACATTCAAAGCAACCCATGGTGGCGTGTGGATTTGGGACGACAGTACCGTATCTATGGTGTCAGAATCACAAATCGTGGTGATTGTTGTGGAAATCGATTGAGAGGATTCCAAATCTTTGTTGGTAATAGAGGCAACACTGGAGGACCTAGAAACAACTTGTGTGCGTCTGGTCAATCTGTCGCTCAAGGAAAAGCCAAATTTATTGTCTGTAGCTCAAAATCTGTTGGTAGATATGTCTTTGTTCGAATTCCAAGACGGGAATATCTTACGTTGTGCGAGGTTGAAGTCTATGCGATCAGATCTGGTTTTGGAGCTGGACCAGCTCGTAAGAAGAATATCGGAAAAGGCAGACCAACCAAGCAGAGCAGTATTGCCTTCGGAGGAGTACCAGGCCGAGCTGTTGATGGCAACAGAAATCCAAAATGGGCAGGAAAATCATGTACACATACCAAACACCAAAACAATCCATGGTGGCGTGTGGATTTAGGAAAAGAATATCGCGTCTTTGGACTCAGGATCACAAATCGTGGTGATTGCTGTGGAAAACGATTGAGAGGATTCCAAATTTTTGTAGGAAATAATGGCAATACCGGAGGACCTGGAAACAACTTGTGTGCCTCAGGTCAATCTATTCCACAAGGAAGGACAAAGTTCATCGTCTGCAGTAGATCATCCATTGGACGATATGTATTTGTGCGCATACCGAGGAAAGAATACTTAACATTGTGTGAAGTGGAAGTATATGGTGCAGGTGGCTTTGGTTTTGGAATTGGAACGAAACCAGGTGGTAAGCACAAGAATGTTGCCAAAGGCCGACCTACCAAGCAGTCAAGTACTGCTTATGGTGGTAGCCCTGGAAGAGCTGTGGATGGCAATTCAAATCCTAAGTGGAAGGGTCGATCTTGTTCACACACAAAACACCAAAACAACCCATGGTGGCGTGTGGATTTAGGAAAACAATACAAGGTCTTTGGAGTAAAGATCACAAATCGTGGTGATTGCTGTGGAAATCG
>T0045_R_0.0437_L_1980
CGCCACGATGTTGGTCTGAAAAAGAAAGGAAGGGATGTGGAAGGATCACCTAAACCAGTTTATGTACGTGACAAACCTGTTATTGGCAAGCCATGCGAAGTACCCATGGAATGTGCTGATGTAGAACGTCCAACCGATCTTCCATATTTGAAAGGCACGTTAACAAGACCAAATGGAAAGGAAGAGCCACTTGATATCAAGGTTTACCCTGATGACACACTTTCCGTAAAGTTTGTACCCAAAGAACCCGGAAAGCACATGATCAATGTGAAGAAATTAGGAAAGCACGTGTACGACAGTCCCTATATTATCATGGTGGAAGAACCTCGCGAAGATGTACCAGCTGTTGGCTATCCAGTGGATGTCAACCTTGAGGTACCTGGACTCAAGCTTCCTGACGAACTCGATGACCTAAGCAGCACATTGAAGCTGTTACTATTAGGGGGTATAGGCTCTTTACTGTTGGTTATGTCCATAAAGAAGCCGGCGTTAAAGTTAATTATCGCTATGAATACCTTGTGTTTAATCAGGTGATTCTCTGGGGGAATCTCTTACCATAATTTCTTTGGTAAAACTCACCTATTTTTCTTAGATGAGTACAGGTTGATGGTAGGTGGGTTAGTGGTAATTTTGCTCTGTACCTATAGTAGTTGGTTTAGTAGGGATAGGGGAGAGGTGTTTATCCTCTGATCCTTTGTAGGGCTGGGGGCTTTAATAATGATACTTGGGTCCCATTGACTAGTGGTTTACCTGGGAATGGAGCTACAAAGCATGTCTTTATTTGCCATAGTCTGCTATCCTGGTTATCTAATAAGAAGGGTTGAAGCAGGTATCAAGTATTTTGTTCTTAGTGCCATATCTTCTGGGTTATTTTTGTTTGGGTGTGTAGGTGTGCTAGCTCGCTCCGGGTCTCTCTATTTAGGCCCCTCTTCTCAACTGGTTGACGGGGGGGGAACATGGTTTTACAGTTTTATACTGTGTAGCTTACTGTTTAAGCTAGCAGCAGTCCCCTTTCATTTTTGAATACCTGATGTCTATCAGGGGAGCTCTCCTAGAGTGGTCTTACTTTTATCAAGTATTCCTAAAATATCTACGCTTGTTGTAATAAGCGGGCTTCCCCTTGTAAGTCCTTGGTTAGTACTGTGTTCTGGGCTTTCTATGCTGTTGGGCTCTATATCTGCAGTAAACCAAAGTTCTGTTTTCAGGTTGTTATCTTATAGTGGTATAGCCCATATAGGGTTTGTCTTGTGACCTATTTCCTACAACTCTGGGGATGGAGTTGTTACTGCTCTAGTTTACTTATTTGCTTATTTTCCCTCTCTTTTTGTTATCTTAGGGGTGTGTATTGCTTCAGGGTTTGATAACCTAACTATAATTAGATTAACTGGGTTGATAAAATCTAACCCTTCAGTTGCTGGGGCAATACTAGTTAGCATTCTATCCCTAGGGGGAATTCCCCCTCTTTCTGGATTTCTTGGAAAATGGTTTGTTATCCAGCAAGGATTGTATAATGATTCCAAATTCTTAGTCTTTATATCCATAATAGCTAGCGTGATAGCAGTCTCTTACTACTTGAGAGTGTTAAAAATTACCTACTTTCAAGAAGGAGGGGAAATTCAATCTTGGGGAGACATCTTGATTGGCAACCCTAAATTTACTTTGATGCAATCGTTATTCCTGTCTTCAAACACCTACATTTGCTTATTTCTTCTATTTAATCCCTTCCCTGCCCTAGCAATTCTATGTTGACCCTATACTTAGTGATATTGGTTTTTGTTGTCTTACCCCTTATTAGTTTTCTAGTGTGTTTACTAATGGGTAGATTAGTGGGTGAAGAGGGTAGTAAGTTGTTTTCTACGTTGACTATAGTTGCGTGTGGATTACTATCCTGACTGAACTTTGTAATTAATACCCTAAATAATTATTGTCTCGATATTACTCTGTGGCGGTGGTTGCCTGGGTCTTCTTTACTTTTCCCAG
>T0046_R_0.0968_L_1972
TTTAGGAAAGTGAGGTCTTTAGTATACATAGGGTTTTTGCTGTCAAAACGACAGTAAAACCGCTTTAAAGTAAAAAATAGTAAAAAAAATTTAAAATTTGTGAACAAAATCGTTAAAAAACAAAGGAAAGTACATCAGTTCCAGACGTGTAGCAAGAAGTCACAAAACCTCGTGTCAGTTACTAAGAGCTGCTCAGTTATTGACTTGTGAAAGTTTAAATATCGAAGATGAATACTTCTGGTGGTGGTGCTAGTTATCCAATTGCTTCACTCTATGTCGGCGACTTAGCTCCAGATGTTACTGAGGCTATGCTGTTCGAGAAATTTAGCTCGGCAGGGCCTGTTCTGTCGATCCGTGTATGCAGGGACATGGTGACTCGACGATCACTGGGGTATGCATACGTCAACTTTCAGCAACCTGCCGATGCTGAAAGAGCATTGGACACTATGAATTTTGATTCCATCAAAGGACGCCCCTGTCGTATCATGTGGTCTCAACGAGACCCTGCTCTTCGAAAGTCTGGTTATGGTAACATATTTATTAAAAATTTGGACAAGAATATTGATAATAAAGCTCTGTATGATACCTTCAGTGCTTTTGGAAACATCCTGTCATGTAAGGTTGGTATTGATGATCAAGGGCAGTCAAAAGGATTTGGCTTTGTTCATTTTGAAACAAAAGAGGCAGCAGATCAAGCTATCAAAAAAGTGAATGGAATGTTGCTTAATGACAAGAAAGTTTTTGTGGGACCATTTATGTCAAAGAAGGAAAGGCTGGAAAAGCTTGGTGATGTACCAAAAAAGTTTATGAATGTTTTTGTAAAGAATTTTGGAGATGCTATTGATGAACCTGAGTTGAGGACCTTGTTTGAGTCTTATGGTGACATTGCCAGTCTGATCATTATGAAGGATGATGATGGGAAAAGCCGAGGTTTTGGCTTTGTTGCATTTGAAAATCATGAAGAAGCTGGAGATGCTGTTGAAGGGTTGAATAATTATGAAGTCAATGGGCGAAGACTTACTGTTTGCCGTGCTCAGAAAAAGGCTGAACGTTCCGCCGAACTCAAAACACGATTTGAAATCCAAAAACAGGAACGACTTAATAGGTATCAAGGAGTAAATTTATATATAAAAAATTTGGAAGATTCCATTGATGATGACAAGTTGAGGAAAGAATTTCAGAAGTATGGTACAATTACCAGTGCAAAGATTATGAGAGATGACAAGGGAGTGGCAAAAGGCTTTGGCTTTGTGTGCTTCTCATCTCCTGAAGAAGCTACAAAAGCAGTTACTGAAATGAATGGGAGGATCATTGCCTCAAAGCCATTGTATGTTGCTTTGGCCCAGAGAAAAGAAGAGAGAAAAGCACAGTTGGCTGCTCAGTTCATGCAGAGGGTGTCTAGTCTTCGTATGCAGCCGAGTGGAATGCCTTCACAGATGTACACACAACCTGGTTATTTTTTCCCAGCTCTAGCACAGAATCAAAGAGCATTTGTGACCCCACAACCTGTGTCATCAATGACAAGACCAAGATGGCCCCAGCCACAACAACAGATAAGAGCCATGGGTGGAGGACCATTCCAAAATGTAGGTGGAACCATGCCTCGACACCAAAGACCAAGGACACAAGCAGGTCCAAGAGGTGTGGGGCAGCCAGCAGTGGCAGGTGGTGCAGGTGGGCCTGGCAGTAGGGGTGTTTCCCAACAGTCTGTTCGCCCAGGTGGACCTATGGCTGCGGGTGCTCGTCCTTCTCACAAGTTTCCTCTTAACAGCAGAAATCAATCAATGGGACAACCAGTTATGCCACAGGAACCTTCTAATGTCCAACCAGAACAATCACCATATTCTCAGGAGCCATTGTCTGCGCGATTAATTGCTCAGGCAAGTCCTGGAGAACAGAAGCAAATGATCGGCGAACGTCTGTTCCCTCTGGTTCAAGACCACCAGCCCCATCTTGCAGGTAAAATTACTGG
>T0047_R_0.0582_L_1967
AATGCCGAGAACTTGGATTATTGGAAAAACAGTTTCAGTATGCCATCGGATGCAGCAAAAAAGAGAAAGGAGAAAAAGAAGTCACAGTTACAGAACCGCACAAAGCAGACTCCAGCAGCACCGTCCGTAAACGGCCAACGTCTTGAAAATGGTCATGGGAGTTCTGGAGAGTCCAGTCCAAACCTGGATGCATTGAGAATTTCTAATCGTTCAGTTACCGGGGTGTTAATTTCACACCCAGAGTCAAGAGATATTCATATTGGACAGCTTTCTGTTACATATCATGGAGTAGAATTATTAAGTGATACAAAATTAGAACTGAACTGTGGTCGTCGATATGGATTGCTTGGACCGAATGGTTGTGGTGAATCTACACTACTCAATGTCCTTGGCTCTCGTGAAGTTCCCATACCAGAACATTCAGATATCTTTCATCTGAAAAGTGAAATTCCTGCTGGTGAGAAAACCGCTCTGGAATGTGTCATGGAAGTAGATGAAGAAAGAAACAGACTTGAACGAGAGGCAGAGGAATTGGCACATCGAGAAGATAGAGAACTTGAACATGAAAGACTGATGGATATCTATGAGAGATTGGATGAACTGGATGCCAGCAAGGCAGAAGCTTCTGCTGCACGTATATTGTATGGATTAGGATTTACTCCTGCTATGCAGATTACACAGACAAAACACTTTTCTGGTGGTTGGCGAATGAGAATAGCATTGGCAAGAGCACTCTATATCAAACCATCTATACTTCTTCTTGATGAGCCTACAAACCATTTAGACTTGGATGCCTGTGTTTGGTTGGAGGAAGAGCTTAAGAAGTATAAGCGTATATTAATGATGGTGTCCCATTCTCAAGACTTTCTTAATGGCGTCTGTACAAATATTGTTAACATCCATCGGGGAAAACTCAAATTATATGGGGGAAACTATGATCAGTACATGCAAACTAGGTATGAATTGGAAGAAAATCAAATGAAACAATACAAAAGACAGCAAGATGAGATTGCACATATGAAGGATTACATTGCAAGATTTGGTCATGGCAGTGCCAAACTTGCTCGACAAGCACAGAGCAAGGAGAAGACACTAAACAAAATGATGGAAGCTGGGATAACAGAAAAAGTTGTAGCAGAAAAGAGTGTCTCATTTTATTTTCCTGATTGTGGAAAACTGCCACCACCCGTCCTTCAAGTGCAGATGGTCAATTTCAGATACAGTGAAGACAAACCTTTTATTTACAAAGGTCTTGATTTTGGCATGGATCTTGACACCAAAGTTGCCTTGGTCGGTCCAAATGGTGCTGGAAAGTCAACTTTGCTTAAGCTTCTGGTTGGTGAGTTAGTGCCAACAGACGGAGTTATCAGGAAACATAATCATCTCAAATTGGGAAGATTTCATCAGCATCTGCAAGACATTTTAGAGATGGACATGTCTGCTCTGCGGTGGATGCTGAAATGTTTTCCCGAGGAAAAAGAGGATGAACGTATGCGAAAATATCTAGGGAGGTATGGTCTCACTGGTAAACAACAGGTTTGCCCGATTCAAAATTTATCAGATGGACAACGAAGTAGAATCATTTTTGCATGGTTAGCATACCAGAATCCACACATGCTTCTGCTTGATGAACCAACAAATCATTTGGATATCGAGACCATTGATGCCCTAGCTGAGGCCATTAATGAATTTGATGGTGGAATGGTCCTTGTTAGTCATGACTTCCGTCTCATCAAGCAGGTTGCCAAAGAAATCTGGGTATGTGAAAAGCAGACTGTTACCCCATATAATGGGGACATCTTTCAGTACAAAGCGGAACTTAAGCGCAAGATCCTAAAAGATCCGAAAGCATAAGTCACATTGCACAAAAACCGTTGGTGAAAAATTGTCTGTGCACAAAAATCCATCCAGAGATAACAAAGATAGAAAAATTGATAACCGATGTAAGAAAGGAAAGATAGTGACAT
>T0048_R_0.066_L_1961
AGGTTGACCCTGCAAAAGGCACTGTTGGTTTTGGGTCTGGATTGCATGGATGGGCATTCACGCTCAAGCAATTTGCTGAAATTTATGCCAAGAAGTTCAAGATTGAGGTTCCTAAGCTCATGAAACGGCTCTGGGGTGATCAGTTCTTCAGCCCCACAGAGAAGAAATGGAAGAAAGAATTTTCGGACGGTTATACCAGAGGATTTTGCCAGTTTGTGCTAGACCCCATCTACAAGATGTTTGACTCGATCATGAATCATAAGAAGGATGTCTACGCAAAACTTCTGGAAAAATTAAACATCAAACTGACATCAGAAGAGAGAGAAAAGGAAGGGAAGCCACTATTGAAATTAGTGATGCAGAGATGGCTTCCTGCTGGTGAGACATTGCTTCAAATGATAACTATTCACCTGCCTTCTCCTGTGACAGCTCAGAAGTACAGGATGGAGTTGTTGTATGAGGGTCCTCATGATGATCCATGTGCTTTGGGTATCAAGAACTGTGATCCAGAAGCACCACTCATGATGTATGTGTCAAAGATGGTACCAACGTCTGATAAGGGACGATTTTATGCTTTTGGTCGTGTTTTTTCTGGAAAGGTTGCTACAGGCCAGAAAGTGAGAATCATGGGTCCTAATTACACCCCAGGGAAAAAGGAAGATCTGTACTGCAAAAGCATTCAAAGGACAATTTTGATGATGGGTCGGTATGTAGAACCCATTGAAGATGTCCCTTGTGGCAACATTTGTGGTCTTGTGGGAGCTGATCAATATCTTGTTAAAACTGGTACTATTTCAACTTACGAAGAGGCTCACAACCTTCGTGTCATGAAGTTTTCAGTTTCACCTGTTGTTCGTGTAGCTGTGGAACCAAAAAATCCATCAGACTTGCCAAAACTTGTTGAAGGACTAAAACGTTTGGCTAAGTCAGACCCTATGGTGCAGTGTGTCATTGAAGAGAGTGGTGAACATATTGTAGCTGGAGCTGGTGAGCTACATTTGGAAATATGCCTCAAGGATTTGGAGGAAGACCATGCTTGTATTCCTCTGAAAAAATCTGATCCTGTTGTGTCATACAGGGAGACAGTAAACAGTGAATCAGCAATGACATGCTTGTCAAAGTCACCAAACAAGCATAACAGACTGTTTATGAAGGCTGCCCCATTCCAAGATGGTCTTGCAGAGAGTATTGACAAAGGGGATGTATTCCCAAGACAAGAGATGAAAGCTCGAGCCAGGCTTCTCGCTGAAACGTATGGTTGGGATGTGACAGAAGCCCGTAAAATCTGGTGTTTTGGACCAGAAGGAACAGGCCCCAATCTACTTGTTGATTGTACCAAAGGTGTACAATATTTGAATGAAATTAAAGACAGCGTAAATGCAGGATTTCAGTGGGCCTCAAAGGAAGGTGTTCTGTGTGATGAAAATATGCGAGGATGTCGATTCAACATTCATGATGTAACATTACATACTGATGCCATCCACCGTGGAGGTGGCCAGATAATTCCCACAGCCAGAAGGTGTCCCTATGCTTGCTTCTTAACTGCTGAACCAAGACTTATGGAACCAGTTTATCTAGTCGAGATACAGTGCCCAGAGTCCGCTATTGGTGGTATCTATGGTGTTTTAACAAGAAGGAGAGGTCATGTCTTTGAGGAAGGTAGAGTTGAAGGAACTCCCCAATTCATCGTCAAGGCTTACCTCCCAGTCAATGAATCATTTGGCTTTACTGCTGACCTTCGTTCTGGTACTGGTGGCAAGGCCTTCCCACAATGTGTATTTGATCACTGGCAGATGATGAATGACGATCCAACGACCGCAGGTACAAAATCAGGAGACATCATCATAAAAACGAGACAGCGTAAGGGATTGTCTGAGGGGATACCTGCTCTTGATAAGTATTTGGACAAATTGTAAATTATGTCATCATTAAATATGACAGGAGTTCTGGGTCAGGAGCAA
>T0049_R_0.0574_L_1960
TCAGCAAACGTTCTTTACAATATTGTTAACCTATTTTGGTGATGTATCTTTAGAATAAGTATTCAATTTTCTCCTTGTTTTCTCCAGAAGAAGCAGCCGACGTTTCCGAAACGGAGGTGGGGTTCGACAATTCGGATGAAGCAGGTAGTGTGATATGCAGAATTCGTTCCTGTTTGCGTGAAATTTTTATGTTGATCTTACATATACACTGCTTGTCATTGGGCTGAAAAAAACCGTAGCTTTCTGATGTCAAAGTATAATATATTCAAATCTTGAGGTACTCCGAGAGCGCAAACCTCGGCCAAACCAGAATTATTCAACTATCAGAGGCTTTCCCTTGTTACTATTTCAAGAGGATTATCTCTCACTAGCACTATCAAGGCTTCAGTGATCCAGGTTTCAGGACTTTAACTGCATAATTCCCAGAAGTTAATGGGATATCACTTGGATCAAAACTGGTTGTCTTTTTCATGGGGATCTGTCCAGTAGGTTTTGCTTAATTCTGCTGATAGACAGTCACACAAAGAAACAGACAAACGGACTGTGATCCGGATCCCACCAAAAATTAATCACCTTTAAGTTAGACTTTTTCTGAACTATCCTGAAAATGTCGCCAAAAATCCGTCCATGACTTTTTGATTTACTTTGCTAAGAAACTAACTAACTAAATAGTAAACAAACAAATAAACAAACCATCGAACCAATAAGCGAACGCTGATGACGACACATTATCGAACAATAGTCAAGATGAATTATAACTCAAAGTAATGAACACTTTGAATGAATGCCTTTCTTATTCTATTGCAGTGACAACTCCAGAAAACACTGAGGAATCGGACGAGGAACTCCCAGATGAAATGGGTAAGATGATTTGGTCCGTCGGAATTATATCCTAGATTATTCTTTCCAGTTAGATATCGTATTATCCTCCTGTCTGATAACCTCTGTGTATAAATATCTGTTTCCATTGTTCAATTAGTTAATTAATCAATGGAATTACATTGTACTAAACACTATTTATCAAAATGAAACAAACATATTTCCCCAAAATTATGGCTTCAAACGTGTGTAATATTGCCCTTTTCTTCTTTTATCGAAATTGTGACAAAGGAACTAATTAATAATTTCTTACAGATGTCTCAAACCGAGCTTACACATGAGATTTGTGTGCTGTCGAAAAGGCGCTTGTAATTAACAGCCTTACACTTAGTTATGCCAATTTTTTCCAAGCATCAATAATAAGTCGTAGGTAGGTCACATTTGCTAAGCTAAAAATATCAAGATATTCTTTTCTCCAATTATCGGTCACCATTTAGAAAATGTGATTTAGCTGTTGCTTTCAAGCCAATTAACCGCACAAGATTTAGCAGTACAAGATCCAATGATCTGGCTTGGCGATGTGATATAAGCGCTTACCTTTTGTAATTCAAATTAGTAACGAAGGTTTGTTTATTATGACACTTCTGTCTCTTCTCTTGTGTCGAATATCCCAAGAAAAAAATGTGTCATGTGCCTCAAACTCATAAAGCACTGTTGAGGTAAAATACATCCTTTGTAAAGATATCAGACCTCTAGATTTTACAATTCTTTTTCAACTGCGTCTCAAATATGCGTCTGAAGCTTGTCCAGAAAAGAACTTACAATTGTAGGAAAAGTCAATCTATAAATGTATTTGCTAGTAAAATTATAACATTTTGAAATCTTAAACATTGCATTGTTGCATTTTTACTTTTCCCGTTTCTTAGCCGATCAAGTTGTAGACGAAACAACTGAAACTAGTGAGAGCAACACACCTGGATGCAGACTTTGCACCAGAAAGGTGTGTAGGAGAGTGAAAAAATGCAACAAACGATGCTGGTATGTAACAAGATGCAGTCGCCATAGGGCCTGCTGTGGATAAAGACCAAGCAAGTGAAACCCGCAATCGATTCTCTTTATCTCTATCGTATTTCAGTGTACG
>T0050_R_0.0203_L_1930
AAAGCTGTGGTTGTTGGTGGGAACAGCCGTTATCGTCTCACGCATTTTTGTCAAGGTCATTTGACACATATTTTGCAGGCAGACAAGATCTTCCTTCATCAAACTGTTTTTCATCACTCTTCTAAAATTAGGTACAAATTTGAATTGATACTTCTTGAGGATACACCTAGACAAAGATGGCTGAGTTGTCGTGTGGAATGAAATGTCTTAAGTATCTTCTGTTTGGATTTAACTTCATTTTTTGGGTTGCTGGTATCGGTGTTTTGGGTGTGGGAATATGGAGTCGCGTGCACAGCAAAGATTACGATTCTGTACTTGGATCAGGTGGATTTACTTCAGCAGCGAATTTGATGATTGCGTCTGGTGTCTTTGTCATGATTATTGGATTTGCAGGATGCTGTGGAGCACTGAAAGAAAGTAAATGGCTGCTGGTTACGTATTTTATTCTTCTGTTATTGATCTTCGCCCTCGAGATTGCTGCTGGTGTCTTGGCATACGTGTACAAGGATGAGGCCATGGACAAAATCTCTACCAACATTAAGAAAACGGTAAACACAGATTATCAAGGGTCATCTAAATCGGCTGAAGGATTGACCAAGGCTGTTGATTTCTTCCAGAAGGAGCTGAAATGTTGTGGTGCAGATGGTTACATGGATTGGAGGAATTCCACTTGGTTTCGCAAGCAGCCTTCTTCAAACAGCACACAAAATGTGCCAAAGAGCTGCTGTAAGGATCAGAACATGGCCAACTGTAATGTAGGAACCAATTATGTGAAAAATATCTACACTAAGGGATGCGTTTCAGCTGCCAAGACCTACGTCAAAGATCATTTAGTCGTTGTAGGAGGTATTGGAGTTGGTATTGCTATGATTCAGTTACTTGGTATGATCTTCTCGATGTGCCTTTGCCGAAAGATCAGCTATGAAAGTATTTAATATTTCAAACGTGTTGATTGCAGACTGTTTGCCATTTGTTTTGTTTTATTTCATTTTATTTTGGGGTTTTCATTTTGTGCCCTTTCTAAGGAAGTCAATGTTTGTAGTTACATTCTTGTCACACAGCACACTTCTCATTTCAATTGGTGATAGAAATTAGACACGAGGTTATTGAAGTTTGTTGCCATAGTTTCATGTTGTCAGTATTGGCAAAGTGTATTGAGAATGTGTGCCAACATGGATCGACTACGCTTTTATCAGAGCAAAAGGTTTTCATCAGGCAAGTCCTAAGTATAGTGCAGTCTGTCATGGATGCTTTCAGATTCGGTACTTTGAGAAGCAAACACTAAATTGTTTGTTGTCAATGAAATAGGTCTTGAGTGTATCTTGTAACAGCTCAATGTTTGTAGTGTTGCATCTGGTGAGGTATTTTAAACCATAATAGGTGACTTATGTAAAGGACAATGGTCAGATAACATAACTCATTACGCATGTTTTGTTGCAGAGTTTTGTTTGTTAAGCATTTGATAATATAAACCACTCTGCCTGCCTACTGAATTTTGTAAGGAAGAGAAATTGTTTCTCTTTTTAATAGATCAGTCTCACCCTCTAAAGTGCACTATCTCTGTTCTCCTCTACAGTGCATCATCTCAAATCTCCTCCAAACTGCATCATCTGTAATCTCCTGTATCTAACCATGTGTGTACGGTCCCCGTGTACGTGGGATCCGCGTGTATCGAGCCTTATATGTATGATATCTTCCTGTATTTAATACCTTTGAGCATCAGTAGGTCAAGCCCTATGTCTGATGGGTAGTGGGTAGGATTCTGTATGCTTTAGAATCCACCACCAGGAAATTGCAGGCATACCTTAACTATCTGCTATCTATTCTTCGGTTTTTTTTATGAATCGAAGTCATAAGCATAAGTGAATAACATGGTCATTTTTTATCAGATGCGAAAAGATATTTGCTGTTTTCTCAGTCATACTAGGGT
>T0051_R_0.0476_L_1905
GGACAGTAATGAGGAAATCATCAACACCCTCTGCCAAGTTAGTCCAATGCACGTTGCTAAGGCAAGCCAGCAGGATAAGTTAGATGTTCATAAGCAACTTTCGGAAGTAACCGATCAATGGGATGCTCTTGAAAATGTTTGGAATAAGAAAAAGTCTGAATTGCAACAGTTGCGTGATCTGACAGAACAATATAATGAAGACCTGGAGAATGTTCAAGGTTGGTTGATGGCAGCTGAACAGACTTTGGCCAATGAACCACCAATTGGAACTGATGTGCACGAGGTGAAAGAACAGTTGTACCAGCACAGGGACCTTCACAAAGACCTTACCAGTCGTCAAATGGATGTAACGCAGCTATTCCAGAAGGGACAAACGCTGATGGACAAAGTGAATGACGAGGATTCAGAAGGTATCAATGAATCCTTGCAAGATGTAAGGAATCGTTGGGATCAATTGTGCCAAGATTCCAACAAGCGTCAAAGTCAACTTGAGGATGCGTTGCTAAATCTGGGCCAGTTTTCGATCGCGGTTGAAGAACTTATTACTTGGGCTAAGAACACAAAGGATGTTCTTAGTGAAGAACAGCCACCACCTAAGGATAAGAAGTTAATTGAAGTAGAACTTGCTAAACTAAAGATCTTAAAGAATGACATCAAAGCCCATGACCCGAGCTTCAACAGTTGCAAGTTGTCAGGAAGCAAGTTGATTGAGTCATCATACAATCCAGCTGACAAACAAGCAGTGCAGATGAAAATTGATGAATTGGTTGTGTTGTGGGAAGAAATCTATGTCCTTCTTGACTATAGACAAAAAGGACTTAACGAGGCTCTTGATGATTCCAAGCACTTCCAAAATCAAGTGCGTGAAATGGCTGGCTGGTTGAATGAAGCAAAGTCGTTCTTACGTACAAAGAGGCCAGTGGCTGGACGACCGGATTCTGCAGCTTCGCAACTGCAGAAACATAGGGACTTTATGGTGGTTATTGAGACACGACAAACAGTCTACATTGAGATCGTTGAGACTTTGGAGGTCCTTATTGAGTCAAGTGAAATAGGAACATCGCGCATCCTTCAAAAGACATTAGACGACTTAAAGAAGTCTTGGGATGATGTGAATGCCCTCTCTCAGAAGCAACAAGACAGACTTCAATTTGCTCTTGCAGCAGCTGAGAAATTTGAAGGACAATTTAAAGAACTAGAATTCTGGCTCACTAGAGTCGAGGGATTGCTTTCCTTGTTCGAGACTGTTAGTACCGTTCCGGATAACTTAGAGAAACAACGGGAAGAATTTAAGTCTTTCCAAGATGAAGTTGATCAGTACAAGGACAAATTTAAGTCAACGAGGGAAACCGCGGAGGAGATCATAGAGAATTGTGTTGCTGAGGATGCCCAGGTTGTCAAAAGTCGAAGTGATGATCTTGAGAAACGATGGAAAGACCTTAATAGCACCACTAAACTGCGTAGAAAATCGATTGACGAAAATTACGACCAGTGCATGCAGTTCTTTGATGGCGCAGAACGTTTCTTGGACAGGATGGATGACATTGAGAATAAAATCAATGCTGATACAACAGTTGGCAAGGACTCTGCAACAGTAAGATCACAGATGAAGAAACACAGGGAGCTTCAAAATCTCTTGGGAGCACAGCAGTCTGTGCTCAACAACCTGATTAAACTCGGAAAGATGCTGATGGATAAGAGTGACGCTACAGATCTTGCTGTTATTGAGGAACGTGTGGCTGACCTCAAAGCACGATGGGATGCACTCTGTTCAATGTCAGTGGACAGGCAACAACAATTGGAAGAAGCCCTTCTGTTTCATGGAATGTTCCATGATGCTGTCCAAGCACTTGTCGATTGGCTTAATTATGTTGAACCCAGTTTATCAACAGAGACAGCAGTGAT
>T0052_R_0.0208_L_1900
CAGAGCCATTACTTTTACAGCCTATGATAGGAAAACAAATCAAGTGTTACGATTGAATGGAAAACAAAGCTTATCAGTCTCACCAAGTACACAGAAAGTCGAAGTAGTTGCAACAGTTGAAGGACAAGCGCCAACAACCATGAAGACGTACTATCTTATCCTTAAAATAAAGAATTATCGGCGAGACCCTGTTACTGTCCAATACACCATTCAAGGAAAGAAAAAACAATTTAATGTTCCGTCTTCTGGGATTTCAACCCAACAAATTACTGTGCAATCGACGGAATCACCCAAAGCCATTACTTTTGCGGCCTACGACAGTAGAACGGGTCGTCTGTTACGATTAAACGGAAAACGAGGCTTATCAGTTTCACCAACTGCACGGAAAGTCGAAGTAGTTGCAACAGTTGAAGGTCAATCTCCTGCGGCCACCAAGAATTACTATCTCAACCTCAAAGTCAACAATTATCGACAAAATCCCGTTATGATCAGATACACAATTGAAGGAGAGAGAAAAGAGTTTACTGTGCCCTCGTCTGGGACTTCAACTCAACAATTCACCATGCTATCATCTAAGGCACCCAGAGCCATTACTTTTACAGCTTATGATAGGAAAACAAATCAAGTGTTACGATTGAATGGAAAACAAAGCTTATCAGTCTCACCAAGTACACAGAAAGTCGAAGTAGTTGCAACAGTTGAAGGACAAGCAATACTTGGCAAAATACAAACCTATTATGTTGACCTGCGCGTGAAGAATGACAGACGGTCCGACGTTAGAGTTCGATATACAGTAAATGGAGAACGAAAAGAGTTTTCCGTGCCATCAACTGGAGTTGTAACACAATCAATAACCATGCAATCAAGAGTGGCACCACAAAGTGTTATTTTCCGTGCCTATGACGGAAGAAACACGTTATTGAAAATGAATAATCAAGATTCGTTGACAGTACAACCATCTGCACGGAGAAGTCAAGTTGTTGCTCACATTCGAAGATCAGATGGAAGACCTGCTACTTTGGATGATTTCTTCGTTAACCTTCGCGTAATTAACAAACGCCCTAATGTCGGCGTTGTTCGTTACAAATTACAAGGAGTAAGCCGGAAATTTACTGTACCACCGAATGGCGTTACAAAACAGTTGATAACACTACACTCATCTCAGGCACCTGAGGGTATCGTATTTCGAGCGTATGATCACAAAACCAATGCACCCTTACAGATGAATAACAAGATGTCTCTGTCACTGCTGCCGTCACCACAGAAGGATGAAGTTGTTGTCATTCTCCGAGATAATACTATAACGGCTGCTCCTGCTAAACGAAGTATGACAACTGCCCTTGTAATTCCCGGGATTGAAAGTGAATGGGAACACAGACTTTCCGTGGGTGGAACAGAACCCAGCGCTGTTTCGTACTATCTGAATCTGAAAGTCTTTAACAACCACTCAGAGCCAACCATCGTACATTATACCGTGCAAGGGAAAGCCAAAAAATTCGAGGTACCATCAAGCAGCCACAAGACGGAGCTTATACAATTCAAATCTACGAAGGCACCGCAAGGCATTGCTTTCTACGCATATAATCTCGCAAATAACATGCCTTTACAGCTTAATGGCAAAGAAAAGATTTTGTTACTACCATCAACTCGACGGGAAGAGTATGTGGCATATATCACGGACCAAGGAAACATGTCAACTGGCACTTCAGGAGAATACCGTGTTACAACGTTACCATTTATACCTGAAATTGACGGTGAAGATGAAAATAGATTGTCTGTTGGTGGAACAGAACCAAACAATATTCAAACATATTTCGTAAATTTGAAAGTTGTAAACAATGGTGCAAAAGCTGCAGTCATCCGATACAATATCAATGGAGAGCAGAAAACATTTCGTGTT
>T0053_R_0.1248_L_1879
TAACAGGACGTACGAAGGATTGACTTGTGGCGATTTTTTTGTAAAATCTAACGTGATCAAGATGTCTGGTCTACGAAAAGCCAAGAAATATGACTGGAAGGACTCCAACATGGCCTTGTTTGGTTCGGATACAGAGAAGAAGGTCAAAAAGGACGCAGCCATGACTGAGAAAGCCTGGACTGGTGCTGGGGAATCGGTTGGACTTCAAGTCTGGAGAATTGTCAAGTTTCAAGTGACACATTGGTCAAAGGATGATTATGGGAATTTCTACAATGGTGACTCTTACATTGTATTGAACACATACAAGAATCCTGATGAAGATGAGTTGCAGTATGATGTCCATTTTTGGATCGGAAAGTACTCAACACAAGATGAATATGGGACTGCAGCATACAAGACTGTTGAGTTAGATACACTGCTGGATGACAAACCTGTTCAGCATCGGGAAGTTCAAGGACATGAGAGCAAGCTTTTTAAAAGTTATTTTAAAGAGCTCATCCTGCTTAAGGGAGGGGCTGATACTGGCTTCAGACGTGTAATGCCAAAGGAATACGTTCCAAGATTGCTTCACTTTCATGGCGACAAGAAAAATGTTGTTGTGAAAGAGATACCTGCTAAAGTTGGCAACCTGGACTCAAGTGATGTTTACATTTTTGATCTTGGAGAAACTATTTATCAATACAATGGTGAAACCTGCAACAAAGATGAGAAGTTTAAAGCAACTCAGTTCATTCAGGGACTTAAGTCATCAAGAGGAGGAAAGAGTAAAGTGGAAGTTTTGGACGAGAATGATACTCCAAAGTCTCATCCATTCTATGAAAACATTGAGGAAGGAAAGAGCAAGGGGAAGACACAGGCATCTCCTGGAGAGAGGAAGCTACTCAGAATTTCTGACCGTACTGGCAGTATGAAGTTTGAAGAGGTTGCAAGTGGAAATGATGTTAATAAAGGTCTGTTGGATGACAATGATGTTTTCGTGTACGACAGTGGCACACACTGCTATATATGGGTTGGCAGTGGAGCCAGTGTGGATGAGAGAAGGAATGCATTTAGTTATGCACACAGATACTTGCAAAATTCTGAGGATCCTCTTGTGCCTATCACTGTTGTAAAGCAAGGGAAAGGTATCCCTGGTCTGGATTAAGAAGGAATCAAGAAATGCCATTCCCTGAAGTCGAGAAGTGACTGAACTACTAACTACTAACTTCAGGCAGTAGTGGTTATTAAGGCATTCATTACTTGTAACTAATTATGTTATTGTTCAGTTTTTGCATGTACTAAGGATCGTGCACGTGGGGTGTTTCTTTGTCTGTCTGTTGTGTCAGGGCACTTTGTGGTCTCACTAGTAATAGCAGAATCGTCATAACTAACACCTCTTTGGTCGGCTTTTGGTCGAAGAATAGTGATCGAATATTCCTTTCAACAAGTGTTACAATTTTTGGTCTGTATTTCCCTAGATTGTTAGACCCAGTGGTTATGTTTTAGCTTTGGTGTGTGTTATGAACTTCCTCACGCCATGGTAATCACATAAACGTATGGTCACGAAGTTGATGCCAGCAAACCATTGCATTTTAAGTATCCTATTAAAACTATTTGTCAAAATACGACTATTAGTAAAAAAACAAGTTTTTGGAATGAAAGTACTCCTTTATGGGTTCAGGAGGTAAAGTCCACTGTAACGTGCTCGAATTCTGCACCTGTTATTTGTCAGAATTATTGTCTCCTGCTGTACTGTTATTTATCTTAGTAAATAATTACAAGAGTCTTGTTTGTTGTATTATTTGTTTCTGTAGAAGGGACAGAAATGTGATTACTTTTGTACTTTTATTCCAACGATTTTGCAAGCAATTGAAATCGATTTGTAGTAATACAATTTTGG
>T0054_R_0.0897_L_1822
ACACCTGCCTTGGGGAGAACGTGTGTTTGGACAGTAATTTTTCACCATTTGTAGTTCCCTTCCTTGGATTTTGGAAGGTATTAGCACTTAGTCAAGTTGAAAAAGTAAATGAAATGGCTGGTGACCGAATGCAGTTAGTACAGAAAGCTAAGCTTGCAGAGCAAGCCGAACGGTATGATGACATGGCCCAAGCCATGAAACAGTTAACCGAGGGTGGCGAAGAGCTTAGCAGTGAAGAGAGGAATTTGTTGTCTGTTGCTTACAAGAACATAGTAGGAGCAAGACGATCATCATGGAGAGTCATATCAAGCATAGAACAGAAACTGGATACTGCCGACAAAAGGCAAGGAATGGCAAGGAATTACCGACTTAAGATAGAAAAGGAGTTGAAAGAGATCTGCAATGATGTCCTCAACCTTCTTGAAACATACCTCATCAAACCAATGCCTAAGGATGTCAACGAAGAAGCAAAGTCCAAGGCCGCTGAAAGCGCTGTGTTTTATTTAAAAATGAGAGGAGATTATTACAGATACCTAGCTGAAGTTGCTGATGGTGAGCGTGATTCAGTTGTTGCCAAATCCGAGGAAGCTTACGAGGAAGCCTACAATGTAAGTACGGACGCCATGAAACCAACACATCCGATCAGACTAGGATTGGCTCTCAACTACTCAGTTTTCCACTATGAAATCAAAACTGATCACACGAAAGCATGTAGGTTGGCGAAGGATGCCTTCGATCATGCTATTGCCGAGTTAGACCAATTGCCTGAAGAGAGCTACAAAGACAGCACCTTGATCATGCAGCTTTTGCGAGATAATTTGACACTTTGGACGTCGGACCAGCAAGGAGAAGAAATTGAGGGGGAGGGAGAAGGAGGAGATGGTCATTAAAGCCAAAGACTTGAAAGTTTAATCAACTCATCATCTCACAAACAGTGTTCGTCTTAGGCAAGATATAGAACAATTTGTTGATGATACATTTGACTCGTCAATGATACACGTGAAGGAAAGGTAGGAAACTGGTGTTAAGCAATTTCTTACTACCCAGGTAATGGAACTTATATTGGTTGAGGTTTGATTGATGAACTTCAAATGATAAGCCCTTTGTTAGGATATTATTTAGCGAACACAATGTATATGGACTGTCTACATTTTGCCAACCAACACAACTTGAGCACATTTATGTGTGAGAAACGATGGCATTTTTCACTTCTGGTAATTTGTCTTCCTGCTCAGACTGTAAGCTTGGCACTTCCCTGTTTTAACCAGATTGATGTGGAAAGCGTAATTATTTCTCTCAGGATGAAAATATGGAGAGTATTACTTGTACTTGATCATATGATGCGGAATAGTCTCGTTTGAACATAAAACCCTAGTACATGTACCAGGCAGGGAGACAATCTTACAATCTGGGTACCTACCTTTCTTTTCATTTGTGGATTTGCATGTTTTTTTACAAACCGACTTATTATAAGCTCAACTTAAATGACGCTATATGTTCTTTGGCTGTACAATTATTTAGGGCTTGACGTAATCGTTTGTGATCTGTTCATCTTGTAATCATTTTTTTCGTGGCCAACTGGACTTCTTTTGAAGTACTGTTATCTCCTTGATCCTGTTGTCACACAAAAAACTGCAACAAAGTCTCGCATGATATTTCCCTTTTCTACTCGTATTTTTTCACGCCAAAATGTCCCAACTTGACAAAACTCGTTTGTAAGCTCAGAATTCAAAGATGGCTTCCCATTCTGAAAATAGTAACCGCAGTGTAAAGTGATGTTGAGCAACTTTATGTGGATTAAAACCATGAATTTACGTGGTTG
>T0055_R_0.0357_L_1821
AGGCAACAACAATTGGAAGAAGCCCTTCTGTTTCATGGAATGTTCCATGATGCTGTCCAAGCACTTGTCGATTGGCTTAATTATGTTGAACCCAGTTTATCAACAGAGACAGCAGTGATGGGTGACGTGGATACGGTTAAGCTGCTCATTGATAACCACAAGGCATTCCAGCGAGATCTAGGCAACCGACAAAAGAATTTCGATTCCATCATCAAGACAGGTGAAGCGATGTTGCGTGAACGACGGGTGGATGATCCACAGCTGTTACAACATCAACTTGAGGATGTCAAAGTTCGATGGGAAGCAGTTTGTACAATGTCAGTTACTAAGCAGGAGAGACTACAGAACGCGCTTGTGCTTGCTAAGGAGTTCAGAAATGGTTGTGTGAATGTTGTCCGCCGCCTTGGTGAATTGGAGGAGAAATTGAAGAGTCAAGGCCCCATTGCAGAGGATGTAGCCTCTATTAAGAACCAAATTGACGATTTCCAGGTATTTATGGCTGATCTCAACAAGGAAGAAAATAACATCAATTCATGTTTGAAGAAAGGTGAGGTCATCCTTCGTTTCTGTCATCCAAGTGCCCTTCAGAGCATTCGTTACCAAATTGCTATCCTGAAAAGGAAATGGCATGATGTCTCTGGCTGGGCTAAACAGCGAGATACAAGACTTAAGGAAGGTCTTGAGAGATACTTGGAAGAACAACGTCTTATTGAGTTGCTTTTGATGTGGATCACGGAGCAGGAGACCATACTTATGGAACGAGATTCCATGTTGTTACCAGATGATTACGATACAATCACCAAGTGGCTCGAAGAACATAAGCTGATGCAAGAAGCTGCAACCAAGAAGCAGTCGGACTACGATCGTGTTACTAAGCATGCAAAGCGCTTGCCATCCACTGAGAAGACACCAAAACAAGCAAGGGATGCTCACGGACGTACTCCAGGTATGCCCAGAGGTGGATCGTGGATACGCGACTACGTGAACCCGTCCGTTGCGCAGCTGGTGAAGAGATGGCAGCATCTGTGGCTCTTGCTGATGGATAGGTATCAGAAGCTCCAGAAGAAGTTGGATGAGATAAGAATCAGAAAAGCAACAGCCGAATTTGATTGGAATGACTGGAGGACCAGATTCAATCTGTGGATACAGCAGTCCAAGTGCCGGGTACTTGATATGTGGCGTCGCAAAGATACCGACCGAGATCATAAACTGACCAAACAACAGTTTGTAGAAGGAATACTTGAAACAACCTTCACGACTGAACGCTGGGAGATTGAAATAGTCTTTGAAAGATTTGAACGCAATGGGTTACTTAGCTACAAAGACTTCATGAACGCATTGAAAGATAAAAATCAAGAGAGGGAAAAACCGATGACGGACTCGGAGCAAATCCAGAACGAAATATCGAAAGAAGTTGAAAAATGTATGTGTTCTCGACAATATCAAGTGAACAAAGTTGGAGAGGGACAGTATCGATTTGGTGACTCGCAGACATTGCGGCTAGTAAGAATACTTCGCAGCATTGTAATGGTTCGTGTTGGTGGTGGATGGGAGAGTTTGCAGGAATTCTTGCTTACACACGATCCTTGTCGAGCTGAGGGTCGAACCAATTATGAGCTTCGTGAGAAGTTCCTTCTTCCAGAGGGCGCTAGTCAATCTATGCAAGGATTTAGAATGAGACAAGCATCACGGGAGGGCTCGGGATTCAGTCCACGTTGGGGTTCAAGGGAAGCCTCAGGAGAGCTTCGTCGTGGAACTTCAGGTGATTTCAGGCGAGGACATTCTGGAGATTTCAGAAGAGGACTGTCGGGAGATTTACGC
>T0056_R_0.0568_L_1812
TGAAAAGGCGGAAGAGTCTGAGCTTTTAACACCCACAACCTTACCCGATGATATTGCAAGACAGCTTGAAGATATCAAGGCCATCGAGCAGGATATTCAGAACTTGGAACCAATAGTTCATGACGTGGAGTCAACTGGCACTACCCTTCTTGGATACTGCGATGACAAGAAACCAGTGCAACAGAAAATGCGCTATCTTCGTAATCGGTATGCAGGTCTGATGGACCTTCATCATAGCAAGGTCGAAGCTCTTCGAAATGCTGCTGGTCTTAGCAAGGAATTTTTCGATGTTCACGATGAACTCGTTAACTGGTTTGACGTTGTGGAGCGAGATCTTACCGAACGTGGAAGTGATGCACATTTTATGAAGAAAACACAAAAGGATATCACAGCCCATCGTTCTCATCTCGATAAGCTTAATTATATAGAGCAAAAACTCAGAAAGGTAGCACAAGAGGACAGTTTGCAGCCTATCGAAGAAATATGTAAAGAAGACACTAGTAGATACAACAGTCTGAAAGCCTTATCGGATGATCGCTCTAGGGATCTGTTTATGGCGGCTGAGAAGGTTCAAGTTTTTGACACAAAAGTAAAAGAACTGACCATTTGGATAACTGAAATTGTTGAAATCTTCAGAGTGCTGGAACCTGTTGGAGTAGACCCAGATAAAGTAAAACAACAGCTTGCAGAACATCAGAACCTCTATGCGGATGTAGCTGCTCACGAGGAGCCATTTAAGGCTGTTTTGGAGATTGGAGAGACGTTACTGATGGCCTGTAACGAAGATGAGGAACCAGCCATTCGTGATACCTTGGAAAATCTTGAGCATCGACACAAAGAAGTCATGGATATGACGCCGGGAAGACAGGCACAGCTTGTTGAGGCTCTTCTCCTTAGCCAGCAATTCAGTGATATTCACAAGGAAATCGTAGCTCGATTAGCAAGGTCCGATGTGTATTTGAAAACGATCGACGAAGAGAAATCAAAGGGCTATGAAATACAGAAGGAAAAACTTAAAGGCCTTCAAGATAACGTGAGCCAATTGCAGCCCCTTATGGCGAGTTTAAAGGACACTGGGAATGACCTGATCAAGTTAAGTGGACCTGGGAAAGGATCTGATAGTGTCCAGGAGAAGTTGGACAGCTGTGAAGAGAAATGGCGTGCTTTGAATGAGGAAGTGAGAGACAAAGGTATCAGCATCGGTGAAGCAGCGCAACAAGTAGAAGAAGTCCAAGGTTCGGTGGAGGATGCCCTTGGTCAGTTACAATCGTGGAAGGATACCTTTAAGAATCAGGAACCAGTTGCTGTTTATGAAGAGCCGATTTTGCAATAGCTGTCTGAGATCAAGGACCTAGAAGCAGAGATAAATCCGTATGATGAAACAATCGATAAAGTTAGCAAAGCCGTGGACTCGGTCACTGCTGCCGGGCCAGATTCACCAACATCCATTGCGCTAAAGGATAGAATGAGGAAAGTTAATAATGCCTGGAAGTTTGTGGTTGACTCGATGAATGATCGCAAAACTACTCTTGAAAATAGTCGAGATGCTTGCAATAAGTCCTGGCCAGGGTTGGACAGGCTAAGAGATACACTGATTGATGTACAAGGGAAGATAGACAGTCAGGAAGACCCACGGGCGTTACCTGAAGCAATTGATGAAACATTAAAAGATCACGAGGCATTAAGAGAACAGTTGGACAGTAATGAGGAAATCATCAACACCCTCTGCCAAGTTAGTCCAATGCTCGTTGCTAAGGCAAGCCAGCAGGATAAGTTAGATGTTCATAAGCAACTTTCGGAAGTAACCGATCA
>T0057_R_0.0306_L_1809
ATGGCAGTGCGTGCTGAGATCCTCAAGCCTTTAAGGCTGTTGTCGAGATTGGCTTGTGAAACACGCGCCTCTCCAAGATTTCTGACTGCAAATGTAACGACGAAGAGACAATATACAAGTGGAAATGGCAAAATCAAAGTGGAAAATCCTGTTGTTGAGTTGGATGGGGATGAAATGACGAGGATTATCTGGCAAAGAATCAAGGATATGTTGATCTTTCCATATGTGGATGTTGAATGCAAGTATTATGATCTTGGACTGCCATATCGAGATGAAACAAATGATCAAGTGACAATTGATGCAGCTCATGCCATTAAGAAGTACAATGTTGGCATTAAATGTGCAACAATTACACCTGATGAAGCCCGTGTCAAAGAATTCAACCTCAAAAAAATGTGGAGAAGTCCCAATGGGACCATCCGTAATATTCTTGGTGGAACCGTGTTTCGAGAACCTATCATCTGCAAGAAGATACCAAAACTTGTACCAGGATGGGAACTTCCAATAACAATTGGAAGGCATGCTTTTGGTGACCAGTATAAAGCTACAGATTTAGTTGTTGGTGGACCTGGTATTTTTACTATGACCTTCATTCCAACAGATGGAGGCAAACCACAGACTGTCAATGTGTACGACTTTAAAAAGCGAGGAGGTGTTATTCTGGGCATGTACAACACTGATGATGCAATTCGAGACTTTGCCCACAGCTGTTTCCAGTACGCCTTACAGAAGCAATGGCCGTTGTACTTGAGCACCAAAAATACGATCCTTAAGAGATATGATGGACGCTTTAAGGATATATTTCAAGAAATTTATGAAGAAGAGTACAAGACAAAGTTTCAAGCTTTGCAAATTTGGTATGAACACAGACTTATTGATGACATGGTTGCCTACGTGTTAAAATCAAGTGGTGGCTTTGTCTGGGCAGCGAAGAATTACGACGGAGATGTACAGTCGGACACTCTTGCACAAGGTTTCGGATCTCTTGGGCTGATGACAAGTGTATTGGTTTGCCCAGACGGAAAAACAATTGAAGCTGAAGCTGCACATGGCACAGTTACCAGACACTATCGTGAACATCAGAAGGGACGGGATACAAGCACCAATCCAATAGCTAGTATTTATGCTTGGACTAGAGGATTATTGCATCGGGCAAAATTAGATGGAAACAAGGAATTGTCAAAATTTTGTTTAGCATTGGAACAGGCCTGTGTTGATGCAGTGGATTCTGGAAAGATGACCAAAGATTTGGCGGCGTGTATTTATGGGTTACAAGATGTTAAAAGAGAACATTATTTGTTAACGAATGATTACTTGGACACAGTCAAAGAGAAGCTCCTTGAATTATGGAAACCGACCAGTCAGTAGATTCTACATGCAACTGTAAATGGTTTACAGTGATGCAAGTAAAGTGAAGGAAATAGAGTAGTTGGGTGAATATAGGTTTTGAACGGGTAGCCTTGGAGACGTTTTTTCAAACTGTAGCAGCTAAACGTATGTTGGCCATTCACACATTTTTCTCATTATACTTTTACCCTCCATAAACTCTTCTAAAGATCTAAACAAAATGTTTTCCATTTTGCTGACAAACGTGACATCCGTTAAAAAGTAACTTGTTTCGTGACCGTGCGGGTAGGTAAATTGTTAAGTAGGTAAGCAGTAAAAAGTATTAGCTAGGTAAGCAATAAAAGATAACTTGGAGGCAAATATGGCACTTTCGTGTGTACACCAGAGCTCTTGGTAATTCATTAACATATTATGGTGGCTTGGGATGCCCCTATAGTGTTGTTACTTTGACAAACGCAAGAA
>T0058_R_0.0355_L_1806
CGAATGAAATTTCTGGAACGTCTACAGATAACACGGGAATGAGAATAAAGGCAACGGTTTACATTAAACCACTTAAGAAATGCCTTTTCAGCATGCGGATTGGCAACTCTGAGCTCCATATGAAGAGCAAGAATTCCCCCATTTTTTCGAAAGCTGCTGAATCTGATAAGTTCAGCAAAGAGCTTGAGGCTCAAGAAGTTCTCTTCCGCGTGAACGAAGGTGAAGTCAGAGCAATTTACCGCTCCCTGGCAGATACCGTCCATGTTGTTAACATTAAACGTGGTATCATCAGTGCTTTACAGCTTGGAAAAACCAACGTTGTTGGTGCAGTGGAAGTGGATGTTAACGGTGTTTGCAATGTCAAATTTGAATTTGCCGACGGAATGTTTACAAAGACGAAGAATCTCTCCAAGTGCACGAGCCGTGCTAACACCGAGCTGGGAATCCAGTCAAGCACAATCCAAGAAATTGATGTGCCACTCCAGCCATTGAATTCAAATAGCAGATGCGCCTACAAGCTCGACATGGCGGGCCTCATTGGCTCAGTTGAATGCAAGGAGTCGCATGTTTTCAGACCTTTCTCTGCAGGATACAAGACTACATCTGGTGCTATGACCAATGTTGTCCAGAGACTAGTATTTTGGAAAGAGCTTGATGACCCAAAGTTTATGCAGAGCACAGCCAACGCATTTATGGATCTTCAGGAAGAGTCCTTACTCTTTGACTTCCAGAAAGAGCAGGTTAAACCCGAAAATACCATTGTTGACAGAATTGACAAGATTATGTCTGTCCTCGTCGACAAAAAGGCAGATATGACAGTCAATCAGGATAGTGCTCACGAGTTTGCGCAGTTGGTGAACCTTTTGAGAAAACTTGATAGAAAACGCATGACTCCAGTTTGGGACAAGTACTTTGATTGTGCAGAAAGCAGAGTATGCCAACCCGATAACGTGAATCTAAGAGACGAGAACAGGCAATATTTATTGGATGCTTTGACATACTGCGGAACCCCAACCTGTGTCTATATGGTCCATAACGTCATCATCAATGAAGTTGTTTCTGGAGAGCGTATGAACATGTTCTTGCAAGGGATTGGCTTCGTGTCACGACCAACTAAAGCCATGATCCGTGATATCATGAACATTGCCACTCGTGTACCATCAAGACAAGCATACCTTACTCTTGGTACCCTAATGTACAGATACTGCAATGCCTACCCTGAGGAATGTGTTTACGAAAAGACGAACCCTGTTACACAAGCAGAGTTGTTCTTGGAAGATAAACTTGGAAGTGAATGTGAAGGACAGGAAGATGTTGAAAGAGTGGAGGAACTTATTAGAACGTTGAAAGCTATTGGCAACTCAGGAAGACCAAGCCATGCGTGGGCAACATTGGTAAAGTGTGCTCGTAATTCCATTCACCAGAATGTCAGTATTGCAGCCATTGAAGCTATGCGACGTATGCCATGCAATGAGGACCGAATGAATGAGCTGCACAATCTTTTAAGTGATGTAAGTGTAGACCCTGAAAGACGAATCCACACTTTCCTTGCTGTTATGAAGTGTCCAAGCAAAGAGTCTCTACTAAAGGTTGTCAGTCTGCTTGAGAATGAGGAAAGTAGACAAGTTGGCAGCTTCATGAGTACTCATCTGAGGAATGTATTGGAGTCTGCTGATCCCGTTCATGACACCATCAAAACGCATTTGAAGGAAATTGTACGTGACACGCCTTTAAGGAAGATCGATCTGGAGCTCACCAAGTATTCTCGAGCTTTTGAGGGTTCCCTGCACTCGAGATGGCTTAAAA
>T0059_R_0.0522_L_1791
TATTAGTTTTCTAGTGTGTTTACTAATGGGTAGATTAGTGGGTGAAGAGGGTAGTAAGTTGTTTTCTACGTTGACTATAGTTGCGTGTGGATTACTATCCTGACTGAACTTTGTAATTAATACCCTAAATAATTATTGTCTCGATATTACTCTGTGGCGGTGGTTGCCTGGTTCTTCTTTTCTTTTTCCAGGTGAATTGACTTTTGGTTTCTTTTTTTCTTCTATGCTAGTGGTAGTGTTTTCAGTATCCGCTTTAGTTCATATGTACTCAACGTCTTACATGCGAGGAGATCCCCATATCCCCAGGTTTATGGCTTACTTATCTTTATTCACTTTCTTTATGGTAATTTTAGTGTTAGGGGCTAACTTGCCTCTCCTATTTATAGGGTGGGAAGGAGTAGGGTTATGCTCATACCTGCTTGTAAACTTCTGGTTCTCTAGGATACAAGCTAATACTTCAGCCATCAAAGCCATGCTAGTCAACAGGGTTGGAGATCTTGCTTTAATAATTTGCATGGGAATTCTGTGGGTGAATATAGGTTCCCTAAGTTGGAGTGCCTTCACTCAGGTTCCATTTTTAAAGGAAGAGGTTGGATTGGTTGTAGTGATCCTTTTACTAATAGGGGCTGCTGGGAAGTCGGCTCAGCTAGGGTTGCACACATGACTTCCGGATGCCATGGAAGGCCCCACACCTGTCTCAGCTCTAATTCATGCTGCGACCATGGTGACGGCAGGGGTGTATTTGATAATTAGGTGCTCTCCAGTCTACGAGTTGACTAGTTCACAAAACTGTTTGGTTTTAGTTCTGGGTGCTAGTACAACCTTATTCGCGGCTAGCGTCGGGCTGGCACAGTCCGACATAAAAAAGATCATCGCCTACTCTACTACTAGCCAACTAGGTTATATGGTAGCCGCCTGTGGGTTAGGTTCTTACGGTCTAGGTTTATTTCACCTTATAAATCACGCCTTCTTTAAGGCCCTACTGTTCTTATCTGCAGGGTCTATAATACATGCTTGCATGGACCAGCAAGATCTAAGGAGATTTGGTGCCTTAATTAAGAGTATGCCAGTAAGCTATATAGGTATAGTAGTAGGATCACTAGCACTTATGGGCGTTCCATTTATGACAGGGTTTTACTCAAAGGATCTAATTATAGAGGAGTCAATCCACCTTGAGTCCCCTTTGTGGGGGGGCATACTCTTATTGCTAGCGGCAGGGCTGACTGCCTCCTATTCATTTAAAATAATTACCTTGTCCTTTGCCTCCAAACCAATATCTTCTAGACTTCCCTTTAAGGGTATAAAGGAGAGTGACCTGCTTATATGCATTCCTTTGCTTGCACTTACAACCGCCAGTGTAGCAATAGGGTGTGTGGCACAGGACTGAGTACTAGTGCCCAGTCCCCACAAGATACTTACATCGATAGAAAAATCAACTGCACTGTCGGTGACAGTGCTAGGAGCTTCCCTTTCAACCATAGCCTTCAGCAGCGACAGGTTTATACTTAAAAGCAGCTACTCTAAGGTCGGTAGAGAACTGTGATCGTTCTTACAATCAGCTTGGCAGTTTAACACAGTCATAAACAACTATGTATCTCGTATTGCCTGGTCAAGCAGTTATCTTATCTTCTATAAGAATATAGACAGGGGAACCATAGAGTTAGCTTTACCTAACTTGCCTTACTTCTCCATAAGGAAGGCTACTTCTAGCTTATCAAGAATCCAATCCGGATTCATACTGAATTACGTCCTGTATACACTCATTCTGTTTTCCTTAGTAGCCTGACTTAC
>T0060_R_0.0218_L_1791
TCAATGGAGCAGTTTAGTCAAGGAGGATACTCATAGCTGCATTTCACCTTCTTAAGTCTATTCTGATCATGCACAAGTAATCTGAATCATAGAGTGAGTTAATATACAACAGTTCCAGATAATAAAGACTTTACAAAAACGATTTGCGTCCACGTTTAATGAAGGCGTTGGTAGTGGAATGACTACCGAGAGTCCAGTTGTCTGTGATATTTTATCTATGACCGAGTATCGAATGATAAGTAATCTTTGTTTGCAACATCCAAGCGGGAGTCGTAGCTCTCTACACGAACTGAAGGAGTCATGCTGACTATTGAGACAGTTGAAGGAGCCATTCGACCAACATTTAGGAATCCTTTGAAACGTACTTTCATTTTTCTTTCACTGCTATCGCTGACATTCTTGATCCTACTAGCTACACGAGGTCAATCAAATTACTTCAAGATCTTTACATTAACGCAGAATGTTTATGTCAAGGACACAACAAGGCCAAGCCAAGCTGCAAATCATGTCTATGCTATTGTGTTCGATGCAGGTAGCACTGGAACAAGGATTCATGTCTTTGAGTTCCGTAGGAAAGAAGATGGTGAATTAAAACTTCTTGCTGAAATATTTCGTGAGAAAAAACCTGGATTGTCGTCATTTGCAAATAACATAGTTAAAGTCGAAGAAAGTGTGTTAGATTTATTGAAACCAGCCTTTCAGGCAATCCCTGAACTAAAATGGAAAGAAACTCCCATTACACTCAAAGCAACAGCAGGACTTCGATTGCTTCCTGGCAGGAAATCCAAAATGATACTTCAGCAGGTAAGAAAGACCCTAGCATCATCACCATTCAAATCAAATGGAATAAAATCTGCCTCTATAATGGATGGAGATGATGAAGGTTTGTATGCATGGGAGACAGTCAATTTTCTGCTAGGGAAGTTTAAGCGATCAGGATCAAAGAATACTTATGGTGTTGTAGATGTAGGTGGTGGATCGTTCCAAGTGACGTATGCCATACCAGAAATGGGAAATGAACATGAACATTCTCAAAACATCTATGTGAGGAATGTTCGATTTGATAGACAGGATTTTAGAATATACGACCACAGTTACCTTGGCCTTGGCTTGATGTCAGCCAGATCCTCTTTGTTAAATTTGACATTTGTGGATTCTGTAGGGTCGAATAAGGTAAAAGTAGTTAATCCATGTTTTCCAAGAGGATTTTCCAAGTCTTGGACATTTAATGGAATAGAATATATCATCAGTGGTAGTGATCAGTGCAGTTTTGAAAGTTGTAGAGAAGTAGCAAAGATTGTAGTATCAACTGTCAAAAAACCAGATAACTTTGAGAAATCGAAGATATTTCTGTTGTCCTACTTTTTTGATAGAGCAGTTGAGGCTGGACTTATTGATTCCAAAGCCGGAGGAGAACTACAAGTAGAAGATTACATTGATTCTGCGCAAACAATTTGCCAGCGTGGAAATGTCAACGATCATCCTTTTTTCTGCTTGGACATGACGTACTTGAGCACTTTGTTAACAGATGGATTTGGTCTCGGTTTGCACAAGAGGCTGCTGTTGCGGAATAAAATACATGGTTTTGAAGTCAGTTGGGCTCTTGGTGTCGCACTGAGCCTTCAGTCTTAATGAAAGATGATGGATATTATTCAATGTGAATTAATGTTAGAAAATGTTACCAGTTTGCTAGACCACTCGCACGCCGCCTGCAAGATATCATGGCGTAACGGTTGAGTAAACCTTGCGGTCTTTGGATGTCTCCGATAGCTTGTCTTTTTCTTGCTAACC
>T0061_R_0.0213_L_1780
CGTTCACCAGGTTGGATATAGACAAGTCTTAAGCTAGTAAAACCATCTTAATTTGGTTTAACTTTTCCGTGAAAATTTCGGCCAGACCGAAAAAAGTGAGGAGGCGGGTCTCAGTTAGTGGTCTTGGCCACACCGCCGCGGTTCCAGTCATCCTGAGCACTGACGTTCCTTGGGGTGGAGTTGATAAGGATAGCTGACGAAGGCTTACCCTCAGCGAGGTTATCAGGGGCACATAAACCATCAAACATGAAGTTAACATTTGATAAAGAATCTGTTATTGAAGTATGCAGCGATGAAGTGGCCATTGCAGATGTCATCTCTTCAAAAATCAACTCTGTTGGGAGAGAGGATAAAGATGATGCATTTTTTGTTTGTGATTTGGGTGATGTCATTGCAAAGTGCAAAAAGTTCAATTATTGTTTACCAAGGGTTGAACCATTTTATGCAATTAAGTGCAACAACGATCCAAGTGTGACAAAGTTGCTGGTTAAACTTGGACTTGGCTTTGATTGTGCTAGCAAAGCTGAGTTACAAACTGTTCTCAGTTATGGAGTCTCTCCCAGAAGGATTATTTATGCAAATCCGTGCAAACAAGCATCACATCTGAGGTTTGCAGCCTCCAGCAATGTCTCCATGATGACATTTGACAATGAGCTTGAATTACATAAGATCAAGGATATATATCCAACAGCAGAGCTTGTCATCAGAATCAAAGTGGATGATTCAAAAGCTATTAATTCGCTGGGAATCAAGTTTGGTGCCAGTTTATCTTCTGTAAAACCACTGCTTGAAAAGGCCAAAGCACTTGGATTGAATGTCATTGGAGTAAGCTTCCATGTAGGAAGTGGTTGCTATGATGCCCATGCTTTCTATGAAGCAGTGAGATTGGCCAAGATTGTCTTTGATGAGGCGGAAGAGGTTGGTTATCACTTTACCTTGTTGGATGTCGGAGGAGGATTTCCTGGTAACAATACAGCGAAAATATCTTTTGAGGAAACTGCTGATTACTTGAACAAGGCATTTGATGAGTTTTTCCCACCGTCGTCTGGTGTCAGAATTATAGCTGAACCTGGGCGATTTTTCGTCTCCTCTGCTTTTACCATCGCATGCAATATCATAGCAAAGAGAGCTGTGTACTCGGACCCAAAGAGTGACAGCCCTGATGGTTTTATGTATTACGTTAACGATGGGGTTTATGGATCATTCAACTGTGTGTTGTTTGACCATACGTACCCTAAAGCAAAGCCCCTTGACCCTCCTGAGGGTAAAAAATTGTACAAGTCGAGCGTTTGGGGACCAACATGTGACTCCATGGACTGCATCAGCAAAAGCGAAATCCTTCCCAAGATGGATGTTGGTGACTGGCTCTATTTTGAAAACATGGGTGCTTACACCTTGGCCGCTGCGTCTACTTTCAATGGCTTTTCAAAGTCCATTGTTGTTTACATAATCCGAAGTTCCCTCTATGGGATAGCAGCAGATTTGTTTCATCGTCCATCAGAGCACAAAAAGAAAACTTTGTTTCAGGAAGATGCAATTGCCAATATCAATTTGAACAAAATCGAAGCTGTTTTCTGACACGCGGTCAATGCACTGCTTGGGCAGCAAGGATTCTATTTATTGCTGGAGATTGATCCCTTGATAATGACTCGACTGATCTTGGTCGATGATACAAGTTTTCAAGGGTGTCCCTTGCAGCGATGGAGTGTTTACGTGTTACTAACTGTACCTACGCTCAGTTATTGTATTGATGTTCGAATCCTTACTTTATGTATAGTCG
>T0062_R_1.6706_L_1707
GGGTATAGGCTCTTTACTGCTGGTTATGTCCATAAAGAAGCCGGCGTTAAAGTTAATTATCGCTATGAATACCTTGTGTTTAATCAGAGGATTATTTACACTGAATCATCTTATTAAAGATATGTGGGGGTAGTAGCGGTGAGCGAACCCCCTACAAAACAACGCTATTTAAGAGTAACAACTCTCAGCGCTACGTTAGAGACCCATAGGGGAAGTACTGTGAAGGAAATACCTAAAAAATAGTAACACTTATCACTTCTACCTTTTGTATTAGGGGGCAGCTAGTGTTTCCTAGCACAGCTTTGTTCTATTAGAGGAAAAGTTAGGAATCCCGAAACTAAGTGATCTAATCCTGAGCCGTAGTTGAACTAACCGGTGTATGTGGAAAAATGCTCGGAAGACTTGGGATTAGGGGTGAAACTCCAGTCGTACTTAGATATATCTGGTTCTCTACGAAAACCATGTAGTGGGTTCCCCTAGTTAGCTGGAAAACAGCTTTGGTAAGTTATTCAAGTTGAGGTGGGGGGATCAGCTTATGGGCGACAAGGTCCATAATCTAGGGGTTAATTCCTAGTTAAAGTTAAAATAGAGTGCTTCGCTGCAACACAGTTTAGGTAGGCTTGGAATCAGCCATCCTTTAACAAAATCGTAACAGATTGTCTTGATTAGCGCTAAACACAATTATCCCACTAAATTTAAACTTTTGTAGGTAGTAGAGCGTAACTAAGCTAACATGGGAGACCAGTTGGTTAGTGATAAGGCTGCCATAAGTAGGACTTCTGCTGAAGCGGGTACACAACCTCTAACAGTAAGAGGACGAGAATTTTACTGATTATTTAGTAAGCAGGAAAGTAAGTAGAATAAGATTGTATTATTAGCAGGAGTTAGAAGGATAAGTAGAGCTAAGGAACTCGGCAACTTGTTAACACAATTGGAAGATTGACTGTTTACCAAAAACATAGCTAACTGCTACAATACGTTTGTGTATAGTTAGTGAGACCTGCCCACTGATTAGCATTAATAGTGTTAGTTGAAGGGCCGCGGTAACTCTGACCGTGCTAAGGTAGCATAATCAATCGCCATGTAATTTGTGGCTGGAATGAACGGTTTTACAAATCTTCCACTGTCTCAGCTTTACCCCTACTGAAATTGAATATGCTGTGAAGATGCAGCTTATACTTGGAAGGACGAGAAGACCCCGTTGAGCTTAACCTCCCCCCTTTACCTCCATTTGAAGCCTTAGGGAGACACGAGTACTGAGGGGAGAGGGGTTTGGTTGGGGCGACCACCTAAATAGTAGTAACTTAGGTAAACTAAGGTTAATTGCCAATATAGTAAGCTTGATTAATAGACCGATAGGTTAGTTAGATAGCAGTTATAGCTAAGTTATAGTGACCCTCCGTTCTATGGAGAAATTAGATAAAAGTTACCACGGGGATAACAGGGTTATCTGGCTACAAAGTCCATATTGAAAGCTAGGTTTGCCACCTCGATGTTGAATAGCAGTGTCCTAGGGGTGCAGCAGCTCCTAAAGGTTGGTCTGTTCGACCATTAAAACTGTACTTGATTTGAGTTCATTCCGTCGTAAGACAGGAAGGTTTCTATCCTCCAAGACCAATAGTTAAAGGTACAGGTTAAGTAGTACGAAAGGAACCTTATTACCCCAATGATATAAGGATAACATAGAAGTAAACTCTGAAAGAAACT
>T0063_R_0.0912_L_1701
CAGCCGGAAACGACACTGGTGACATGGATGACGCAAAGGGAAAGTCTGAAAAACTGCGTGAAATGAACGTCAAGATTGTAGCAATTGGTGTTGGAAAAGACGTTCCTAAAGATCAGTTGTTAGATCTAGCTGGAGATGAGGAAGATGCCGCTGCCGTGGAATCTAGCGAGAAACTTCCTGACGTAACGCCAATCATATCCTCAGCTGTAGCTGATGCAACAGCTTCAAAATACATTCAAGACGTGGTATTCCTTTTGGGCTTCTCTGGTCCAAGTGCCTTTTTGGATATGGATCTCCAGAAGGATATGGTGAAAAACATGCTGGATGAACTTGAAAAGAAGAAGGCAGTTTTACGAGTCGGTGCTATTCAGTCTTATCCGACAGGTCCTGTGGAGGTGATCAAGATGACACCGGAGTCGAGCGCCCAAAGAATGACAGAACGCTTGCCGACGCTGAGATCGTTTAATGGCGAGAACAGGATCGATCTCGGGCTCGATTTGGCGGAGAAAGTGTTATTCGGAGAGCACGGAAGAAAAGGAGCTGAAAAAGTGGTGGTTGTGTTTACAAACAAGAAGGCAGCGGATGATCCCAAGCCTGCGGCAGATGCCTTGAGATCGAAAGGAGTGAAAGTGATTGCCATAGGGATAGGTTCGGACGCAGACGAAGAGGATGTACTAAGCATTGGAGGTAAAGAAGCCGATGCACCTATTGCCGAGTCTGAGGACGATGTGGACGATGTAGCAAAAACGGCTGCAGATGAAGCCAAAAAAGATCCTTGCAAAGTGGTGGAGTGCGATTTCGACGCAGTTTGTTTGTCAAGAAATGACGGCAATGCAGAATGTAACTGTCCAGTCTGCCAAGGCGGTGATGCTCTAGAGCCGGTGTGTGGCAGCGACGGTAAATCTTACGCGGACGAATGCTACGTGAAAGAAGCTTCGTGCCAGCAGAAGAAGAATATCGAAGTTGCCAAGAAAGGGCCATGTGGCGTAAAAGGTCCATTAGACATCATTTATGTTATCGACACGTCGGACGACGTGGATGCCAGGACATTGGAAGCCATCAAAAAGTTTGTAAAGAACGACCTGAAGATGTACAGAATCGCTCACAACGATACATTGGTCGGTCTGGTTTGGTATGGCGAGGAATCAAAGCTTGGATTACCGTTGAGCAAAGGCAAGGACGTTGACGTAGTGATACGACATCTGGCAAAGCCTGAGTTGATCAAAGGGCCAAGACGACTTGATGTAACTTTGGAATTGCTAGGCAGAGAAGGTTTCTCGGTTGAGCAAGGATCTCGACCAAATGCAGGCAAGGTGGTAGTGTTTGTAGTAGCTGGCAAAGACACAAGTGGAAGGGAAAAGGCAAAGGAAAGTTCTGAAAAGCTACGTGGCATAGATGTCAGGATCATTGCCGTTGGTGTAGGTAAGGACGTTCCGAAGGAGGAGTTGTTTGATCTTGCTGGCGACGAGGAGGACGCTGCTCCAGTGGAATCTGGCGAAGATCTACCAAAGACAACACCGGTAATTTCGTCGGGTGTAGCAGACGCAACAGCAAAAGAGTACAATCAGGATACCGTGTTTGTTGTTGGATTCTCTGGACCAAATGCAATTACTGACATGGAGATCCAGAAGGCGATCGTGGAGAAGATGTTGCACAAATTTGGGAAGAAAAAGGTCGACCTGCGTGTGGGTGCTATTCAGT
>T0064_R_0.0795_L_1700
AGACCTGTAAAGGACAGTCCATTTGAGGTGATGATTGAACCCGATCAACTCCGAGAGCCTGGTCGAGATGACAGGGATGGTGACAGACCTGGCGAACCCGGTGATGATGACGATGACAGGGATGGCAGAAGAGGCCGGCGTCGTCGCAAGCCGAAAGCAAAGGCAGACGTGCGCTCACCAGACGTTAAAGTGCCAGATGATCTTGACCTTATTACAGGAGTTGTCGAGCGACCTTCTGGTAAGAAAGATCCGTGTGACGTTTGCGAAGGTCCCGACAAGACCATGGAGTTTATATTCGAACCCGAAGAGCCTGGTAAACATTTGATTCACGTGAAGAAACGAGGTAGACCTGTAAAGGGCAGTCCGTTTTCGATAATTATTGAACCTGAGCAGCTAAAAGAGCCTAAGATTGCCCCTACTGTGGGAAGCCCATGTGAAATGGGTCTGCCTGCAACGGATCTTAATATACCAGATGATCTTCCGGATCTCAAGGGATACCTGGAGCGTCCGTCGGGCAAGGAAGAGCCAGTGGATATTAAGGAAGGACCCAACAAGTCACTTAGTGTCTCATTTGTGCCAAAGGAACCAGGAAAGCACCTTCTTCACATCAAGAAGAAGCGACGACCAATTGACGGGAGCCCTTTTACCGTCGTCGTCGAAGAGTCTGCGCCACAAGAACGGGGCCCAGTTGTTGGCAGTCCTTGTGATGTCAATCTTGAAATTCCAGGATTGAAGCTGCCAGACGACCTACCCGATCTTAAGGCCGTATTGTCACGACCCAACGGAGAAAAAGAGAAGCTCCCATGCAACGAAGGGCCCAATAACTCGTTATCTATTAACTTCACACCTAAGGAAGTTGGAGAGCATTTGATTGAAGTCACCAAGAAGGGTAGACCGCTACCTGAGAGTCCTTTCAAGGTCATTGTAGAAGAGGCTCAACCAAGTGAAAAGGAGCCGACCGTTGGAAGCGAGTGTGATATCAATCTTGAGATTCCAAATTTGAATCTGCCTGATGATCTGAAACATATTACTGGCACACTGAAAAGACCCTCGAAGACATCGGAGGAACCCCTTGATGTTCACGCTAATCCAGATAATACGCTCGGAGTAACCTTCACACCTACTGAGCCCGGTCCTCATGAGATTGGCATTTTGAAGAGAGGCAGACATGTAAACAGCAGCCCATTCACTGTCAATGTTCAAGAAGCTAAGCCTGAAAGAGAGGCAGGACCTACTGTTGGTAGTCCATGTGATGTTAGCATCGAAATTCCGGGCATTCGTATTCCACATGACCTGAAGTACCTAAACGGATCGTTGACCAGACCCACTGGAAAGGAAGAACCACTCGACTTGAAGGCTGGACCCGACCAGACACTCATGGTGTCTTTTGTACCGCAAGAACCTGGAAAACATTTAATCAACATCAAACGTGGTGGTCAACACGTGCCAAGCAGCCCAGTCGTTGTCATGGTGGATAAGGCCAAGCCAAAGAAACCAGGACAGCAATGTGATGTTGGTCTTGAAATTCCAGGCATTAAGCTTCCAGATGATTTGAAGTATCTTACTGGAACAGTGGAAACACCTTCAGGCAACAAGGAACCAGTTGAACTTCAACCAGGACCAAACAATAAGACAATCCTTGTCTCATTTTTGCCAAAGGAAGTTGGAAAACACAAACTGCATATCAAAAAGAATGGATC
>T0065_R_0.1521_L_1683
CTTCCGCAGGTTCACCTACGGAAACCTTGTTACGACTTTTACTTCCTCTAGATAGTCAAGTTCGACCGTCTTCTCAGCGCTCCGCCAGGGCCGTGGGCCGACCCCGGCGGGGCCGATCCGAGGGCCTCACTAAACCATCCAATCGGTAGTAGCGACGGGCGGTGTGTACAAAGGGCAGGGACTTAATCAACGCAAGCTTATGACCCGCACTTACTGGGAATTCCTCGTTCATGGGGAATAATTGCAATCCCCGATCCCCATCACGAATGGGGTTCAACGGGTTACCCGCGCCTGCCGGCGTAGGGTAGGCACACGCTGAGCCAGTCAGTGTAGCGCGCGTGCAGCCCCGGACATCTAAGGGCATCACAGACCTGTTATTGCTCAATCTCGGGTGGCTGAACGCCACTTGTCCCTCTAAGAAGTTGGGGGACGCCGACCGCTCGGGGGTCGCGTAACTAGTTAGCATGCCAGAGTCTCGTTCGTTATCGGAATTAACCAGACAAATCGCTCCACCAACTAAGAACGGCCATGCACCACCACCCACGGAATCGAGAAAGAGCTATCAATCTGTCAATCCTGTCCGTGTCCGGGCCGGGTGAGGTTTCCCGTGTTGAGTCAAATTAAGCCGCAGGCTCCACTCCTGGTGGTGCCCTTCCGTCAATTCCTTTAAGTTTCAGCTTAGCAACCATACTCCCCCCGGAACCCAAAGACTTTGGTTTCCCGGAAGCTGCCCGGCGGGTCATGGGAATAACGCCGCCGCATCGCCGGTCGGCATCGTTTATGGTCGGAACTACGACGGTATCTGATCGTCTTCGAACCTCCGACTTTCGTTCTTGATTAATGAAAACATTCTTGGCAAATGCTTTCGCTCTGGTCCGTCTTGCGCCGGTCCAAGAATTTCACCTCTAGCGGCGCAATACGAATGCCCCCGGCCGTCCCTCTTAATCATGGCCTCAGTTCCGAAAACCAACAAAATAGAACCGCGGTCCTATTCCATTATTCCTAGCTGCGGTATCCAGGCGGCTCGGGCCTGCTTTGAACACTCTAATTTTTTCAAAGTAAACGCTTCGGGCCCCGCGGGACACTCAGCTAAGAGCATCGAGGGGGCGCCGAGAGGCAAGGGGCGGGGACGGGCGGTGGCTCGCCTCGCGGCGGACCGCCCGCCCGCTCCCAAGATCCAACTACGAGCTTTTTAACTGCAGCAACTTTAATGTACGCTATTGGAGCTGGAATTACCGCGGCTGCTGGCACCAGACTTGCCCTCCAATGGATCCTCGTTAAAGGATTTAAAGTGGACTCATTCCAATTACAGGGCCTCGAAAGAGTCCTGTATTGTTATTTTTCGTCACTACCTCCCCGGGTCGGGAGTGGGTAATTTGCGCGCCTGCTGCCTTCCTTGGATGTGGTAGCCGTTTCTCAGGCTCCCTCTCCGGAATCGAACCCTGATTCCCCGTCACCCGTGGTCACCATGGTAGGCACGGCGACTACCATCGAAAGTTGATAGGGCAGACGTTCGAATGGGTCGTCGCCGCCACGGGGGGCGTGCGATCGGCCCGAGGTTATCTAGAGTCACCAAAGCCGCCGGCGCCCGCCCCCCGGCCGGGGCCGGAGAGGGGCTGACCGGGTTGGTTTTGATCTGATAAATGCACGCATCCCCCCCGCGAAGGGGGTCAGCGCCCGTCG
>T0066_R_0.015_L_1673
CTGTAGGTGGAACTGAGAAACAAACAACAAAGCCATTATTGGCTACAACTACCGGTAGTAATGTTCCAGATATCGATGATGAAGATGAAGATCGTTTGTCTGTAGGTGGAACTGAGAAACCAACAACAAAGCCATTATTGGCTACAACTACCAGTAGTAAGGTTCCAGATATCGATGATGAAGATGAAGATCGTTTGTCTGTAGGTGGAACTGAGAAACCAACAACAAAGCCATTATTGGCTACAACTACCAGTAGTAAGGTTCCAGATATCGATGATGAAGATGAAGATCGTTTGTCTGAAGGTGGAACTGACAAACCAACAACAAAGTCATTATTGGCTACAACTACCGGAAGTAATGTTCCAGATATCGATGATGAAGATGAAGATCGTTTCTCTGTAGGTGGAACTGAGAAACCAATGACAAAGTCATTATTGGCTGCAACTACAAGAAGTAATGTTCAAGACATCGATGATGGGGATGAAGATCGTTTGTCTGTAGGTGAAGCTGCCAAACCAACGACAAAGTCATTATTGGCTACAACGACAGGAAGCAAAAATCCGGATATCGATGATGAAGAGAAACCAACGACAAAGTCATTATTGGCTACAACTACCGGAAGTAATGTTCCAGATATCGATGATGAAGATGAAGATCGTTTGTCTGTAGGTGGAACTGAGAAACCAACGACAAAGTCATTAGTGGCTACAACTACAAGAAGTAAAGTTCCAGATATCGATGATGAAGATAAGGATCGTTTGTCCGTTGGTGGAACTGAGAAACCAACAACAAAGTCATTATTGGCTACAACTACCGGAAGTAAAGTTCCAGATATCGATGATGAAGATGAAGATCGTTTGTCTGTAGGTGGAACTGAGAAACCAACGACAAAGTCATTATTGGCAACAACTACAGGACATAAAGCTGCAGATGTCGATGATGAAGATGAAGATCGTTTGTCTGTAGCTGGAACTGAGAAACCAACGACAAAGTCATTAGTGGCTACAGCTACAGGAAGTAATGTTCCAGATATCGATGATGAAGATGAAGATCGTTTGTCTGTAGGTGGAACTGTCAGTCCCACATCTCTTCGCTCGTTTCTGTACTTCGAAGTCCACAACAAGGGAGACAAACCTGCCGTTGTTAGGTTTCATTTGCAAGGGAAAGAAAAAGAGTTTCTTGTACCAGTCAATGGATTTGGGTATCAAAAGCTTAGATTTAGTGGAAGCAGCAAAGTGACACCATTGAAATTCGTTGCCTTCAACCTTGAGAACGGCAAACAGTTACCTATAGATGGACAAAAGTTTGTTATGGTGCAACCATCGCTCGCGGGAATGAAACGGACATCCTACATTCCTGAACGCTGGCCTAAACGACAAACGTATTTCCTGGATTTGAATGTATATAATCAAGGACGAAGAGATATAATAGTCAAGTATCAGGCCGATGGAAAAGCAAAAAATCTATTTGTTCCGCGAGGAAATTGGCGTCCAATATCCATCACACTCAATGCAACTAACATTCCTTCGCCTATTAATTTTAGAGCATTTGATTACATTTCCAACACAAAAGTTGCAATCAATGGTGACTATGTTTTAAGACTTCAACCGTCACTCACCAAAACGACACTGAAAGCATTTACATATGCTTCAGGTAATAATCGTCCACTCGAT
>T0067_R_0.0293_L_1672
AGATAATCATGGTCGAAATTGAAGGACGACGGCCAAGCATTGAGTCGCTCAGCCGATCGATCGACAGAACACGTCGTGACGGGAGTGTGCAAATACAGATCAAGAAACTTGGCGAAGTTAACCAGATATTCAATGATCTGATACAGAGGACAGAGCGTAGGCGTGAGGAAATCGTGATAGTTTACAAGCAGAACGTTGGACACTTTGAAGACTGGTTGCTCAAAGTTCTCCGCTGTCTAGAATCTGGGGAAATTTTGACAACAGACATTCTTCTGTTCGAAGAAGCTTTAACAAAAATTACTCAGGACGTCGAAGCGCATCGACAGCTATTTCAGTTGATCAATCAATGTGGGCACGAGTTGATCACACTGGAAAAGAACAGACGTGCTTCTGACTTGCTTCCTATTCTTGATCGAGTCAATAAGAACTGGCAAGCTGTAGCAATACAGCTCATGAATCACAGTCATAAATTCGATGAAGTGGTAAAATGTTCTGAAAAGTATCACGGAACCCTACAACCACTCAAAGCATGGTTGGATAAAATGGAAGGGAAAGTTACAACCTTGGCGCCTGTGGCAGTGGAACCTCAGGTTATACTTGAGCAAATGAGCGAACAGAAGGCTCTCCTGAATGACGCGTACAATCATAAAGGGACGCTTGAAATTCTCGGCAATGTTGCAGATGCTTTACTCAGCATTATTCGGGGTTCTGATCTGCAAGATCCTTCCAAAGGAAACAACGTCATGTTGGAAGTTAAAACAGTGTGGGGCAGATTTGAAGACATCCACACCATATTGGAGACCCGTGGTGTTACTCTTGAAGCAACCCTGACATCCGCAGAGCGTTATCAGGTCGCTTACAGTGAACTTATTGTTTGGCTCGAGAATGCGGAGACTGCTTCCGTGACGTTCGAGACACCCGTGAAAGGGTTGGAATCTGTCCATGAAAAGTGGAGTGATTTGCAGGTCTTCTTGAGAGACCTGGATTACGGAAGTGCCGAAGTTGAAAAGGTAATCGAGCTAGGGAGTTCGCTTATCGAGGGCCGTGAAGGTGTCCGTGGTGCCAACACAGAAAAGATACAAATCGACGGAACCTATGCCCGGTGGAATCGTTTGACGAAACGGGTGCAAGAAACAGAGCAGTTGCTGCATACTGTTATTATTGACGTGTACGATAGCGAAGTGACCAGGTTAGTAAAATGGATATCGGAAACAGCGGTTGAAGTTGACAAGATACGTTATGGAAAACCAAAGCCAAGTCAACTGGAAGTGATTGTTAAGACGATAGCTGAAAATGTAAACGAATTCGAACATGTATTGTACGTCATTTATATCACGTTCCAAGATGTTAGTCAAGTTGACGTCACAAGAGTAAAGATTTCTTCTGAATCACTTGTCACGGTGTATTCGCGCTGGGATGAACTCAGACGAAAGGTTAACGAAACCCCTGCCTTGGCAAGAACTGTCGTTATGCGAAGCCCTCAGGAGATTGAGAAAGATCAGTCAGGGGAAAGGTTGTCGACCATTTTGTTAGACACTCGTAAACGAAGAATCATAAGAAGTCCAAGAGAATACTCAGTTGAAAGGAAGGTACCAGCGCTTGAAAAAACCTTAGCGTCAGTTGACCAGGGGCAGCTTGAATCACAAGAGCAAATGTTCTTGTTGTCAAGGAC
>T0068_R_1.0615_L_1662
AAGGAATAAGTGATTAATTAGATATATGTTGTATTGTATACATTGAATTTCTACTTCGTTGCTTGTTACTTATAACATATATTATCAACATATTATCACATAATATTTTCTGTTTTTCCTAGCATTCCATTGGTGCAGTTGGTAACATTAAAATGGGTCTTCGTGGTTCATTTGCATTGATTGGTTTCAAAGGAACTGGAAAGAGACCAAATTGGGTCAAACAATTTGTTGCCAAATCGGGACATGGACCAGCAAGAATTATGTACCAATTGTGGTTATTTGGATACAGACTGACAGGAGGTTTCAAATGGGGACGATTTCCAACAGGTGGAAAAGGGAAAGGCAAAGGAACTCAGCTGAGAGTACAAATAAAAGCCAGTGGTTGCAATGATCCAGGAGTCAATGGAAAATGCGGCAAAAGTATTGGATCTATCGTTGTCAATGGCAAAGAAATGAGTTTAAGGAAACGAGGTCTCAATATCGTTGCTTATCGCTATCCAAGTGGTAAATATTTGAGCAGAATCAGTATCGATTTCCATGGAGATAAACATGCAAGTTCCAAATTGCAAAAGTACATTGGACGTCTACCCATGAATACCATCATCTTTATAACCAGTCAAGACACGTATGATCACTATTTCGATGCAAGAGCAATTAAAGTATTGCATTCCATTGGTGCAGTTGGTAACATTAAAATGGGTCTTCGTGGTTCATTTGCATTGATTGGTTTCAAAGGAACTGGAAAGAAACCAAATTGGGTCAAACAATTTGTTGCCAAATCAGGACATGGACCAGCAAGAATTATGTACCAATTGTGGTTATTTGGATTCAGACTAACAGGTCTCAAGCAGATTAAAATTGGCGGGCAGATTGGCGGACACATAAATGGTGGAACGATACTGAAGAAATTTAAAATTACTGGACCAATGGGTGGTGGACATTTTAAAGTCGGTAGCCTGAATCTTGGAAAAATGCCAGCTGGATTCCACTTCAAGAAAATCAAGATTGGTGGACAAGGTAAACTAGGGCATCTTGGAGGTGGTACCATTAAGCTTGGAGAAATGCCAGCCGGATTCCACTTCAAGCAAATCAAGGGTGGTACCATTAAGCTTGGAAAAATGCCAGCCGGATTCCACTTCAAGCAAATCAAGGTTGGTGGGCAAATTAAAGTAGGCAGTCATGGAGTTGGTGGGAAAGTTAACGTTGGTCATCTTGGAGGCGCAATCAAACTCTTCGGTCGCAAAGACGTCCCGCATCCCGCGAGAGCCAATGACGTCGCTGATGGAACTGAGTACACTGACAATGACGTCGCTGATACTACTGAATCCATTGACAACGCGGTGAACACAATTGCTCATTAACCGGAAATACTAGTCGAACTATTTTCATGTTGTGTATTTTCTATTTAAACTAAGTATGGGGTTTCTTTAGCTGTCCAATCCTGTTTGTCCTTTAAAGTATTGTTTTGTCAATATGCACAATCGTACGTCTTCCACATGTTGGAGCTTACGAAGTATTTTAATAGGCACACACTACCAATGTATGTTTTTGCTCTTAATGTCTAGTTTAATGGCTATTGTAAACAGCCATGGACTCTGAAAAATATAATAAAAATGACCTTGTAAAACATTAATTATAGCTTTGGGAATAATTAAATAAATC
>T0069_R_0.0889_L_1660
CGAACAATTTATGGTTATATCAGAGACATTCCAAAGAAAGACTTTGAAACATTTTATGGGGAAGTGGAATCAGTTCTTGAGAGCAGTAGGGCAAAGATATGGAGTACATTAAAGAAGAACTACCGCAGCAGTTACGAGAAGATTGAGAAGATTTATTACACAAGTCTTGATAATTACGGAAGATATTATAAACAAGTAGTAACACCAGCAACTGACTGGCTAACTTTAATCAAGAATGCAACAATGGGAGTTTACGAAGATAACAAGATACAGTGTGAAGAAGTCTTCAACCATTACAAGTTCATCGCCATGGAACATCTCAAAGAGAACTATGCGGAACTAAAGAGGTTGATGCTTGAGAAATACACTGCCTGGTACAATTATTGGGTGTCTTTGATCGGAGAGTATGAAGACATGACTGTGGAGGATATTGCGATGCTTATTTACAAGAAAGGAGTGAAAACGTACAGTGATACGTACAAGAAGGCCGAGATGAAAGTTGCAGAACTCAGAGTTTTGTTTGAGAAAGAAAGAGAGTTGCTGACCAAATTCTACCGAATTGGTGACTTGCAGATGAAGCTGTATGTTGCTCGATTTGAGAAGAAATTTTTGCCCAAGCTGAAGAAACTTTACGTTGTAACATACGCTTATCTAAAGTACGGGTCAGAGGAAGTGTACGCCAGAGGCATTGAGGCCTACGGAAATGCTTACAAGACTGTTACAGCCTTCTATGAAAAAAATAAGAAGCTAACCATAGAGCAGATGTACAACAAGGCAATTACCTTAACCACCACCACTTTCAGAGACTTATACAAGAAATCGGCTGAAAGAGTCAAGGCATACTATGGAAAGGTCACCAAACTTACTAAAGATGTATTGCCAGAACTTAAGAAGGAGTTGGAATCGATTTTCAATCAAACACTCCGTGCTTCGGTCATTCTTGCAAATGCAACTATTGAAAACTTTTATCCGCAGTACATGCTGATGAAAGTAACACTGAATGATTGTGTCCAGCGCGCTGTATACTATGGCACTGGATTGTATGAAACATCAAAAGCATAAGTGAAGGTGCAGTTAAAGAAATTGGTGAAACTTGCCTTGAAGTTGTTGCAATCTATCAGGGAACATCCAATCTACATGCAATACAAGAAAGAGATTCTTGAACACAAGTATGTCAAGGCAGCAGTTGCTCAGTACAAGGAAACTTTGTTGCGTTTGGATGGCAAGTTCCAAGAGTTAGTGAAGATGGCAAGGGAACTTTTGAAGCACGAGATGGTCATCAACGCAAAAGATAAAATCTCCGAGCTGGTCAAGAGAAAAGAAGTAAAGAGATTGATTGAGATTTTGCAACTTATCAAGGAAAGTGCAATGTACACTGTCGAACAGCTGAAACCAAAGATTCAGGAGTTGATAACAAAGACCAAGGAGACGATCGGTGAATTGCCTGCACTTGCATCCCGTCAGATTACATTCTTCCGTCAATACCCTGAAGAATGTGTTTGGACAAGCTACAAAAAACTTGCAGGTGCATGGAAGAAGCTGAGGAATGTTGACCTCCAGACGTTATATGAAAACAAACGTAATGATTTCATCTCTTTAGCCATTGACGTTACGGACCTGAGAACTAAGGAAACTGTCATGGACGTTTTGGCCAAGGCTA
>T0070_R_0.0816_L_1659
AACTACCAGCGACAGATCGACAGCCTTCAATCCACCGTGGATGCTGAATCACGTGCTAAGGTTGAACAAGCCAGAGCACGAAAGAAGAATGAGGGAGACATCAGTGAACTGGAATCCCAACTGGAGACTGCTAATAGAATAAACGCGGACCAACAGAAGTCTGTCAAGAAATTGCAACAGCAAGTTAAGGAATTGCAAGCAATGATTGACGACGAGCAACGCGCCAGGGAGGAAAGTCGCGATTTGATTTCTCGCTCAGATAGAAGAGCAAATGACCTTGCAGCTGAGTTGGATGAGCTAAAGATGGCTTTGGAGCAAACCGAAAGGGCTCGCAAATTGGCTGAGAACGAACGCGGCGAGAATGCAGAACGCATCAGTGAACTCCAGGCTATGAACAATGCTATGCAGAACGCGAAGCGAAAAGTGGAGGGTGAATTCCACAGCATGCAGGAGGAGATCGAGGAATTAGAGAACGAGGCTAAGGCCAATGAAGAGAAAGCTAACAGAGCAATGGCTGACGCCGCAAGAGCACAGAGCGAGACTGCTACTGCCCTTGAAGCAGCCTCCAGTGCTGAAAAGGCCAAAGCTAACCTGGAGAGACAGTTACGTGAGATGCAGGCACGATTGGAGGAGGCCGAAGCAAGTGGTGGGAAGCAGCTCAAGAACCAAGTCAGGAAACTCGAACAGAGAGTGCGAGACTTGGAAGCCACTTTGGATGACGAAGGCAGAAAGAATAACGATTTGCTTAAGAACAACAGAAAGGCTGACAAGAGAAATAAAGACTTACAATTCCAAATGGAAGAAGATCGCAAGGCAGCAGAAAGGGCACAGGATCAGGTTGAAAAGATGGCACAGAAATTGAAAAAATTGAAGGCAGCCGCAGAGGAGGCCGAAGCACAAGCTGCATCTAACTTATCCAAATTCAAGAAAGCACAAGCCGAGCTTGAGGATGCCGAGGAACGTGCAGAAGCTGCTGAACAGGCTCTTGCCAAAGCACGTGCACGCGCCAGGACAACTGGCTCTGCTGCTGGCGGTGGCCTCAGGGCATATTCCAGTTACTCATCACGTTATGGAAGCCGCTCCAGATCACCTAAAACTTCAAGCAGACCCACCACGCCCAACGAAAACAAATCTGATGGAGAAGAGGATTAAAGAGCATTCCCTTCATAATTACCGGATTTTTCAATGTCTAGCCGAGCTCCAAGTGGTGCAAGGACACCAAGATCCCGAGCACCACCAGTTGATGAAGACTAAACTCACTCCATTCCTGACCCCACTTCTATTTTGTCTTGATGTGAATTCCACCACATAAACGTCTATCTTCAGTTGAAGAATACTTTGGTCGTGGTTCAAGCACTAGTTGTAGCAAAACCAATTTCTAGCAGTTCATTCTTGTAGTTGGCATAACTTATAGTCATCTTCCCATGGACTTTGCTGGCAAATCAAATAGATTGTACCTTCTAGTTATTTAAACCAATCATACCTTGCTGTGGAGTAGGTGTTTTAGTCGAGATGAAGAAATGAAAGGGGTGAATGTACAAAGTTCTGTCTTTTAATAACCGACTGCCCCTCTTTGTGTAAAATCGGAAAAAAATTGTCACTTAACGCTATTTCTTAATTGTTTTTTTAATGTCGTATTTTCATCCTCTAGTACGTACT
>T0071_R_0.0244_L_1658
GTCACTGTGGGTCGTCTTCCAACATACAGAGCTGTCATTGAAGCTGCACGCCTTGGATCTCCATGGATTTTGCATTCTGTGTTTGTAGCCATTGCTAGATTTCTTATAGGTGTTATGCTGGTCTTGGCAAGCAGAGCCATTCTCAAGATAGTCGCCAGAAGCGTCTTTGCTGCTACGTGTGCAGCCATGAGCATCGAATTTGAGACAGGTGCCAAGAAGAGAGAAACATTTCATACAGCGTATGGAAAGAACTTTATTCTGCCTCCTGTCCATGCCAAGACGGAGAAAGCAGAGGATAAACCCAAAGAACTTGTCGTGGAATCCTTACAGCGACCATGGAATCTTGATCATGCAGTGAAATTTGTAACATATGTTGGCATGGGATTCACGTGCTATTACTTCTGCCTCGTCGCATTTCATTGGTTGGGTCTTGTTGTATCATCGTGACGTAACTAAATGTGCAGATCTTTTTCTTAGTAATCATAATTGTGTGACTGCATAGCAATGCATTATGGGTAACAGGCTCGTGCATTCTTACGCCAACGTTATCCCGCGGAATTGCTTTTACAAATTAAGTGCCAACCTTTATCTTCTGTCACATCAGTGTGAAAAATTGTATGCCCAATTACGAGTTTGCAGTTTGAGTGACGCTTGGATGTATCGTGAGAAGAATACCTCGGGTGTCAATTCATTCACGAGTAAGTTCACTTCATTCTACTTGTTACATGTGCAGTTGTCTTCGAGACATCTTAAATTAAGTTTTAGAGTTATGTAGTTTTATTCTGTTTTAAAAATTAAGCCCAAACCCTAAAGATAAGCATGGATGCTGTTGTTTGACACTTGCTGAAAGCATGCTTTATAAAGATTATTTGGTTTTCATTTGCCTGGGGAAAACGAGGCAGCAACAGTTGAAAATTGGATCATGATTCTCTCCACAGAATCTTAACGAATGTCTTCTAAATTCAATATATAATCAGGAATGTGGTTTCTGTTTCCTATGGGATAGACAAATCCACTTGTCTTGCACTTTGCTTGGTATGAGGTGTGGAGAGAAGTAAAAAGGAGGCAGATTGTGTCGCGTTGTGGCAATTGGACACATATAGTTGATTTGTGTTTGTGACAGAACCTGAAAAGCAGTGACTGAAACAAGTGATGCCGCTATTGGACAATTGCAAATAGACAATTCGTTATCGCTCTATTATTATCGTTAATGTATATGGAACAATGAACAGATACTGAGAGGACTATCGCTGCCAAACTGAAAATAGATTATTCGTGTGGTTTCCATGTTATCTGTGTACAATATGAACCAGAGACAAGGTTAAAGGCTGTGGAACATTTGACTGTTGACGTGGAGTCTTGGTAATATGTGGAATTCAATCAAGCTATACAGTAGTGTAAATGATTTTACTTGCTGGAAAAAGATAGTTATTATTATGTCGGTAAACTGTCACTGGGGTCAGGATTATGCAAGTTACGGAAAGTGTTGCATCTTACTAAAATAAATGAAGAATTTGCATCTGTTTTGCAGGTAGATGAAAAGTTGGGAATAATGTGATCTCTAGCAGTGATAATGGATAGCTTGTATTTTCCCATATGTTAATGTACACTTGTATGAGATACAGAGAGTATGGAATTAGGAGTAGTCTTGTTCCTGA
>T0072_R_0.0897_L_1652
TAAGGAGCTGTTTAACCATTAGAAACCTTCAAGATGGCTATGGAAGGGAAGATGAATATTGTTAAGTTCCTTGTCTTCTTCTTTAATTTCTTATTTTGGCTTAGTGGTTTAGCACTGGTTATTGTTGGAGCCTTGGTAAAAGACAAATATGGAGATTACCTCTCTTTTGCTGATAAGAAGTATGCTGATGCTGCTGTATTTCTGATTGTGGTTGGTATTATTGTCTTTATCATTGGCTTCCTGGGATGTTGTGGTGCTATCAAAGAAAACTACTGTATGATTACTACCTTTGCTGTCCTCCTAACCATCATCTTTATACTTGAGATTGCAGCTGGTGCCCTTGGATTTGCTTACAAAAACAAGGTAGAAAGCTTTGCTCTTAAAGCATTGAGAAAGGGAATGGACAAATACAAGACTGACAAAGGCGCAAAGCAGTTTTATGACTGGGTTCAGGAAGAGTTAAAATGCTGTGGTGTGGAGAAGCCATCAGATTGGAACACGACAAAATCTGGCAACAAAACAGTGTCAGCAGCCCCACCAAGTTGTTGTAAAACAGACCACAAGAACAAGGACTGTGTAAAAGTTGCTAAGAACCTTTACCAAGAGGGATGCAAGAAGAAGTTTGAGGATTTTGTCAAGAACAACCTCCTTTTGATTGGTGGTATTGGTGTTGGTATTGCTTTCTTGCAAGTGCTTGGCATTATCTTTGCTTGTTTGTTGATGAGAGAGATCCGAGGACAATACGAGGTGGTTTAGTTAAATTCGATCAAGGCGGTCAGTCGCTTGTGTTCAAAATGTTGCTCTTTTGTATCTAAAGAGAAGTTTTCAGAAGAGGAAAGATCATGGACACCACAAGAACTAAATCAGCTTTGTCAACTTATTTAAATTTGCTGAAATGATAGTTTAGTTGGGGAAGGGAATTGTACTTGATATTCATAAGACAGTGTTGGTCCCGTCTCTTTTCTGAATTTCTAACATTTTTTGGTTGTGATTTGTATTGATGGGGTAACTTTTGTCACTGAACTTGGACACACTACATTGCTTAGTGATTGGTGCAATGATTTGTATCCATTGAAAGCGAGACCACATAGTGCATTTACCTTGTGTTGGTGTCAACACTTCACAGCTGTAAACAGCACTGGTGGGTTTGTCATGCAGGAATGTCATTGACCTTGCCAAGTAGGCTTGGTAATAAGTGAATTGAATTGAACGTTTTGTGCATTGGCATGTGCCTTCAATGTTGCGATGCTATTGACATGTGTAGGATTTTTGTTAACCATGTCTATTTAATTTCTTTTGGTGTTAATCTTTGTATTTATTTTCTTCTTTATGTCTGCCATGATATATCTTTAGGACACCTTACTTCTGTGTCCTTGGTTGCACACTATTGAAAGTCCTTGTATTTGTATTATGTTTGTGACATTTTTGGGGTCTTTTGTACTTTTAGTTGCTTGCTGTAAGTTCGCATTTAACCATACCTTTACCATCATTAGTTCTCCTTTGTTTTGCGTTTCAACGCAAACAGGTTTTTTTGTCCTGATATTTTTAGGATTAAAGTCAAATACAGTAACTGTTCTTTCTCTGTACAACTTTTGTATGGGTGCGAATATATAAATTGTTAGGTGACCAACTTGTTAGCCTATCTGCTCTTT
>T0073_R_0.0373_L_1650
GCTCATAATATGGCCTTTGGACATGCTAAGCCATTGTACAACAGGATCTTTGGCCTGTTTGCAAACCTTCCCATTGGAGTACCATGTGCAACATCATTCAAAAAGTATCATCTAGATCATCATAAGTACCAAGGAAATGAAGAAATTGATGTGGATTTGCCAACGGAATTTGAAGCGAAAATTTTCTTCAATACAGCTACCAAGTTTGTATGGGTCGTGTTCCAGTCATTCTTTTACTCCCTGCGCCCCATGATCGTTCGACCGCAACGTGCCTCTGGAATGGAAGTGTGCAATGTCATCTCACAAGTCACATTTGATGTCATCGTTTGGTATTTCTTAGGTGGCAAAGCGCTTTTCTACATGATCATTGGATCACTACTTGGGATGGGATTTCATCCAGTGGCTGGTCATTTTATCTCTGAGCATTACATGTTTAAGAAAGGATTTGAAACATATTCATACTATGGTTGGCTCAATAATTTAACGTTCAATGTTGGATATCACAACGAGCATCATGATTTTCCTAGTGTACCTGGTGCACTACTCCCAAAGGTCAGGGAAATAGCTCCAGAATACTACAATACAATTCCTTACCATACTTCGTGGGTCAGAGTGATTTTTGATTTTATTACAGATCCAGCCATTGGCCCCTATGCTCGTGTAAAACGTAAGGCTCATGCTCACAAGTTTTTCATGAAATCAAGTGAAGCAGAAGGCACGAACTTGCATAAGAATGACTAAATACACAAGTAACAATTTTGTTGTTCTGGCCTGGGCATCGTGCTGTCTTTAAGCCACAATGAAGCCAGAGGACAAGCAACACTTTTCCTGTTTCTGATCTTGCATAGATGTAGGTGTTGTTTGTGAATAAATTGTCTGTAAGATGTTATGTGGAAATCACCTTGAATTATGATCGCTCAAAGGAAGGACACTGTATATGAGGATTATTATGTACATTGTATTAACATGCTTCACTATGAGATTTTTTGTGCAGGAGTGAGCTCTTGACTGAAAGGAACGATTTCCTTTACTTTGCCTTGTGATAAAAACTTAGTATGGACTGGCTTGACAGAGTAGATAGATTATGCCACTTGTATTGGACTGGTACTACAATTGTTAATCCAGGATTAGCTTTCCTCAATTGAATATGTTTTAATTGTGGTAGATTACGTAAACAGTGATTTAAACTAGTTGGAAGTTCCCAGTGTGTACCATGTCTTTGTTTGTCTTGCCTATTATTACATAATTGTGCAAGGCACTAAAAACTCTAATGTTTATTGCTGAATGCTGAAGTAAGATATGACATTACTGTTGTGCTTTGATGTATTTGTATTAGTAAGTTTAAGAATCAATATTTGTTGCACTAATTTAGTTGAGATGATCACTTGAAATTGGAACTGAATGGGCATTCATATAAAGCAAGTTTAGTTTCACAAGCTTCAAAAGCTCTGTGTAATTTGACTTGTCTCAGTTTTATAGTCTTGACATCAGTGTCTTATTTTCGGTAATGCAAATAATTTATGTTTGTTATCAGTATATAGCTGAAAGTAGACAAGATAGAAAAGAGGGAAAAGGCAAAACTTTACAAACAGTATGCACTGATTCGGTTGTCAAGTCTTTTCGTTTGTCCAGTTATATAAACATGCAGAT
>T0074_R_0.059_L_1648
CTTGAGCCGAAGGAGGACGACAGCCACTTTAAAACGTCCTCCACATCGCAATTCGAACATTGTAGATAAATTATAAGCATATGTAGGTAATTTGTAAAGTTGGTGACAAAAATCAAGGATACAGAATGGGATTTAAATTCTTGGAGGTCCTTCGACCGTTTATATCAGTGCTACCAGAAGTATCAAAACCGGAGAGGAAGATCCAATTTCGAGAGAAAGTGCTATGGACTGCCATCACATTATTCATTTTCTTGGTCTGTTGCCAGATTCCATTGTTTGGGATCATGTCATCAGATTCAGCAGATCCTTTCTATTGGATGAGAGTCATTTTGGCTTCAAATAGAGGTACTTTGATGGAATTAGGTATTTCACCAATTGTTACATCTGGACTGATCATGCAGCTGTTGGCTGGTGCAAAGATTATTGAAGTAGGTGACACACCAAGAGACCGAGCATTGTTCAATGGAGCTCAGAAGTTGTTTGGGATGATCATTACTGTTGGTCAGTCAATTGTTTATGTCATGACTGGAATGTATGGTGACCCCTCAGAGCTTGGTGCTGGTGTATGCCTCCTGATCATTATTCAGTTGTTTTGTGCTGGTTTGATTGTCTTACTATTGGATGAGTTGCTGCAAAAAGGATATGGAATAGGATCAGGAATTTCGCTTTTCATTGCAACTAACATCTGTGAGACAATTGTTTGGAAGGCGTTTAGTCCTGCTACTGTAAACACTGGTCGAGGTACTGAGTTTGAAGGAGCTGTCATAGCTTTATTTCATTTGTTGGCTACACGTACAGATAAAGTACGTGGATTAAGGGAGGCATTCTACCGTCAAAATCTACCAAACTTGATGAATCTCTTGGCAACAATCTTTGTGTTTGCCATTGTCATATACTTCCAGGGATTCCGTGTTGATCTTCCCATCAAGTCGGCGCGTTATCGTGGCCAATACAGTTCCTACCCAATCAAACTCTTTTACACATCCAACATTCCCATTATACTACAAAGTGCTCTAGTGTCAAATATCTATGTCATTTCTCAAATGCTTTCTGCAAAATTTGCTGGCAATTTCTTTGTCAACATTCTTGGAACATGGGAGGATGGTGGTGGTGTTGCCAGATCTTACCCAACAGGTGGTATTTGTTATTACTTATCACCCCCTGAAACACTAAGCCAAATCGCCACAGATCCTGTGCATGCTCTGCTTTACATTGTGTTTATGCTTGGCTCATGTGCCTTCTTTTCAAAGACATGGATTGATGTCTCTGGATCATCAGCTAAGGATGTTGCTAAGCAGCTGAAAGAGCAACAAATGGTAATGCGTGGTCATAGAGAAAAATCAATGATCCATGAATTAAACAGATACATTCCAACGGCAGCTGCATTTGGTGGATTATGTATTGGTGCTTTGTCTGTATTGGCAGATTTTATGGGTGCTATTGGATCTGGTACTGGTATCCTATTGGCTGTTACAATTATCTACCAGTATTTTTAGATATTCGTCAAGGAACAAAGTGAAATGGGTGGCATGAGCACACTTCTTTTTTAGCATGGGTCTTTTTCAGTCGTGTTAGGGTGTTGATGCATTTTGTTCAATCATGCCAATGGACAAGTGGAAAATGGGCTATTGGACAGAAAGGGATGTCA
>T0075_R_0.0727_L_1642
TGAGGACAGTCGAATAACTAAAGGTGAAGGAGATCACGACTTACATTGTTAAATATTCTTTCAGTAGAGGGCGTTCATCATGCGTGAGATAGTACATTTACAAGCAGGCCAATGTGGCAATCAAATTGGAGCTAAGTTTTGGGAAGTCATTTCTGATGAGCATGGAATTGATCCAACTGGCACTTATCATGGTGACTCAGACTTACAACTTGAAAGAATCAATGTCTATTATAACGATGCAACAGGTGGCAAATATGTCCCTAGAGCAGTTCTTGTGGATTTGGAACCCGGAACCATGGATTCTGTACGGTCTGGGCCATTTGGGCAGATATTTCGGCCCGATAACTTTGTTTTCGGACAAAGTGGAGCTGGAAACAATTGGGCAAAAGGGCATTACACCGAAGGAGCCGAGTTGGTGGACTCCGTTCTCGATGTTGTGAGAAAAGAAGCAGAGAGCTGTGATTGTCTGCAGGGATTTCAGTTAACACACTCTTTGGGAGGGGGAACTGGTTCTGGCATGGGCACGCTGTTGATTTCGAAAATTCGCGAAGAATACCCCGATAGAATCATGAACACGTTTAGTGTAGTGCCATCACCGAAAGTGTCAGATACTGTAGTAGAGCCTTACAATGCAACGCTTTCGGTTCATCAATTAGTCGAAAATACAGATGAAACATTTTGCATAGACAATGAAGCATTGTATGATATCTGCTTCAGGACATTGAAATTGACCACACCTACTTATGGTGACCTGAACCATTTAGTTTCGGCAACAATGAGCGGTGTCACCACATGCCTTCGGTTCCCTGGGCAGTTAAATGCTGATTTAAGGAAGTTAGCTGTCAATATGGTTCCCTTTCCTCGTCTACATTTCTTCATGCCCGGTTTCGCGCCATTAACTAGTCGTGGATCACAGCAATACCGAGCACTGACCGTGCCCGAGTTAACGCAACAAATGTTTGATGCCAAGAATATGATGGCTGCTTGTGATCCACGACATGGACGATATTTGACAGTTGCAGCAATGTTCAGGGGACGCATGTCAATGAAGGAAGTTGATGAGCAGATGCTTAATGTTCAAAACAAAAATAGCTCCTACTTTGTAGAATGGATCCCGAACAATGTCAAGACTGCAGTTTGCGACATTCCACCTAGAGGCCTCAAGATGTCTGCAACATTTATTGGCAATAGCACTGCCATTCAGGAATTGTTTAAGAGGATAAGTGAGCAGTTCACGGCCATGTTCAGGAGGAAAGCTTTCCTTCATTGGTACACTGGAGAAGGTATGGACGAGATGGAGTTCACAGAGGCAGAATCCAACATGAATGATTTAGTCTCGGAATATCAACAATATCAAGATGCAACAGCGGAAGAGGAAGGAGACTATGAAGAAGAGGAGGAAGAAGATGCCGAGGCATAACTGACACAATTTTTCAATTTATTTAGCGCACCTATCATCTTAATTTATAACGAGTAATCCTTAATGGCTAACAAAACGACATAATCCGCAGAATTAAGTGAATTATATAAATGATCTGGTGTTGTAGCGGGATTTGCATGAGGTATATTTTGATAGCACAGTAGCCTTCGATGGGAGGCACTTGCTTTTCTTGGGCTCAAATAGACTGTATATATAAAAATG
>T0076_R_0.09_L_1633
TGACACTAAGGGGTACATTGCTACTGTTCCCAACAGCCAGATAGTCGGATTGAGTAGTTGGAGAAGTCGCTGCATACCTGAACCGAAATGGGAAGTAGACCAAGGGGTTATGGCTTAACAGCAGACCTAGCAAGAAAGAGAGAGGCAAATTATGATGTAGCACTTGAGCAGGAAGCTTTGGAATGGATTGCTGCCGTCTTGGAGCAACCTGGGTTATTTAGTGGAGTCGAAGGGCCCAAAGCTACACACGAGAAGCTCAAAGATGGCGTGATCCTGTTAAAGCTGATTCAAAAGATAGTACCCGGTTGTGTAAAAAGAATAAACGAATCGAAAATGGCGTTCAAGATGATGGAAAACATTGGAAACTTTTTAAGTGCTTGTGAGTCTTATGGTGTAACCCGCGTGGATTTATTCCAGACGGTTGATCTCTACGAAGCTACTAATATGAATGCTGTGATCAATGGCATCCATGCACTTGGAAGAAAGGCCCAACAAAAGAATTTTGGAGGTCCTACCCTTGGCCCAAAAGAGGCAAGTAAAAACGTTCGAGAGTTTACTGACGAACAGTTACGATCAGGGGACAGTATAATTGGATTGCAAGCAGGTTCAAATAAAGGTGCTTCTCAAGCCGGAATGAACTTTGGTAAATAAAGAGCTATTATGGACTAACTACGTTGACAAGTCATCGCCAAGAGGACAGGGGAGGGAGTAAAAATCTAAGGGACATTAGGTTTTCTTTTTACATGTTTGTCTCAGCACATGAATTGACCGGGAATGGAAGAAAACTAGCCGTGCTCGATCAAAGGGATGATACCGAATATTTATTGATAGAAAGCCAATGGTTTATGTGTTCAAGCACCGTTATGTCTGGATTTTGTTAGAAGGCACTTGGAACTTCGTGATTTTAGTTAGTTTCACCACTTTGAGAATTTTCTTTCGTATTACTTTGAGACTACATTCTTAAAACTCAAGAAAGTTTTCAATCAGACTAGATGTAATGGACTATACAGGTACTAACATTGTATCGTGGGTGTTGTTAGAGGTCTTTGTCGACTGCATTACTTTGTGAGAGATCGGACGAGTCTATCATGACTAGGAAGGGTTTTTTTTACAAACGTTGGTTAGTAGGCCTTTTATGTAAACAGCAAGCAGGTGGTTGAGGCTACATTCTCCAATAAACCGATTCACGTGAAGGCAAATGAACGAGATAGATTTATGCCCTCAGAAAACATGGAATTTAAAACTCGCTCGTATTCGGCTTTGAGTTTTACTCTCTGGTCTTCATACTTGCAGAGATGTTAAATGTATCTGTAATTTGGACTGTATCGAGTCAACATTTCGACGTAAAGACAGTGCCTGATTAGAATTATGAAAACTAGTTCAGCGGTGACTACTTATTAAGTTTGTCTCTCATCGATTACACGTAAATTTGATCGAGTGCTTTTCATTCCAATCATACAGAAGGGAATTATCGCCTTTGAATTTTAGGATATTCAATCTTGCCTCAGTACCTGAGTTTGTATTCTGTAAGACTGTACGCACGTGTTGAAGATAATTCCTTGTCGTTCAACATTCGAAAAGCAAAGAGATGGAAAGAACCGATAAGCTGGGGTGTTTCCAATCTCGCTGTAGT
>T0077_R_0.0409_L_1626
CCAGCATTTATACTGGCAGGAGAGACTTCAGAACATACCCACACTGCAGCAAAGCACGCTGAATAGACAAGCTAAGAGCCGCTTACCAAATTTCGCTCGGATTTCATAAACTCGCACCAGAAGTGGTGATTTTGTAATTTCCAAAATGGAGGACCGAAGTATGATCAAAGACCTTGACCAGTGGATTGAGCAGCTTAATGATTGTAAACAACTGACTGAGAGTCAAGTGAAGACTCTTACTGATAAGGCCAAAGAAATTCTTTCTAAAGAATCTAATGTACAAGATGTGAAATGCCCAGTTACAGTATGTGGAGATGTTCATGGGCAATTTCATGATTTAATGGAGCTTTTTAGAATAGGTGGCAAATCACCTGATACAAACTATCTTTTTATGGGAGATTATGTTGACAGAGGGTACTACTCAGTTGAAACAGTGACACTGTTAGTAGCACTCAAGGTTCGATTTCCAGAAAGGATAACTATTCTCCGAGGCAACCATGAAAGCAGACAGATTACGCAAGTCTACGGATTTTATGACGAATGCCTACGGAAGTATGGCAATGCAAATGTTTGGAAATACTTCACAGACTTATTTGATTACTTGCCGTTAACAGCACTGGTTGATGGACAGATATTTTGCTTACACGGAGGTTTATCGCCGTCCATTGATACATTAGACCACATCCGAGCACTCGACCGATTACAGGAAGTTCCACATGAGGGTCCAATGTGTGATCTGTTATGGAGTGATCCTGATGACCGAGGTGGTTGGGGTATATCTCCGCGTGGTGCTGGTTACACATTTGGTCAGGATATATCTGAAACTTTTAACCATACCAATGGGCTAACATTGATAGCCAGGGCACATCAACTCGTCATGGAGGGATACAACTGGTGTCATGAACGAAATGTGGTGACAATTTTCAGTGCACCAAATTATTGCTATCGTTGTGGAAACCAAGCGGCCATCATGGAGTTGGATGATGGACTAAAGTATTCATTCCTTCAGTTTGATCCAGCTCCAAGGAGAGGCGAACCTCATGTGACCCGAAGAACTCCGGACTATTTCCTATAGTGTACAGATTCAATTTTCTTAGTCTAGCCCGTCATTTTGTGCTTGTTGTCGTGTTGTGGCAGTGCCAGATGTGAATGGATTCATGCATATGTGGTCGATGACATTAGCATCCAATTTTCAGTTGGTGTCCTCACAAATGATCTGATGGGGAACACGGTTATGTTTACACAGCTTAACAGTAAATCTGCAGTGGCCACTGGTAAACTGCATTCGATCCAGCAAATCCCTGTACTTGATTTTACAGGACATAGCATGTACTGATCGTTACCTTGGCCGACGGCTCATCCGATGGCTGGCATCAAATAGTCCAGGACATTTTTTAAAGTTGGAAGAGCAATGATAAAGTAAACTTGATAAAGTCATTGCTTAGGGGGATAGGGTTCTGGACTTGAACTAGACAATTTAATTCCTTGCGTTTCTGTTTAAGATACTATGAAGGCCAATGAAAAAGGCAATGCGCTAATTTGAAGCACATAAGTCATTGCGCGGTATGTTCAGGATCTTAGTGAGCCATTTTGTTTATAGACCTAAGTGAAATTTAGTATATATGA
>T0078_R_0.0456_L_1624
TGTACAACAATTTCGAGGGCGTGGTAAACTTGGACGTATCTCATACTCATTTTTCTTTATCGGTTCGTCGACGTCACTAGTTTCCACAAGAACAGCATCCAAAAATGGCTACCAGAGTAAAAGTTGTGAGCTCCAACACAGAATATTTTCAAACGAGTATAAAAAGTAGGTATGTGTACCAGACAACAAAAGTCACAAAGAGTGATGGAAAGTTTCAAGTGAAGCCAGTGGATGTTGTATTCAATTTCAACACTTCTACGCTAATACCAAGGTGTGGGGTAATGTTGGTTGGTATCGGAGGCAATAATGGAACAACGTTTGTTGGAGGTTTGCTAGCAAACAGGGAAAGCATTTGCTGGAATTCGCGCACTGGAATGAAGAGCCCAAACTTTTATGGATCAGTCATCCAGTCATCCACGGTCAGTTTGGGCTTTGATGGTAATGAAGAACAGTATGTTCCAATGCGTGACCTGTTGCCAATGGTAGATCCTTGTGATTTGGCAGTAGATGGTTGGGACATTTCATCACTGCCTCTTGATCAGGCAATGCAGCGAGCACAGGTTTTCGAACCTGAACTTCAGCAAAAGCTTGCACCAATGATGAAGGATATGCATCCAAGAAAGTCAATTTTCCGCCCCGATTTTGTCGCTGCAAATCAAGCTGACCGTGCTGACAACATCCTAACTGGTTCATCACGTGATCAGGTGGAGCAGATACGGGAGGACATCCGGGACTTTAAGCAAAAGAATAAATTGGACAAAGTAATAGTTGTGTGGACTGCCAATACTGAGCGATTCTGTGAGGTAAGACCAGGACTGAATGACACAAAAGAAAATCTGTTTGCAGCTATAGACAGAGATGAAGCTGAGATTTCTGCTTCCACTTTGTATGCAGTTGCAAGCATCTCAGAGGGATGTGCATACATTAATGGTTCCCCTCAAAATACATTTGTACCAGGGGTCCTTGAGCTTGCTGAGCAGATGGGTACATTTGTTGGTGGTGACGACTTCAAGTCAGGACAGACGAAGATAAAATCTGTTTTGGTAGACTTCTTGGTATCTGCAGGGTTAAAACCTGTTTCCATTGTGAGTTACAACCATCTGGGAAATAATGATGGTAAAAATTTATCAGCACCTAAACAATTTCGATCCAAAGAAATTTCCAAAAGAAATGTGGTTGATGATATGGTACAATCTAATAAATTACTGTATCAAGAGGGTGAAAAACCTGATCATTGTGTGGTGATAAAGTATATCCCATATGTTGGTGACAGCAAACGTGCAATGGATGAATACACTTCAGAAATCTTTATGAATGGGAGCAATACCATTGTTATCCATAATACATGTGAAGACTCTCTTCTTGCCACGCCTATCATTTTAGATCTTGTTCTGCTGACTGAACTTTGCCAGCGTATTCGATTTAGAGTGGGAAACGACGAGGATTACCAGTCATTCCATTCTGTGTTGTCCATTTTGAGCTATCTTCTCAAGGCACCATTAGTTCCTGAGCATGCCCCTGTTATAAATGCATTGTTTAAGCAGCGAGCTTGCATTGAGAACATCTTGCGAGCCTGTATTGGTCTTCCACCTCAAAATCACATGATGATGGAACACAGAGTAGC
>T0079_R_0.0365_L_1621
GCCAGGTAGAAGTGTTGTAAGTTACTCTCTGTTCTGCTTGAAGTTGGAGACACTATTACGAATGCATAAAATTCCTTACAGCAATATTTACAGTTATAAAATGTCAAAGAAGGGACTTATGCCATGGATCGAGTATAAGGGAGAGAAAATTGCCGATTCTAGCTTTGCCTGGGACCACTTGGTCAAGGCCTTTGAATTGGAAGTCGATGGACATTTGAATGATGAACAAAAAGCAACGAGTAGAGCTTTGCAAGTTATGTTGGAGGAAAATACAAGTTGGACGTTGTCATATCATCGCTGGATCAATGACTACGGTGAATGGAAGAAGTTGATACAACCCAATTCTGGAGGAGGGATAGCGTTCACTGTTGGGATGAAGATGTCACAACGTAAGATGAAAAATCTCTTGGAGGGGCACGGTATTGGTAGGCATACCAAGGAAGAAATTTTCACTATCGCCGAGAAAGATTTACGGGCTTTGTCAGGCTTCCTCGATGAAAAGAAATTCTTGATGGGCGAACAACCAAGCTGCGTGGATGCAGTCGCATTTGGAATACTCAGTAACATATTGTATGAAGGAACAGAGTCTCCTCAATCGGAATTGATAAAGAACCATCTCACGAATTTAATTGCATATTGCGACAGAATCAAAGCAGAATTTTGGAGTGATTGGGATGAAATGGTTCAAGGGGACAAGCCTGAGCCAAACCTTCCGAAACGTCTAAGTTTCAGGAGATCAAAGAAGAAGAGCAAGGATAAAGAAAAGAATGAGGATGCCAGTACTCCAACAGAGGAAGCAAAAGCCTCTGAGGAGGCAGCTGCAAAAGAGGAGGAGAAACAGGAAGCGACAAAAGAAGAGGCGAAGGAATCAGAAACGAAAACAGAAGAGACCAAAACAGAGGAGGCTGCACCCAATTCTGAAAATAAGGCCGATGAGACGTCTACCCCCCAAGTTAATGGCGAAGCTACTGAAGAGGAGAAAGCGAAGGCAGAGGCTTAGTAGGAATTTTAAGAGAAATTTAGATCATCCAGCATTTCCTGTCATCTTAATTTCGTGGCTAGTTCAATGCAACGTGGAAATTTAATATAGCAGAGCTATGATGTTCTTTAGCGGAAGAAAGACTGAAGATCATGCAGCGAGTCGAGGAGGAACATCTCTAGACAGCAACTGTTAGTTTACATTTTTACCGTTGTGTCACTCGGATCTAAGAGTGATTAATTAGTACGCGTAACGCATCAAGGCATTCTGCCTTAAAAACTTTACTGTTCCAAATAAAGGAATATTGCTTAAGAATAGATCCTACTAATTTCTTACAAGTAGTAAGTAGACTAACTCTTATTGCGTTCGTAAAGATTTGGGGCAGTTTCTCCCGTGCACCTCAACTAAGCGTTTGTTATATGCACTGTCAGCAAATATGGACGTTCTACTGCGATGCTCATCAGTTGCTTTACAAACTCTGTCCCAGCGGGACTTAAGTGGATGAACTTAGTATTGAATATTCGAGTCGTCAGAAAGACGAGTCGGAGCTTCGAGCTTAATTTTCGTGACAACTACGAACCATGCATTCAGTATCGTCATAATAGATAATAGATAACATTTTCAGGGGTTAGCGTTCCGAGG
>T0080_R_0.2331_L_1600
CCACCATAACTGATATAAAGTCACGAAGTGTGCAGGGCGCGATTTCAAATAGATCGCCTCTTTAAATACCAAAGTATATCCAGCACACTATTTTATTTCAATAAAACATGTTTTCGAGACTCGTAGAAGCTGCTGGTAAAAATACATTTAATTTACCTTTCACTGCGCCAGTGGAAACGACAGAATGTACACCGAGGTCGACAAGAAAGCACCTAATGGCCTCCGCAGCTCCTGCACCTCAATATAGCTGTGAATTTGGATCTGGCAAGTACTATGCATTGTGTGGTTTTGGTGGAATTTTAAGTTGTGGGATAACACACACGGCTGTAGTACCATTGGATTTGGTCAAATGTCGTATTCAGGTAAATCCTGCTAAGTACAAGAACATTGTCAATGGTTTTAAGGTTACACTGAAGGAAGAAAAAGTACGAGGTCTTGCCAAAGGCTGGGCACCGACTGCAATAGGATATTCCATGCAAGGACTTGGCAAGTTTGGATTTTACGAATTGTTCAAAATTCTCTATTCCGATATGATTGGAGAGGAAAATTCATACTTGTACCGTACAAGTCTGTACCTTGCAGCATCAGCCAGTGCTGAATTCTTTGCAGACATAGCCCTTGCACCAATGGAAGCAGTAAAAGTAAGAATCCAGACACAACCTGGATGGGCAAACACTTTGAGAGAAGGTGCTCCTAAACTTATGAGAGAAGAGGGTATTCGAGGATTTTACAAAGGACTTCCACCACTCTGGCTTCGACAAATCCCTTATACTATGATGAAATTTGCTTGCTTTGAACGAACAGTGGAAGCTCTTTACAAGTATGTTGTTCCCAAACGTCGTGATGAGTGCACTAAACCAGAACAGCTTGTCATCACTTTTGCTGCTGGATACATCGCTGGGGTTTTTTGCCCTGTTGTGTCTCACCCAGCTGATATGGAAGTATCAAAATTGAACAATGATGTTGGAAGCACTCCTGTCCAGGCTGCAAGAGAACTTGGGATGCGAGGTTTATGGAAAGGACTGGGACCTCGTATTTTGATGATCGGTACCCTTACTGCCTTGCAGTGGTTTATTTATGACACAGTGAAAGTCGTCTTCAAACTTCCAAGGCCACCACCACCAGAAATGCCAGAGAGTTTAAAAAGAAAATTGGCATTGAAACAGGCAGCTTAAAAAGAACCGCAATAAAATTATTTGGATTGACTGTGTTCTGCCATTGGTAGACAAGAATTTTTGGATTGCAACTGAAAATTGTACAGAATAGATGGCAAGATGAAATGATGTTTAAGTTATGTGACATTTCGGCATATTTTGAGGGGTTTTGTGTGAAAAGAATACAAAATACGTGTGTGATATGCCGTCTTTTACTCATGAGTAGTTGAGACTTTATTGGCTGTGTCTCCTGTAGATTAATTGCTCTTATTTGGTAGGTGAAATGTATATGGTAAGACTCACCATTGTACCAATGAAGTTATTTGGCAATATTGATGGATGTTTTGTCTTTCATTTAACCTTGTTTGGAAGAGTCGTATTTTATTCATAGAAATGCCATACTATAACCTGTTTTTTGCTTCATGTTGCATTTTTGTCTTCTTTAG
>T0081_R_0.0856_L_1585
AGATGAGCGCTATGTTATTCAGACTTAATGGACTCCTAGTCAGGAAGTCGTTGCTAGGTTGCCTATTGGAGTTTACTAGCTCAGTTTCCAAAAGCAATTATTTGTGCTCTGTAGTGGTAAGAACAAGATCTAACAGACACTTTAACCTAGGTGGCTCGTTTGTCTTTAACACTAATCTTGGTATTTTATCTGTCCTATCTGACTTGCTAAACCACTATCACAGTTTAGTAACTATGTATAACGTAGACCTTTGAGTTGTCGAGCTTACCTTATACTACAAAGAACTCAACTAAAATATCTCCATGTGCGTATATATGTGTGTATCAGGTGAAAGATGTTTAGTAATAGTTTGTAATTTGAACTTAACTTTAGTCTATCAATTGACTGTGGTTCATTTGGGGTTAACACTAGATTACAAGTGTACCCACATATGGGATGGACATAAGCCCACCTCCTTAGGGCTAAAGTACTTCTATGACATCAAAAGCAAGTTTAACTTGGGTCTTGAGTCTGGGGAGGTTAAAGCTTTCAACTATGGGGTGAAAGGTTGGGAAGAAATAGATAAAAAGTTTTTAGATCCAGGAGAAGGCAAGTCCCTTGATTTTATTGGAGGGATCGCCTCTTACACCAAAATTACCGGGGTCGTAACCAGTCTAGGGTTAGATGGCAATTATTTAGGGTCTTTACCTAAAGCAGCCAAGATTCTCTCCCTACCTTGATCCAGGTTCAGAATTCAAGGTAAAAACGGCTTTAAGGAAAAACTAGCCCTCTCCTTTAAAGGGGGTGTTTCCTTTATTTCTCCTAAAAGGTATACTAACTTATTTGGTTATGATGTAAATTCTTTATATTCATTCAGTTCCTTGAACCCGATGCCAGGGGAAGTGTTATACTGGGGGTATGGAATACCCCCTCGTGATTTCTTTGGGTTTGCGGAAGTGAAAGCAGTCCACCAGTTCACCATACCTTTAATGAACTACCATTTGTTTACCTCTAAAGTAATCCTATTCTCTGAAGAGATAAGATTTATATCTAGTTTAGGCATTAAATTTAAGTACTATCGATACGCTCAGTTTACTAAAGTACTTGGGGCAACTACAGACCTAGTTGAATCTCTTTATCACCATAAAACTACTCACTTCACTAACCTCTTCAAGTCTCTACTTAACACCTCTTACGGTTTGTTAGGTGCAAAGAATAGAAGGTACTCTTGGGAAGCCCCAAATATGGTGCACTGGGCTAGTGCCATCACTAGTTATGCAAGAATATATATAATGAAATTTAGAACAGCAGGGTTAGGAAACGGAGTATACACAGATACAGATTCTTTATTTATAGATAAGCCTCTTCCCAAGGGACTTCTAGGAAAGCAGATAGGGAAGTGGAAAAACCTACTAGCCGACAACTCATGAACCACCTACAAGGACACTCATTACTATTCAAGTGAATCAATATATGTAAGAGTGAAATCCTACGCAGTAAGAAGCAAGAAATCCACTATGATTAAAAACTCGGGGGTGGGTAAGATGAGTTGAAGCCAGTACAGGAAGGTTTCTATCCTCCAAGACCAATAGTTAAAGGTACAGGT
>T0082_R_0.0798_L_1584
CCTTTCGTGGTCAGCCATTCCGAAGTTCCATCATATCATTTAAGACTCCTCTGTTACTTCAGCTGTAGCGTCTTTCAAAGTAAAGATGGTCCAAGCAGAAAAGAAAACCAAGAAGAGCTTTGGTGAGAAGGCTGCGGCTAATTGCCGTGGCTTTCTCCATTTCCTCTACAACAAAGAGAAAGGAGAAGTAATGGGCCGAAATGGCAGGAGCTGGGCCAAGATTGGTATTTTCTATGTGGTATACTATGGTTGCCTGGCTGGATTCTTCGCAGCAATGCTTGCCGTCTTCTTGCAGACGCTCAACCAGCCTGGCAAAGGAGGACCCAAACTTACACAGTATCTTGACAAAGGACCCGGCCTGCGTGTTTTAAAAGAGGTTAAAGCATATGACCCCAAGGACAATTCTTCTTATGAAGGATACGTAAAAGCTATGAATGACTATCTGAAAAGTTTTGAATCAAAGGACTATTCAGGCACAGATTGTCCACTTTCAACTGAGGGGTATAAAGGTCAGACACCCTGTCGTTTTAACACTAGTCTCCTTGGTAAATGCTCTGGGAAAGTCGACAAATCATATGGTTTTACAAACAGCACTCCATGTCAGTTTGTATTGATCAACAAGGTTTTTAATTGGATCCCAAACAACTATGCAAGCCCTTTCTTGGAACTTAAATGTAGTCTGAAGTCCGGAGATGGAAAAGTTGAAGTTTTCCCAAAAGGCTTTCAGATCAGTGCCTTCCCATTCAGAGGCCAGTCGTTTTATAAGACTCCGCCAGTTGCTGTGAAGGTGGAGCATCAGGGAACGGTTAAAGTTCGTTGTAAGTTGTCTGGCAAAAGAATCAAGTCCTCCGATTTCTACGATAAGAGTAGAAGCTTCGGAAATGTTGAATTTATGGTGAAGAAGTAAATGCTTGTTAGAAACAGTGACACTAGACTGAAATTATGTAAGTAATATTCACTGTGTGAACTTTGCGCACCACCTGGATTTGATCTTAGAAATTTTACATTTCAGCCCATGATAAGCTTTTAGTTTGTGAGTCACTTTGTCAGAAACACAGTGTCAGACCATTGATTGCGGGTGTCAATTTTTGACCGTTCTGCACGAGAGAGAAAAAATGTGAACAAATCATGTATTGAGTTTATACCTAAGGTAATCGAATATAATCGCTTAGAAGTAGAATGTTTAACCTTGGATTTTTCACTGGTAAGCAAGTGTGCTCCTGTTACGTAATAGCATTTTTGCGTCACACCTTTGTTGATGATATACAGATAATAGACTTTCAATTGCACTCCTTATGTCTTGCTAGTTTTAGCTCAAAAGATGAAATTTATAAGGCATTGCAGTGTTTGTGTGTCTGAGCATGTGGTTAACACACAGCAGTCATTATTGCTCGTGTTTGATATTGTTATGTTGTTTTCAGTTTTCTTTTGATGCCCACTGTTCAGAGGCTGGAGTTGTAGTGTTAAATTAAGCGTGCTTATTGTATGTTCGCAGGACATGCTGTATTTCCTTGCGTGGTAAACGGTTTGCTCTCAGGTGACGTGAAAGGTATTCGTTCCTATAAGTGTTTGATAGTTTTGGTA
>T0083_R_0.0457_L_1583
ACAAGCGAGATTCTTTCAGAGCTCCAGCCTCGTCGGACCTTAGTCTGCACTTCAAATCTGCAATTAAGTTTGGAAATCAAACTGCTGCAATGGCAAAGTTCAGTTTACTTTACAGCATTGTCATCTTGTCAATGGCAGCTTGCGTGTATGGGCAAGATTTCCTGATTCATACTAAGGCGCAGGCTGAACAGGAGAAAAAGGCCGAGGAAAGGGGTGATTTGTTTCAAGGCGACTTGATCATAACAGAAGCAAAAAAACGTCGGTTGTTTGGCAAGAAAACAAAAAGAGACGCATTAGTTGCATTTAAGTGGCCAGGTGGAGTAATCCCATATGTTATGGATCAAACCTTTGCTGCAGATGCCACAAGGGTCGCATTGCTTACAAAGGCCATTGCTGAATTTGATAACAAAACATGTGTGAAGTTCAGACCAAGAACGACTGAAGCAAATTATGTAAATATGATCATAGGACAAGGATGCTACTCCTCTCTTGGAAGAGACATCGGAGCTCAGCCGCTATCAATTGGACCAGGGTGTGAATTTATGGGTACGATGATTCATGAAATGATGCATGCTGCGGGCTTTATCCACGAACAAAGTAGACCAGATCGCGATAACTATATCAAAATCAATTGGGATAACATCTTAGAAGGCATGGACAGTCAGTTTCAAAAATACTCCGCATTGGACGTCAACACCTTTGGCGAAAAATATGATTTTGATTCCGTCATGCACTATCCAAACGATGCTTTTTCAAAAAATTTTCTACCAACAATGGAGGCGAAAGACGATCCTTATAGAGCATTTGGACAGAGGAACGACTTCAGTCCTTCAGACATTATACAAATTAACAAACTCTACCAATGTGCAACCTGTCACGATGACCCACTGTATATCAATGACTGCCCGAGTTGGGCCAGTTACTGCAAGGGAGACCACGAAGACTTCATGAAACAACACTGCAAACGAACATGTTTGCTGTGTTGAGATGTGGCATCTCTTACTTCCGCCTCAGATATCAGTTACACATAGAAGCCAAGCACATTAAACGATGGCATTAGAAGTGCACAGTGGAATCAATCTTTGTGAGTTCTTAATTTAAAGGGATCTTGTAGACTCAAGGTCAGCTTTCGAAGCACGCACTGTAATCAAATTTGGAGACAATCTCCTATCCATTAAACCACGTTAGGTTTTTTTCGAAGAGATTTTCTTCTAAACTAGTTATCGGACGTGTATTTTATAAGCGACAAACATGCTATAGCAGTTGCAGCACTATGTGTAAAAATTCTGCTCTAGAATGTGATGCAAGCACGATTTGCAAACTTACTTGAGTAAATGAAACATTCTGTAATCTTTGTTTGTGGACGTGCAGCTTATTCGTTATTTACAAATGGTTTACTCAATACACATTTTCAAGTTCTTTTGTTCCCTTTGCCTCACACTTCTCAGGAAGGCAAAAAGGTGTCTCTAAAATCATTTCATGGCAGCTATCACACTTGCATCACGCATGTCGACGTTGTTGCTTATGATTGTTCCTTTGTAGCTTGTAAATCAATGTAAATGTGAATAATATCACTGATAAAC
>T0084_R_0.0216_L_1567
CAGGCAGTGATCCTTTTTGCTTTGTTGAATTTGTGGATAACAGTGCAGCATTTGCAGCCTTAAGTTTCATGAATGGCAGAGAAATTTTTGGAAAGAAACTGAAAGTTAATTGGGCGACAAACAGTGGATCAAGATCCGGAGGTATGTACTCAGTCTTTGTCGGGGATCTTGATCATGATGTTGATGATGAAATGCTACACAGAACTTTCAGACCTTATGGAGAAATAACAAATGTGAGAGTTGTTCGCGATGCTAATGGAACAAGTAAAGGTTATGGATTCGTTTCTTTCAAAAACAAATTGGATGCAGAAAATGCCAAGCAAGGCATGAATGGGCACATTCTTGGTACCAAAACTATTAGAACCAATTGGGCATCTAGAAGTAACAAAGGAGGCCAAGTTTCCACTGGAACTTCCCAGCAGTCAAAGCTTAACTACAATGATGTTTACCAACAAGCCAGTGTTAACAACTGCACTGTGTACGTTGGACGTCTCCCAAATGGTGTTACAGATGATCAGCTTCGTAATTATTTTAGTGAATTTGGTGAAATCGCTGACACCAGAATATTTATGGACAAAGGATATGCTTTTGTGAAGTTCGTCAATCACGAATCGGCTGCTACTGCCATTTGCAAACGGAACGGAGAGGACTTCTGTGGATCTATGTTGCGCTGTTGGTGGGGCAAAGAAAATCAAGACATGTCGGGTGGCACAAGCGTGAGTCAGCAGCCGCAACAGCCAACTTCCTATCAAATGCAGTACAATCCATACAATACGTATTATCAATATTGGGCTTCGTTCTTTGCCCAACAACAACAACATCAACAGATGGCTGCTGGTGTCCAACCATCCACTGTGACCCAGCAGGGAAGTGCAGGTGGCCAAAGTTACATGCCTATGATGCCTCAAGGAAATGCGCAATACTATTCAATGTATCCACAATCATCAGGATATGGAACAACAGTATCGATGATGCCTGGTGCAAGCAGCTATGCAGGTGGTCAAGGTGGAAATCCACAAGGATCAGCAGCGACTATGCCTCAAACCTATCAGGCTTATCAGCCGAGTAATTAAAGAAACAATTATGTAAGAACTGGGTAGATACTGCTAGGAAATGAACTTGTTTGTTCGCTCTTTTGAGGAATGGACGTGTAATGGATGGAAAGTTGCCAGTTTGTTTGGATGGAACTCGAGGAGCAAAGTAAGCATGCAGGAGATCTTGACAAAAACGCGGAGTAGGCAAAGAATTCGACCTTGCATACTGCACAAGTCAATCCATGCCTTGTCCACTGACAACAGTTGTTCAATTTTCATCCAAGTTCAGCGTCAATCAGATGAAGCAAGTCCTTCGCCTAATTTGCTAACACTTGTTGTTAAGATTCTAATCATTAAAGACAAACTAGTGGTGTGTAATTTAGTAGCCAATCTGCTTGTCGCCGTTGCCAACATCTCTTCTGTTTTTAGGGCAACATCTGTCAGTGGCATTGTGGTTGATTTACATTTGTCGTATTTTGTGATTGTATTCCCTATATGTTGTGTAAGTGAGAAAAGCTATGAATCCCAGATTG
>T0085_R_0.0248_L_1554
GGCGACCTTTCTCGTTCAAGCACTCCTACTGGCGTCCTTACAATTGCTATCTTTTGCCTATGAATATCGAAAAGATTGCAACTGTTCTGTTCCTGTGGACATAGCTTTTGTGCTCGACGCCTCTGGTAGTATATCGCATTCAGATTTCCAATCACAAAAGAACTTTGTAAAAGCTTTAATCAGAAAGTCTGGGTTATCAAAACATGGCCATCATGCTGGAGTTGTGTTGTTCAGTACATACTCCAGCGTGGAAATCAAATTTTCCGATCATTATGATTCGGAAAGCTTTGGCAAAGCAGTCGATAAAATCAAAGCCGAAGGAGCCATCACAAGAATTGACAAAGGATTAAAAAAAGCATACAGCTCTCTTTTTGTACCTCAGTCAGGAGCACGGCAAAACATAGGGAGGCTTCTCATTCTTCTCACAGATGGGCAGCAGTCTAAGAAACCAGATGCAATTCCACCAGGCCTGGCGGCCTTTCCTTTACTTGCACAAGGAGTAAAAATTTTAGCCATTGGTATTGGAGATAAAGCAAAGAAGGAAGAACTAGTTAGTATTGCTGGAAATGAGGAGGATGTTTTACTTGTCGATAGTTACGACAATTTAAATGCGGATATCAATATAAACAGGGCGGAGTATTCTTGCTCGTTAGCGTTTGTGTCAGCCACTAGCTTATTGCATCCCTCCACACAGAAATACAATGACTGTGGTGAGAAGCAGAAATATTACATCAATCTGAAAGTACAGAATGAAATTTCTGAGGATGTTATAGTGACTTGGTTGATTGATGTGGATGTGAGGACAAGAATTGCTGTCGCTAACAACGAAACTTGCATTTTCGTATCCTTGGTATCACAGACAGTTCCAGAGGAGATACGATTTATAGCCCGAACAAGATACACATTTGATAATGTTTTGTTGAATGAGGATTTGTATCTTTCAGTGGCACCATCTAAGTCTGATAAAGAAATCACTGTCGTCAAATTGGAGAGAGTGTGTAGGCATTATATCAGACTTGACATTATAAATCGTCATGATGGCATTATCATGGTTATGTGGAATTATAAAAACAGAGGAAGGAACATTCTAGTGCCTGCAAACAGAAAATTTAAACATCAATTAGTTTTGTATAATATCGCAACCTCCGAACTTTTATCTATCAAAGCAATTACACGAGAGGGAAGACGAGACCTTCTAGTTAACAAAATGGGCAGTCTGGATATGACATTAACACCTAAAAATGTCAAAATTGTATTGGTAGTTGAAGATCCAAAGCATTATTTCTTAAACCTGCAGGTTGAAAATCGAAATGGTGAAGATGTGAAAATAAAATGGAAGAATGATATGGAAGAAGCCGTTTTCTCTGTTCCAAAATTATCGACGAAATATTTCAACATTGAGACAAAAAGTGAACACAAAGTCAAGTTAAATGCATACATTGTTGACACAAAAGTAAACCAGTTACCAACTAGTTACCAGTTTGATTTATTGCCTACCATTGATAACAGCATCGTGCAGAAAATTATCATTGATGCCACAAAAGAAAGAAAAAT
>T0086_R_0.0465_L_1553
TTCGCCGAGAGAGGAGGAACATCTGTGTACTAATGGCATCAGGACAGTGTACGAGATACCTCCTTAGGCCCAAAGGATGGGTCAAAGGACTCTCTAACAATTTTCTTGTCAGAGGACTCTCATCACAAGCCAGTCCTTCCTCTTCATCACTTAAGGATGTTATTGCCAAACAAGTCCCAGAAAAACGGAAAGAAGTAGCAGAATTTAGAAAACAATATGGAGATACAAAGATTGGTGATGTTACTGTCAATATGCTTTATGGTGGAATGAGAGGTATAAAGGGACTTCACTGTGATACATCAGTTCTAGATCCAAACGAGGGTATCCGTTTCAGGGGCTACAGCATTGCAGAATGTCAAGAGCTTCTTCCAAAAGCTGATGGTGGCAGTGAGCCAATCCCTGAAGGTATCTTGTGGCTGCTCCTGACAGGAGAAATACCAACAAAAGAACAAGCAAACGAAATATCAAAAGAGTGGGCAACACGAGCAGAATTACCACAACACGTTGTAATGATGCTCAACAACTTCCCAGAGGACTTGCATCCCATGAGTCAGTTCAGTGCTGCAATTACAGCCTTAAACAAAGATAGCAAATTTGCAAAGGCGTATGCGGATGGTGTCCCCAAAACAAGTTTCTGGGAGTACGCCTTTGAGGACACTCTGGATTTAACTGCAAAGCTACCTGTCATAGCTGCAGTAATTTACAGGAATTTATATCGAGATGGAAAAGTTGCTCCATTGGACTCAAACTCGGACTGGTCAGCAAACCTAACAAACATGATGGGTTTTAAAGATGAGCAATTTACAGAACTTATGCGACTGTACTTGGTCATTCATAGTGACCATGAGGGTGGAAATGTCAGTGCCCATACTACCCATCTAGTAGGAACGGCATTGTCTGATCCATACCTTTCATTTGCCGCTGGAATGAATGGGCTTGCAGGGCCCTTGCATGGACTTGCTAATCAGGAAGTACTCATTTGGTTAACCAAGTTAGTAGAGGAGGTTGGGTACGACATTAGCAAAGAGGATTTGACAAAATGGTGTCGCAATGCTCTTAAAACTGGGGTCATTCCAGGATTTGGTCATGCTGTATTGAGGAAAACCGATCCAAGGTATACATGTCAGCGCGAGTTTGCACTGAAACATCTTCCAAATGATCCACTCTTCAAGCTGGTCAGTCAGATATATGACGTCGTTCCACCAGTGCTTCTTGAACTAGGGAAGGTAGCAAATCCATGGCCAAACGTAGATGCTCATTCAGGTGTTCTCTTGCAGTACTATGGTCTGAAAGAGATGAATTTTTACACAGTTTTATTTGGTGTTTCACGAGCACTTGGTGTTCTTTCGTGGATGGTTTGGGATAGAGCTCTTGGACTCCCAATTGAACGACCCAAAAGCATGAGTACTGCTGGACTGAAAAAGCTTGTGGGTGCAAATTAAATATATAATTCAGCACGTATAATAACATTGAAGTGGAGCGTTTACGTTTTCTTGTTGTGGTGTTTTATCCGTTAAGCAACCATACTTAGTACAATTGAATATTTACAACTC
>T0087_R_0.0422_L_1548
CGGCTTCGAAGACGGTTGGTAATTGCCAGCTTTGATCGTCGCTTTTTAGTAATAAACTGAATCAGAACCAGCAAACTCAAAGATGGCACTCGGTTCAGATAAACCACCTTACAAAGTCGCTGATTTGAGTCAAGCTGATCATGGACGGAAAGCTATTACTATGGCAGAAAATGAAATGCCAGGACTCATGATGATGGGGAAGATGTATGGTGATTCAAAGCCCTTAAAGGGTGCACGAATAGCAGGATGTCTTCACATGACAGTGCAGACTGCAGTGTTAATTGAAACATTAAAAACTTTAGGGGCAGAGGTTCAGTGGTCCTCATGTAACATTTTCTCCACACAAGATTTTGCAGCAGCTGCTATTGCAGTGACAGGTGTCCCAGTGTATGCATGGAAAGGAGAGACAGATGAGGAGTATATCTGGTGTATTGAGCAGACCTTGTACTTCCCTGATGGAAAGCCTCTTAACATGATCCTTGATGATGGTGGTGACTTGACAAACCTTGTTCATGACAAATACCCTGACCTTCTCCCTGGAATTGTTGGACTTTCGGAAGAAACAACAACTGGTGTACATAATTTGTATCGTATGTTCAAGAATTCCAAACTAAAAATCCCTGCAATCAATGTTAACGATTCAGTGACAAAGAGCAAGTTTGATAACTTGTATGGATGTAGGGAATCTCTGGTCGATGGAATCAAGCGAGCAACTGACGTCATGCTGGCAGGAAAAGTGTGCATGGTCGCCGGATATGGCGATGTCGGCAAAGGCTGTGCTCATGCTTTAAGAGGATTTGGGGCACGCGTTATCATAACAGAAGTGGACCCTATTATCGCTCTTCAAGCTGCTATGGAAGGATTTGAAGTTACAACTGTTGACGACGTTGTTGAAAGAGCACGCAATTTCGTCACTGCAACAGGCTGCAGTGGCATTATTGGTAAGGAGCATTTTATGCGTATGAAGGAAGATGCAATTGTATGCAACATTGGTCATTTTGATTGCGGAATCGACGTCCAGTGGTTGAAAGATAACTGTAAAAGAGACAATGTTAAGCCACAGGTCGATCGATTTACGTTGCCTAATGGCCGCCACCTTGTGCTTTTAGCAGAAGGTAGGTTGGTTAACCTTGGCTGTGCCCATGGTCACCCCAGCTTCGTAATGAGCAACTCGTTCACAAATCAAGTTTTAGCTCAAATTGAATTATGGGCGAACCCAAAGAAATACCCTATTGGTGTTCATCTTCTTCCAAAGAAGCTTGACGAGCAAGTGGCTGCTTTACATTTGGATCATCTCGATGTCAAACTAACAAAGTTAAATGAGGAACAAGCTGAATACTTGGGAATTCCCAAGGAGGGACCATTTAAACCTGATATTTATAGATACTAACCTTGCTTGTTTCGAGTGATAGACATTCTGTATGGAATTGGCATGAAGCTGTTTTGAACTTTAGTTTGTTTTAAAGTTGGGCTGTTTTTATTGTTTAAAAAAGGGGTAATACCAAGGAGGATCCCTGTATTGAGTGAAGTCATCAAAAGAACACAAAG
>T0088_R_0.0216_L_1547
GAACCGAAAGAGTATTTAAGAGTCATTAATCAGAGGGCCAGGATCACTTTAGTAGATCTATGTCCGTAAAATGAAGTCCGTGCTTATTCTCGGCCTTATCTTGGTCATTCGTTTTGCTGCATGTTCATCTGATATCGTCGATGAAGGATCAGGAACATCACCATCCCTGAAGAAGGAGGATGGTGATGGCTTGGTACAAGTGAAAGTTTTTAAACCCGACGATACAGTTAGTGAATCCGGGTCTGGTGATGACGATGAAGATACGGGTAAAAGCAAGAGCACTAAATTGCCCGTAACAGAGACAGAGAGTTCTGGTGAGGGCAGCGGTGTAGAAGAATCCACAACCTTGCCTTTCACATTACCGAAGGAGATGAGCACTCGTCAACCAGAGCAGTCAACACGAACGGATGCCAAGTTGTTTACGATTGTTTCAACGATAAAGCCTCAAACAACTGATGAAGAGACATCCAGCAGTACTACGGTGCAAAATTTTGAAGAGGTTGTAACGACAACGTCAGCGACAGTAACTTCTGGTAACGACGTGGGCGACAGTCCCACAGAGGACGACAACGATGAGAAAGAAAATGATAGTCAGGGCACGTTTGGATCTCGGAAAAAACTCAAAGTCAAAGGATCGTCGAATGAGAAAAAGAAGTCAGGTTTATCATTTACAGAGGGTATAATCATTGGAGTCGTAATCGGAGCAATTTTGGCCATCTTAATCATTTTGTTTTTGGTGTACCGATTACGGAAAAAGGACTCTGGAAGTTACGCTCTTGGAGATCCTTCTTCTGGGTATTACAAAGATGAACCAGGCAGCCCAGTGAGTGGCAAAGAGTATTTTGCCTAAACCGAACTTGTATATTTTAAAGTGATCAAAATAGCCCTAAAACATAGCGGATTGGAAAGTGATAATCAAAGAGATCAGCATACCTTTCCTTAACGCGAGATCAAGTGCCTATTAAAAGACGTGTCATATCAATTTTTGCTGCATAAGGTTTATAAATCAGCCGTTGTCTTTGAGAGAACAGTCTAGCAAGTAACGTCTTTATAGACTAGATCTGCAACAGCAACCGTATACGAGGTTTAAGATGGAAAATTGTTCCTAACGCGCTCTTAACCAACGACGACTGCATTTCTATGTCAACAGCTGGATATTCTACAGTTTGGAGAGGTTTTTGGCTCGCGTCTTTAATTTGGATTATCATCGCATTCGTTTGTTGGGATTCCAGACATTAGTGACCCTTGATATTAGGTAGGGTCTCACGACGATCAGTTAAGGTTCAAACGTCGTTACTTTGGATTCTTAGTATTTCTACAGTGTAAATGATAATATATGATTGTTTTCTTCGCCTGTGCAGATGTCTTTTCTTTATCTTACCATGGAAATGAGCTCTTCCTTTTTGCTTAAACCGTTGGTTGTTCAGTTAAGGTTTTTTCCCTGAATCATACCTGTCAACAATACTCGAAATTTTGCTGTTCAGCATGGTTAAAAACTTGAGGGACATGGAAAGGAGAGCAGACCCTGCTTGTTGGACGAGTCAACT
>T0089_R_0.0152_L_1544
GGGGTGTTTGGTGTGCTTATCATCCGTGGACTGTGATCCTGATCTCAGTTGTGATTGTTATCATCTTGTCTTGTGGCATGGTATTTTTTAAGGTTATTACAGATCCAGTTGAGTTGTGGTCTGCTCCAGATAGCACTGCAAGGAAGAACAAAGAGTACTTTGACAACAAATTTACACCATTTTTCAGAACAGAGCAGGTTATCATAACATCGAAGATTGATGAATTTTATACTGAGCACTATCACCCATATGGTACACTTAAAAACACAACAGTAGCATTTGGTGGCCTAATGCATAAGGAAGTATTACATGAGGTGCTTGATCTACAACTTAAGCTCATGAACATTGTGACAAAGGTTCAAAACAAAGATGGCAGCAGTGAAAATGTCACACTTTCTGACATTTGCTTTTCACCCATGTCACCAGTAAACAATAATTGTACTATTATGAGTGTTTTGCAGTATTGGCAGAATAGTCATGAAAATTTGGATCGCTGCATTACAAATATGGGTGGTCCGTGTGGTCCTGGACAATTTGGTGAAACAGCAGGGGACTGGCATTCCCACTTTGAGCTTTGCACAAGAGCACCTACTGATATTAAGGATCCTGCATTAAACATACCTTGCATGGGAGCTTTTGGAGGTCCTGTAAACCCAAATTTAGCTCTTGGTGGATACAAGAACGACAACTATAAATTTGCAAAAGCAATTATACTAACATTCACAGTGAGAAATCATTTAAATCCGGAGGAAAACAAGAAAGCTGCAGCATGGGAAAAAGAATATTTGAAGATATTGAAAGAGTTCAATCAGAATACAACTTCCAACTTGACAGCTGCATACTTGGCTGAACGATCTGTACAAGATGAGTTAAACAGAGAGAGTCGCTCTGATGTTGTTACAATCCTCGCAAGTTATTTACTTATGTTCTTTTACATCACTGTTGGACTTGGTCAGCTCTTCAGTCCCTCGAGAATATTTGTTGACTCAAAAATCGTTGTGGGATTCACTGGTGTTATCATTGTGATGAGTTCAGTGTTAAGTTCCATTGGTTTGCTTTCCTATGCCGGAGTGTCTGCAACCTTAATTATTATTGAAGTCGTCCCTTTCCTTGTGCTTGCTGTTGGAGTTGACAATATTTTCATTCTTGTTCAAACACTCCAGCGTGATAAACGTCGTTCAAATGAAGATCTTGAGGAACAGGTTGGCCGTGTGCTTGGTCAAGTTGCGCCTAGTATGCTTCTGTCATCACTTTCCGAGTCAGTAGCATTTGGGTTAGGTGCTTTATCCACTATGCCTGCTGTAAAAGCTTTTGCTCAGTATGCTGCCCTATCAGTCTTCATAGACTTTCTACTACAAATAACGGCATTTGTTGCTCTGATGGCATTAGATGCCAAAAGACGGAAACAAAACAAGCTGGAAGTGTGCTGTTGTGTTCGATTAGACAAGAATAATGTTCCAGAAAACGAATTTCCTTGTGAAGGAGGTTGTCTTTATGATGCCATCAAAAGATTTTACGCACCTTTCTTGATGTTGAAGCCTGTG
>T0090_R_0.7159_L_1543
AGAGATAGATGAGCGCTATGTTACGTTGAGTGTGTTCCACTAATCACAAGGATATAGGAACACTGTATCTTACTTTTGGTGCTTTTGCTGGAATGGTAGGTACTGCTTTTTCTATGTTAATTAGGTTAGAGTTGTCATCCCCTGGTTCTATGCTAGGGGATGATCAACTTTATAATGTTATTGTAACTGCTCATGCCTTTGTAATGATATTTTTTCTAGTGATGCCTGTTATGATAGGGGGGTTTGGTAACTGGCTAGTGCCCCTGTATATAGGCGCACCCGATATGGCTTTCCCAAGGTTAAATAATATATCCTTTTGGTTATTACCTCCCTCCCTGTTCCTACTGCTAGCTTCTTCTTTGGTAGAACAAGGTGCCGGCACAGGGTGAACGGTGTATCCCCCCCTATCAGCAATTCAAGCTCACTCTGGAGGAGCTGTTGATTTAGCTATATTCAGCCTGCACCTGGCTGGCGCCTCCTCCATCCTAGGGGCAATGAATTTTATTACAACTATTTTTAATATGAGGGCCCCTGGAGTTACCTTAGACAAGATGCCCCTATTTGTTTGATCGGTTCTTATAACAGCCTTCTTGTTGCTGCTCTCACTACCTGTCCTGGCGGGTGCCATAACTATGCTTCTTACTGACAGGAATTTCAACACTACTTTCTTTGACCCTGCAGGGGGAGGAGACCCAATCTTATTTCAACACCTATTTTTGTTCTTTGGTCACCCAGAAGTATATATACTAATACTTCCTGGGTTTGGGATGATCTCTCAAATAGTGCCTGCTTTTTCCTCAAAGAAACAAATATTTGGGTATCTGGGCATGGTCTACGCCATGCTAGCGATAGGTTTCTTAGGATTTATCGTATGGGCTCACCATATGTTTACAGTGGGAATGGATGTAGACACTCGTGCTTATTTTACTGCAGCAACCATGATTATAGCAGTACCAACAGGAATAAAGATATTTAGCTGGCTAGCAACGATATACGGGGGAAATATTAGACTAGATACCCCCATGTTATGGGCCATAGGTTTTATATTTCTATTCACGGTTGGGGGATTAACCGGGGTCGTCCTAGCTAACGGTTCCCTAGACGTTGTCCTTCATGATACTTACTATGTGGTAGCCCACTTCCACTACGTCTTGTCTATGGGAGCCATATTCGCTATATTCGGTGGATTCTACTTCTGATTCGGTAAAATTACTGGTTACTGTTATAATGAGTTATATGGTAGGGTTCACTTCTGAATGATGTTTATAGGAGTAAACCTCACCTTCTTCCCCCAACACTTCCTAGGACTAGCAGGACTTCCAAGAAGGTACTCTGATTTCCCAGATACATTTGCAGGGTGGAACTTAGTTAGTTCGCTCGGATCAGTGATATCAATAGTGGCTGTGCTGTGGTTAGTGTATATCATATATGACGCCTATAGGGCGGAAGTAAAGTTCGTAGGGTGGGTAGAGAACAACGGGTCTTATGCCTCCTTGGAGTGAGGAGAAAGCAGTCCACCAGTTCACCATACCTTTAATGAACT
>T0091_R_0.077_L_1537
GTAATCTCAAAAAAGACAAATTTTAATCATCATGCAGATCTTCGTGAAGACATTAACTGGGAAGACCATCACCTTAGAGGTTGAGCCAAGCGATACCATTGAAAATGTCAAGGCAAAGATTCAAGACAAGGAGGGAATTCCACCAGACCAACAACGACTTATCTTCGCGGGCAAACAACTCGAAGATGGCCGAACCTTGAGCGACTACAACACCCAGAAAGAGTCGACACTTCACCTTGTGCTTCGTCTTCGAGGAGGAATGCAGATTTTCGTGAAGACTTTGACGGGAAAGACCATCACTTTGGAAGTTGAACCAAGTGATACAATTGAAAATGTGAAGGCAAAGATTCAAGACAAGGAGGGAATTCCACCAGACCAACAACGACTTATCTTCGCTGGTAAACAACTCGAAGATGGCCGGACCTTGAGCGACTACAATATCCAGAAAGAGTCGACACTTCACCTTGTGCTTCGTCTTCGAGGAGGAATGCAGATTTTTGTCAAGACCTTGACCGGGAAGACAATAACCCTTGAGGTCGAGCCAAGTGATACCATCGAAAATGTCAAAACCAAGATTCAGGATAAAGAGGGCATCCCACCCGATCAGCAACGTCTGATTTTCGCTGGGAAGCAATTGGAAGATGGCCGAACCCTGAGTGATTACAATATCCAGAAAGAGTCGACACTTCACCTGGTTCTTCGTTTGCGTGGAGGTATGCAGATTTTCGTGAAAACCTTAACTGGTAAAACCATCACCCTAGAAGTAGAGCCAAGCGATACCATCGAAAATGTCAAAACCAAGATTCAAGACAAGGAGGGTATCCCACCAGATCAACAACGACTTATTTTCGCAGGGAAACAGTTGGAAGATGGCCGAACCTTGAGTGATTATAACATTCAGAAGGAGTCGACCCTCCATCTTGTCTTGCGACTTCGAGGAGGAATGCAGATTTTCGTCAAGACGTTAACAGGGAAAACGATAACACTGGAAGTTGAACCTAGCGACACGATTGAGAACGTAAAGGCCAAGATTCAAGACAAAGAAGGGATCCCACCAGATCAACAACGTCTGATTTTTGCCGGCAAGCAGCTTGAAGACGGTCGGACCTTAAGCGATTACAACATCCAAAAAGAATCAACACTTCATCTAGTTCTTCGCCTTCGAGGTGGAATGCAGATTTTTGTCAAAACTCTGACAGGGAAGACGATAACCCTTGAAGTCGAGCCCAGTGACACTATTGAGAACGTGAAATCGAAAATTCAAGATAAAGAGGGAATTCCACCCGACCAACAGCGATTGATTTTCGCCGGGAAGCAGTTGGAGGATGGTCGCACCTTGAGTGATTATAACATCCAGAAGGAGTCGACCCTCCATCTTGTTCTTCGTTTAAGAGGTGGTCAGTAATCGTAGACTTGGACACTTGCAATGAACACAGTACTCTTTTTTCTTTGTTTTGAGCTCAATATGTCGATGTATTGTAATGGGTGAAACCAAATTTTTCTTTCATGTACGTAAGTTTTGTTTGAATGTAAGCAA
>T0092_R_0.0412_L_1535
AATATGGAGGACAGTTACGGTCAGGAATGGAATTACATGCAACGTAAGGAACTGGAGTTGACTTGCCACACAGCCTTCTTCGTCACCATTGTTGTTGTCCAGTGGGCTGATCTAATTATTTGCAAGACGAGACGTCTATCCCTCATCCACCAAGGAATGACGAATCACATGCTGAACTTTGGGCTTGTTTTCGAAACGTGCCTGGCTGCTTTCTTGTCGTATACACCAGGAGTTCAGATCGGATTGAGGTTGAGGTCTCTGAATGCTACCTGGTGGTTTCCTGGTGTCCCGTTCAGTTTAGCAATCTTCATTTATGATGAAGTGCGAAGATTATTATTGAGACGTAACCCTGGAGGTTGGATAGAACAGGAAACGTACTATTGAGGACGCGTCTGTTCCAAACAAAGGAAGCCAGTTAGTCTACTAAGAATGCGTGGAAACATTCCACTTCCGTGTACATATGTTAATGAATGGATGATGCTTCGTGTAGCTGAAGTCTCTATACGTTTTTAGTTCCTCAAAGAACACATTTTGGACAATGTCAAATTATCGAAGATCAGTCAAACGTGTTGGAACCCACATTTTCGTTACAGCAAAGCTTTCTCCTAGTCGTGTTACAGCGGGTTTTGTTTTGTAGTTGGTATACTAACCGGTCACTCTGTATCTGCCTTATAATTACGAAATCTCTGATAATTTGGGGGTAGGTACAATTGCAGTGTTGTATGTCATCAGAGGTACCCTCTCAATGTAGTTCTAGGTAATTCGTGGGCTTTCACGCTTGACTGACGGAATTATACTTCTGCTTCTATTAGTACTACTACTGCAAATACTACTGAATTCTTACGATAGTTACTCGCTCACTTAAGAAAAAGGATGCCGCGTTTTTAGTTCTGAGTTCGGTTAGAGGCATTTTAAATGAATTGTTTTACAAAGTGTAAATCGTCTAAAGCATGCGTGGATTATATACATGGATTATTATCGAATTGCTAGATTGGCATTTATTTAGTCAAAATTGGCCTTTGGCTCAGTGATTGGGTTGGCACTTCCCTGCTTTAATTATATTACATATTCGATATTAGGAATGACTTCTTGCCTTTTATTTTGGCCGTGAAATGAAATTAGTGAACGTGTTAAGTTTGTGGGTGACCGTAGTCACCTAAATCGTGATACTCTTGGCTTTCAGGGTTAGTAGGATTGTTTGTAGGCGTAATGTTTTGTGCCAAGTAGAGCTATAGCAAGGGAGATATCGTAACCTTTGGTCAAGTTACAGATCACCAAACCTTCACATCGATGCAGGTCTCTTAGGATGTAATTATGACATCATTGTTCTACGTTTTGCTAATGAAGAATGGAAGGTTTCTAACGGTGTCTTGATTGGTATTGTAGTGTAGTTAGGTTCGGTTGACAGGGAAATGTATTCCATAGTTGTTAAGGAATTGATTGTAAAGCCACAACAATATGGTCAAATTTTTAAGTACTCTGGTTCCTTATGTTTCGGAATTTTGGACTCGTCGTCCGAACTGTGTGAGTTATAC
>T0093_R_0.1977_L_1535
TCTACTGGAATTTCTTTGACACTAACGTTATTCTGTGTCGAAGAAACGAAAAGCCTGCAAACTTTAGCAAGATCCTAGCTGTGTTGAATCTATCAAGAATCCGAGAAAATGCGTGAGTGTATCTCAATCCACGTTGGTCAAGCCGGTGTGCAGATCGGTAACGCATGTTGGGAGTTGTACTGTCTTGAGCATGGAATCCAGCCTGATGGACAAATGCCAAGTGACAAAACTATCGGTGGAGGCGACGACTCCTTCAATACTTTCTTCAGTGAAACCGGCGCTGGCAAACACGTACCTCGTGCTGTTTTCGTCGATTTGGAGCCGACTGTAGTTGACGAGGTTCGAACTGGAACCTACAGGCAGTTGTTTCATCCTGAGCAACTTATAACTGGCAAAGAGGATGCCGCTAACAACTATGCTCGTGGTCACTACACCGTTGGTAAGGAAATCATTGACCTTGTCCTCGACCGAATCAGGAAGTTGGCTGACCAGTGCACTGGGTTGCAGGGTTTCCTTATCTTCCATTCCTTTGGTGGTGGAACTGGTTCAGGATTCTCGTCTTTGTTGATGGAACGTCTTTCTGTCGACTATGGTAAGAAGTCAAAGCTGGAGTTTTCAATCTACCCTGCTCCACAGATTTCAACTGCAGTGGTTGAGCCTTACAATTCAATCCTAACTACACATACTACGTTGGAGCATTCTGACTGTGCCTTCATGGTTGACAATGAGGCCATTTACGACATCTGCAGACGTAATTTGGATATCGAGCGTCCAACTTACACTAATCTTAATCGTCTTATTGGTCAAATCGTATCCTCAATCACAGCGTCCTTGCGTTTTGACGGTGCCCTTAATGTCGATCTTACAGAGTTCCAGACCAATTTGGTTCCATATCCGCGTATTCACTTTCCTCTTGCCACCTATGCGCCTGTCATTTCAGCTGAAAAGGCTTATCATGAGCAGCTTACTGTAGCAGAGATCACCAATGCCTGTTTCGAGCCTGCAAATCAGATGGTTCGAACTGGAACCTACAGGGGCAAGTACATGGCATGTTGCTTGTTGTACCGTGGTGATGTCGTGCCAAAAGATGTCAATGCCGCTATTGCTACTATTAAAACCAAGCGTACCATCCAGTTCGTTGACTGGTGCCCTACCGGATTTAAGGTTGGAATCAACTACCAGCCACCCACTGTCGTACCTGGTGGTGACTTAGCTAAAGTGCAACGTGCTGTTTGTATGCTTAGCAATACGACAGCCATTGCTGAAGCATGGGCGCGCCTTGATCATAAGTTCGATTTGATGTACGCCAAGCGTGCATTTGTCCACTGGTACGTCGGAGAAGGTATGGAGGAAGGAGAATTCTCCGAAGCACGTGAGGATCTTGCTGCCCTAGAGAAGGATTACGAGGAAGTGGGTGTCGACTCTGTCGACGCTGAAGGTGAAGAGGAAGAAGGAGAGGAATATTAGATCCACTACCTTGAACCTTAACAGTATGCAGTGATGTCTGTTGATATGTATGTTGTTGTATCTCAAGG
>T0094_R_0.021_L_1528
TCTCGTTGGCCACTAGTGAAAGCGGTGGTTGGCTTAATTCGAAACCTAGCCTTGTGTCCTGCGAACCATGCACCCATCAGAGAGCAGGGCGGACTACCAAGACTAGTACAGCTTCTTATGAAGTCTTGCCAGGATATTCAGCGTCGTGGACCAGGATCGCAAAGTATGCAGGATGGTGTAAGAATGGAAGAGATTGTCGAAGGAACCGTTGGTGCTTTACACATTTTAGCACGAGAGGCGCACAACAGGAATATTATTAGAGGCTTAAACTGCATTCCGACTTTTGTACAGTTGTTATATTCTGACGTTGAAAATGTCGTGCGTGTTGCTGCTGGTGTCCTGTGTGAATTGGCACAGGATAAAGAAGGGGCAGATGCCATTGAACGAGAGGGGGCCACGACCATCCTGACGGAATTGTTACACTCGAGCAACGAAGGAATAGCGGCATACGCTGCAGCAGTATTGTTCCGGATGTCTGAAGACAAGTCGCAAGATTACAAGAAACGCCTTTCAGTCGAATTAACCAGTTCGCTGTTCCGTGATGATATGCCTTGGGAGCCCGGCGATACGCAGATGGCAGACATCCTGACGAATCAATCATACGCGGATGAGTTGTACACACCACACAGTGCAATGGCGCCCGCACAGAGTCCAATGCAGACCGATCCAGGCTACGCCCAATATGCCCAAGGTTATCCTCATCATGATCAAGGATATCCTTACGGACAGCAGCCTCCACCCCAGCCTCAGGGTGGCCATGCTTGGACGACGTGGACCTTGTAGAGTCACCATTAAAAGAGATAGTCTTCCCTTTTACTCAGTAGTACACACGAATCAAGTGCACTCGCCTGTTAGTAGAGGTTGCTTGCGCCCATTGAGCTAGATGTAGATGTATTTTGGGAACTCCTGTAGATCTCGATATATGTAGGTTGGAGAGGAGCATTGCTCGGTTTTAGTACTTTTTTGTCAGATGCCGTCGTGTGCGGCAAAAATGTAGCCTTTTTTCAAGATGATCAGTGGAAGTGTATATCTCAAGTGCCTTTTCCCCTCCATTTTTGTATAGTAATTGTTTACTTGATCCGGGTTTTTTTGCGAACAGTGCAGCAGTAGTGCGCTACTTTTGTTTGAGGCAGTAAGGTTTTTATTTATTTATTTTTAAATTCCTAAATCATGTAAAACCAAAAATGATTCGCAAGCTGCATTATGGCTGTTGTAATAATAATAAGTCTAGTCGTCTTTTTTTGAAGAACTTTTCTCACACTTACCAGTCGTGTATGCTAAGGTTTGTCATGTACGCCCGTAAAGTAAACAATTTTTGTTGTTTAAGGGTTTAACAAGTAAACTGACGTTTTTAGGCAACGTTGTCGTGCGGAGTGAGTCGGGGCATCTTTGCTCCAGGTATTTCACAGGCATTTTTATTGTTGGGACAGGGACGGTGAAGGCGACAGGGTTTTGTGGCACATGTAACTACTAGTCTCACGTAGGGTAGCTCTTACTGTTTTAAGTTTGCTTATAGTGGTTTTATCTA
>T0095_R_0.0637_L_1528
ATCTGTCCGACGAACTTGTCAATCTTTGAGGCCTAGTCTTAACCGCTCAAAACTCAAGGAAAAATGGTAAAGGAAACGAAGTTTTATGACATTTTAGGGGTTCCTCCCAGTGCTACGCCAGATCAATTAAAGAAAGCTTATAGGAAGTTAGCTTTAAAGTATCATCCTGACAAGAACCCTGATTCTGGCGAGAAGTTCAAGGAGATAAGTCAAGCATACGAAGTTCTGTCAGATGAAAACAAGAGGAAAGTTTACGACCAGGGAGGTGAACAAGTATTGAAGGAAGGTGGAGCTGGTGGGGAATTCCACTCGCCTTTTGATATATTTGATATGTTTTTTGGCGGGGGCCGGCAGCGTAGACAGCCCGGAGAAAAGGCAAAAGGACGAAACACGGTCCATCAGTTGAGAGTCACACTTAGCGAATTGTATAACGGAAGTGTCAGAAACTTAAACCTTCAAAAAACTGTTATTTGTTCATCGTGCAGTGGAATTGGTGGAAAGCCAGGATCCGTTGAGAAGTGTAAGAATTGCCAGGGAACAGGGATATACGTTCGTCTTAGACAGATTGGCCCTGGAATGGTACAACAAATTCAGCAGCCATGCCAGGAGTGTAATTCCACAGGGGAGAAGATCAAAGAAAAAGACCGATGCAAGAAATGCCTTGGAAAGAAAGTCGTTAAGGAGAAGAAACTTCTTGAGTGTCATGTAGACAAAGGAATGAAAGATGGTCAGAAGATCATGTTCCGAGGTGAAGGAGACCAGGCTCCTGACATTGAACCTGGTGATATCATTATTATCCTTGATGAGCAAGAGGATCCTGTATTCCAGAGACATGGAATGGACTTAGTAATGAAAATGGAGATTGACTTAGTTGAGGCATTATGTGGATTTCAAAGGACTGTTAAAACTCTAGATGATAGAATTCTTGGAATAGTTTCACATCCAGGTGAAGTTATTAGACCTGATGATGTTAAATGCGTAATGAATGAGGGCATGCCAATGTATAAAAATCCATTCGAAAAAGGACGTCTCATCATTAAGTTTCAAGTCAAGTTTCCAAAGGAAGGATGGATACCACATAATAAATTGGCTGAATTGGAAAAGTTTTTGCCTGCCAGGAAAGAATATATGATAGCAGATTTGTCAGAGCCTGTTCATCTTGAGGAGTTTGGGAAGAGCAGCTCAGGGCATAGAGACCATAAGACCTACTATGACGATGATGATGAAGAAGGACATCACCCAAGAGGTGTGCAATGCCAAACAAGTTAACTTGTTTACATGGATGTTGTCAAGGGCACTTATTTACTCCCTACTTAGTTCTTTTAATAGAGAAAAGATTGACAGGTTGAAAAATTTACAATGAAACAGTATAAGATTCTTTCTTGCTTTTGTCATCCAGAATTGTTTCCATGTACTATGTATGCCTAGTTACATGGTCTTGCTGTTTGTCTTTCAGGTGGATCATTTCCATAATCTTTTTTTGCAGTGTTCCATACTCTTTTGTGTTAAGTGCAGATGGCTTAATATA
>T0096_R_0.0517_L_1515
CATGAACAAGACTTGATATTTGAATAAAACGGCAAGATGACAGAAGCGGATGCTGATAGAAATGTAGAAATATGGAAGGTGAAAAAACTGATCAAGAGTTTAGAGGCAGCCAGAGGAAATGGAACAAGTATGATCTCACTCATAATACCTCCAAAAGATCAGATTTCTCGGGTAGCCAAAATGTTAGCAGATGAATTTGGAACTGCTTCTAATATAAAAAGTAGAGTAAACAGATTGTCTGTTCTGGGAGCTATAACTTCTGTTCAGCAGAGGCTTAAACTTTATAATAAAGTTCCACCAAATGGACTTGTTATTTATTGTGGTACAATTGTCACAGCAGAAGGAAAAGAGAAAAAAGTCAACATAGACTTTGATCCTTTTAAACCCATCAATACTTCATTATATCTCTGTGATAACAAGTTTCATACTGAGGCACTAAGTGCATTATTAGAAGATGATAATAAGTTTGGATTTATTGTAATGGATGGAAATGGTGCACTGTTTGGCACGCTGTGTGGGAACACAAGAGAAGTGTTACACAAATTCACAGTAGATTTACCTAAGAAACATGGTCGTGGTGGTCAATCTGCCCTTAGGTTTGCTCGTTTACGGATGGAAAAGAGACATGATTATGTTAGAAAAGTTGCAGAAACTGCTGTGCAGCTATTTATTACAAATGACAAGGTTAATGTTTCTGGTCTCGTCATAGCTGGTTCAGCTGACTTCAAATCAGAGCTGAGTCAGTCAGACATGTTTGACCCGCGATTACAAGCAAAGATATTAAAGATTGTAGATGTTTCATATGGTGGAGAAAATGGCTTCAATCAGGCGATAGAACTTTCAGCTGAAGTTCTAGCAAACGTGAAATTTATTCAGGAAAAAAAGCTTATAGGCAGATACTTTGATGAAATTTCACAAGACACTGGTAAATATTGCTTCGGTGTTGAGGATACAATGAAAGCGCTTGAGATGGGGTCGGTGGAAACACTTATAGTTTGGGAAAATCTAGACTGTAACCGAGTTATGTTGAAAAATCACTCGAGCGGTGAGGAAAAAGTACTACTACTGAACACAGAACAGGAGAAAGATCGTACCCAGTTCTTAGATCAAGAGACTGGTGTAGAAATGGAAGTAATGGATAGAGTGTCACTTATCGAATGGTTGGCCAACAACTATAAGACATTCGGTGCTCATTTGGAAATTGTAACCGATAAATCGCAAGAAGGAGCACAGTTCTGCAAAGGTTTTGGTGGTATTGGTGGTCTTTTGCGCTATAAGGTTGATTTCCAGGGCATGGAGTACGATGGATTGGGTGATCTTGACTTCTATGATGATGATGACTATTAGTTGCCTTGGTGACGACTTCACGGATTTTACGCAGCGGATGAGGAAGTCCTCGTTACCACATAAATGCAGAAGGATCTTCGAGCAAAGCTCATTACATGTGCACAAGATTGTGATCTAGAAGAATTCAAGGCATTGCTTATGTGTTGTAAATGATTGCGGACAAAGTAA
>T0097_R_0.1131_L_1500
TTTCCCCTGACGTGGAATTTTCCAACGGAAGGATCGTTCGTGAGTTTAGTTGGGTTCCATCTCAAAATTTTGGTTACTTATTGCTCGCCCAGAAGCAAAAGAAAGGTTGCTTTGGCTAACAGAGATCTGACAGTCTGAATTTAAACGAGGACAGGAAACTTGAAAGGCAAAACACAGAAGTATTTTTAGTTTTCAATTGGGTAGAATGGGTGGAATTTTAGGTGTTTTTAGAGGTCTCTTCGGAAAGAAGGAGATGAGAATCCTTATGGTGGGGTTGGATGCCGCTGGAAAAACCACAATTTTATACAAGTTGAAGCTTGGTGAGATCGTGACAACTATTCCTACAATTGGATTTAATGTTGAAACTGTGGAATACAAAAATATCAGTTTTACTGTGTGGGATGTTGGTGGTCAAGACAAAATCAGACCCCTTTGGAGACATTACTATCAAAATACTCAAGGATTGATATTTGTTGTTGACTCTAATGACAGAGAAAGGATAAGTGAAGCCNGGGANGAATTAAACCGGATGATCAGTGAAGATGAACTACGTGAGGCAGTTGTTCTTGTGTTTGCAAATAAGCAGGATCTGCCAAATGCTATGACTGCAGCAGAAGTGACAGAAAAACTTCATCTTCACTCACTGAGGAACAGGGGATGGTACATTCAGGCTACATGTGCCACTAATGGTGATGGTCTTTATGAAGGATTAGACTGGCTTTCAAATCAGTTGAAAAACATGAAGAAGTAATGTGGAGAACATTCAGTGTAGTAATCTATTCTTTTTACGTCTATCGTTGCTTACCGTCGATTGGTCAAACTGTCTTGAAGCAAGAAAAGGAACTTGAGAGACAAATGAGAGAGAGGACATTCACTGCTTATTTAGCAGTGGAGAGCTTTTCCGGAAGTGTAAATAATCAGTTTGGTCTAGAAGTCTGCCTCAGTTAACGTAGCCTTGGATGCTATCAATCTTGATGCAAACAACACCCCTCTATTTGTTTGGATTTTGTTGCTTTGTGTATGGAGGACAATTTGTCATTGACTGTGCAACATTAAAAATGCCTTACAACGTGGTTTCAGGTTGGGTGTGAAATTCTGCTAGGAAGGTCCACAGTTATATAGCAAAGACAAGTCAGTTGAAATGATACATGCATCACCTTTATGTTCAACCATCAGAACATCAGGGTTATGGATGTTAGATTCCAACTTTATTATTATTTTCAGGATGGTTTTTGTGTAACCAGATAAGTACCGTCTATTCCTTACTAGTCTGCCTGCCCCTTTAGATGTTTTTTGTTCGAAATACTCATTCCTCCCTCTTCCAATTTATATACATCATAAATAGATGGAATGAGCTCATCTTCTGTGGCAATTAAATTTACTTAATAAATGTAATATTGGCTGAAGGTTTTCAAATAGTTTATTACTTTAAAACATCCATGTGCAAAGAAAGAGCAAATGTTTTGTAACCACAAAATGTTGCCACAATTTAGTGAAAGA
>T0098_R_0.0729_L_1495
GCAAACATTGGTTAGATAGTGGGGAAAAGGACTCAGAATTCATTCCTAGCAAACAGATATACCGCCAAGCAGAACCTACAATTACATTTCCTTGAATCTTCATTTGAAATTATTGTCCATAAAGTTAACTCAAGTAGAATGAAACTTCGGTGGAATATAAATAACGAGCAAGGGCGGCTTCCATGGGAATATTCCAAAGCCACAGAGTAACATGACTGATGTGGAGGCAACGAGCTACAAGCAAAATAAAAGTGCAAGTGAAGAATACGATATTATTGAGGATAGTGAAAATCAGTTTAACAGGGATAAAAGCAGAACTAAAGTAAACATGAACGGAACTGAAAAAGATGGCAAATTTGATTTTGGAGCACAGCTTAAAAAAAACGCCGCATCATCAGGCAGACAGGTGTCCAAAGAAGGAAACCCAGACTACTTAGGGCATCTAAAAAAAGTCGAGGGGGGAGTCGCAGTGAGACCATCCTACGCTAAGGGGACGAGTGCAGTTAATGAAGAGGAGCGTCCCCGTTTGACGTCCGATGAATTGATGAAAATGGCAACTGCAGCTCTCAAAGATGTTGATGACAAAGACAAACGTGATATGGCAGCTAGACGCGGGATGTCAACGCAGAAGATCAACTCAGCAGGAGTGACATTTGAAGGATTCAAGCCAAACAGCGATGATACTGGAAAACTGGATTTCAAGTCAGTTCTGAGAAAAAGCATTCGAAGAGAGTCGGGGAAAAGCGCGGGTAAATCAGACAGCACTAAACCCGAGTGGACACAGCAGAAACGAGTTATTCGAGTCTCTGAAATAGAAAATAAATCAGCAAAGCCCAAAGGGACTGAAGATACCCCTGATTGGCTTCAAAAGGCTAACAAAAACAGTACGCGACATAGGGTTACTGAACTGGAGCACAAGAAAAACAATGGTGTCCAACAGGCCCCTCCTCATGCTGCCCCTGAATGGGCTGATAAAGTACCAAACAGTCGAGGTATTCTAGTTAAAACAGAACTCCGCTCTAAAGGCCGCTCTGACAAGGATAATAAACCTGACTATCGAGGTGTGCTCAAATCATCAAACTCAGGTTTGGACCAAAAAGATTAACGAAACTCACCCGATAGGTACAGTGAGTGACGTAAACCCTAGCATGCGCTCTAGTGCTGCTATTGCAAATTCACTATTTTAACACCATGATATCTGGAAGTATGCTAGGTTCATGGTTCACGGCTATGGTACGGCCTTACCGATAAGCAATAGGTAAATTATGAACCCATGAAGGCATCAGGTAGCGTGAATGTGACACTTTGATTAAAGCATGCACCCTGCTTTTTCTTAGATAGAATCTTTTTCAACTGTAATTCATAAGAACTTAATAATTTGTGGACTTCTTTAGCGCTGGCTTCAAGATTCACATCAAAGTTTATGACTTGCTCAATTTATCACGAACACTGCAATTGGATGTCGGAGTTGTAATTTTATTGTCTTAGGTAAATT
>T0099_R_0.0527_L_1495
GCAGCTTGCTACTGAAGAGATCACGCGTAGGTCCAGTCTATTTCTTTCTCGAAGAACTTTCAGAATAAAGCAACCATGAGAGACATTGGTGGTACACCAGGCGGATCTACGGATGCCTACCAAATAAATCTATTGAAGAATAGAATCGAAGAATTAGAAAGTAACCTTGATGAAGAAAGGAAAGGCCGACAAAGGGCTGAGCGTGATGTGGCAGACTTGGAGCAAGAATTAGATGGTATCCAAGAGCAGCTGGAGGGAGGTGGTCCAGGAGGGCTTCAGTTGCAAAAGAAGAAGGATCAAGAAATTTTGAAACTGCGCAAAGATGCGGAACTTGCAGCACAAGATCATGAAGAAGCATTGGCTCAGGTACGTTCCAAGTTCAATCAACAGCTTCAGCAAGTGCAAGAGGAAATCGAAGCGCTTAGAAAAGGCAAGGCCAGAGTGGACAAAGAAAAGACAGCAATAGCATGTGAGGCTGATGAAGTCTCGGCTGAGCTTGAAAATATCAAAAAGGATAAGGTACACTTTGAACGCCTTTCCTCACAATTGGAAGAGCAGGTTCGAGAACATAAGGATAAGGTTTCAACTCTGGAAGGACAAGTTGCTGAATCGGAAAGTATGAAGAACAGGCTCCTGCAAGATAAAAGTAGCCTAAAGAAGCAAGTAGAGGACATGGAAGCAAGATTGTCTTCCATTGCAGCAGCAAACAAGAATCTAGATTCTCAAGTGGGAGACTTGAAGTCCGCACTATCTGACGAAGCACGGCTGAAGCAAGATGCACAACATAAAAACGCACAACTTAACAATGATATTGAACGCATTGCTTCAGAACTGGATGAGGAACAGGACACCAAGAATTCTCTGCAAGCAAAGCTTGCAAAAGCGTCTAGTGAAGCTGCTCAGTGGAAGAGCAAATTTGAGGCCGAGAGCGGACGAATTGAAGAACTTGAGGATGCCAAAAAGAAATTAGCTGCAAGAGCTAGTGAAGCTGAAACAGCTGCACAGTCGGCACAAGCCAAAGCCAGTAGCCTTGAGAAAGTCAAGGCAAGAATGGCAACAGACATTGAGGATCTAAGTGCAGGTCTAGATGCGGCACAAGCTCAAATCAGCAACTTAGAGGCCAAGGCTAAGAAAAGTGATCAGTTAATAGTGGAATGGAAGAATAAGTCAGAGCACCTTGAAAGCGAACTTGCTGCTTGTGATAGAGAATTGAAAGCATGTGCTGCACAGGCAACAAAATTTAGGAAAGAGAAAGAAGAAGCCGAAATTCAAGCAGATAACTTTAAGAAGGAAGTTAAAGCTTTACAGGATGATTTGAAAGCAGTCAATGATCATCTTAATGATGCAAACAAGGCTTTACAAGATGTTGATAAAGCAAAACGTCGAGCTGAAGCAGAGAGAGATGAAAATTTACGTGCTTTGGAGGATGTTGAAGGTGCATATGAAACTGAGAAGCAGAGAGCTGCGTCTCTTCAAGCTGAAGTTGCCAACCAGA
>T0100_R_0.02_L_1490
AGGCAATCAAAGGCATCATAGAAAAAGCCATGGATGAGTTTCATAAACATACTTGCATAAAGTTTGTGCCGTACAATAAGACAACAAATATACGCAGAATTCGATTTATTCGAGGTGGAGGATGCTATTCGTATGTAGGCCGAAGAGGATCCACTGGATATCAAAGTGTGTCTATTGGCTATGGCTGCCAATATAAAGGAATAATAATGCACGAATTAATGCATGCGATTGGTTTTTGGCACGAACAATCACGATACGACCGTGACAGCTATGTGCAGATTATGTGGGAAAATATCCAAAAAGGAAAATCTCATAATTTTAACAAAAAATCACAATCCTCGACAACATTACTGAATCAGCCGTATGACTACAATGGATTGATGCATTATGGTGGAAAGGCCTTCAGTTCTAATGGCAAGGCTACGATAGTGCCCTTAAATCAGAACATCACCACTCTTGGCCAACGAAATGGATTTAGTGCGGTGGACAAGATACAGATTCTGAGATTGTATCAGTGTAAAGGTAAGTTGTGTTTCATGTCTGACTGGACCTTTTTTACTCCTTGTGACAAGTACTGCATGAAATCCAGAAAACGCTACTGCTTCCATGACAAAAAAGATCAGTGCCCAGGATACGAAAAGTCTGCTAATGGTGTTTTGATTCAAACAGTCAATTGTACACAACAGGAGTGCACACGTCCTGGACATTGGGGAAGATGGGGAGCATGGAGTTCATGTAATACAAATTGTAGCTATGGAACACAAACACGAGCAAGAAAATGTGATGACCCTGCTCCTCTCCTTGGCAAACCATGCCCAGGAAATGCCACAGAGCAGAAAACCTGTTTTGCTGGACCTTGCAATTTAGGACCCGATGATTGTACATTTGAAAAAGGATTCTGCATTTGGAAAAATGTTGCAAACAATAGCCGCCATTTTTGGATAAGGCACAAATTTGGCACTCGTAGTTATGGCACGGGCCCTACTGGAGATCACACCCAACGTGGAGAGGGCTATTACATATACTTTGAAGTATCTTATCTTGCACAAGGAGACAAAGCTATGCTCCAGAGCAGAACTTTCAGTAGCATGCCAAATAGATGCATGAGTTTTTGGTACTCAATGTATGGTACAGGCATTGGGAAACTTGAAGTATTCAAACTGGTAAATGGTGTAAAAAATAGGCTCTTGCTGAAGTCTGGAAACCAAGGTCAAGGATGGAAAAGTGTGAGATCGAGAGCCTCTAGTAGTGCACCCTATATGGTCCTGTTTGTAGCGGAACGTGCAAATAGTTACAGGGGAGACATTGCCCTTGATGACATTTTCTTTAAACCACATAAATGTGGCGTAATTGTTAACAGTACAAGTTCGCCTAATACTCAAGTACCCACAACGACTCAAGAACCAACTACGACTCAAAGACCAACCACAACTCAAAGACCAACCACGACTCAAAGACCAACTACGACTCAAAGACCAACTACGACTCAA
>T0101_R_0.0643_L_1479
TTAGCTGATATGTGAGTCTGTTTTCGTCTTAAACCCTCCTGTTAACTGACCAGAAAGTCTAATTTGAAGGAGTACAGCAAACATGCCGTACACAGGTCTTAATCAAAGTGTTTTGGATAAGTACATGGACTTGGACACTGGTGGTAAGGTCCAATGTCAGTATGTATGGATTGATGGCTCTGGAGAGGGACTGCGATGCAAGACAAGAACTCTGGATTTTGAACCTAGTGTGCCTGATGATCTTCCAGTTTGGAATTATGATGGCTCATCTACCGGACAAGCCAAAGGTGTAAACAGTGACACTTACCTTCAACCAGTTGCCTTATTCAGGGATCCATTTCGAAGAGGGAAACACAAAATTGTACTCTGCGAAACTTTCCGGTATGATCACAAACCGACAGATATAAATCACAGGAAGAGTTGCACAGCAGTGATGGAGCGGGCCAAGGATTCACATCCCTGGTTTGGACTTGAACAGGAATACACCTTGCTAGACACAGATGGTCATCCACTTGGTTGGCCCAAGCAAGGTTTTCCTGCACCACAAGGCCCATATTACTGTGCTGTTGGAACTGGTAACGTCTATGGAAGAGAAGTGGTTGAAGCTCATTACCGAGCATGCCTTTATGCTGGTATTAAAATTGCTGGCGAGAACGCCGAAGTGATGCCTGCACAGTGGGAATTCCAGGTTGGTCCATGTGAGGGCATTGAAATGGGTGACCATCTCTGGATGGCCAGGTTCATCCTGCAACGAGTGGCAGAGGATTTTGGAATTGTCGTCACCCTTGATCCAAAGCCTATGCCAGGAGATTGGAATGGGGCCGGCTGTCATACCAATTACAGCACCGAGGCCATGCGAGAAGAGGGAGGCATTAAATATATATACGAAGCTGTGGAAAGGTTGTCAAAACGACATGAGTACCACATCAGAATGTATGATCCAAACAAGGGTCGAGATAATCAAAGAAGATTAACTGGTTTACATGAAACATCGGACATTCATACTTTTTCGCATGGTGTTGCCCATCGTGGCGCTAGCATTCGAATTCCGCGTCAATGCGCTGAAGATGGAAAAGGATATTTGGAAGACAGAAGACCATCCTCAAATTGCGATCCTTACTCAGTTACTGAAGCTGTCGTGCGAACAACGGTATTATGTGAAGTGGACGAGTAGAAAATGCTTAAAATACGTAAAAAAGAGGCTGAATATTGGGAGGGTGGATCACTTTGTTATGGCAATTGGGTTAGGTTGACGTCGTATATGGACCGAAATACTTAATAAGATATCGTCGATAACCTGATTTGGTCTACTATAATACTTGTTTTGTGTCAATATGTCTGTTTCGGATGGAATTATTTAATGTGGAAAACAGTCTGCTTTGTAATCTCGTGTTTAGAACGTTTGTTTAAGTGCGAAGGGCACATCATTTAAATTATCGCAGAATTGCACTTCGGGTTTTTGGGGGTTGTCCATTTGGA
>T0102_R_0.0338_L_1463
CTTCACATTTACCACTTTTAACGAGGTAAATATACTCTACTCCGTATTTACGTTGCTCTTATTCTCTTTCAATAAACAAATTTGGCAAAATGGCTGGCGTGAGAGAGACAAGACTCTATGACCTCCTTGGTGTACCTCCGAATGCTTCAGACAGTGATATAAAAAAGGCATACAAACGATTGGCAAGGCAATATCACCCTGACAAGAATTCTGATGAAGACACTACAGAAAAGTTTAAAGAACTAACATTTGCATATGAGATTCTAACAGATCCAGAAAAGAGGGAAACATATGATCACTATGGAGAAAAGGGACTCCGGGACGATGCAGGACATGGCATGGACGATATCTTTAATCACATATTTGGCGGAAGCATGTTTGGAGGCTTTGGAGGCATGGGAGGCATGGGAGGCAGACGGAGACCTCAACGAAGAAAAGGAGAGGACATGGTGCACCCTTTAAGAGTTACTTTGGAGGATCTTTACAACGGAAAAACGTCAAAGTTAAAATTGAACAAAAATGTGATTTGTTCATCTTGCAAAGGATTGGGTGGTAAAGGCAATGCTGTGCAAAACTGTCATGTTTGTCGTGGATCTGGTTACAAGATAACTATTCAACCACTGGGGCCTGGAATGGTACAGCAGGTACAAAAAATCTGCCCTGAATGCCATGGTGAAGGAGAACTTATTGATCAGAAGCACAGATGTAAGAAATGTAAAGGACGAAAAGTAGTAGAGGAAAGCAAAATCTTGGAGGTGCATGTTGATAAAGGCATGAAGGATGGACAAAAGATATACTTTAGAGGAGAAGGTGACCAGCAGCCGAACATAGAACCTGGAGATGTCATTGTTGTGTTGCAACAAACTGGACACGAGCGATTCAAACGGGAAGGTGATGATCTTTACTATAACATGAAAGTTGGTCTGACCGAAGCTTTATGTGGATTCCAGATCCCGCTTAAACATTTAGATGAACGCGAGATTTTAGTAACCAATTCAATTGGGAAAATTATCGAGCCAGGATGCGTCAGAACAGTTGCCAATGAAGGAATGCCAATGCACAGGAATCCATTTGAAAGAGGGAATCTTCATATTGAATTTGAGATTGAATTTCCGGGTAATGATTTCCTGGATTTGGAAAACCTCAAGAGCCTGGAAAGTTTTCTTCCACCTCGACCTGACGTCCCAGTTGAACAAAACAGTGCTGATGTAGAAGAAGTGGATCTAGTTGAATTTGATCGACAGAAATTTGAAAGTTCATCGCGACGAGAGGCTTACGACGAAGAAAGTGATGATGAAGGTCCAGGTGGGCCTGGTATGGGACCTGGGGTCCAATGTGCCACTCACTAGGTGTTATGTGGCATCTTTGTCCTTAGGTATCAATACAGATTGTAATGGTTGACCACGCAGTAACTTTAAACAAGGTCGAATCAGTCAATTTGTTTGTATGTTAGCGCATTGTGT
>T0103_R_0.0619_L_1458
AATCCTCGAAGAAAGTGATGGATAAGCTTGGAAGTGATGATTTGTGCCCTATTAAGAGCAAAAATCAGAATTGTAATAGTGGAATGCCTGAAAAGGAGTCCCGTCAATGGATAAGACCTGATTTGCCAATGAAATGTACGTGGCATCTTGGAATAGATCCCAAAGAGTCTCCTCATCACCATATTCCTTTTGATGGCAGCCAAAAGAGACGAAAGATTTTACCAACCATTTTACACCAAATTGGAAATTCACCACTTGTTAAAATAAACAAACTGGGAAAAATGTATGGACTCAAGTGTGAGCTTTTGGCCAAATGTGAATTCTTCAATGCAGGAGGATCAGTTAAAGACCGAATTGGTTATCGAATGGTAGAGGAAGCAGAAAGGACTAAAACTATTATTCCAAATGCAGGTTTTACATTGATTGAACCAACATCTGGTAACACAGGTATTGGAATTGCATTGGCTGCTGCAGTTAAAGGGTACAGGTGTATAATTGTCATGCCAGAAAAAATGAGTTCTGAGAAGGTGGATGTCCTTCGTGCTCTAGGAGCTGAAATTGTAAGAACTCCAACTGCTGCTCGTTTTGATGCTCCAGAATCTCATATTGGTGTGGCACAGAGGTTGAACAGAGAGATACCAAATTCAGTTATTCTTGATCAATATAGGAATTCTGGAAATCCATTAGCTCATTACGACGGGACAGCGGAGGAGATCCTGTATGCATGTGACGGGAAAGTTGATATGGTTGTTGCGGGAGCTGGCACTGGTGGAACAATAACGGGTCTGGCGCGGAAATTGAAAGAAGCTGCACCTCATTGTAAGGTAGTCGGTGTTGATCCATTTGGTTCGATTTTAGCTGAGCCAGCTGAACTTAATGATACAGATGTTTCCTTTTATGAGGTTGAAGGAATCGGGTACGACTTTGTTCCAACTGTACTTGATCGATCATTGGTCGATAGGTGGATCAAATCGGAAGATAAGGAGTCATTCCTGGTTGCACGAGAATTAATAAGATATGAAGGACTCCTGTGCGGGGGATCTTGTGGTTCTGCCATGGCTGCTGCTTTAAAAGCAGCCAAAGACCTCGATGAGGATCAACGCTGTGTTGTGATTCTACCAGATAGCGTACGAAATTACATGTCTAAGTATCTGAATGACGATTGGATGGCGGAGCGAGATTTTATTGAGTTAAAGGATGCTGACGCAAGCAAGAAATGGTGGTGGAATGAGAAAGTCAACAGACTCGAGTTGAATACACCACTGACAGTCCTTCCTACTATAAGCTGCGAGGAAGCAATTGCCATAATGAACAGAGAAACATATGACCAAATACCTGTGGTTAACGAGGCAGGACACGTGCTTGGTATGGTTACACTTGGCAACTTAATGGCACAGATGGTGGCGGGAAAAGTCACACCAGATAGTGCGGTATCAGAGTGTATTTACAGAAAGTTCA
>T0104_R_0.0164_L_1455
CAGTGTGCAATTATACTCTGTATCAATACAAGAAAATAAGCCTTCGGGCACATCTGTTGTTATGGTGACAGCCACTGATAAAGACAGTGGTTCAAATGCCATAGTCAGGTATTCCTTGATCGGCAATAATACTTTATCAGTGTTTCAAGTGAATGAAAGCACTGGGTTAGTTACTTCCAAGGCGTCACTTGACAGGGAAATGAAGTCTTATTATGTGATTTTTGTGAGAGCTACTGATATGCGGTTTACAAGTGTTGCTGAGGTTAGAATCACAGTCACTGATGTCAACGACAATTCACCAGCTTTTGAACCAGTAATGTACAACACGGCAATTCTTGAGACGACCCCTGTTATGATGTCAGTAATACAAGTCTTTGCGAAGGACATTGATGCAGGCACGAATGCTACTATCAGATATAGTTTAGCTTCACCTACCAACAGTCCATTTTCTATAGATGCAACTAGTGGGATTATACGCCTTATAAGTCCACTTGATTTTGAAAACACAACATCATATAACCTAACAATCGTGGCCACAGACCAAGGTCAACCACAAATGACGACAGGGAGTCATGCTCGGGTCATGGTTACCATTCTTGATGTAAATGACAACGCTGCCATGTTCTCGATGTCTAAGTTTATGATATTCGTCACAGAAGATCAGCCAATAAATTCTTCGTTGGTCAATGTCTCAGCAACAGATAGGGATGGTACAGAGCGAAACAGAATGCTTATGTACGAGTTAAGGGGAACTGTAGCTAATACCTACCTTAGAATTGATCCTCACACTGGCAGAATTAGTAATAAAAGGTTCTTTGATTTTGAACAGCACAAACACTTATTTGGGACCGTAGCTGCCACAGATAATGGTTCCGTTCCAATTTCAGCGTTTGTATCACTTGCCGTTTATATTCTAAATGTCAATGACGTTGCGCCACGTTTTCTACGGACTTCATATTCGGTTGCTGTGAGTGAATCAACTGAAATTGGAGCCACTATTTTGGCGTTAAATGCAACCGACATAGATGGTGACCAGCTTCGATACTTTGTGACTAGCTCTGCATGTCCAGTGATGGTTAACAATGCTAATGGGGAAGTAATGCTGAAGTGTACACTTGATAGAGAGACGCAGTCAACGCATGTAGTAAATTTTACTGTTAGCGATGGAAAACACAATGCAACCATTGAAGCTATGCTCACAATTACTGTCTTGGATTCCAACGATAATGCACCTGTATTCCTTCCGCAAACGCAGGTGATAAATATTACCGAAACTACACCTGTCGGGAGCTCACTGTTCAATTGCACTGCAACGGACAGAGATCTCGGATCAAATGCCATGATAACATACTCCATCTTAAATCCGGTTTCACCTTCATTCCCATTCAACATCAGTAATACCACAGGTGTTGTATATCTTACACAAAGATTGGATTTTGAAGTAGCAAATCAGTA
>T0105_R_0.0394_L_1452
AATGCTGTTCTGTGGGGAAGTTGGTTTATTGAGAGTCCAAGGTACAAATTACTCTTTTGTGGAGCAACCGGATATGCAGAGGTGTTCAAAGCGATTGGCCGAAAGTATGGTCCAATCCATATGGCTGCGTTGCCCATAGGAGGATACAACCCAGAGTGGAAATTTGGTTTTGGAAATGTTACACCAGAACAAGCAGTACAGATCCACAAGGATATTTATGCCATGTGTACGTTAGCAATCAGCTGGGGTACATTCACTATTAGCAACGAGCATTACATGGAACCGCCAAGGAGGTTGCAAGAAGCACTTAAAAAGGAAGATCTATCTGATATGCAGTTCTTCCTTCTGAAGCATGGTGAGTCCCGTCTAATTGAAATCAAGGATGCTGGAAAGAAGGAAGAAGAAGAAGAAGAAAATAAACAAGAACAACAGGTAGAGGAGTCGAGTGGCGGCCTGAGCGAAGCGATTCAAAATTTAGCTGATCAGTTAGTAGATGCTACCAGACCAGAAGATGAGCAACAGGAGCAACAAGAGCAGCAGCAGGAGGAGCATTATGAACACACGAAGGAATATGATGAAGAAGCATAGTTTGACGTGCAAAGGAGGTGTGCATGCCGCTCAAAAAAAGGATACAAATTGGACTATTTAGTGAGCATCCACTGTTGGCAGAACAAACAAGAAACCTAGGCATCTGGGAAAGTAAACTCAAATATATTGGGATGTCAGGGGAAAAAACAAGGAGTCGTAGGGGAGGAATAGATAGAAAAACCTCCATTGATCATCTTCCGTTTGGCTTAATTTGATGGGTGTAGAGTTTCCAAGTAGATCTTAAAGTTCCGTTGTAGTCAGTCTCGCTATTTTTCAAACACGACGATCTTGTGCTATTTTTTTCTTGCTTCTGTGTACTGCTAGAAAGTGTCCTCGCTTGGTCTTCTTCGATGTCAAGTAAGTTCTACGAAGTCTAATACCCTCTGCCTGAGGGTTAGAAGTCTCTTTTTGTCATTGGAACAGTATTTTTCTAGAAATAGGATTGGATTGAAATATTGTGATACATTTTCTTGTTAAATATAAGTGAATTGACAGCGCATTTTGTGTTTTTAGTACCCAACCACAGAATGGACAAATTGAAAGGGGTTAACTCAGAAATGTCAGGGGCATGTCACTTTATTCTTATATTTATTTCCATTTCGTAGTATTGGTATCAAAATTCTTTTAAGTATCTGCCTACGTTATCGAAATGCCAAAGTTTTCTACTCATAATATTAACACGATGTGAGCTTCGATATTGAAACTACATTATAGGAGCTAAGGTCAGCTACTTAAAAGCAAGGAGAGGTGTCATTAGACAAGCTAAGTTGGACTCGAATGGTGCTTCATAAAATGACGTGTCTTTTTTGCCGAGTGTGTGTGTGTGTGTGTGTGTGTGCGTGTGTTAATACAGCGAACAATTAA
>T0106_R_0.0463_L_1447
CTGCTTTTAGAGGATAAGAGAGAAAATGGCTGCAGGACTCGATCAGCTCGTTCAAAGGTTGGAAAAGGTTGCCACCAGGCTAGAGGCAGTGGCATGCAAAGGAGGTACAGGCAGTCAAGATTTTGACGATGTATTTATTGAAGCTTATAACAAGTTTACGAAGGAATGTGTGGATCCATTTATGGCATTGTTGGCGAAGATTGGAGGTGATGTGAACACTCAGGCTGTCATGCTGGGAGAATGTTTTAAGAAGCAAAAGGAATTTCTCACTATAGTGGCCAAATTTAGTGCACCTGCTCCAGCTGATCTTCCAGTACTGTTGCAGCCAACATCTGATGCCCTTCGTAAAGTTGGTGATTTTAGAGAGAAAAATAGAGGAAGTGCCCACTTCAATCACCTTTCAGCTGTGTCAGAGTCTGTTGCAGCATTAGGATGGGTCACCGTGGCACCAAAGCCAGGGAATTTCTGCAAAGAAATGGCCGATGCTGGGCAATTTTATGTTAACAGGGTCATCAAGGACTTCAAAGAAAAGGACACAGCACATGTGGATTGGGCTAAGTCTCTACAGAAAATCTTCTCTGGCCTCCTGTCTTATATCAATGATTATCACAAGACTGGATGTACTTGGAATAGCAGTGCACCCAAAGCAACAGCCCAGTCTCTCGGTTCCTCTTCAGTGGCAGTACCTCCACCACCCCCTGGGCCACCCCCCCCACCTCCACCACCTGAGGTGTCCAAGGATGCTGATGACTCGACCAGCAGAAATGCATTATTTGCTGATATAAACAAAGGGAGTGATATCACCAAAGGGTTAAAGAAAGTCACTAAGGACCAAATGACCCACAAGAATCCTGCACTCAGAAATACTACTCCAGTGCCATACAAGCCTCCAACAACAAAAGTTTTAACTGCTCCAAGACCGTTTGGAACTACTAGCACACCAAAAAAACCACCAAAGTTTGAGCTCGAGGGAAAGAAATGGATTATTGAGTACTTCGATGGGAAGAAAGATCTCGTTCTGAATGATGTTAACATGAATCAAACATTGTATGTTTTCCGATCTGACAACTGTGTTATCCAAGTCAAAGGAAAATTAAATTCCATCACGTTAGATGGATGCAAAAAAACTGCTGTTGTTTTTGAGGATTTGGTATCAACATGTGAATTTATAAACTGCCAAAGCATACAGGCCCTGGCGAATGGAAAAGTCCCTACTGTCTCAATTGAGAAGACTGATGGTTGTCAGGTTTATTTGAACAAGAATTGTTTAGATGCAGATATTATTACTGCGAAGTCAAGTGAGATGAATATCTTGATTCCAAATGATGACAATGATTATAATGAATATCCTGTACCCGAGCAATTCAAAACAAAATGGACAGGAAAGCAATTGAAGACTGAGGTTAATGACATTGCAGGATGAATCTGTGGATGGGATTTCTTGATG
>T0107_R_0.2063_L_1444
TCCTCCTTGCTTAACTGTGGGTACATTTTTAAGAAGTTTGCTTCAAATTCGCAAATATGCCTAAGGAGAAGACACACATCAACATTGTCGTCATTGGACATGTCGACTCTGGAAAGTCGACCAGCACTGGTCATCTCATTTACAAATGTGGTGGAATCGACAAGAGAGCAATTGAAAAGTTTGAGAAAGAAGCCCAGGAGATGGGCAAAGGATCTTTCAAGTATGCCTGGGTTTTGGATAAGCTAAAAGCTGAACGGGAACGAGGTATCACCATTGAAATTGCCTTGTGGAAGTTTGAAACTATTAAGTACTGTGTTACAGTTATAGATGCCCCAGGACATCGTGATTTTATCAAGAATATGATCACAGGGACGTCACAGGCTGATTGTGCAGTACTCATTGTTGCTGGCAGTACTGGTGAATTTGAGGCTGGAATTTCCAAGGAAGGCCAAACTCGTGAACATGCTCTTCTCGCCTACACTTTGGGAGTTAAACAAATGATTGTTGCAGTTAACAAAATGGATAACACTGAACCACCATTTTCTGAGAGTCGTTTTCAGGAGATTGAGAAAGAAGTTTCTGCATACCTGAAGAAAATTGGGTATAATCCTAAGGCAGTTGCCTTTGTTCCTATTTCTGGTTGGCATGGTGATAACATGCTTGAGCCAACAGAACGAATGCCTTGGTACAAGGGATGGAGTATTTCTCGAAAGGAAGGTGATGCGAAAGGAAAAACACTTTTTGAGGCTCTTGACTCAATCCTCCCCCCACAAAGGCCAACAGATAAGCCACTTCGTCTTCCCCTTCAGGATGTTTACAAGATTGGAGGTATTGGAACTGTCCCTGTTGGAAGAGTTGAGACTGGTATCATCAGACCCGGAATGGTGGTTCACTTTTCTCCTGCCAATATCACTACTGAGGTGAAGTCAGTGGAAATGCACCATGAAGCTCTGCCGGAAGCTCTGCCTGGTGACAATGTTGGTTTCAACATTAAGAATGTGTCAGTGAAAGAAATCAAACGTGGTATGGTGTGTGGTGATTCCAAGAACGATCCACCAAAGGAGGCCAAGAATTTTACAGCGCAGGTTATCATCTTGAACCACCCTGGTGAAATTCATGCTGGTTACTCTCCTGTTCTTGACTGCCATACTGCTCACATTGCATGCAAGTTTAGTGAGCTTAAGGAAAAGAATGATCGACGATCAGGCAAGAAGCTTGAGGATGAGCCAAAGTCGGTCAAGTCAGGTGATGCTGCTCTTATTGTCCTCGTGCCATCAAAGCCTATGTGTGTTGAGCCATACAGTGCTTATCCTCCACTTGGGCGTTTTGCAGTTCGTGATATGAAGCAGACAGTAGCTGTAGGTGTGATCAAGGCTGTCGAAAAGTCAGACAGGGGAGGCGGAAAAGTTACTAAGGCAGCACAGAAGGCCGGAAACCCAAAGAA
>T0108_R_0.0625_L_1440
CAGGACAGGACGAGAGGAAGTACAACGGCCGCCAAATAGTGGTGTTTAAAATATACACTGTTTTTGCTTCGTCGAACTAACTACAGCACGGAAAATGTCTTCAACACATTTGTGGTCTGGTTTGGCTGTTCTTGTTTTGGCAGTTGTGTTAGTTGTCGAAGGTAGCATTGCAGTCAGTCCTTCGGTCAATTCACCAGCCCCGTCTTCAAGTCCTTCTCCAAAGATTGCCACAGCTACTGTAGCGGCTACTTCAAGTGCAGGAGTAAAGGCTTCGACTGTGCAGGCTAGCACAAGTGCAAGTCCTGCAGTGAGTCCAAAGCCTACTCCAAAACCAGGCCCAAGTGCAACAGTACAAACGATGGTCGTCTCACCAACTCCATCCAAGTCCTCACCTATGGGAAGTTCTTCAATATATGCCACACCGTCTGCTACTCCTTGTAAAGGAGACAATTGCAATGGTGCACCATCAGTAAAAACACCCTTCACCTCGACACTTTTCTTCGTGGCACTTTTTGGACTTATACTGAAGGTAATATATGTGTGATGCGTCACAACGTTGTAAGGTGTCAAAAAGTTATATTTTGTTGTGAATTGTTTCTTGCACAAAAAATTGTTTCAGATTTTACTACCCCGAGTTGAATGATCTCAGTATTGTCACAGAGCACTCTTTCTACGTTGGATTGTGGTTCAAAGTTTATTTACAAGGTACTTTCATGAAGCACAGCGATTGTCTACTCGTTCAGATTGGTTATTATGGTAGTCTTTACCATTTTAGGATTTTTAAACATGGACTGATGCCATCTGGACATCGACTGGCAATAGTTTTGTCATCATGAATTTCATTCTGCTGTTCGTTGTGTTGAAAGGAACTGACTGCTCACGGTGACACTCGATGAATTTGGAAGAATCGTTAATTATTTGATGCATGGTTGAAAAGGAAATATTATTCCGGACTGATTTAAGTTTATCAAGAAAACTCTTGTGATATAGCAAGTGACATTGGTAACACCTTTTGTTCGAGTTCTTGAAAATGTCCTGCATTGATTCGAGACCTTAAGCGCGTATTTGAATAGGGTTTGTATGCGAGTCTTAATTTCACACGACAGTCTTAAATTGCCTTAAATGCGAACAATTGTAAGCGAAAGTTTTGGAAGTCTCCTCTGATTACATTTCTAGGAAGCAGGGTGTGACATGTCAAAGAGGACATAGTAGGTCTTAATATGCAAATATTGCTCAAGCGCTCGACCAGGTTTGTGGTTTGTGTGCAATCTTGGCAAAATAAAGTGTTAATGAAGTCCATGACAGAACAAGTAACAGGATATAACACAAGTTCGAAAGAAAATAGAATTTCACGTTGATGTACTACCCTGTTACCGTGCACCATAGATAAACCAGAAGTTGTTAAAATTCTTCGACTGTTCACACGCCAATTTTTCCAAG
>T0109_R_0.0482_L_1436
GGAATCCGCTTCACGATGATAACCATATCTCGTTCGAAGCAAGTGATTTCAAGAAACTGCTCCAAAAGCATAATGATATGATGGAAGAACAAGACAAGAAGAGGCGAGAAGAGTTTAAGAAGTATGAGTTGGAAAAAGAGCACAAAAGAAGACAGAAAATGAAGGATTTACCAGAAGAAGACAGGAAAAAGGAGGAAGTACATTATGAGGAAGAAAAGAAAAAGAGGTCTCATCATGACAAGATGCATCAACCAGGTAGCAAGGCACAGATGGAAGAAACATGGTCTCAGGAAGATGGACTTGACCCGGAAAACTTTGACCCTAAGACTTTCTTCAACTTACATGACAAAAATGGTGATGGCTTTCTTGACATGTACGAACTGGAAACACTCTTTTTAGGCGATGTTGACAAAGTTTATAACGAAAGTGACCCTGGTGTGGATCCAAGGGAAAGACAAGAAGAAATTGAAAGAATGAGGGAACATGTAATGAAAGAGATGGACAAGGATAAAGATGGTCTTGTATCATTGACTGAATTTATGGATGAAACAAAAGACCCAGAATACGAAAAGGATGAAGAATGGAAGCCGCTTACCGATGAAGATCAGTTTTCAGAAGATGAGTTAAAAAATTATGAAAATACATTGGGTGATGAGAATGAACATGGTGATGGTGGAGAGGAGCACCGTCCACCTCCACATGAAGAGAATGAAGTACATGACAACAAAGGAGTGCCTCAAGAACATCACGAGCCAGAAAAACAAGAACATCACGAGCCAGAAAAATAAGAACATCATGAGCCAGAGAAACAAGAACATCACGAGCCAGAAAAGAAAAGTGAACATCACTGAGTTGAGTTTGCAAGGAGACAACATTCTTAGTCTTGTGGGGTAATCAATGGTAATTTTATTCCCAAAAGCGTCCAGACAAATCAAGCAATTTTTCTGGGACACTGATAACAGTTTGTGGGAATGGTAGTACATTGTGATGGACAAGCAACTTGAGACAGGTATCTTTTTGTTATCTAGTCAAGTAGCAATGTCGTTTTCCTTCTTATGGGACAGGCGTTTAGTGGATTGTGCTGCGATTACGTGGGATTTTAAGTCAAACTATGCTTAGTGTCATCTAGTACTAATGTGTACTTAGTGTGATCTAGTACAAACGTTTGCGTTAAATGTTGGCTTTGTGTTGGAATAGTGGCATAAAAGGACATCAATACATTTGGATCGATATTAATCTTGGTTTAATGAATAGAAAGATAGAAAGACATTAGAATGTGTTTTGTCACCATTTTCATTTGTGCGTATGTACTTTTGGCTTTCATTTTGACTGGAATTGTATTATTAGGAAAAATGTAAGAGAAAATAATAAGTCATAGAAATTTACTTATTACTTTCACAAGGCACTTTGTAGGTTTGCTTCAATTTTATGTGTTA
>T0110_R_0.0156_L_1434
TCTGGCAGTATGGAAAATGGGAAGAGGTTGTTATTGACGATCGCCTCCCGACATTTAACAATCGCTTGGTTTTTGTTCATTCGGCTGAATCGACAGAGTTTTGGTCAGCGCTTTTGGAAAAAGCATATGCCAAATTGAACGGATCTTACGAAGCGTTGAAGGGGGGTCAGACTAGTGAAGCAATGGAGGATTTTACGGGAGGGGTCACTGAAGTTTTTAACTTGACTAAGGCGCCAGCAAATTTGTTCAAGATTATGCTGAAGGCAGTTGCTAGACAATCATTGATGTGTTGTTCAATTGAAGCAAAGCCTAACGAAATTGAGGCAAAACTAGACAATGGGTTGGTCAAAGGCCATGCCTACTCTGTTACTGGAGTGCGGAAGGTGAATGCACGAACTAGGAGTGGCCAAAAGGAAGTTGAATTAGTTCGAATCAGAAATCCTTGGGGAAATGAAAGAGAATGGTTGGGTGCCTGGGGAGATAGATCAGCAGAATGGGGTCTTTTGAGTGAAGCTGAAAAAAGCGAAGTGGGGCTCACATTTGATGACGATGGAGAGTTCTGGATGGCCTACACTGATTTTATCAAGGAATTTACCAAACTTGAAGTCTGCATGCTTAGTCCGGACAGTGCTGCTGATTCATCGAGAAAGAGCTGGGAAAGTATTGTTCACCAAGGCTCCTGGCAGAAGTGTGTGTCTGCTGGTGGATGCCGTAACTTCCCCGATTCTTTTGCTATTAACCCACAATACAAAGTAAAACTTGAGGATCCTGATGATGATGACGAAGAAGACAATTGCACTTTGGTTATTGGTTTACTTCAGAAGGGGAGACGACAGAAAAAGAAATTGGGTGTTCAGAATCTTACTATTGGATTTGCCATCTATCAACTGGATAGTGATTCTAAGGAGTATATTCTGAACGATCGTCTCTCCAAAGACTTCTTTTTGTACCATAAATCAACGGCAAGATCAGAGAACTTCATCAACGCACGCGAAGTGACTGGTCGATTTTCTCTCCCACCTGGAGAATATGTCATCGTTCCCAGTACTTTTAAGCCCAGTGAAGAAGGGGACTTCATCGTGAGAATGTTTTCTGAGAAAGCAGCTACAGGAGATGCTATGGATACCAAAACTACCATCGAGTATAAAGCTGTTAACCCAACTGAGGAAGAAACGAAATCATTTGATGCTAAATTTAAATCTTTCTTTGATCAAGTTTGTGGAGCGGATGAAGGAATCGATGCCTTTGAATTGCAGCAAGTGCTCGAGGTAGCATTCAAGAAAGAATTATCAGCTAAAAGCTTCAGTCTTGAGGCGGCAAGGAGGGTGGTTGCCATGGTGGATCGTGATCGATCTGGAAAGCTTGAATATCCTGAATTCCGAGATGCATGGTTTAACATAATGCAGTGGAAGAACGTTTTCAAGGATTACGAAA
>T0111_R_0.0163_L_1428
TATCGACGAAATATTTCAACATTGAGACAAAAAGTGAACACAAAGTCAAGTTAAATGCATACATTGTTGACACAAAAGTAAACCAGTTACCAACTAGTTACCAGTTTGATTTATTGCCTACCATTGATAACAGCATCGTGCAGAAAATTATCATTGATGCCACAAAAGAAAGAAAAATGATTTTTAATGTTGTAAACACTTTAAATCAGGACGTCATCCTGAAATGGAAAACTCATAGAAAGGAAAGTGAAGTCTCAGTTCCTAAGCATGGAAGAATTCAGTATGTTGTCAAGCAAGCAATTAGCCTAATGAACGATGCTTTGGTTTTCACTGCCCGTACTTCAGATAACAATTGGGTGTTTGTTAATGGCACTAAAAGGCTTTCTCGCCCTTTAATAAAGGCTCTTGAAAAGGAAGTAACCGTTTTGATCGGTCCAACAACACTTAATGTACTTGTTGTGAACGCCTATAACGAATCAGCTATTGTATATTGGAGTCTTGGTAGTGATCAGAAAAATACAATGGTCGATGCTTTCTATAGGAAAAAAGTAAGAATTGACTCGAGTTCTGGGGATATCAAATTTGTTGCAAAGTCAAAGGAAACAAAGAAAAATCTACAAGTCAATGGTAAACAATCGTATATTTTAGGTAGTAGTGATCCCTTTTATGGAGTCACAAAGATATACATTGGAAAACTATATCATATTTGGATCAAGTTCATTAATATTCATAACAAACCTGTCTTGGTAACTTGGTCTCAGAATGGAGAAGACAAAGCCATCGTCCTTAGAAATGGAACAACCGAGGAATACCGTTCGGAATATTACGCTGGAAATAAGCCTGGATTTTTGACTTTCGAAGCACGCGATACTGTTGTGTTGAAACATGTTAATTTGAACGGCAACATTCAGCTGTTAGTACGCCCATTTAAAGATTTTATTCAGCCCCTTGCAGTTTATATCGGGGATAATAGCAGGGCTGTAAGATTTTACTTCCTTACTTTCAAACTGATAAACAAGAAAGATTTTGATGCAAGGATAACATGGAATGAAAATACGGAGAAGAAGGACATCATTGTACGTGGTTTTTCTGAGAAGTTAATGAAACTGAAAATAGTAAATGTACACCGGTTTTCACCTGTTGAAATTAGAGCTTTTTCTTTAGATGGTGGCAAAAGATTGTTGCTTGAGGGGAAGCGAGTAGTGTCTCTTGTGCCATCGGATGTTAGCACAAAAGTGGTGACGCTTCATGTTGATACCAAAGGTTTGTCTTACGTCAGGTTTCGTCTGCGGAATCGAATCAATGATGACGTTATTGTCACAGTAACCTACAAAGGATTCAGCGAAAAATATGCCTTGGCCTCCAACGAAATAAGAACAGTCAGTGTCGGTATAAAAACTGGGAGTGGATTCAATGCCAATGCAGCAA
>T0112_R_0.1459_L_1427
GGGAGGTTGGTGGATTCTTGTTTGAGGGAACATAGTCTTGTCTGTTCAGTTTAGTAGTACTACCGACTAATTTGTCACCATGTTGAGCAAAAAGACCAAGAAGGGAACCGCAAAGAAGAGGGCTCAAAGAGCTACCTCTAATGTCTTTGCTATGTTCGATCAGTCTCAAATCCAAGAGTTCAAAGAGGCCTTCAACATGATCGATCAAAATCGTGATGGTTTCATCGACAAAGAAGATCTGCATGATATGCTTGCATCTCTTGGAAAGGATCCAGCTGATGACTATTTAGAGGGCATGATGAAAGAAGCGCCTGGCCCAATAAATTTTACAATGTTTCTAACGTTATTTGGAGAAAAACTAAATGGAACAGATCCAGAGGATGTGATAAAGAACGCATTTGGATGTTTCGACGAAGAAGGTGTGGGAACAATACCAGAAGAACGACTACGAGAATTACTAACAACTATGGGCGATAGATTTACTGATGAAGAAGTTGACGAAATGTATCGAGGTGCCCCTATTGACAATAAAGGTAGATTCAACTACGTCGAATTCACAAGAATCCTGAAACATGGAGCCACCGAAGAATAATGTTATGGACTGGGTTTGAAACTTGGAAGACCTCTCACTCTATCTCTTGATATCTTTTTTTAAGTTCTCTTTTTTTTTCATTTGTGGCATTGAGCAAGCGACTTCAATCTAAGTATGTCCTGCCTAACCAAAGTCTGATTAGCTGATTAAGTGTGAACATGCTATATTTTGGCCTACTTGGTTTGAAAAGATGCTAAATGTCACATTGTACAGCTTCCCCAACACCCAACTGATCTTCAAACGAAACTTGTTTGGAGAAAATGCTTGATACGCATCAGATGAATCTTGCTGTTCAAGCTGATATGCCTGCAAATGATAGCATACCCTGTATAATATTGTTTTCACTCCCAGAGTCATCTCACTGCTTGAGTTATTTAGGAATTCATCAACATTATTATGAGTTTTATTATCATTTATTAACAGCCACATTGCAGTTTTAAAGTACAATCGTTAAATAGAACATAGAAGGTGTAGACCTCGTGGAGGTCTTGAATGAACGTTGAGTTGGAATGGCTTTACACTTGTCACACTGCAGCTTTTTGTTTTGTTCAGTAACTTACATCAAAGCAACCTTCACGAGATCGCTTTGGTGCACGATACTCATAACCTCCCGCTTATCGAGCACCAGCGACAACCTTTAGAGGAAGAGGACTTGCACAAGCCCTGTTCCTTAACATACCTTCAAAATGTCATGACTGGTCAGTAAACCAAACTGAAACACGTGGATATGTCAGTTTGTTGAAACAACTGAGGCAGCACCTGAACTTAAATCTGTTAAACAGGAGAGCCTCTTGTAAATGATACTCGCAATATTTTTGTAGTTCTCAGTGATTTT
>T0113_R_0.0229_L_1420
TGCTGCACGAGATTTGCACACTTCATTGCTGCAAAGGAAGACTTATTTGTTCATCGAGTTAGTTGAAAACTAGCACGAGGTCTAAAGTCAATGTTATGTCTAGCTGGTGTTTTTATCTTCGCTGCTGATAGTTGGTACTATCATAGTTGAACTACAACTCCAATGCAAATGGTGAAGAGAATAAAAGTAAGTCAATGAAGGAGAATCTTTGTTGCATCATCAATCAAGCTCAATATTCACAATTGCTGCGCGAAATTTGCACACTTCATTGCTACAACGGAAGACTTATTTGTTCATCGAGTTAGTTGAAAACTAGCACAAGGTCGAAAGTCAATGTTATGTCTGGCTGGTGTTTTATCTTCACTGCTGATAGTTGGTGCTAGCATAGCATTCTGTTTACTTAAAGAGCACTTGGGAAATACAGTATTGCAGACTTAACATCCAGGATGATATTGCTTCGAGCTCGATTACTTGGTCTGGAGCAGTCGTAGGTCTTATTCGAGTTAAGGAGTACAGCAACATATGAAATACGTGTTTGTATGTTAAAGGTGACAAGTAATTTCTGCTAGTCATAGACAACACTTGACGTTGCATTTCCACCAGTGCTAGTGCAAGAGAGTTCATTTTATGTACTATATTTTTATGGTTTATTGACAAGCAGCATATTGCTGACTTTCATTCATCTTCACTACTACTTGGATTGGTGTTCAGAAACATAAGAAGACCTGCTTCTTGCTTGTGGGGACAATATTTTCATTATATGGACTTAAAGACGTTGCTCTGAACTGCGTAACTTGCAGAGTTATCGAGTTTATGTGCCTTTGTCAATCATTGTACAACCTTATTGCCTGGACTATGCCAACGATTAACTTTGTCAGAGAAAGTGAAAACTTTATTTGTAGTGTTCCAAACAAACCAGGATCATGTGTGTTGATTCATTGGTATCGCAATGAAGGATATCGTGTTTATAAGCTTCGTCTTCATGCAAAGAGCTCCAATGAATGATTGTATCGAAGCTTAATGACAAAGCAGAGGAATTTATCGTAAATTGCCAAGATTATTAATGCATCGTTTTGCCGTTGCAACAGATGTATTGGAACAGATATTTGAGTAAACATATGTTACTGTTAGCAAGATGGAACTTCGGACCTGGACAATATTTGTCAATAGCACTGAACACGTTCATATGCACACTTGTAAAGTCGAACAGAAAAACATCCATTCTTCGTGCTGTGTGTCAACTTTAAGGAGAAACGTTGTTGCAAATTGCTTAAACTCGTATTGGTATTGAAATGGACCATGAACTATTAGAATTTTACTTGTATAGAAATATGATCATCTCTTGTCGATACATTCTGGTAGTGAACTGGACAAGGATATCTGTTAACAGGTTTGATCTTTTAATTTTTAAGTTTGTATA
>T0114_R_0.02_L_1417
TGGTTGTAGCAAAGGTTTAAGTCGATTCTTGGTTCACAAGTAATCAGCCATGTTTTCGACCTTCACCAAAGTAATTGGGAGATCTGTTCAAGGGTTCTCTAGAGCATTCTCCGTTTCTGTACAGGACAATGCAAAGGTTGCTGTTCTTGGAGCTGCAGGAGGAATTGGTCAGCCATTGGCATTGCTCCTTAAGCATTCACCAATGATTTCACAGCTGGCACTTTATGATATTGTTAATACGCCAGGAGTAGCAGCTGATCTGAGTCATATTGAAACTGGTAGTGCTGTTACATCACATCAAGGAGGAGAGGAACTAGAAGCATGTCTGAAAGACTGTCAGTTAGTTTTGATTCCTGCTGGAATGCCACGAAAACCAGGCATGACGAGAGATGATCTGTTCAATACCAATGCCTCCATCGTAAAGACTCTTGCCGATGCAGCAGCTAGATCATGCCCAGAAGCGATTTTGGGAATTATCACTAATCCAGTTAACTCCACAGTTCCAATTGCCTCTGAAATATACAAAAAACATGGTGTTTATGATCCTTTGAGGATATTTGGTGTCACCACACTGGATGTAGTAAGAGCAAACAAATTTGTATCAGAGCTGAAAGGGCTAGATGTAGCAAAGACAAATGTTCCTGTTATTGGAGGCCACTCAGGCATTACTATTTTACCTTTACTGTCACAGACTACTCCAAAAGTCAGTTTTACAGACGAAGAAGTAGAGAAACTGACAGATCGCATTCAGAATGCTGGCACAGAAGTCGTAAATGCTAAAGCTGGAGCGGGATCTGCTACTCTTTCTATGGCCTTTGCTGGTGCAAGATTTGCATTTTCGGTACTAGAGGCTCTTAATGGTAAGAAGGGAGTTGTAGAATGTGGATATGTCAAGTCTGACCTTACTGAAGCTGGTTACTTCTCAACGCCGCTTCTGCTAGGACCGAAGGGATTAGAGAAGAATCTAGGCCTGGGAGAGCTTTCTGATTACGAGAAGCAGAAACTTGAAGAGCTGATGCCCGAACTGAAGAAGAATATTGCTAAAGGAGAGGAATTTGTAGCCAACAACCCCTAAGTTCATTCCGTCGAAGTTCGTGCTAGGTTCCTGTTTCAAATTCGAATGCAAACTCAGTTTCTGAAATTAGGTTAATATGTAAAGCAACACTTTGCCACGGTAGACTCGTCTCTTCTCTTGTGGTGGAATCGTGTAACAAACAGTACACAAGTAAATTAAGCGTTCATTGAGAATATTGTGAAATCTTAACATGCAAATATTTCATATTTCGGATATTTGAGCATATTTGTATTCTAGCAATAGTCTTAGTCAAGGTGTTTTCATGTGCTCATGTACCATCTTGATTGTGTGAAAGTGTTTCCTTCGTATAATTTGAACTATTTCACGCTGAGTGGGGATTCA
>T0115_R_0.0513_L_1412
ATGCAAGGATTTAGAATGAGACAAGCATCACGGGAGGGCTCGGGATTCAGTCCACGTTGGGGTTCAAGGGAAGCCTCAGGAGAGCTTCGTCGTGGAACTTCAGGTGATTTCAGGCGAGGACATTCTGGAGATTTCAGAAGAGGACTGTCGGGAGATTTACGCCGAGGAACCTCTGGTGAATTTAGAAGAGGACAGTCAGGCGAGTTGCGTGGTCCACGTTTGGATGTACCAGGTAGTGGATACGGAATGGTTAGGAAGAAGTCGGATCTCGGTGATGGGGTGAAGGTCCCGTCATACAAGAAGAGGGACTACAGCGGCATACAGTCAAGTGGATACGGTTCTGTGTCTCCCATGCCAAGGAAGAAAAAGGAAGGCTCGTCTGCTTCATCTACGAGTCTAAAAGGAGAGTATCCTCGCTACAAAAGGTCATCTAGCGGGACGTCATCAGGAAGCCGGGGCTCAACTGATGACGTCAGTGGTAAGGTGAGCCGGGAAAGGTCAGGAGATGTGTTTTCACGGCTTTATTCGCTCAAGAGAGAACCAACGCCACCGCACGCTGCAGCAACAGAACGTTCCAGGCATCCTAGTACACCACTTAAAAGCCCTGACGCTAAGCCTTCCGTGGAGCCGCCGAAGATCCAAGTATCGGAAACTAAGCCGAAGATAGAGCCCGAGATCAAACCTTCAAAGGATGAAACTCAGGTCAAATCACCCGTGAGAAAGGGTATACCAAAGCCAACGACACCCAGAACGCCAATATCAAAAGCAGGTGTCACCAAAACTGATGGTAAGTCAGATGAGCAGGAGAAGAAGAAAACAAAGCCTGGCAGTACTCCTAGTAAACTGCCAACCTCAAAGGCCCAATCATTGTCGCTCAGTGGAGGATCTAAGAAGGCTCCTACACCAAGCCCTAAAGCGAGCCCAAAGCCAGTAAGGAAGGAAGCTACAAAGTCAGCAGGTAGCACGAAAACGACAGCTGCGAAGTCGCCGGCTCCAGCAGCAAAAACTGCCGCCGGTACTAAAGCGAAGCAGCCGTCTAAGAAGACAACTAAAAAGTGAACCAAAGGAGTCACTATGAATTTTGCGTTTATTTGCTTTATGAATTTGTTCTATTAGAGGGGATAGTTTTGTACAATTTCGAGTTTGAAGTTGAGATATTTTAATTGATATGTTTTAGTAAGTTGGGATTTTCTTTATTGTTCAGTTATTTTCACAGAATTTTGTACGGTCAAAATCTATTGTTTCGATCACATTATCGGAGGCGATTTCTCTGTCATTAAATGGGGAATATTTGTATTTCACATTGTCTTAGTAAATTTTCTGGCATCGCAATTGTTGTTTTCGAAGATTTACATACCCTAGCGTTTGGTTTGTAGGAGATATCAAGAATGAATCTTACCACCACAAGGCAA
>T0116_R_0.1134_L_1403
ACTCTGCCAGGGCCTTGACGGACGGCGCTTGATGTTTGAGGGAAGGTAGCCTGTCTCGGTCAATTTTCTTCAGTTCTCTATCAGTTAAGCTAATTTCACAGCTCAACCCCTTCTGGGGAACGGCACAATTATGGAGGACCCAAATGCCATGGCAGATCCAACAGCAGTGGATGCAGAATGGAAAAAAATCCAGCAAAATACATTTACAAGATGGAGTAATGAACATTTGAAAAACGCCAACCAGTACATCCACAATTTGGAAACAGATCTGTGCGATGGCCTGAAGTTGATAGCATTGCTTCAAGTATTGTCACACAAGAAGATAAGTAAATACAACAAAAAACCAACATTTAGACCACAGAAGATGGAAAACATAGCCATTGCACTTAGATTTATTGAAACTGAGAACATCAAGTTAGTGAATATCGATGCCAGTGACATTATCAAAGGAAACCTCAAATTGATCCTTGGTTTGATATGGACACTTATCTTAAAGTATCAAATCTCCCTCCCAATGATGGATGGGGATGAATCCCAGAATGTTACACCTAAGCAGGCATTAATGGGATGGGTGAGAAGCAAGTTGCCCCCAGAGGTGCAAGTCAATAACTTCAGCACAGATTGGAACAGTGGTATTGCACTTGCCAGTTTGGTAGATGCATGCGCTCCTGGTTTGATGCCAGAATGGGAAGACTTAAATCCTAAAGAAAAGTTATCTAATGCACAAGAAGCCATGAAGAGAGCAGACGATTGGTTAGGTGTGCCTCAGGTTTTGACACCAGAGGAAATAACTAATCCAAATGTAGACGAGCTAAGTGTTATGACATACGTCTCGTACTTCCCTGAGGCAAAGCTAAAACCTGGTGCACCCATCAAGTCAAAGATAACTGATGCTGGAAAATGCAGTGCATATGGACCTGGTATTGAGCCAGAAGGTGTTATTTGCAATCAACCAGCAGATTTTACTGTTGTTACAACAGGATCATCGAAAGGAAAATTGAACATTGGAGTGCTTGGACCGGGCAAACAAATGGTGGATTGTTTAATGCAGGATAATCATGATAATACTTTCTCATGCCAGTATATTCCTTTGAAGCCAGGAACTTATGATGTTCATATTCGCATTGGAAGTCATCACATACCAAAGAGTCCTTTCCGTGTTAAGGTAGCTGCTGATATGAATGCTAAGATGGTATTTGCAAGAGGGCCAGGGCTGGAACCAGTTGGTGTTGTGGTTGGCAAACCAGCTCACTTTGAAATAGTGGCAACAGGTGCAGGATCAGGAGAGCCACATGTTGATGTTATTGATCCTAAAGGAAACAAGAAGACTGAGATTAAAATTGAGGATAAAGGAAATGGTGTTTTTGCGTGCCAGTACTTGCCTCTGCTTACAGGAAAGTATG
>T0117_R_0.2077_L_1401
CGTCAGCCTATTCAGCATTATTCAGGGTAGGGATCACTTCTTCTTTGTTGCTGTGTGCGGTGCTCGAATCAAACTTCAGATCGTTGGAGCTAATTTGTTCGTGTTTTGTACACCATGTCCTCCTCTTTCGTGATACGCTCTTCGGCTGATCATGATGTAGGCCGTAGAAGCAGAAGAAACATGGATGTGGACGATGATGAAGACAGTTCCAGATCTCGCAGAAGCAGACGCGGAGGAGATGATGATGATGAGGACTACTCCAGATCAAGACGAGGAAGACGACAAGTTGATGAAGATAAGGAAGAAGACGAAGGAAGAAGGAGTAGAAGAGGACGCGGAAGAGACGATGATGACGAAGATACGGGTAGTCACTCTCGTTCAGGACCGAGAAAGCCAGGTGGAACATTAGGTTCAATGCCTGAATCACGACGAAGGAAAATCCAACAAGCTGTACTAGATGGAATGTTTAAATTTGCTGAGCAGAAATACGGCCGAAAACGAAGTGCCCCAGCCCAGAAGAAGAGGGACATCATGGGTGAATATGATATATATTTGCGCTCGCTGAAAGCAAAATGCAAAACTGCAGATGACAAAGTAGCTGCTGTGTTAAAGCAGAAAAGGGATATCGACGATAAATATAAAAAAGCCGAGACGGAAGCAGAAAAACACCACAAAGTACTGCAAGAGGCTGAAGATGAAAAAGAGCGTGCTGTGCAAGAAGGAAGAGATCCCAAGCTTCCAGAAGGATTTGTGGCACCGGCTGCAGCGACAAAGAAGGGTGGTTTCGCTAATCTAGTCATGAAAGCATCTGCACAACTATGGGAGGAAAAATTCAATGCCATGCGAGCAAAGAAAGGATCCGACGACCAGCCAGCTTGGATGAAGGAGAAGGCTGGCGGCAGAAGAAGCGAAAAGGTGCTTCTTAATGTTGGCAAGGCACGACAAAAGAAAGGCGAGAAACACGAGGAGCCCAAATGGGCATCAAAGACAGGATTAAAAAAGACGGACAGAGGACGTGGAGGTGACCACGATGAAGGTAAACCTGCATTCAGTGTTCAACTTCGAAAGACGAAGAAGGAGGATAAAGAAGAACCAGAAAAGAAAATCGACTGGAGATCACGTGTTAAAAAGAGGGGTGAGAAGAAAGAAGAGGAACACGAACCAGAACCGGAACCGGAACCGGAAGAAGAAGAAGAAGAGGCACCAGCTGTTAGCCGATCTCGCCGACGACGTGGAGGCGATGATTCAGATTAGATTGTCACTGCAACTTCCAGAAAATAGATTTTCTCGGGAGCGAAATTTCTTTCATTTTCGGTTCTGTTTAGGATGAAGAAGAGGTTTTAAGTTAAGGATATCTTTCAGGAAACCCATTTTGGAGATCAAAGCGAAGTGGTACCAGAC
>T0118_R_0.0806_L_1400
CTTGGAACTAAGACACGCTTTGAAACAGCCAGGCTGCCACGTGTAGGAGAGAGGGAACGACGATATTTTTAACTACAGTGAAAAATTGTGATTAAATAATATGTATTTGAGTGCAGAAGAGAAAGCAAACCTTGCCAAGGTAGCTCAGGCAATCGTCGCTCCTGGAAAAGGCATCTTGGCTGCTGATGAAAGCACAGGGTCATGTGGAAAACGTTTGGCACAGATAAAGGTCGAGAACACCGAAGAGAATCGTCGTCTGTATCGACAACTTCTGTTCAGTGGAGATAAGAGTCTTGGCAATCACCTTGGAGGTGTAATTCTTTTTCACGAAACTTTGTATCAGAAGTCAAGCGATGGCGTATCCTTCGTGGACTTAATTAAAGGAAATGGCACCATCGTAGGAATCAAGGTTGACAAAGGATTGGTTCCTTTGGCTGGTACACAGGATGAAACGACAACACAAGGTCTAGATGGCCTTGCTGATCGTGTAAAAGATTACGTGAAAGCTGGAGCACAGTTCGCTAAATGGAGGTGTGTCATCAAAATCAACTGTGCTAAGCAAGTTCCAACAGATGTAGCCATCCTCGAAAATGCTCAGGTGTTAGCTCGATATGCAACCATATGCCAGGCAAATGGCCTTGTCCCTATTGTGGAGCCGGAGATATTAATCGACGGTGAACATACCTTGGAAGTTGCACAGAGGGTGACGGAGCGTGTTCTTGCCACTGTGTACAAAACTTTAGTGGACCATCATGTTTATCTTGAGGGAACATTGCTTAAACCAAACATGGTTACGCAAGGCCAAAGTTGTCCTGTCAAGTACACACCTCAACAGATTGCTGAGGCAACGGTCACCACCTTGCAAAGAACTGTCCCAGTTGCTGTCCCAGGAATCACCTTCTTGTCTGGTGGACAGTCTGAAATTGATGCTACCGTTCATCTGGATGCCATCAATAAACATCCAGGTAAGAAGCCATGGGCACTATCATTTAGTTATGGTCGAGCATTGCAAGCAAGTGTATTGCGTACATGGGAAGGGAAAGTGGAAAATGTAAAGAAGGCACAAGATGAGTTACTTAAAAGAGCTTATTTGAATGGCTTGGCCTGTCAAGGTAGATATACTGGAGAAGAGATTTCAGATGCAGCAAAGCAGACCTTGTTTGTAGCTAACCATCAATACTGATTTAGAGGATGCAAACATTATAGCCATGTTCGGCTTTTTGTGCAGTTTAATGCAAATTGATGATCATGATTAAGTTGAAGTATCTTAGTTTCAGTAGGAGGTATTGTTATATAATTTACTCAAGAACCAGGAAATGGTTAAATTCTGTAACTTGCTTTGATACTCTGCAACTATTCCATGACTATGTAAATGTGTGAACAGCTTCTGCCTTTAAACC
>T0119_R_0.1376_L_1397
TTCAACCTGGGCATCACAAAAATGGCCTCTGGAACGTTATTCGACTATAAGGACAGCTTTAGATCCTATAAGGCTCTCATTTCGGCAGCCTATAGCGGTTTTTCGCTGACCGTAGATAATTCCTTCAAGTTTGGCGAAACTAACAAGAGTCAAGAGTTCCGAAAGAAATTTCCACTTGGCAAGGTCCCAGCATTTGAATCGTCTGATGGTCACTGCATATTTGAGAGCAATGCCATAGCCTTTTACGTTGCCAATGAGGTCCTTCGTGGGACAAATCCAGTCGATGCTGCATTGATTCAGCAGTATGTAAACTTTGCAGACAATGAGATCCTTCCTGCAGCATCAGTTTGGGTCTTTCCTACACTTGGACTGAGACAGTATAACAAACAGGAAACAGATAAAGCCATTACACACATGAAGGAGTGTTTAACTTTGCTCAACAATGCTCTACTAACTAGAACCTTCCTGGTTGGAGAACGAGTAACCTTAGCTGACATAACTGTATGCTGCAACTTACTGTTAGCCTATAAGCAGGTGTTCGACCCACAGTTTAGGGGAGCATTCCAAAATGTGAACAGATGGTTTTTGACGTGCATTAATCAACCGCAGTTTAAGAAGTACATCGGTGAATTCAAACTGTGTGAAAAGATGGCTGTGTTCGATGCAAAGAAGTATAATGAATTACATCCCAAAGAGAAGAAAGGAAAAGAAAAGAAAGAAGAAAAGCCGAAACAAGAGCCTATAAAGGAATCAAAGAAAAGTAAAAAGACAGAAGAGGCTGATGATGCCAATGATGAGCAGGAACTACAAGTACCAAAGGAAAAAGCAAAAGATCCATTTGCAGGTTTACCCCCCAGCAAGTTTGTCTTGGATGAATGGAAAAGATGCTATTCTAACAATGATACAGAGAAAGTAGCTATTCCATGGTTTTGGGAAAATTTTGATAAAGAAGGCTATAGTATTTGGTACTCAGAGTATAATTACAACGATGAGTTGACACGTATTTTCATGTCCTGCAATCTTGTTGGTGGAATGCTGCAAAGGCAGGAGAAGTTGAAGAAGAATGGCTTTGCTAGTATTTTAATTTTTGGTGAAGACAACAACAGTTCTATCTCGGGTATCTGGATTTTCAGAGGGCAGCAGCTCGCTTTCGATCTCAATGAGGATTGGCAAGTCGATTCTCCGTCGTACTCCTTTAAAAAGCTTGAACCTGATAACGAAGAGCACAAAACTATAGTCAACGATTATCTGCGATGGGACGGTGATTTTGGAGGGAAAACTGTCAATCAAGGCAAGATTTTCAAGTAATTCTCAAGTTTTGGCTTCAAGTACCGTACAGTGCGGTGTATTCGACGGTGGTGATCGGTACATTGAAAAGTCAGCGAATGTTCTGCTGG
>T0120_R_0.0116_L_1393
TTGTCAGAATGGTTGGATAAACAGTTTGGAGCTGCTTTGACTGATCACGGAATTTTCTCCCAACTTACTCAATATTGGGAGAGTGAATACCACAAAGACATGGATGCCCTAAATGTTTTGCCAGCAGATGTTCTGACAAGAGTTAGCCAGTACGTTCCTGAAATTGTGACTTACATTCAAAAGATCATTGATAATGGATTTGGCTATGAATCTAATGGCTCTGTGTATTTTGATACAATGAAATTTGCCACCAATGAGAATCACCAATATGCCAAATTGGTACCTGAGGCTGTAGGAGATTTGGATGCCTTAGCAGAAGGAGAAGGAGAATTAAGTCAGAATACAGCAGGAGAGAAAAGATCTGATCGAGATTTTGCTCTTTGGAAAGCAAGTAAACCAGGCGAACCCTCGTGGGATTCACCATGGGGCAAAGGTCGTCCTGGTTGGCACATTGAGTGCTCTGTTATGGCAAGCGATGTTCTTGGTAGCTCCATTGATATTCATACTGGTGGAGTAGATCTTAAGTTTCCTCACCATGACAACGAGCTGGCGCAAGCAGAGGCGCACTATGGATGCAAACAGTGGATTCATTACTTCCTTCATGCAGGGCACTTGACAATTGAAGGATGCAAAATGTCTAAATCGCTTAAGAATTTTGTTACCATCAAGGAAGCTCTCGAGAAAAATTCAGCTAGACAAATCCGATTTGCTTTTCTCTTGCATGCGTGGAATGCCACTTTGGATTATAGCACTAATGTGCTAAAGGAAGCCGAACAGACGGAAAAGTTATTCAATGATTTCTTTTTGATGGTCAAAGATATTTTGCGAAAACCCGAGAATGTTTCGTTGACTGCACATAACTTTCGAAGAGAAGAAAAAGAGCTTCAAGACAGATTCAAAGAGAAGAAAGCCGCAGTTCACGAGGCCCTTTGTGACTCTATTGATACGCCGGCAGCGATGCAGCATATGCAGGCATTAGTGAAGCTTGCCAACATCTACGTGCTTAATAAGAGACACGCTGACGAAACACCCAATCACAGTATACTGAAAGGAATAGCCAAATATTTGACTCGAATGTTGAAAATCTTTGGAGCCAATCAGGGACAGCAGGAAATTGGATTCCAGACCTCTTTTGTGGGAGGCAGTTTCGATCATGAAACACTGGTGATGCCTTACGTTGATGTGCTTGCTAACTTTCGAGAGAATGTTCGAACCATTGCAAGGGAACAAAAAGTTCTTCCAATTTTGCGACTTTGTGATGATCTAAGAGATAACCAACTCATTGAACTTAATGTCAAACTAGAGGATCAAGAAGGAGGACAAGCTGCTGTTGTCAAATTTGTGGATAAAGCAACACTTTATAAAGAAAAACAACAAAAATTGGCGGAGATCG
>T0121_R_0.0329_L_1392
TGATAATCTGAAAGTGCAACCTTTGCGTGATTTGGAGGGCAAATTTTTCTCGATGCATGGCAATGTATTATCAAACATTGACAACATTAGACGCAAAATACGCAAAGTCAAAATGGATTCGCCGGAGCCATATGATATTCAGTGTTCTTTGGAAAACCTAGAGGAAATTCGAGAAAGCACACAGTCGATCCATAAGGAAATCGAAGAACTTCGAACCTTTGCAAACGAATTAAGTGGTAAAACTGGCCAAGATCAGGGTGGAGTAGATCGAAGCATCAACGAAGTTCAAGAAGAATACTCAAGTCTGTTACGATTACTTCGGGAAAGAGAAATGGCTTTGAAGGAAGTGTCCAGTCTTGCAGATAGCATTTATAAGGAAATGGAGACGTTAGAGCAGTGGGCAAAAGGCGTCAATAGGAACTTACAAGAAAGCGTCTTTGAGCATATGCCTGAAAACCCAGATGCTGACATAGAGCGTGCAAACGAAATCATCGCCGATTTGAACAGACATGGCCCAGCTGTTGAAAAACTCAAAGTGCAAGCCAAAGAACTAGTAACAAAATCTGATTCTCCGGCATTCAAAGCATTAGAGAGACGAACACACGATCTGTATGAGGTTTGGCTTGAATTATCAAAAGAGACAAGAGAACGAATAGAAACATTAGAGCGATGGAGACGACAGATTGATGACTTTGAAAGAAGTGTTGATGACTTGAACGCCTGGATTGATCACGTGGATACTAATTTGAGCAATCTTGGTAAAAAGGCAACAAAAAGGGAAATTGATCAAGAGAGAGAAGAAGTGAAGCGACTGAAACTCGAATTGGAGAGTAACGAGTCAAGATTAGACTACTTGAAAGCTGTCGGAGATGACATCGCAACACGAGGAAATTCTCGTCTTGTACAACCTTACGAACAGCAGATTTATAAACGTTGGGATGATCTGGAAAGTAAGATTGCAAGAACTGAGAATGACTTAGAACTCAAAGTGAAACTGGTTGAGGAAGAACAGAATCTGCAACAAGCGAAGCCAGAGTTCCCACGGACCATTATCTCTGAAACAGTCGTAATGTCGACACCAGAGATCTTGGTAAAAAGCAGCCCTGGTGTCATCATTAATGAGGAAATTGTGCAAACGACGGAAGTTAGGTCTGTGGAGACATTACCTGACCAAACGTTCGAATCCATAATCGTTGAAGAAAGGAGCCAACCGATCATACGTGATAAATCCAATGTTGACGTGGAATTGGTTACAAAGGATAGTTCAGGGCAAGGAGAAGATGACGAGACCTGGATTATTCGACGTGAACCTGAATCAACTGTGAGACATTACGCTGAAGTCAAATTTACAGTGAATAGTACCAAGGCAGTGCCTGCAAAACCTGCTGAACA
>T0122_R_0.0246_L_1392
GGGCAGGCAGTGGGCAACTCAGGCAACAACTTTTGTTGTGCTGAATTAATTCGATGAAATTGCCACTTTTGGTGGCAAGTCTTGTGTGCTTGTTTGCACAAGCACCAAGCTTGCGAACACCATCAAAATACTGTGCTAAGTTCCCAAAATGGGAAATAGAAGGAAAAAGCCCCATGGAGGAGGCTGCTAAAAAGGGGAATGTTGTTCTAGTTGCATTGCTGAGGGCAAGCTGAGGTTTCTGTCAGCTGCAGGCTGCTCTAATGCAAAGGCTATTGAATAACCTGCAGCTGAAAGGGCTCAAAGGAATCACCTTCATGATAATTAATCAGAAGGGACGTCCTGCCAAATACATTAAATATCTTACAAAATTGGTGAAATTTCCTGTGTACCAAGAGCCTGAGTTGGATGACATCTGGGCAAAATTTGGTGGATACAAAGATGACATGTTTGTTTATGACGGATGTGGAAGAATGACAGCATATGTACCTTATCCCACAAGTTTTCTGGCATACCCATTTGTCCAAAAAGCTTTATTGGAAGCCTACTACAGTGAGATACCATGTGATGTAGCGACTTGTGTTGGCAAGGCTGCGACTACCGCGCAGCCGCAGAGCACAACGCAATTCTTGAAAACCACAAGAGGTATGACTCATAAAATAGAGAAAAGCACACGGATGCAGACAACGTCTAAGCCGGAACAAGCGAGTACTATTGGAAAGTTACCAAGCACTGTCTCGGTGTCTGTTGCACCAACTGGAGGAGTTAAGAAGAGTGAATGATGCAAAGGCACCGCTCTCTGATGTGCACTGAAACAGAGAAAGTGATGCCGCAAGAATGCCACTTGATGCCAAGATAGCTGACGCAAGTGCTTCTTGTAAACAGAGCGTATCAGGTGTTATGGTTACATCTTGTGTTGTTTTCTCATAGTTGAGGTTGTTGTTGTGTTGTGACGCGCGATAGATTCTTTTGATTTGCCTAGCAACACTGTAGCACCTGACTGTATTCGGCGTAGTAAGATCATGTGATCTTACATCATGATAACGCACAGCTAAACCTGTTGTGCAGTCCCTGTTGCGTTTGAAGACATGCCGTTTGCAAATATGCGTTGTGAGTTTTGCCGTGTTGTCTCGTGTCTGTATTGTTTCTCGTGTATGCCTTCGTGTATTTAGACAGAGCATATGCCACCTATTTGATGTGGTAATTATCGTACTCATTTCAGTTGGCTACTTGTTTTATTTTAGTTGGCTACTTATCATATTGATTGTGATTGCCTAATTGTCATATACACGTGGTCGCAACCTTGACTTTACGTTTGTTTCTCAGGCAAGAGCACCCTATCTACTCCCTGTATGGAACAAATCGCGTGCCGCTTGTAAGCGTATTCACCAATAG
>T0123_R_0.019_L_1391
TACGTGGAGAAGACCATTGACATTGCTAGAAAGTACACGGTTTACTGCCGTCTTGTCAAGGAACATTTTTAAAAGTCACGTGTTAAGAGAAGTGGATTCGTTCAATATGGAAGACAGCGAACAAGCAGAAACTAAGAAATTAAGCAAAAATGAATTAAAAAGAATTCAAAAGGCAGAGAAAAAGGCAAAAGAAAAGGAAGAAAAGCTAGCCAGTAAACAGGCACAAGGACAAACACAGAAGAATGACTCCAAAAAAGAGGAAGATGAGGAAACATTGGATCCAAATCAATATTTTAAGATTCGGTCACAAGCTGTTCAAAATTTAAAAAATTCTGGTGATGATCCATACCCACACAAGTTGGGTGTATCCATCTCTCTGGAGCAATTTCTGAAGAAGTATGATTACATTGAGAATGGTGTATGGGCTGATGATGTAGTAACTGTGGCAGGCCGTGTACATGCTAAGAGGAGCTCTGGCCAAAAACTGATCTTTTATGATCTGCGAGGAGAAGGTGTTAAGTTGCAAGTAATGGCTGATGCAAGGTCTGCTGAGCAAGACTTTTTTGCAATACACGGAAAGATAAGAAGGGGAGATATTATTGGTGTTAAAGGAAATCCAGGAAGATCAAAGAAAGGAGAACTTAGCATTAAACCATCACATGTTACACTTCTGGCTCCCTGTTTGCATATGTTACCACATCTACACTTTGGTCTAAAAGATAAGGAAACAAGGTTTAGACAACGATATCTTGATCTAATTCTAAATGACCACGTAAGGGACACTTTTGTTGTGAGATCCAAAATAATTAACTATGTCAGACGCTTTTTGGATGAGCTAGGTTTTCTTGAGGTCGAAACTCCAATGATGAATATGATTGCTGGGGGGTGCGATGCCAAACCTTTTATTACACACCACAATGAGTTAAATATGGATCTTTTTATGCGTGTTGCCCCAGAGTTATACCTTAAGATGCTGATTGTAGGAGGCTTGGATCGAGTTTATGAAATAGGACGCCAGTTTAGGAATGAGGGAATCGACATGACACACAATCCAGAATTTACAACATGTGAATTTTACATGGCTTATGCTGACTATAATGACCTGATGGAAATAACAGAAGCACTTGTTTCAGGGTTGGTCAAGAATATTTTTGGCACTTACAAGATCAAATATCACCCTGACGCTTCTGAGAGTGGCAAGGGTGAACCTCTTGAAGTTGATTTTACTCCACCCTTTAAAAGGATCTCCATGATTGATGATTTGCAGAAGGCCATGGGCATCACGTTCCCTCAGGTGGACTTGACAAGCAAAGAATTTTGTAAATATCTTGATGACTTGTGTATCAAAAACAATGTCGATTGTCCCCAACCAAGGACAGTGGCCAGACTTC
>T0124_R_0.0306_L_1390
AATGTTGGTGGCTTCTTTCACTAGTCCTGTGAGAGGTCTCATTTCCTATTAAAGATCACAAGCACTTTTTAGCAACATTTAGCAGTGAGAATACAAATCACTAACATGCATGAAAAGATTATTTCCTTTCATCTGATCTCTTTCTTAAGCTTCATGGCTGTACTTTCAGCTTGCCAAGCTTTAAGAAATGTGGTGGAAACAACGAACTACATTCAAGAGAGCTGGGATCAAAATAACAACCGTATTAGCAAACGGACCGCAGTCAGTCATAGTCGCACTAAACCAACTGGATGTTTCAAGGAAGACGAAACCCATAAAGTTCTCCGAAAATTGCTGTTCACCCATGTTGATCTATGCAGTCCAGAGTACGCAGGAACAGAAGTCGATCTTGAAAATTATCCGCAGTTCTTTACGAAGTTGTTTCAGAATTGCAAATACAAAGCTCGCATCGAAGGATATCGATATTTTGGACTCAGTAAACATGGCGAGTGTTGGGCTGGAAAAACTGTACACAAAGGCCTCGGAAAGCATAGACGCTGCTGTGTAAACAGGAATCTAAAGTACTGCAGGACGGTGGACAAATACTGTGCTGGGAAGGACAACGGAATATTTGTTTTCGAGTTCGTAAAAACCATAGCACGGGCTCCGACAGCAACAATCCAGGCTCAAGGATGCTATAAGGATTCAAGATCCAAAAGAGTATTAAAGAATCTTATTCGAACCTATCGAGATAAATCAAGTGCTGTATACGCAAAGAAAAGCATTGAATGGAAGAATTATCCAACATTCCTTAGACAGATGATTGGAGTCTGTCAGAAAATTGCTCGCGAAAAAGGTTACAAATATTTGGGCATTGAATACTACGGAGAATGCTGGGCAGGAAATAAACCCGCCTTTTTGGGTGGGCCTGTTCCATCTAGATGTGTCAACGACCAGTTTAAGGAGTGTAAAAGTGGGACAAAGTATTGCTCAGGCAAAGACCTTGCACTTCACATCTACAAGTTATTGTAAAATGGACAAACTGAGCAAGGAAGCTTGAACTATTTTGATCTTTAACTCTGGTACATTTATTTCTTTGTAGTGACAGGTATTAATGGCATCAACTAAATAAACTTGCTGATTAGGAATACGGTTCATCACGGGCACTAAATCTAACTCTTAATTCAGTCTACTGGTTATAATACAGTTAGCTTTGTGATCTGATTTGCTGTATGAGATGTCTTGGCTGTTTTACTTCTGTGATTGGTAGCACATAATTCCCTATAGTGTAGTATTATGGAATTAGTAAATAATTAACATACATTTTGTCACTTTACTCCATTTCCGGACGAGAACCGGATTGATCAGTGGATTTTCGACAAGGCCTTTCATTAAAGGGATCATGTAGTTA
>T0125_R_0.3142_L_1387
ACTCTCCATCAGGTCTGATTGGGACTGTACACACTGCCTGTTTAACTCTTGAAAAGCTGAAGTTTCTTGTGTTTGACTTAGCACATATTTAAAAATGGCTGATGAGGATATTGCCGCTCTTGTTATTGACAATGGATCTGGTATGTGCAAGGCTGGATTCGCTGGAGACGATGCTCCAAGAGCCGTCTTTCCATCAATTGTAGGCCGACCAAGACATCAAGGTGTTATGGTTGGTATGGGACAGAAGGATTCTTACGTTGGAGATGAAGCTCAAAGCAAACGTGGTATCTTGACGCTGAAGTACCCAATCGAACACGGAATTGTCACAAACTGGGATGATATGGAGAAGATCTGGCATCACACTTTCTACAATGAGCTCCGTGTAGCACCAGAGGAACACCCCGTTCTTCTAACAGAGGCTCCACTCAACCCTAAGGCTAACAGGGAGAAAATGACACAGATCATGTTCGAGACTTTCAACTCTCCTGCAATGCACGTTGCTATTCAAGCCGTCTTGTCACTGTATGCTTCTGGTAGGACCACTGGTATCGTGCTCGACTCTGGTGATGGTGTAAGTCACACTGTACCCATCTATGAAGGATACGCCCTCCCCCACGCCATTATCCGTTTGGATTTGGCTGGACGTGATTTGACCGACTACCTGATGAAGATCCTCACTGAGCGTAGATACTCGTTCACTACCACTGCTGAGAGGGAGATCGTTCGTGACATCAAGGAGAAACTTTGCTATGTCGCTTTGGACTTTGACCAGGAAATGCAGACTGCAGCCAACAGCTCCAGCTTGGAAAAGAGTTACGAACTTCCTGATGGACAAGTTATTACAATTGGAAACGAGAGATTCCGATGCCCGGAGACCCTCTTCCAGCCAGCCTTCATCGGTATGGAATCTGCTGGAATCCACGAGACCACCTACAACTCAATCATGAAATGCGACGTCGACATCCGTAAGGATCTGTACGCCAACACTGTGTCGTCTGGTGGTACCACTATGTTCCCAGGTATTGCTGACAGTCTGCAGAAGGAAATTGCCGCACTCGCCCCACCCACCATGAAGATCAAGATCATCGCCCCACCAGAGAGGAAGTACTCTGTTTGGATCGGAGGCTCCATCCTTGCATCTCTGTCTACCTTCCAACAGATGTGGATCTCTAAACAAGAATATGATGAATCTGGCCCAGGAATTGTCCACAGGAAATGCTTCTAAGCTAGTCTGACTAGTGTTATTTAAACGTTGACTCGTTTACGTCTCTCGCAAAGTCGTACTGTCCCCGGAATTGAAATCTGGAATGGCCTGAAGTCGCATCCGTCGGAAACGAAGGACTTATTTTCGGGTTTCTTTTGTAAAATGTAAATATAGATTGGATAT
>T0126_R_0.0168_L_1385
GTATGTGGAGAACATCACAAATCTAAGCCTCCCCCAGGAGCGATGCCAGATGCTTTCCGTGATCTTCTCTGCCGTGGAATTTCCATTAATTCCAGTTATGGTTCAAGAATTGAGCCGGCACCAGTTGATCAACCTGGAGCTCTTCCTATCCAAGTTGGAAATAAGACAGAATGTGCCCTTCTTGGCTATGTATTGGAATTGGGTGAGACCTATCAAGTTTACCGCGATGAAACACCAGAAGAGAAGTTTGTCAAAGTATATACTTTTAACTCTGTCAGGAAATCAATGACAACAGCAATGCAGTTGCCTGATGGTGGATATCGTATATTTTCAAAAGGGGCATCTGAAATGATGCTTGGCAAATGTACCTCCATCATTGGTGATGATGGAGAGCAAATCAAATTTTCACGTGAAGACCAGGCAGCATTAGTAAAAAATGTAATTGAACCAATGGCCTGTGATGGACTTAGAACTATTTGTGTGGCATATAGGGATTTCCCAGCTGAGAAAGGTGAACCATCTTGGGAAAATGAACAAGAAGTTGTATCCAATTTAATTTGCCTTGCAGTTGTTGGTATTGAAGACCCTGTTAGAAGTGAGGTGCCAGCTGCTATTCAGAAGTGCCAGAGTGCAGGTATCACAGTGAGGATGGTGACAGGTGATAACATTAACACTGCCAGGTCAATAGCATCCAAATGTGGAATCCTTCAACCTGGCGACAACTTCTTGGTTTTAGATGGAAAGGAATTTAATAAAAGGATCCGTGATAAGAAAGGAGTGGTAAAACAAGACTTGCTGGATCAAGTATGGCCTGATTTGCGTGTTCTGGCACGGTCATCACCTCAAGATAAATATACTCTTGTTAAAGGGATCATTGAAAGTAAAATTTCCAAGAACAGAGAAATAGTTGCTGTTACAGGTGACGGTACTAATGATGGTCCAGCACTGAAGAAGGCAGATGTTGGATTTGCAATGGGAATTCAAGGTACTGATGTTGCCAAGGAAGCTTCTGATATCATTCTGACAGATGATAATTTCACAAGTATTGTCAGTGCTGTAAAATGGGGCAGAAATGTCTATGATAGCATCTCCAAATTTATTCAGTTTCAGTTAACAGTCAATTTGGTGGCAATCATCACAGCCATTGTTGGGGCAGTTGTTGAAAAGCAAAGTCCCTTGACGGCAACACAACTGCTCTGGGTCAACTTGATTATGGATTCTTTTGCCTCGTTGGCCTTGGCAACAGAGCAGCCGTCCGATAATCTCTTGGATCGAAAACCAGACGGAAGAATGAAGCCTTTAATTTCAAGATCAATGTTACGACATATCATTGGTCATTCAATTTACCAATTGATAGTCTTGTTTGTCCTTAGTTTCCATGGCCA
>T0127_R_0.0249_L_1379
GTACATTAGAAGGCCAAATCGACAAACTGCATCGTCGATGGAATCAGTTGCATATTGATTGCGTTGATCGTCAGCGTCTGGTGGAGGCATTCTTAAACGAGCTAGATATTCATGGCGCTGGGTTTATGCAAGGGAGTGTTACACCTCCATGGGAGCGTGCATTAGCCGTCAATAAAGTGCCATATTACATTAACCACGACAACAAGAGTACTCAGTGGGATCACCCAAGAATGACAGAACTGTATCATACGCTAGCCGAGCTCAACGATGTCAAATTTGCAGCTTACAGAACAGCCATGAAGTTGCGGTGCATTCAAAAGGCTTGTTGCTTGGATCTTGTTAGTTTGAATACGGTGATTGATGCCTTCAGTGAGCATGGTCTGAAAGCACAGAACGACTCTTTAATTGGTGTGCATGAAATGGTGGCGACGTTGATTACTGTTTTTGAACATTTTGAATTCAGTAATAAAGATGTCATCAGTGTGCCCCAGTGTGTAGACATTACTCTCAATTGGATCTTGAACGTATTTGACAGCGGGCGATTTGGCAAAATAAGAGTGTTGTCCTTCAAGATTTGCTTGGCGTTGCTGTCAAAAGCAAGGATAGAGGAAAAATTCGGATATTTGTTCCGACTGATTTCTGATGATCATGGACATACAGATCAAAAGAGGCTTGGCCTTCTTTTACATGACTGTGTTCAGATTCCACGACAACTTGGAGAGATTGCTGCTTTTGGGGGAAGTAACATTGAACCTAGTGTTCGAAGCTGCTTTGAAAGGTCTAAAGCAACAGATCGTATCGACGCCAGTCAGTTTATGGATTGGACTTCGGCAGAACCCCAGTCTTTGGTTTGGATGCCAGTTCTCCATCGCTTGGCAGCAGCAGAAACCGCAAAACACGAAGCGAAGTGCAATATTTGCAAGGAATATCCCATTGTTGGTTTCAGATACCGATGCCTTAAATGCTTTAATTATGATCTTTGCCAGAGTTGCTTCTGGTCTGGTCGAGTGTCCAAGAGCCATCGTCTAACTCATCCCATGCACCAATACAGTGTCGCTACAACTACAGGTGAAGATCTCTCAGATTTTGTAAAGTTGATGAAAAACAAGTTTAAATCAAGAAGATACAGGAACAGACCACCAAAGAAATTGGGATATTTACCTGTTCAAACGATCTTTGAAGGAGGGAGTATTGAAACGCCATCATTAGCTACCACTCCAGATATGTCTATTTATCCAGAAAGGTATCATGATGCGGACAGCCCAGATGGCAAAACAAGGCAGCCTCATCAGGAAGATGAGCACAGGATTATTCAACAGCTTTGCCAAAGCCTAAGCGGAGAAGGAAATTTATCGCCAAAGAGCCCCTCCCAGATATTG
>T0128_R_0.0398_L_1376
TGTATGTAAGGAGTAGATTGTTCTGGCATCAGATTGTGATCAACGAGGACAGTTATAAGTACCACTCCAAATCGACCTCTGTAGTTATGAAGGCAACTGTTTTAATTACGTTCTGTTTAGCATCCGTCGTATTGGGTAGCGATGTTATAGAACTTACAGACGAAAATTTCCAAAGCAAGATAAAAGATGAATATAATGGAGTCTCATTAGTGGAATTTTTTGCACCTTGGTGTGGCCATTGTAAAAGACTGGCTCCTGAGTATGTAACAGCTGCTACCTCACTGAAAAAAAATGATCCTCCCATCCCATTAATTAAGGTAGATTGCACAGAGGCAGGTAAAGAAACCTGCTCAAAGTATGGTGTTAGTGGCTAACCAACACTGAAGATATTTAATGATGGAACAGTCAGTAGAGACTATGAAGGACCAAGGGATTCTGATGGAATAATAAACTTTATGAAGAAACAAGCTGGACCAGCCTCCAAGGAATATACCGACTTGGCTGCACTAAACAAACGTTTAGACGAGGCAGAAGAGGCAGTTGTTGTGGGTTTCTTTTCATCAGCAGATGATGAATTTTTCAAGAAATTTGACAAAACTGCTCAAAAGAGACGTATGTCTTTTGATTTTGCCCACACTTTTTCTAAGGAAATCTCAGACAGTTTAGGTCACCAAGACTCAATTGTGATATACAGACCACCACATCTAAAGGCCAAGTTTGAGGAGAACAAAGCAGTTCTTGCTGATAAGGATACCAATGTTTACAACATTGAAGTGTTTTTGGATGATAAACAGTTTGGTCTTGTGGGTCAAGTAAAGCCAAATAATGAAGAGAAGTTTCATAGACCCCTGGTTATTGCCCATTATGATGTTGACTGGAAGAGAAATCTAAAAGGTACACGCTATTGGCGTAACAGAGTAACAATGGTTGCCAAGAAACACACTGATTCCATCTTCTTTGCTATTGCTGCAAAGAGTGACTTTGCCCGAGCTATCAGTGACTGGAAGATTGATTCAGAAGTTATAGTTGCAGCCAAAGATATAAAAGGACAGATATTTTTAATGAATGATAAATTTAGTGTTGACAACTTAGCTAAATTTGTGGACGACTTTAAAGAAGGAAAAATTAAACCTTACATCAAGTCAGAACCAGTTCCTGATAAAAATGATGGACCTGTCAAGGTTGTTGTTGGAGAGACATTTAATGAAATTGTTCAAGACCCAACAAAAGATGTTTTGATTGAATTTTATGCTCCATGGTGTGGTCACTGCAAGAACTTGGAGCCAAAGTATACTGAGCTTGGTGAAAAGTTAAAAGATGTCAAAGATGTTGTCATTGCTAAGATGGATGCCACTGCTAATGATTCCCCACCAAAT
>T0129_R_0.0314_L_1369
GGATCATCAAATTTATGGGTTCCATCCAAGAAATGTCCATTTACAAATATTGCCTGTTTATTGCACAACAAGTATGATAGTACAAAATCAAGCACATATAAAGCCAATGGCACAACATTTTCCATTCAGTATGGTAGTGGAGCATGCTCTGGAATTCTTAGCACAGACACGGTTACTATTGGTGCAGATAAAATAACAGGTCAGACTTTTGCTGAGGTATTAAAGGAGCCTGGATTAACATTTGTGGCTGCAAAATTTGATGGTATTCTTGGAATGGGGTATGAAACCATATCCGTGGATCGTGTGACCCCTGTCTTTTACAATATGGTATCACAAGGATTGGTAGCACCAATCTTCTCTTTTTACCTTAACAGAAATGCTGCTGCAGGGACAGGAGGTGAGTTGTTGCTTGGGGGATCTGATCCAAAGTATTACAAAGGTAACTTCACCTATGTTCCAGTCACACAACGAGGATATTGGGAGTTCAAGATGGACGGAATCAATGTTAATGGAGAAGCAGCATTCTGCACAGGTGGGTGCAAGGCTATTGCTGATACAGGGACGTCGCTTATTGCAGGACCAAAGGATGAGGTTGCAAAGCTGAATGATATGATAGGTGCCAGACCTATTATTGGTGGGGAGTACACTGTGGACTGCAACAAAATTCCGTCATTGCCTCCGCTTGACTTTGTACTTGGAGGCAAGAAATTCACACTCAAAGGATCAGATTATGTTTTAAAGGTTTCTGCCATGGGACAAACCGAGTGCATCAGTGGATTCTTGGGTATTGATATTCCACCACCACGTGGACCTTTGTGGATTCTTGGTGATGTGTTCATTGGACCATACTACACTGAATTTGATTTGAAGAATAACCGTGTTGGTTTTGCACCAACGGTGTAGTGTTGAAAAGCACACATTTTCAAAGCAGATGATAGATTGGAGATGCTGACTTTCCAAGAATTAGAACCAGATGAACCGTGTTTTAAGTGGATATCAGAAAAGTAGAGGAAAAGGAAAAAGAAATGATTTTAATATGATTTTCAAGTAGCAGACAGAGAGAACTGTTAAATTAAGAAGACTTGAGTGCGTTTGTTTTTTATATGGTGGCGTTTACTTTTGCTTGGTCATTGAACCTTGTCAGGCTAGGATGTGTACACAATGTTTTCTTACGTTTTGGGGAAAATATGGTAGATTGTAGTTTTGTGCAACTACTTAACCCCAGCACATGCATTATAGCACTGCATTCATAGGAAACTGATGTGAAGTGTTTTCAATATGGCATATAGTAAAAGACAATGTGAATTTTGTAAGTTGTTGAATAGAAGGAAACGCTAATGTATACAATTATTAGTGAAAAATGGGTTGG
>T0130_R_0.0517_L_1364
GAGAACTGTGGTCAGGTCAGAAGAACTTAAAAGTAGTTCAAGTTTTGCTTCACTAACTATCAAACTTTGACAACGGTGTTTTTAACACTGACAAACCAAGTTTAATGCGAATAGTTCGTCATTCTTGTTAAAATGAACACACCTACTATTTTTTTGACGTTTGGTATCATCTTGGTCTTAGCGAGCTTTACACTCCAAGCCAAGCAGTCAATGCCAAAAGACAGATCGGTCATGTACATGTCAAGATCAGCAGAAAAGCATCAAGCCAAACAGGGCAAGTATGACAGTTCAAAAGTCATGTACATGACAATGTACACACCAGGAATGATGCTGAAAGGCACTCCTACAGGGGAAAAGGCAGGTGGAGAAAAAAAAGCAGGAGAAGGAGGAGCAAAATCAGGAGGAGGAGGCTCCAAAATGAACTATATTAAAGCCACTCACAGCTACTCAGGAAGACCAGAACAACGCATGACTATGACCACGGAGAAAAGAAAAGGAAAAGGAGGACAAGCAAAGGAACCAAAAACGAAATCTGAGAGGACAAAAGAGATACAGGATAAGGCTAAAGCTGCTGCAGCAAGTCGAAATCCTCAGGTCAAAAAGAGTTTGGAGCAGTTTGCTAATGCCACGTCAAAGACAGATGTGGTCAAGGCTTTATCCAAGACAGTGATGCAAGTCTCAAAGACGAAGAAGAAGATGTCAGAGCACGAGAAACGGGCTTTAAGTTCATCTATACTGAAAGCAGTGAAGTCTAAAAGTGTTGCATTGTCAGCCGATGTTATTCGAGAAATGAAATACCTGGCTTTGAAACTGAATTCGAAATCCTATCGACAGCTGGATGCTAATGCTACACTAGCATTGCTTGAAATTGGTGTGCAAGGGCTGCGGCAACGACCACAAGAAAGGATTAGTAAAAACAATCAGAGAGTCATTCTTTCCAGCTTAAGCAAAGTTGTGCCGCCAAAGAACTGGGACGTGAGTATTGGTGAAAAATTGGAGGCCTTAAAAGATGTCGTCATCAACGATAAAGTTGTTTACAGTTTGTCAAAAGCTGCTTTGGAAGGGATCTTTGTTTTCCTACAAAAATATAAAATCAATTGCAAGAAAGGACCAGCGCGTTTAATGATGGCTTATTTGAAGAAAGTCCCTGTCAAGAATTTTAATGGCGACAGTTTGCGAAGGTTGGGTAAAGCACTTTGCTATCTTAATTTCAAACAGCTGGCACGCATACCAAAGGCAGCTGTGACTGACAAAACAGCAGTAGAGAACCTTTGCCGTCCTGCTTGGACAGACAGAGAGGCTGCCATAGTGATCCTTGTATTTAAAGCTATGATGATAAATACAAGTATCTTAAATCTAATTAA
>T0131_R_0.0312_L_1360
AAGCCCCTATAGATATAATTGTGAGCGATTTGAAACAAAACATCGCTGTTGAGTTGGCCAAATTGTTGGTTGGTCAAAGTGGTGAAGGTCAGTGTTGCTAGGAATTTATATTGGCTCCTGTATTCGAGGCAGCAAGTTTGCAGCATATTTGAATAAGCAGCATTAACGATATTTAATGAATTTCCGAGGTACAGCGTGGCATTTGTTTTGGTTGCAAGATTAAAGTTGGCTGGAAGAGAACCTGTGAAGTACACTTGGTTAAACGTGAAATTTAAAACTATCGAGACGATGTCATCTGTGATAAAATTTGTGCGAGATACTGGCAAAAGAAATATCAACAGTGCCTGGAAAATTGGAGGGCCATCGTTGAACTCTGTGCTCGGAAAGCCAAATCGAGTGTTGTCTTCCAACGCATATCTTCCGCAGAAAGTGAGTTCAAGGTACCTGTCAAGTACATCTTCCTATGAAAGATTACGACAAAGAACGAAAGCCATTCTTACCCTTGAAGATGGCACAAAATTACAAGGTTATTCCTTTGGAAAGGAAGTATCAGTTGCAGGGGAGGTGGTATTTAATACTGGCCTGGTCGGGTACCCAGAGGCTCTCACTGACCCAAGTTACCGTGGCCAAATTTTGACATTGACATACCCTATTGTAGGAAATTATGGGGTTCCAAGCACAACTCTAAGAGATAAATATGGTTTGCTTAAGTATGTTGAATCTGATCGCATTCAGGTAACAGGGCTTATAGTTCAAGACTACTCACATAACTACAGTCATTGGAATTCAACAAAATCACTTTCTGAATGGTTAAAAGAAGATGAGGTGCCAGCATTATATGGTATTGACACAAGAATGTTGACAAAAATTGTCAGGGAGAAGGGTACAGTGCTTGGGAAAATAGAATCTGAAGGATCATCAATAAAATTCGACGACCCCAATTTAAGGAATCTAATGGATGAAGTGTCCACTAAGGAAGTCAAGATCTATGGCAAGGGTAATCCATATAAAATTATAGCCCTGGACTGTGGCATAAAGGAAAATATGATTAGAAATTTATTAATGAGGGGCGCAGAGGTTCATATTGTACCTTGGAATCATGATATTAGCAAAGAGAGTTACGATGGCTTATTTATTTCCAATGGTCCGGGAGATCCTGCCTTAGCAACGGATGCGATTAACAACCTTCGAAAGGTTATTCAAGAGCAACGTCCAGAACCTCTGTTTGGAATCTGTATGGGAAACCAGTTGACAGCTCTTGCTTCAGGAGCGGAGACATACAAGTTGCCACTGGGAAACAGGGGGCACAATCAACCCGTGCTCAATTTACTCAACGGTCAAGCGTTTATCACATCTCAAA
>T0132_R_0.0235_L_1359
GTTCACCCCAGCCCAAGGTTAGGAAAATAGAGTCGGCTGCCAAAATAGACGTGAAAATGGAATCAGACAAAGCCGTTAATGGAACCAACTGTGTGTGCAATGGAGATTCTGAACCAGGAGATATATCAGCCTCAGAAATGACAAGCAAAGATTATTACTTCGATTCTTATGCACATTTTGGTATCCATGAAGAAATGCTGAAAGATGAAGTGCGTACACTTACGTATCGGAATGCAATGTACCATAATCGACATTTGTTTAAAGACAAAGTAGTCCTTGATGTTGGGTGTGGAACTGGAATATTAAGTATGTTTGCAGCAAAGGCTGGTGCCAAACATGTTTATGGGGTGGACTGTTCGTCAATAATAGACCATGCTATGAAAATTGTAGAGTCCAATAAAATGGATAAGTCTGTTACACTCATCAAAGGAAAGGTTGAAGATATTACTTTGCCTGTGGAAAAGGTAGATGTAATAATAAGTGAATGGATGGGATATTGTCTCTTTTATGAATCCATGTTGGATACAGTTTTATTTGCAAGAGATAAGTGGCTGTCAGCAGATGGATTGATGTTTCCAGATCGAGCTACATTATACTTATGTGCAATTGAAGATCATGAGTACAAGGAGGAAAAGATCAATTGGTGGGACAATGTTTATGGATTTGATATGAGTGTAATAAGGAAGGTCGCAGTAAGTGAACCACTTGTGGATGTAGTAGAGCCAAAGCAAGTAGTAACAGATTCGTGTCTTGTTAAGGATGTTGACTTGGGATCGGTGAAGAAAGAAGAACTGGAATTTTCAACTGCATTTGAATTACGATGCAGGCGGAATGATTACGTGCATGCCCTGGTTGCCTTTTTTAATGTCGAATTTACAAGTTGTCACAAGAGGACTGGGTTCTCTACTTCTCCAGATTCACCCTACACACACTGGAAACAGACTGTTTTCTATCTTGATGACTATCTTACTGTCAAATACGGCGAGTTCATTACGGGAAACTTTGGAATGAAGCAGAACAAACGAAATAAGAGGGATTTGGATTTCTCAGTCAACGTCAATTTCTCGGGAGAATTGTCACAGTATCAGTGCTCGCAAAGTTACAGGATGCGCTAACACGAAAGACACAAGGAAGATATCCTGGAAGAACACTGATGCCCGAATGGACTGCCACCCTATTCCTGTTTTGTTTTCTTACGTCCCTTCACGGGAAAGAACAGTTTTTTCTTTGCATGCTGCAAACAACTGGGAATGGATTGGTTGTAGTCGGTAGCTGCACTTCTGGTAAAGCAAGACGAGTCATTTAGATTTCATTAGTGTAATGAGATTCCCTAGGCCATTTACTTTTAGCAATAGGAGC
>T0133_R_0.0445_L_1358
CACCACCATAGTTACGAGTGCCTTTCACGGGTAGCGATCTGCCTACCTGTTTCGTCTAGCACCTCACTGGTAAGGTGTATGACGATGAAGTTAACGGCAGATCGTTAATATTGTCGGCATTTGTTGCGAGGAGCAAGAAAATCCTTGATAGGTCAATAAAGATCGCACTTTACGGTTCTCTGAAGACGGAAAGGTCGTAAGATTAACTGTCTCATGGAAGCTTCATGCCTGTTCACTCAGTCAAAGTATTGGAAGCGAAAATTTACTTGATATTGATCTGATAAGGATTCTTCTTGATGCTAGAAGGATTGTGATAACTTTACATCCTGGATAATTCTTTCTACAGACACATAAAGTAATAATTACTGGAATATGCTACCTTCTCTTTGAGCAAACAGGAACCTTACGTCGGAAGCGAACAAGCTGTGAACATTTTTACGATGTGTTAAAATTGTGAAGAGAAAAAACATTTGTTTATCTGGTGTAATTGCATTTCTGAATCTGTTGCCGAGGATTCAGCCTGAGATTAACGATGGCAAATTCGATGTCATCTGCGTTAGCACTCGACAAAGGAGTATCTGGAGGATTGGCTGTTTTGCGAGATAAGATGAAAGAGATGGCAGATGAGATCAAAGCACAAGAAAGCCGATATTTGAATGCCATTAAAGGAAGGGATGAGGGGAGGCATCGCTACGCACACTGTACGCAAAAGCTGAAAGGCATTAAAGAGCAGATTCTTGATGTAGAGGATGAAACTCGTAAGAAAAATGAAAAGTATAAAATGACGATCAAAAGATTGGAAGAAAAAGAAGGATACATCGTTATGGCAAGAGTGTTTAATAAGGGAATTGAAACTGTTGAACCAGAGAAATTGCATGTTCTAACAGAGAAGCTTCAAGTGGCTCGAGCTGAACATATGCAACAAAGAAAGAAGTACCAGGCAGCCAAAGACAGATTGATTGAATTAGAACAGCGAGTCGAGTTTAAAGAAAATAAATTAAAAGAGACAGAAAGACGAGAGGAACAAGTGAGAGTTTCGCATGAATATCGAGTTAAGGAGTATGAAATCAAAAAACAAAGAGTCAATCGCTCAGTTTATGGAAGTGAAGCAGTTGAAGAAAAGATGAGTGCTAGTGAAGAACTCCTCGAAAATGCCACTGCACGGCTTAGTATTGCTACCAGAACAGTAACAGCTCTGGAGGGGCGAATTGCAGCTGCTGAAGATGCTTTGGCAAAGTATAAGTCTCAGAGGCAGTCGATGGAGTCCACTTTAAGGGAATTACTGTCTTCTGCGGTAAACATGAGCAAAAAGAAGGAAAACGGCGGTCATACTTCTCATCATAAAGTCAACGCTACTC
>T0134_R_0.0556_L_1348
ACACATTTCTTTTACCAGCTGGTACCTGATGACTCGCTAGAAATCTTCGAGCAAATTTACTGAAATCTGAGCCTTCAGCTCGAACACACACTCAAGTCAACAGATAAGCAAGATTTATCTGATCCATTGGTATTCCGTTCCTTGAGACTAGAGACGTGTAAGAAAACAATCATTGGTCATGGACATGATCCTTGGATTCATTTTAGTGTCATTTATTGCAACTGTATCATCGTTTGATGAGATGGCACTGCAAAGAACGAAATGTATTACGTATTGCAAAGAATCAAATGAGTTGATTTGTGGATCTGATGAGAAGACGTATCATAGTCGATGTCATTTAGCCAAAGCAGCATGTGAGCTTAGGAAGGATATCCGCTTTCTGCATCCTGGGCCATGTGAATGCCCGACAACCTGCTTAAAGAACTACAAGCCAGTATGTGCTGAGTACAGAGGTACAGAGAAGACATACGTGAATATCTGTGAATTTAAACGTGAGTATTGCAAGATTAAAGACCACAGTCAATCACTGACATATAAAAGAGCAGGGCCCTGCAGACCAATGAAAGGGTGGAAAAGTTGCCCCCCAGGCTGCAATGATATCTACGCACCTGTTTGTGGTGGTGATGGTGTTTCCTACTCAAGTGTGTGTGCCCTAAAACTGACCTCGTGCAGATCACGCAAGAAAATCAAAATCACCAGTATCGGTGTTTGTGCTTCTGACAAATGCCCACAATTTTGTCCCTTCAATTACCGCCCAATTTGTGGCACGGATGGAAACCTCTACCCTAGTGAATGTGAAATGAAATTGACCGCCTGCAAAATGGGAAAAGTTATCAAAAGAGCCAAGAAAGAGGCCAAGAGAGCTTGCAAAAAGAAGTGTGTTGTGTATTGCCCTGATAATGAAAAACTTGTCTGTGGACCAAATAATGAAACATATCTGAATATGTGTGCAATCAAGAGAAGCTATTGTCAAAAAGGACAATTTGTGAAAAGAAATGAAATCAAGGAAGGACAGTGTAAAAAAATGCCCAACAATACTCCAATCAAGAAATAAAGATTGTCGTTGACACCTGGACAGATAACTAGCACCACAATGAAGAGGCCTAGTGCCCCAGACTGATGCTAGTTGATGCGTCACTTGCTGGTTGCTCTGGAAACTAATGTCATAAACATTCGATGGCAATAAAGTGCCCTGCGCTGGGAGTATGCTGCGCTGGATTTTTAAATTAAGACTAAAGTGTAGTATTGTGCTTATTTTTTACCACGATTAGCATAGCTGTCTCTTTGATATTGCGTTCTTTGATGTTCGTGGTTGCAGTGTTTTTTGCCTTTCAAGACAACTGTACTT
>T0135_R_0.0342_L_1345
GGTATACTTAGCCACTTTAAACAAATAGAAAGCCCTGACCCACCGAATTTTATAGCCAAGTTACAGCACGAAAATGTCTTCTTTGAATAAAAGAATGTATTGTGGCAACCTTGCTGTCCATGTCACTAAGTCTGATCTTGTTCGTCTATTTGGGCTGGAAACAACCCCATACTTGAGGTCATCATGTTGGATTGAATTCTCTACGAAACCTAATGGTCACTGTAAAGGGTATGCATTTGTTAATGTCCCAGAGCATGTTGCTGACCAACTCATGAAGTTTAATGGTATTGACTTTTATGGGAAACCTTTAATTATTGAACCTGCAAAGGAAACCGATGAAAATGGAACAGAGAAGGATAGAAAGGAACAACGAAACAGAAAGCAGCCAAACAATCGTAAAAGAGCCTACAATGGACCCAGAACTCATCCTCCTCCAAGAAACCAGAAGTACAGGCTTCCTGTCCTTGACCAGGATGCGGTTATGCCACTCATTGATTCTGGTGTGAACCTCACAAATAAGAAATTTGATGGAAAAACTGATTATGTTATTGCAAGAGCGCTCTCAGCTGGGGTACAAAAAATGGTGGTAACTGGAAATCGTTTAAATGCAAGCCGAGCTGCTGTTGTAATGGCAAAGACTAGACCAAATATCCTTTTTGCAGCTATTGGGATACATCCACACTATGTTAAACAAGACTGGAAAGACAAAACAGCAGACGTGATGGAAGATTTGTTAAAATCTCCAGAAGTAGTTGCTGTTGGAGAAGTTGGACTTGACTTCAACCGTGACTATTCACCTCGTGATATTCAGAAGAAGGCATTTGAAAAACAGGTTGAATTGGCCTGCAAATATTCAAAACCTCTACTGGTTCATGATAGAGATTCCCATGAGGCTGTAATTGAAGTCTTGGATAAGTTTGCTGACAACCTACCACCTGTCATAATCCACTGTTTTACAGGAACATCAGAGGAAGCCAAAGACTATGTTGCCAAAGGGTATTACCTTGGACTGACAGGATATATATGTAAAGAAAAATATGGCAAAGGCATCCGAGATGCTCTCAAAGAGGGTGCCTTTCCTTTGGAGAGAGCCATCGTTCAGACAGATGCTCCGTACATGATTCCTAACATGCCCCGAAATCAGTTGGATCAAGTTGGCATGAAGTTGATCAGCTGCTGTGAAGAAGGATGCAACGAGCCGTGCACATTGTCAGTCATTGTAAAGTGCATTGCTAACTGTGTTGGTAAAGACCCTAAAGATGTCGGAAACATCGTCACACAGAATGCCCAAAAAGTCTTTGATTTTGTCTAACAGGAAGGGCTCGACTGCTGCTAAGAGACTGTC
>T0136_R_0.019_L_1342
CCTCAAGTTAATAAGACAAACGTTGCAATCGTTGTTTATGGAAGCAGGCCTAAAGTGTTGACGACCTTGAGTGGGCAGAGGACAGAGGTTGAAAGAGCGATTGATAATATCAAGAAGGTTGGAGGTGCTTCAGATCTTGAAGAGGCTCTTGAGGATCTACGAACAAATATCTTACGAGATACTGACAGTAAGCAGCCGATCCCAGGAAGCCTCGTAGTTTTGTTTACGACTGGAGATGAAACAGCAATAGACATTGATAAAGCGTCGGTTGTTCTACAGAAAATCAAAAACCAAGGAAGCAAAGTTTTGATCGTTGGATTTGGAGATATCAACAAGGAGGCTATCAAAAGTCTTGGTGCGAAGGAGGACATTAAAGTGTTTGTAAATAATATGAACATTTCTGAACTACTTCCAGCTTTGACATCCTCTGCAGGAGAAGCGGCAGCAAAGTCAGTTTCCTCAGATATTGGCTTTATTCTTGGCACATCCGACGACAAAGCAGAAGAGAACTTTAACCTACAGAAACAAATTCTTAAAACCATGATTTCAGACTATGCTATTGGACCTGAAAAGACACGTGTTGGTATTATCGTCAACAGAGATGGAGCCAGCATCGAAATGAGTTTACGAGATGCGCAAAACTTAGAACGAGTGTTGGAGGCAACTGATACGTTGCAACGTGGTAACGCTGTCAATATTCCAATAGCAATTCAATTAGCCAAGGACAAACTACTGTCGTTGTCCGGTGGAGCTCGTCGTGCCATTCCGAAATCTTTAGTTATTTTTGTCAGTCAAAATGTGTCAAATGTAAGGAAAGAAATTGAGCAATTATCAGACCTAGGGGTGAAGATTACAGTTATTGTTACGGGTGACAATGTTGACCGAGAGAAAACATTGGCTAGTTTTGGATATGGCGTCAAAGTGTTAGTTGCAAAGAATGAAACCGACATCAATGGAGTAGTCGATGAAGCGAACAAAAATACACAGCCAGATCCTTGTCTTCATATGAAATGCCACAAGGACGCCACATGTGTTGTCAAGAAGGATCAAACTCCTGAATGTCTTTGCCCTGTTTGTACCGAAGAAGGAAGCTCGTACAAACCCGTGTGTGGTAGTGATGGATTGACATACGCCAGTGTCTGTAAACTGAAAGCTGTAGCTTGTCAAGAGAACAAAAATATCATCGCAGTCAAAGACACACCTTGCAGAAAGAGAAGAATTTTGGATGTCATTTTCTTGGTTGATGTCTCGGATGGGTTAAATACAAGAGGATTAAAGTTCACAAGGGATTTTATTAAGGCAGCTGTTGATAACTACAGGGTCTCAAAAGGTTTTACTCATG
>T0137_R_0.0249_L_1336
AGGCTACGATATCTTACATCGATCTCACACTTTCATTTCTTTCTAAATTTGGACATTGGCTTGTTCAACTGGTCTAATTTGAAGCTGGTAGGGTATACCCTTACCTTGATTTCGCTCTATTTCCACGTATACATTAGGTACTTTGGTAATCAAGATAGCGTGTATTCCCCAGCAAGCCATATTTAAGTGGTAAACAAAAGTTTGCAACCTTGATCGTTTCTTTGCTTGACGATAGGTTAAGCTAAAATTGGTCTAAGCCCTTTACTTAGCGTGCACGCTTACCGAAATGAACATATGGGGAAGCGGATTTCAAAGAAACATTGGATCAGTACAACTTAGGTATTACACTGATTAATGATTTACTTTTTTATTTGAAAACTTACTGTCAGACCTTTTTGGCTAATCGTTTGATCAACATCGTCATCTGCCATTATGTCTCAACAAGGATCCCTGGTTGATTTAAATACACACGATAGCACCGATGCTATTGATGGTGTGGCCGAATTTCGCATTACAGCCGACGAACTGAAAAAAATGATGGAAGCGAGAGGACATGAGTCGGCCAAAGCCTTAAAAGAGCAATTTGGTAGTGTAAATGGACTTGTACGTGCCCTTCACAGCTCTGCTGTGCAAGGATTGATTGGACTAGACCAAGATCTGAAAAACAGGAGGAGGGTTTTCGGTGTTAATTACATCCCCCCTAAACCCCCCAAATCCTTCTGGCGTTTGGGGTGGGAGGCATTGGACGATACTATTTTACGAATCTTATTAGTAGCAGCGTTGCTTTCATTAGTTTTAGGCATGGTTATAGAGAGTGTCGCAACAGGCTGGATTGATGGCTTTGCTATTATCATTGCCGTGGTCATAGTTGCTCTTGTCACTGCGATTAATGATTATCAAAAAGAACAACAATTTCGTGCCCTGCAAAATAAAATTGAACATGATCAAACCATTGAGACCATCCGAAACAACAAGGGAGAGCAACTTGAAACCACCGAACTGGTTGTTGGTGATGTGGTCATGTTGAAATATGGAGACTTAATTCCAGCTGATGGTGTCATCTTGCAAAGTAATGACTTGAAAGTGGATGAAAGTTCGTTAACTGGTGAGTCTGATATTGTAAAGAAAGGAGAAAGGGACCCCTTCCTCCTCTCAGGCACTCATGTCATGGAGGGGAGTGGCAAAATGATTGTCACAGCTGTGGGACTAAATTCCCAGTCAGGCATCATCTTCTCTTTGCTGGGTGCAGTAGATTCACAAGAAGCTGCAAAGAAAACAGAAAGCGCAGAAAACAACAAACACAAGCCACCTACAGGGGATGGGTTTGAGGACGTAG
>T0138_R_0.034_L_1329
AAATCCTGGACAGGGTTATTGACAATTTTAATCAAGAAGCCAGTGGTGTATTATTCTACGCTGAACCTAATTAATACTTTAAAAACACCTGTTTATGTACAGTCAAGGGTATTCGGTAATGATTATTCTATCGATGTTGTAGGATCAGAAACCAAGGTGCATAAGCAAGTGTTTCAAGGCATCAACTGCCCTGGTATGGTAAGGCTAGCAGCGTTTCAGACAGCAAATGGTGAAAGGTTACTTTTAAACAATAAAGTTAACTATAGTGTCCCTCTTACCGCTTTCGAGAAAAGCACCGATGTCCGAATTAGCAAAGCAGCAACAGCCAGTTGCTATGTGAGGCTTACTAATAAACTTAAGCATACTATTTTTGTTTATTTAAGTAGAGAAACGGGAAAATCAAAAATAACATTGGCACAAGGATACAAAATTAGCAAGCGTATTGCAGTTAACCAAGCAAATACAGTAATAGTGGAAGCCTTTGATATGGATGGGTCGAAAGTTTCATTGAATGGCAGAAGTTCAGTTATCATTAAACCAGGAAAGTTGTGCACAAGAAGCCAGTCACTGCGTGTTGACGGCTACGTATATCCAGTATCAGTCAGTAACGTTGGTTCGAAACCATATGTTCTGTACTGGACTGTCAATGGTCGTGGAGGAAAATTAACGGTACCATCCGGTGAGAAACGGATTGTAGAGCTCATTGTCACGGATAAAAATTCGGTTGGCACTTTTAAAGGGACCGATTTGACTGGCAACGCAATTTTGGTAAAAAATCATTCCGAGATTTTGCGGCAGTTAAAGAAAATAAACGATTCTAATCCATTAGTTCTATCAGCACGTCCATTAGGTGTAAAACTCGTAAACTTGTATGCTTCACCCGTTATTGCATTTATTAACTACAAAGGAACGGAAAAGAAAGTAAGAATGGCTCCAAAATCCGACCACATTCTTACCTTGGAAAATTTACCAGCAAATGTACGGGCTGTAATGGAGAGTAACAGTCAGGTCCTGCCAATAAATGGAGAAAGAAGTTTTTTGATAAGTGACTTGAAAGCAACGACAATTCCGACTGTGTTGCGTGTCGGAAAAGCATGTTACGTGAATTTAAATCTGATTAATTCCCTGCCGTCTATTGCAGAAGTTATTGCCATCGACCAGACAGAACGGGAACAGATTGCAGTAGAACCAAAGGGAAAGAAATCATTCATTGTAGATTCGTATTGCAGCAACCAGAAAAAATATTTGATTTTACAAGCATTTTCAAGTCCATCAAACTCACAAAAACTGAGAATGAATGGAAAAATGACATTAAATATACCGTTTTCG
>T0139_R_0.012_L_1329
ATGGCCATGGGTGAATTTAGTGATCTAAACGACAAGCTTGCTGAAGTCCGATCACAGAAAATGAAGTTGTCAAGATTAGTGCGAGAAAAAGAGGAAGAAATAGAAAATGTAATGAATAAAATTGATCAGACAAGACAAGACCTTCGGGCATCAGACAAAAAGAAGAGGGAGCTTACCGCACAGGTGGAAGAGTTACAAGCAGATTTACACAAGGAACAAAAACTGCGAACAAAGAGTGACGAGTATGCGAAACAATTAGAAGAAGATTTAGAAAACTTTCGGACGAAGACAGCAACTGGGCAGGCTGCTATGAATCGAGCGGCAAGTTTAGATAGTGAAAAGGAAATCACGCGCTTAAAAGCAGAGCTGGAGAATGTGAGAGTCGACCATGAGGACGCAGTGACAAAGGAGAGAGTTCACCATGGAAAAGAAATAAAGGAGTTAAAAGAGAGGCTAACTGAATATGAGAACATCAATTCGTCACTTGAAAAGGAGGTTACTTCCTTGAAGACCAAACTGGATATGACATTAAAGGAGAGTGTAAATGATGAGCAAGAGGTAATTAAGGACTTGAAAAGAGCAAGTGATCGGGACAAGTCACTCCTTCAGGAGGAAAATAGAAAATTATCTTTGGAGGTAGAAAAGTTAACAAGCTCCCTTGATCGAAGCGTTGTTGTTCAGAAGCAGATTGAAGATGAGTTACGAGAGGTGGCCGAAAAGAGGGAAGCCGTGGCACATTGGGAGGAACAAATCGCTGAAATTATTCAATGGGTGAGTGATGAGAAAGATGCAAGGGGCTACTTACAAGCATTGGCCTCCAAAATGTCCGAAGAACTGGAGAACCTAAAAGTATCGGGCCTAGCTGGAGGGCCAGTTGCCGGTAAAAATTGGCAAATGAGACGATCCCAAAGATTGGACAAACAGGAACTTCTGTCACTTCAAGCAAATTTGAAGATGGAAGTCCAAGCCAAGCATCATTTAAATGAAGAATTAAATAAAGTAAAGATGGCGCATCTGCAGGCAGATAGAAAAGTACAAGAACTGGATTCACAGCTCAATGCTCTTAGGGATGAAGTGAAAAAATTACGAAGTGAGAATGAGCAGCTGAAGTCGCAAGGTGTAAAAGGAGAGCTCCCTTTCTCGTTCCTGAATTTCATCCGAGATTCTAGTCCTTGCAGATTGCCAGAATTGAGCGAGGAAAACGAAAGTGAGGATCTCGATTCCTCGTCCATGAGGTCATTCAGAACGTCGAGCTATTCTTCAAAAGCCGGAAGTTTGCCCAGACAAGCATCGAGCCCTCCAGTGCCCGATGACAGAGAGCAGACAGCC
>T0140_R_0.2378_L_1328
GTCTCATGCAACATGTCCGATGATAGAAACATTGAAAGTGTCGATCAAGCCAAAGATCGACGGAGTCCTCAAGATGGCTTTCAGAATGGAGACCAGTGTCACGAGACAAACTGGAATCAAGTTGTTGATAACTTTGATGATATGAATTTAAGAGAACAATTGTTGCGAGGAATTTATGCATATGGTTTTGAGAAACCATCAGCTATTCAGCAGAGAGCTATAATTCCTTGTATTCAAGGTTATGATGTTATTGCTCAAGCACAATCTGGAACTGGCAAGACAGCAACATCTTCAATAGCCATTTTGCAGCAACTTGATTTAGTTTCTTCTGGGGAGGATGCAAGAAATGCTTGTGAGGCACTGGTGCTTGCGCCGACTAGAGAGTTGGCACAACAGATTCAAAAAGTCGTTTTGGCCTTGGGTGATTACTTAGAAGTGAGTTGTCATTCGTGTATTGGTGGCACTGCAGTTCGTGAGGATATGCGATTGCTTGCAAAGGGTTGCAGTGTTGTAGTAGGAACTCCAGGTCGTGTATTTGATATGATAGACAGACGTTCATTAGATGTTAGTAAAATCAAAATCTTTGTCTTGGATGAAGCAGACGAGATGTTGTCAAGAGGTTTTAAGGACCAGATCTACGACATATTTAGGAGACTGCCCCCAAATGTGCAGGTGATCTTATTGTCAGCTACAATGCCTGACGATGTGTTGGAAGTCACAACAAAATTTATGAGGAAACCAGTAAGAATCTTAGTGAAGAAAGATGAATTAACATTAGATGGTATCAAACAGTTCTACGTTGATGTTGATAAGGAGGAGTGGAAACTGGAAACCTTATGTGATCTTTATGAAACACTGACAATAACACAAGCAGTTATCTTCTTGAATACAAGGAGGAAAGTAGACTGGCTGACTACAAAGATGAAATTGAGGGATTTTACTGTTTCCTCCATGCACGGTGACATGGAACAGAGTGAACGGGATATCATTATGAAGGAATTCAGAACAGGATCAAGTCGAGTATTGATCACTACTGATCTTTTGGCACGTGGTATCGATGTGCAGCAAGTTTCCTTAGTGATCAACTACGATTTGCCAACAAACAGGGAAAGTTATATTCACAGGATTGGACGAGGTGGTCGGTTTGGTAGGAAAGGAGTTGCAATAAACTTCGTCTATAGTGAGGAAGGTCGACTGCTTAGGGATATTGAGCAGTTTTACAATACTTCGATCGACGAAATGCCGATGAATGTGGCAGATCTGATTTAGATCTTTCTGCCATACACCAAGGACAAGAGTAATGACTTTGTGGATAGTTTCAAACTTTG
>T0141_R_0.2974_L_1320
TGCATGGGCTCAACCCTTGAACATTACATCTGGCTGTAGTGCTTCTGCTTTTTCGAAATGGCTTTTCAACCCCCAAAGTATGACGACTTGGGGAAAGAGGCTAAAGACCTTTTGAATAAGAATTTTTTGTTTGGCTCAGTCAAGCTTGAAGCAAAAACAAAATCACAAAGTGGCGTTGAATTTACTACTGGTGGTTCCCACAACACTGATACTGGAAATGTAACAGGATCCTTAGAGACGAAGTACAAGTGTTCAGATTATGGAGTGACCTTCACTGAAAAGTGGACAACAGATAATTTGTTGGCTACTGAAATTACAATTGAGGATCAGCTAACAAAGGGGCTGAAGCTTAGTTTTGATACAACTTATGCCCCAAACTCAGCAAGAAAAACGGCCAAGGTCAAGAGTGCATACAAAACAGATTATGTTCACACAACGGCTGATGTAGATTTTGATTTTGCTGGGCCTACTGTTCTTGGATCTGCTGTTGTTGGCTACAATGGTTGGATGGCTGGTTACCAGGCATCATATGACACTGGCAATTCAAAACTTGCTGCAAGCAACATTGCACTTGGCTACAAGGGCAAAGATTTTGTCATTCACTCTGCTGTATTGGATGGATCAAAGTTCACAGGAGCTATTCATAATCAGGTTAACGATAAGCTAGAATGTGCTGCCCAGCTCAACTGGACATCTGGGGAAGTCAACACCTCACTTGTTCTTGGTGGCAAATATGACATAGATTCAGATAGTAGTATCAAGGCAAAAATCAACAATAATCTTCACTTGGGATTGTCTTACATTCACAATTTGAGACCAGGTTTGAAGCTGACCTTAGCAGCCTTAATCGACACGAAAAATTTGGATCATCCAGGGCACAAGCTGGGGCTTGGCTTGGACCTGAGTGCTTAGGACGTTTGTCTCCTCATTATGGCCCATGTCTTCGTTTTAAAGCGACCGTAAGTCGTCAACGTATTGTGGTGCGTCATTGGTCATGATAGTGACTGTCCATCCTGCCTAGATGACGTCTTGACCTACTAACCAAAAAGGTTAGGCTAGGTTCAAACTGTATGTTAAGGAGTTCTCTTAATTTTTTCTGTTCACAGAACTAGAAATGTTTGTGTATTTCGATTTCAATATATTGAATTCTGTGTGGATAGTTGACATTGCTTGTACCGACACGTATATATCTGCCTGTAGCTCAAAAAAAACTTAATAGAAGATGCAAAGGGTTAAAAAGCAAGTTGAATGAGTAGCCAGTAATGTGATTCCACTGGTTGTTGTGCGGTGAGTACAGAAAGCCAGTCTTTCAAAAGAAAG
>T0142_R_0.2029_L_1319
CTGCACGCGCTACAGTTAGAGCCAGAGCGTAACCCAAAAGACCAATTTTAAATACCTTTATACGCCGTCTACAAGACTAAATAAATACAATATGGGTGACAAGAAGAAGCACCAGTTAGGATTTGCAGAAAACTTTGGTCTTAGTGGTGCTGCTGCCATCATCTCTAAAACAGCTGCTGCTCCCATTGAACGAATAAAGTTACTAGTACAAAACCAAGATGAGATGATTAGGCAGGGACGGCTCAGTGAGCCTTACAAAGGTGTGATTGACTGCACAGTCAGAACCTACAAGACTGAAGGTATTTTGCCCTTCTGGAGGGGTAACTTGGCTAACTGTATAAGATACTTCCCAACTCAAGCCTTAAACTTTGCTTTCAAGGACAAAGTTAAAGCACTTTTCAAGATGCAGAAGACTGATAGTTATGCTGTAAAATTTAGCAAAAATGTAGCCTCTGGTGGAGCTGCTGGGGCCTTGTCATTGTGTTTTGTGTACTCCCTTGACTATGCCCGAACCAGGCTAGCCAATGATGCTAAGTCTGGTAAAAAGGGAGGGGAACGTCAATTCAATGGACTGATTGATGTGTATGCAAAAACACTGAAGAGTGATGGTTTCGTTGGATTGTACCGTGGATTTGTCATTTCATGCGTTGGTATCATGGTGTACAGAGGGTGCTATTTTGGATTCTATGATACCCTGAAACCCATCGTACTTGGAGATGATGCTGGTTTGATACTCTCCTTTATTCTTGGTTATGGTGTGACTATCAGTGCTGGTTTAGTGTCTTATCCAATTGATACCATCAGAAGAAGAATAATGATGACCTCTGGTCAAGCAGTCAAGTATAAGGGATCCATTGATTGTGCTGTTCAGATTATGAAAAATGAAGGAGCCATGTCCTTCATGAAGGGTGCAGGAGCTAACATTCTCCGTGGTGTTGCTGGAGCTGGTGTGCTTGCTGGATTTGACAAATTTAAGGAAGTGTACATCAATTTCCGCCTGGGACAGGCTTCTTAAGGTGGTTTCCTCATTGGCATGACTTTGTTGAAAACAGAACAGTGCTAGATTTGGAATTGACATTTGTTTTGAGAGACAGTTAAAAATATGGATTTGTGACTGTTTTTCGTAGTTGTCTTTTTTGTCACAATGTAGTCAAATGGGGAGAGATCAATGCCAGACTCAATCGATGTTGCTGAAACCACATGTCTGTCTTTTGATTGTAAATGTACATCAAAATTTTTACTGACATGCGTAGAACTAGCCACCAACTATATTTATGGCTTTTGTTAGTATTGCTGTATGAAGTGGACAAAAATTATCA
>T0143_R_0.0353_L_1314
TCCACTGAAATCATATTGACACTGAGCTTAATGTGGACACTGGATCGCCATAGAACAGCGAACACCAGTGGTCCCGAACTCAAGCCGTCCTACAATCCATGTCCTCAAGCATCTGATATTGCAACAGCACAGCTACCACCAACCCATCCCATTCGGCTTGGTCTTGCACTGAATTTCTCTGTGTTCTACTATGAAATTCTTAACTCCCCAGAAAGGGCCTGCAGGCTTGCTAAAACTGCTTTTGATGATGCCATAGCTGAATTGGACACCTTGCACGAAGAAAGCTACAAAGATAGTACTTTGATTATGCAATTACTTAGGGATAATCTTACATTATGGACTTCTGATATGCAGGGAGATGATGGAGAAAAAGGTGATACTGCCATACAAGACGTTGAAGAACAGGATGTGTCCTAAACAGTTGAATGAATTTGGAAAGGATAAAAATGTAGTCATAATGGTGCTAGGGAGACCGTGTTCCAGACTGTAGGAAAGCGTTTTCGTTGCTGCCATCGGACTTGATACAAGTATTTTGTTGCCACTATGTAATATATCACACTATGGCCCATTACTTTGGTAAGCTTGGGTAAAGGTTGATAATTGTGGAAGAAAGCCAGAAGATTGTAGATTCTGTTATTGTATATTAAATTTGTTTTTAAGTGTTCTCACCCACAAGTCACTTACCGTGAGCGTTTACTGCAAAGCGTTAACACAACGTAAATAGTATTGTATTCCTATTGTTCGTCGGTTGCTGTTTATATAGCTTTCACCTCGAATATCAGTTAACCATCTTATAGGAGCCTAGCTGCACTTCACGGCCACACCTCCTTTGTATATCCTGCAGTCCGCTCTGTGCTTTCTTATGGCCTAAAAAGGCGCACGCATTTCGGTATGCCAACATCGATCAAGTTAAGTAGAGCTTGTAGGTCAATTTTCACTGTGCAAGCTTACCACGGAGCATCTAGATAACTTACTTTCCTTAGAATTAAAAGCGGTCTTTTAAGATTGTTTATAGGCTTAGCATACGTCGAAATCACTTTTATGTTGCTGCCTGGCTTGTAACTTTTGGAGAGTCGAAATTTAGGGGAAACTGTACCGGACGCTTGAAATCAGATAGCCATTATTAATCTAAGTATATGAGATAGTTATTTGTTGCTAGAGAAGGTGTTGTATATGTGGTGCAAAATATGGCATAACTTTGTGAACGTATTATGTATGTGTCGCATACGGATAGTCGATTTCTTGTTCATGTCAACTTGTTTAGGGTTTAAAAGTATTCATAGCGTTTGTGTTTGAGTCAGAAACAGTATGGAA
>T0144_R_0.0216_L_1311
AATGCGCATGGAATAGAAGAGATTACCATCCAGTCTTCAAAAGCCCCTGGGCCTGTGATATTTAAAGCCTTTGATGCTAGCAATAATGCTCCATTAAAACTAAGCAACCAGGAATCATTCTCCGTGCTGCCTTCAGTACAGAAGAAAGATAAGATTGCATATCTTCAAGGCGATGGTGCTTTAAAGAAATATTTCATCAGTCTGTTGGTGCATAATAGAGGAGCGAAATATGTAGCTGTGAAGTACTTATTAAATGGTGAAGAGAAGCAATTCTTTGTGCTGCCGGGACACTCCATCGGTCAAAAGCTAGTGTTTGAAGCCAGAAAGACACCAACATCTATAAAGTTTCAGGCTTTCAATACAAAAACCAACGACCTTGTAAAACTGAATAGCAAGAGTTCAATATCGATTACTCCTACTGAAACAGAGGTCGTTACTGAGGCATTTATCTATGACAAAGATGTGCCGAAAATCAAAGTGAAAGACCCGTATTACTTGTTACTTGACGTATACAATCAAGGTGACAAAAACGCAATTGTCAGGTGGAGTCATGATGGTAAATCTAAAGAAATTGACGTTGGGCAAGGCGACACTGCATCGATCGAGGCTGTGATAACTCATTACAAGCGGATCAAAGCGATTGAGTTTAAGGCATTTGAAAAAGGCGGGGCTGTACCAATCTTGCTAAATGGAAAGAAATCTGTACACCTCAGACCTTCAAAGGAAAAGAAGCGAATACCGTTATACATTAACGGAGGCCCAACGACAGAGCGACTGAGAGATTATTTTGTAAATCTGGAGGTCGATAATCAAGGCAAGGATAATGTTTACTTGGAATGGTTTATCGGACAAACAAGACAAAGATTAAATGTTGACAGAAAAGCAAAGAAAACTTATGAAATTTCCCTTCGCAAGCAAGGTGGAAAGTTCAATCCTTTTACAATTAAAGGATATTCTACTGCTACAAGAAAGCAGGTGAAAATCAATCACAAATGGTCTGTACAAGTTACTCCAGACGAATACAGGAAGACTGTATATATTTACATTGGACCAGAAGCCAAGCCAAAAGACTACTTTCTCAATATCGAAGCAAACAACATGGGGATGAACGATGCTGTGATTCGTTGGAAAGAAGGTACTGAGACAAAAGAACTCAAAGTACCGAGATTAAGAAAAGCCAATCGCACTATAATTTTTCGCAAAATGAGGCAACCTCCACCAACAGAGTTTAGAGCTTATTTGATTGGAACAAACAAACCAACCATGCTTAATGGACAGACTGTGCTCACATTGGTGCCGTATACCGAGCAA
>T0145_R_0.0148_L_1311
CGCCTCTAAACTATGATGTAAAACGACAATACATCTTCCCGATAATGGCCGTTGTGACAACCCCAGTGGTGCTAAGTGATGCGGCAACTGTCATAGTCAATGTTTTGGATGTTAACGACCTGGCACCAGTCTTCAGCAAAACTAATTACAGTGCAACTATCTCGCAACTGCATCCTGTGCGGAGTCGTATTATTACGCTCCGCGTTACTGACAGGGACATAAATTCTGGATTAAACTTTTCTATCGTGAGTGGCAACATCAACGGGCATTTTGGAATAGATAACAAAGGTGGTCTATATCTCATTACCCCTTTGACAAGAAGTCATGTTAACTTTACCTTAACTGTTAGAGTTTTTGACGGTGTTCATAGTATCTTCACAACTATTTACATCACAGTTATTCTGCCGGATTTATGTACGTCTGAGTTCGAGAAAACTCTGTACAAGTACAATGTATCGGAGAGTACAATTGTTGGAGGCTATCTCACACCTGCATTAAGACTACGAAATGTGACATCAGAGTTGGCGAGATTTGATGTCAGTAGTAGTAATGAACAGGGAACCTGGTTCGTTAATGGCTCAGGTTATCTTATACTGTCAAGGGCATTGGACTATGAAAGACTTCCATTGTACAGGCTGGAAGTTTCTGGAACAATAAGAAACAAAACAGCCTACACTGCCGTGGTGATCTACGTTCAGGATGTTAATGATGAACCACCAATACTAACACCTCAAAATTACACAGTACAACTGTCAGAGAGAACTCCAATAGGAAGTGATGTGATTACATTCAATGCTACTGATTTAGATACACCAAACTTGAGCTACAATATTTCAGCTGGCAACACAAACAGCACTTTTTCTGTTGATATGGGTGGTACTATCTTCCTCGAGAAAAAGTTAGACTTTGAAACTATTCGAAATTACACTTTGACTGTCGATGTTTCAGACAAACGATCTGTGTCACAAGCTCATGTGTTGGTTCATGTTTTGGATGTAAGGGAAATGGTGGTTTGCCATGTCAATAACTAAATGTCGAACATAGATAAGCAGTAAAGTTAATTAATCTTGTAGGACATATTTGAATTACTGTTCTTCAACAATATACTCAGTTTCTGCGCTGAAGAGCTTTAAATCATGCGTACTTTCTTTGGAAGGGTTAGAAGTTCATAAAGATGTAAATACTTGTCGGGACCTCGATGTAAGACTTTCTACGCTCTTGGTTTAAATGTCAAATGTAGGCTAGATTTTGTATTGTTTTTCTAAATATTCCCAATGTAGGCTAGATTTTGTATTGTTTTTCCGGATATTT
>T0146_R_0.0129_L_1305
TTGGGATCGGAGTATGTCTATCATAAAACACCACAGTAATAAAATGCTACTGATTAACAAAGACCCTAAATACTACAACGATATTCAAACGGAACTAAGAGTCTTTGGTCGTAGCCTTGAACGAAAGGAAGGCTAACGCGTAGCAACTTTCCTTGGTGGGAAATTTCTCCGCATTTAGCTTAGAAGAAATTAAACGCCGGGGATATCTAAAATGCCTGGCGTTATCAACCTAAAGAAACTTGAAATAACAAGAATCGGTCGCCTTGAAACGCAAAACTTGGAAAATAGACAAGGCAAATGTGGTAAAGAAATTGGGCGTTTCAGCTAATCAAGGCGCCTATACATTTAAGTCTCTGTACGGAATGTAGCCTACCGAAAATACATTCTCAACAATACGGTGTACATTTTGAAAGTTAATTTAGTTCGTTAGATAGAGCAGTTAGTGTATCGATAATGTGGAAAGGAATATATGGTGTTGGGTAAAAGTTTATTTCACCCAAATGTAGTGGCGTAGTATATTTCATTGTAATTGTTTATGTCTAAAGTATAGTAAGCGGGTGAAGCTTAACGCCGGATGTGAAACGCTCTGGAAAAGCGCCCAAGTTAGGTGAGGTCATTTTGAAATTTATATCCATTTATTAGTTTTGTTGAAAACAGAACTATGTGTCTTAAAATGGTTATACTGTGATTGTAAAATGAAAATGGAAACAAGAGAGGTGCTCAAAGAAGCGCTGTCTCGGTAATATATGGTCGATTTGTTTCGTAAAATTGTACAAAGTAACTTAGAGTTATATGATACTAAACTGCATGTGAAATAGAGATCGTCACTACGACGACAGAAGTATTACTTGTTTACTTTGCTGGGACAACGTTACAGCAATTTTATTTTATTTATCTTCATTGAAATAAGAAAATAACGAATGTCATCTCATAGACTGATGACAGACCCAAACTGCAGAGTTGTTGGAGATTATGAATTTATCCTTGACCAAGTTTATGGGTAAATGCTTAAGTTATGTCCTAGAAAATGGAACTGAATAATTTACAGATACATGCGGAAAATGTGTTTGATTAAGTGTCGGTAAAAGGTAGAAGAAATGTTACAAATGGAACAACACCTAACGGCCGAAGCGCCTCACAAGCGAACAGTACTCTTATTTAATATAATTGAATTACCCCACTAAATCTAGGATGCTATTGGTGTTGTATTATTTTTTCTAAGAATTTTAAGAAATGGTAAACTTCAAATTATTTATTTTATACACTGCCGATTACCTTGAGTTTCTGTTCTATACTGTATTATAG
>T0147_R_0.0204_L_1302
GTCTGTTGCCTATAAGAATGTTGTAGGTGCAAGGCGTTCTGCTTGGAGAGTTCTTTCAAGTTTAGAGCAAAAGTTTAATGCTGATGGAAAAGAAGATGCTTCAAAAATTGCCGCAAGCTACAGGAAAACGATCGAGGAGGAATTAAATCAGAAGTGTAACGAGGTACTGGCACTCATCGATGATCATTTACTGAAAGGACTCCCGTCAGACACAGATAGCTCTGCCCCATCCAGGGTCTTCTACTTGAAGATGAAAGGTGATTATTACCGTTACTTGGTTGAGGTTGCCATTGGCGAGAGCAGAGAAACGTTGGCTAATCTTTCGCATGAAGCTTATAAAAGTGCGTACGACACAAGCAACGAGAATATGACAGCAACACACCCTATTCGCCTTGGTCTTGCTCTTAACTACTCAGTGTTTTTCTACGAGATAAAGAATAAACCAGATGAAGCTTGCAAGCTGGCACAGGTGGCCTTCGATGGAGCCATTGCAGAGCTGGATTCTTTACAGGAGGATACTTACAAGGATAGTACACTGATCATGCAGCTCCTAAGAGATAACCTTACGCTGTGGACCTCAGAGCAAGAAGGAGCTAATGACAAAAATGACGAATAGTGACTAGTTTTTTTCGTACACATAAGTATCTTTAGCCATGAAAAATGACCCTGGAGATGAAACGAGACTACTTGAATGCCTTAGTAAACACATTCGACATTATATTAGCGTTTGCAGCAAACACTGTGCAATCAAACGTTTATCAAGTTAAGTTAATGGGAAGGAAGCGTCCAAGGAGTAAGGTGCAACTGTCATCGGATGTGTGTACCATAAGACTGGTTTTGAGAGGACATTAAGGACACTGGGTTTATGAAATACCTGTAGCGTGATGCACGCACTAAAGAATTGTTTTGGGGTTTCTTTCTGAAAATTTATTCTTGGGACCCAGCCGGTCCACTCAAGTCATGCTGTTGCTAGTCAGGCATTGCTTGTCGTAGTAACGTTACTGTTAATTTTTTATCTTGATTGAGGCTCCTAGCAACAGAAAATAACAAAACAAAACTTTCTGGGACCGAACCGCTTGTAGGAAAATATCAATTAATTGCCAGTCACTTGCAATGGTACTTCTTGTTGGCTCTCTTAATTCTTGGCGAATAAATGTCTTCTGATCATGGTGACCAGCCCCCAGTACTTTTAAGGCCATCTAGGGAGTGAATTAGGCTATTGTGTTTTCAGTTTTTGTAGCTTACTTATCTGACCTCGTTTACCTCGAGTCTCTGTTAAATAAAACGTATTTGATGGCCTGT
>T0148_R_0.0174_L_1299
GGGCAACCATTTGCTGTGATGCAAGTGTGCAAAAGTATCTTTAAAAGACCTCATATGTTGAGTCGACTTGCTTCAAGCTTAGCCTTTCTCCAAAGGAATGGTTTGAAAACTGTAGTTGTCCATGGACTTCATGACAAAGAACAGGATCGAGACATGAGAAGTGGCCGAATACGATTATCTGAACAATGCTTGCAACTTGCTGATGTATTTGAAAGTCAAGGTGCTAAAGCAACACCATTTATTAATTGCAGTGGTGTATTCAGGCTACACAGGAATACCAATGACTTTGATGTCTTGCATAGTGAAGCTGATGCTGTGTCTTGGAGTCTCAGCAATGGTTACATTCCAATTATTTCAACAATCGCAGAAGTGGATAATAAGATGGTTCATGTATGCCCAATTCAAGCAACAGATAATTTGGCATTGGCTTTAAAGCCTCTTAAAGTCATGTACTTGAACTCGACTGGTGGTTTAGTCAATGAACGTGGAAAGATCATTGAGCAGATTAGTATCCCGCCCAGGAGAGATGAACTGTTATCACCCTGGTGCACGGAAAGAGTTATGGAAAAGATTGAGCACATTGCAGCGTTACTTGATGAAATGCCTTTGACAGCCTCTGCAGTTGTGACATCAGCGGACACGGTCTTGAAAGAGTTGTTTACACACAAAGGATCGGGTACCATATTTAAGAGAAGGGAACCTTTGAATGTTCATCAAACGGTGGACTCAATTGACATTCTTCGTTTAAAAGAACTGTTGGAAAGAACTTTCAAGCGGCAGCTGAACGATAATTATTTTGAGACTCTGAAACTTAATTTGGATAAAGCGTACATCACAGAAAGTTATTCTGCTGCAGCAATCATCACGCGAGAGCCGTTTCTTACGGACGTCCCATATCTTGATAAATTTGTGGTCGTCAAAGAAAATCAGGGTCTTGGCTCTGGTGAAATTTTGTGGGAGAGAATAAGAGAGGATTATGACTCACTGTTTTGGCGTTCAAAAGGAAAGAATCGAATTAACCCTTGGTACTTTGCAAGAGCTGAAGGGAGTTGGACGGATGGTACATATACTGTGTTTTGGTATGGAGTCAACAATCCGAAGTTATCTCACAAAATGATCGACTTTGCAATCAATCATCCCTCTACATTTCGAGAATTGCGGATTGGATATGATGGGTCAGTGGCCTACGACGGATTTTCTTCTGACTTATGAGCTGACTTCTCCAGATGGAAATTGTTTGGTGAATCAACCTCGTAATCATAAAGAGGTTATTAGTTGTTATCTTGGTGTTCAGTACAT
>T0149_R_0.1133_L_1299
CTTGCAGTTGAGGTTCTGATTTGTCTAGTTGTGTGTAGAGGCTTTCCAAAAGGGAGCTCGTAGAAATCCTAAAATATGAGGCTTTTAGTAGCTTTAACGGCTGTGTTATTCACGGTAGTGGAATGTAAAATCTATTTTTTTGAAAAATTTGAAGATGATAGCTGGGAGAAACGATGGACATATTCAACTTTCAAAGGCCCAGAGGCTGGCAAATTTAAGCTGACTGCTGGGAAGTTTTATGGTGATCCAGAAAAAGATAAGGGAATACAGACATCACAAGATGCAAAATTCTACCAGATTTCAGCCAAATTAGATGAAGTATTTACAAATAAAGATAAGCCGCTTGTATTGCAGTTTCAAGTAAAGCATGAGCAATCTATTGACTGTGGTGGTGGCTATATAAAACTCTTCCCCAAAGATTTGGAGCCAGAAAAAATGAATGGTGATTCACCTTACTATGTAATGTTTGGTCCTGACATATGTGGACCTGGAACAAAGAAGGTCCATGTTATTTTTAACTATCAAGGAAAAAATCTTCTCACAAAGAAAGATATCAGGTGCAAAGATGATGAATTTACTCACCTTTACACTCTGATCGTCAAACCAGGTAATACATACGAAGTTCGTATAGACAATGAGAAAGTAGAAGGTGGTGACCTAGAAGCTGATTGGGACTTTTTACCACCCAAGAAAATTAAAGATCCTGAAGCTAAGAAGCCAGAAGACTGGGATGACAAAGCCAAGATTGATGACCCAGATGACAAGAAACCAGAGGATTGGGACAAACCAGAACTAATCCTTGACCCAGATGCAAAGAAACCAGATGACTGGGATGATGAAGAAGATGATGAATGGGAGCCACCAATGATTAACAATCCTGAATATAAGGGAGAATGGAAGCCAAAACAGACTGATAATCCTAATTATAAAGGGGAGTGGATTCATCCAGAGATTGATAATCCAGAATATAAGCCTGACCCGGAATTGTACAAGTATAATGACATCTTTCATGTTGGTTATGAAATTTGGCAGGTGAAGTCTGGTACAATCTTTGACAATATATTTGTTGGTGATGATGTTGAGGCAGCAGAGAAGGCTGCTAAGGAAACATTTGAAGTAACAAAGGAGGGAGAAAAGAAAATGAAAGATAAACAAGATGAGGAGGAAAGGAAAAAACAAGAAGAAGAAGACAAAAAGAAAAAGGATGATGATGACAAGAAAAAAGAGGAAGAAGAAGAGGAGGAGGAAGAAGAAGATGAAGAGGAGGAAGGCAAAGACAAAGAGAAAGCAGAAGGGAAG
>T0150_R_0.0207_L_1298
TATCAGTTGCTTTGAGAACATCGATTTCAACGCTTAAAATACAGCTGTGAATCCAGTCTTAGGCTAATTAAACTCATTAAAGTTTAATATTTTGATATTTATACCCCCAGGAAGTATCACTTGTTTCGGTGGATCTGCCTGACAGTTCGACTAGCGGACCGATGAGATAACATACATACATATATAAATATATATATACATCAAGCAAGATGTCAGATTTAATGACATTGAAGATTAACTTCGTGAAACTGAAAACAGTCAAGTCTTTTCAGTTTGATGGGTCCACCTTATGTGGTGATGTGATCAAGACAATTAACAATAAAGTACCAGATTCTGCACCAGGGAAAAATGAAGATTTTGGATTGTTCTATCCTGATGAAGATCCAAAGAAGAGCATTTGGCTTGAAGTTGATAGGAGTTTGGAGTTTTACACGCTGAAAAATGGGGACCAGCTGGAGTATAAAGACAAACATCGCTACTTGAAAGTCAAAATGTTGGATGGCACAATCAAGACCGTCTTGATTGATGATAGTCAAAGTGTGGCAGTCGTTTTGGAGACTATCTGTGAAAAAGTTGGGATTACAAATGTGGAGGAATTCTCACTTTTTCTGGAAGAAACAAAGCAAGAGCAGGAAGAAGAGAGAATGGGCACACTCAAAAGGGATAAATCCGTCAAAGATCCAACCTTGATGAGAAAGGTGGAAGAGAGAGAAAAGAAGAAGCTGGAACAAATGAAAAAGAAACTTCATACTGATGATGAACGTAACTGGCTTGTACATGACAAAACTCTTCGTGAACAGGGTGTGGAGGATAACACCATGGTGATCTTACAACGTAAATATATTTATGAAGCTAACGTTAACATCAAAAATCCTGTGGAGATTAATTTGTTGTATGTTCAAGCACGTGATGGAATTTTGGATGGTACTCATCCTTGCACCGTAGAAGAGGCAGCTACATTTGCTGCATTGCAAATTCAAATTCAATATGGCGATTATGACGATTCACGATACAAATCGGGTTACATTGACTTGCGGGATTTTCTTCCCAAAGAATACGGGAAAAGTAAACAGGCAGAGAAGAAGATTAAAGAGGAACACAAGACACTTGTTGGACTGGATGCACTAAATGCCAAATACAGATATATACAGCTTTGTCAGAATCTGGCCACTTATGGTGTGACCTTTTTCTTGGTTAAGGAAAAAATGAAAGGCAAAAATAAACTAGTTCCGCGGTTACTTGGAATCACCAAAGAGAGTATACTGAGAGTCGATGAAAAAACAAAACAGGTGCTCAAA
>T0151_R_0.0153_L_1297
GCAGCAAAGTGGGTTTACAAAGAAAACAGCATTTACATTGGCAAGTGGTGCTGAAAAGTATGGTACTGTACTAACCCTGCCTTCCATTGGTGATGGTGTCTATTCCTTGACTACTAGTAATTCTACACTTCAAGCAAGTGGAGTAGGCTTCACTCTTCTCCAAGTGGTGGAATATGAGTCTGGTAAAAAAATTGTTACTTCTTCGTATAGACGCAACGGTTCTCTGAGATCTACCACGACAGTAGTTCAACTGGAGTCTGGTGTATCTTTTACAGCTGGGCCAGTACTCGTGCCTCAGAGCATACGTAGTGTTAACGAAACTACTTCCATCTGCAGAGACCCTGATGTTTTTAAATCTCTGAAGATGGTGTTTCCTGGCAACTTTGATACTATCGTGGCACCAAATAAAAATGCTTTTATGAACAACTTTAAGGCTTACATGACAACAAAGTACAGTGTTATCATACAGAACCTAAGGGTCATCAGAGGAAGTATTATTGTTTTGTTTAATCTGGGAGCGAAGAAGTCTGTCTTAACTACTACTATTGATCAACTAACTACAGACATTTCAAATGAGGGAGTGATATTAACGTACAATGGATACAGACTGATTCCATCTAAAACATTAACAGTGGATGGCAAAGAAGCAGTACCAAATCCCTTGACGGCATCCCCGAAGGAGACCAAAGCAGTGGTTATTGTTGTTTCGGTTTTAGTTGTACTTCTTCTTCTTGCAATCGGGGTGGTATTCATCTATTTAGTCTGGAGGCGAAAAAATTCAAAGTCAAAGGTGGTGAGTGACAGCACAGAAGCTATACAGGAAACAAAGATGGAAATGGACTCGTACCGTGGCCATGGCAGCGATTTTAGGCAAGCACCATATATGTTGTCTAACCCCGTATATAACAATAGTACAGGAAGCTTAAACAATGTCGAAAAGGGACCATACGCCTGGCCCTCAAAGGAAGCTGAGGCCAATGGCGTTCACCGCAGTATTTTTAATGACCAGCAGCCCTCAGCAGCTGAAACCAATAACAACGTACAAACAAATGATGTGGCTAGATCACAGTCTCCTCACCAGGTCGCTTAGATCTGAAGCGAAATGGCCAAAGAAAATCGAGATCAAACTGTGAAGGAGAATCAAAATGTAAAAACAGGCGAATTGAAAGTCTCTATCCGAGGGAGAGACTCATTCGGACATGGTGCTCCTAAGAAGGGTGTGGCTGCTCTGGACGCTATTGTGAGTACTGTACCAAACAGTGTCATGAACGAAAGTGATCAAGGTACGGAAAGTGAT
>T0152_R_0.0426_L_1293
AGCCACGTTGTGGAGGACAAGCATCCTTGTACCCATTGTAAACAGTCACAATGAGTAACCAAGGTCTTGGGGATGCTGACTTTGAAGGCGGAGATGCTGGATCTTCAAAAACATATCCAGTTCAATGTTCCAGTTTGAGAAAAAATGGTCATTGCATGATCAAAGCTCACCCATGTAACATTGTGGAGATGTCAACATCAAAAACTGGAAAGCATGGACATGCCAAGGTTCACTTGGTTGGGATTGACATTTTCACTGGCAAGAAATATGAAGATATTTGCCCATCAACACATAATATGGATGTGCCACATGTGAAACGTACAGACTACCAGCTTGTTGATATAAATGATGGCTTTCTCAGTCTGATGGAGGATGATGGTACTATGCGTGATGATATACGCCTTCCAGAAGGAAAACTAGGAGAGGATGTAGAAGATAAACTTGAAAAAGGTGAAACGCTCACAATTTCCGTTTTGAAGGCCATGGATACTGAGGCTGCTGTAGGCTTCAAGCAGTGTTCTAATCCTTGACATTGAAAAATTTAGTAAAACTGGCATTTATGTTGTCTCTCTTGCTGTAACAACTCTCCGCTTAATGCCTAGCTGCCAGACGGCAAACAAGTACAGGTTTTGGGAATGACACATAAAATCGAATGTAGAATGGTCTAACCTGTATAGTGTCTGATTTGTCCTAGCAGCTGGTTTCCACTTGCCGAACACATCTTTGACTCGTTAGCTTCAATTTTACTCCAATGGCTGTTACCACGTTGCATTAGTGCAGAATGTGCTTATACCAGTAACGTCAGGTTTTTGGTGGTTATTCTGATATCCTTGTGGTGTCAGAATTGTAGTCTGGGGCCGATAAATTGCATTGTCAATTATAGGCACTGATTGTAGGAAAGCAAATCTAAAGCATATGTGGTTTCCTAGTTCATGACCATTACAATTACAGATACACTGCACTGCTATGTTAACTTTTTCGTTGTTTATCATTCTTTTGTTTCTTAGTCTTACACTGTAAGTTTTATATTGCCTACAGAGGCTAGGGATCGACATAACATTGACTGTTAAGCACACAGTGTTTTGTTCTGTAGTGATGGGAAACAAAAGCCGAATTTATAGTATGGCAATACGTAATTTTAGTAGTACATAAGCAAAGAGCCGTTCTTGTCATTGTGGATTTCTGTTTGATGAAGATTATACAGGAAATGAGAATGCTAGTGCGCTTTTGCACTCGGTTTTGTCCAGTTTTGATGTGTTCAAACTAGTGCTATTTGTTGTGCTTGTTCCCTGT
>T0153_R_0.0264_L_1292
CAACAGAGGAAGAGCTCAGGTTGACTTGAAAGAAGGAAGAGATTGCCTGTCTTCCAGCCAAATCCAGCCTCCAAAATGATCCAAGTTCTCTTGGTGACTATATGCTTAGCAGCTTTTCCTTATCAAGGGAGCTCTATAATCCTGGAATCTGGGAATGTGAATGATTATGAAGTCGTGTATCCACGAAAGATCACTGCATTGTCCGAAGGAGCAGCTCAGCAAAAGTATGAAGATACCATGCAATATGAATTTAAAGTGAATGGAGAGCCGGTAGTCCTTCACCTGGAAAAAAATAAAGAACTTTTTGCAAAAGATTACAGCGAGACTCATTATTCCCCTGATGGCACAAGAATTACAACATACCCCTCGGTTGAGGATCACTGCTATTATCAGGGACGCATCCACAATGATGCTGACTCAACTGCAAGCATCAGTACATGCAATGGTTTGAAAGGACATTTCAAGTTTCATGGGGAGAGGTACTTTATTGAACCCTTGAAGCTTCCCGACAGTGAAGCCCATGCAGTCTACAAATATGAAAACATAGAAAAAGAGGATGAGACCCCCAAAATGTGTGGGGTAATCCAGAAATGGAAATCAGATGAGCTCATCAAAAAGCCCTTTCGGTTAAATCTTACTCCTCAACAACAAGAATCACCCCAAGCCAAGGTGTACCTTGTCATAGTTGCGGATAAAAGCATGGTTGACAAACACAATGGTAATATAAAAAAGATAGAAGAACAGGGACATCAAATGGTCAACACTATGAATGAGTGTTACAGACCTATGGGAATTATTATAATAATGGCTGGCATAGAATGTTGGACCACGAATGATTTCTTTGAAGTGAAGTCATCAGCAAAAGAAACTTTGTACTCATTTGCAAAATGGAGAGTAGAAGATTTGAGCAAGCGCAAACCTCACAATGATGCTCAGTTCCTCACGAACAAGGACTTCGATGGAAACACTGTAGGATTGGCTTTTGTGGGCGGCATATGCAACGAAAAGTATTGTGCAGGAGTTGTTCAGGATCATACCAAAGTACCTCTTCTGATGGCAATTACAATGGGCCATGAGATCGGTCATAATCTGGGCATGGAACATGGTGAAGCTAATTGTAAATGTAAAGCATGCGTTATGGCTCCCGAAGTAAACAATAACCCAACCAAAAAGTTCAGCGATTGTAGTAGGAATTATTATCAGAAGTTTCTTAAAGATCGTAAACCAGAATGCTTGTTCAAGGAACCCTTGAGAACAGATACTGTTTCAACTCCAGTTTCTGGAAATGAACC
>T0154_R_0.0093_L_1281
AATAAGGGAGCAAAGCGAGTTGATCACAGCTTATCGGGAAAAGTTAAAACTTGAAGAAGCAGAGAAGTCACGATTTGATCAGCGATTAGAAAGCCTGACAAGAGACCTTGAAACACTCCGAGCTGAGTATTCAAAAGAAAGGGAAGAGAGACATCGAGAAACAAAATCGCTGACGGAAAAACTGGAACTTCAGCACGAATACCAGGCACAGGTGAATGACGAATTGAGACTTCAGATACATGGGCTTAAACGTGGTATTGGTCCAAATATCACCTTGGAATCTGCTGTATCCATGATGCCTACCCCAACAGTGATGACGCCAACACCAAAGGCACTGGCAAGGGATGATGAGGAGCATAAAATAAAGAAAGAGGATAGTCCTGTTCCATCTATGAATTCGCTGCTATCTCGATTTATGGTACATCGTGCAGAATTTGTCTGGAGAATCAATTCGTTTTCACGCAAATTGAGAAAAATACAATCAGGCGGGCATGATGATCCGTACATCAGCGATCCGTTTATCACGGGACCGTACGGGTACCGTGTATCTGCTTGGTTGTACCTAAACGGACGCGGCAAAGGTGCTGGAAAATGCATGTCAGTGTATGTGAGGGTTATGGTGGGTGAATTTGATCCTATTTTGACCTGGCCTATCCGCCCTTGTTATACATTTATGCTGTTAGACCAGACGCCTGATGCTAATAAGAGGCAAGATCATATCCGTGTAAGAGACTTGACAAACAAACCATCAGGGATTGATCGGCCGCGCAAGGACGACAAGTCAGTTATTGTTGGGTTCGATGATTTTGTGGTTCATGAGGATCTAGAGAAGAAAAATTACCTCTTGGAAGACTGCATTTTTGTAAAAATCGTAGTAGAAATTCCCGAATAGAAACAGGAAATTTGATTGTGTTTTTAATGCCAGTACATGAATGTATTGTTTGTTATTACATGGGGATTGTAATTAGTTGTTGGCCGTTTTCTTCTGGAATGAAGCATACTTATGACCACCGACCCCGAACTGAATTTAAATTTTTCAGTCATTAACAAGCTGCAAACATTTTTGACAATTTCACGTAAAATGCGGTACAGGATTTATTCCGTAATTACGAGTATACTATATTGATAACATTTGTACTTGTTTCAAAAGATGGCGCCGAATTGGACATCAGATAAAGTGGACATGACTGACCGTTTATGAAGGCTTGTAGTTTTGGAGATCTACTTTTGATAAATAGTTATGTCGGTATTTCTCGAATTATATCTTAACAAAGGGAGGTG
>T0155_R_0.0652_L_1281
GTTTGACGAGAAGAACGGAGCTCGAGCCAACGTGCCCAAGCTGTTGATCTTGCTTACTGATGGATCTCAGACTCGTGATGCAGACGCTACTGATCCGGCCAAGATCGCCGACGCCATTCGAGCTAGCGGAATTCGTGTAATTGTGATTGGTATTGGCAGTGGCGTGAAGATGTCGGAGCTGGAGATGCTGGCTGGTGGCAAGCAAAACGTGTATCAAGCCAGTAACTTCGATGTACTGAGATCAGAAGGTTTCGTGAAGAACATCTCTGAGAGTGGTTGCCGACAAGTTGCGCCTGTTCGGAAGTGTAAAGCCGTGGCAGATATTGGCTTCATCGTTGACTCTTCTGGAAGTCTGGCCAGCGAGTACTCAAAAGAGAAGAATTTCGTTAAACAGATGGCAGAGAAGTTTGAAATTTCGCCAAGTGGAAGCCATGCGTCTGTGGTGTTATTCAGCTTTGACGCCAGTTTGAGCATCAAGTTCTCGGATAGTCAGGTCTTATCCGACTTTCAAGCTGCGGTGGACAAGTTGCCGTTGCTAGGGTCGACCACTCGTATCGACAAGGCTCTTCGTGTTGCGTTCGAGCAGATGTTCCAGGAGAAAAACGGCATGAGACCACAAGCGCCACACGTTCTAATCCTCCTAACGGACGGCGAACAGACACAAGACAGTGACGCGGTGCTTCCGTCGGAGGCAGTGCGTCCTTTCCACGAATCTGGCGTCAAGGTAATAGTGATTGGCGTTGGTTCTGGTGTGAAACCTTCAGAACTGAGGAATATTGTCAAGAGCGACGAGGACCTTTATTTTGCCAAGAACTTTGATCAGCTGGCGTCAGAGGGCTTCATCACCAACATCACGGGCGCCTCATGTCGATCTTTAGTGCCCAAGTGTGGCAATTTGGTGGACGTGGGATTCATCGTGGACTCTTCGGGAAGTTTGCGAAATGAGTACGACAAGGAGAAAGAATTCGTCAAGTTGTTAGCCGAATCGTTCCAGATCAGTGATCAAGGTGCACGAGCTGGCGTGGTGACGTTCAGTTACAATGCTGAGCTGAGCATCAAATTTTCTGACTTCAACTCGACAGGAGACTTCAAGCAAGCTGTTGGGAAGCTGCCTCTTTTCGGTTCGACCACTCGTATTGACAAGGCTTTGCGACTGGCCTTCGAAGATCTGTTTGACGAGAAGAACGGAGCTCGAGCCAACGTGCCCAAGCTGTTGATCTTGCTTACTGATGGATCTCAGACTCGTGATGCAGACGCTACTGATCCGGCCAAGATCGCCGA
>T0156_R_0.0085_L_1276
ACGCCCGGTAGTGGATCCCGAATCCCTGTTCGAACTAGACTGAATTTCAGCCCTGGCAGTCCCGATAGTGCTGGACATGCGTCACCTTTCCAAGGTAAAGGTACACCAAGTCAGAGTAGTCGAATACCTGGGGCTGCTGCCAGTCCACCCGATTTCAATAACACGTCTGTATTTTCGCTGTCAAGGGTTTCGCCGCCGAATTATGATCCAAAGCATTATGAGGATCGCAAAAACCAGATGGGAAATGGAATGGTTATCAATGGTAACGACTCAGCATTTCTTTCACCTGAAATGGTCCGAGTTGCAGATGGTGCGGAGGAGCCAGACAAAATTCCAGACGGTGCTTCTCCTGGAAACATTGGGATAATCAGTCAAATAATTACAGTGATATCTGCGCACGCAAGCGAAATCTCTCCCGACGATATGAAAGATGCTTTATTGGAACTAATTAAAATGCTTAGAGGAGAACCTCAGGATATCGGAGATGATTTAATAACACTGATATCGGCCTTGATGGGCATAGTGAATCATCAAGAGGCAATTATTCGTTGCTTGTCAGTTCGGGCTATTCGTGAACTAATTCGATCCTATCCACGAACTTGCGAAACAGTGCTCTCAGATTTGATTCGTGCCTTATTAATAGCACAAAGTGATACTCAAAAGGAGGTCGTAAAAACGGCTGAAGAATGCTGCTCACTAATCGCTGGAACGATGAATCATTTAAAGACTATTTCTTCATTGAGCCCTGCCATCGATACTTTAGATTTCCCTATGAATTTTGCAGGCGTCAAGACACTTAATACGGTGATCGACAACTGCAGTCCTGACACTGTAATTTCCTGTCTAGGGGATATTATTCCACCACTTCTCGAGTCATATGATCACAAAGAAAGCAGTGTCCGCAAAGCCAGTGTTCTGTGCCTGGTGGCCATTCACAATGCAGTTGGAGAGGAAATTCTCATGCCCCATTTGAAAGACCTGCAGGGATCTAAGATGAAACTGCTCAACCTGTACATACGAAGGTCCCAGGCAGCACAGAGTTAGTTGGCGTATTTTGAACAGGACACGACTCGTGTTCTGTAGTAATACGATTACGGGAGAATCAATGGTCAACGTAGAGGGTTGTGAAGATATGTCACAGAAAGACGTAAAAGATTTTCATTTGTAATGATTTGAATGGCAGTTAGAAAATTATTATATGTGGTACGACTAGTCACCGACTCTAATAGAATGCTCCAGTCAATATGGAAATGTTACTAAGCTGCAGACTTGTTCA
>T0157_R_0.03_L_1276
TTGGGTCAGAACTTAACAACGTGAAATCTGGTACTTTTATTTGTGGTGTTGCTTTCTGAAAGTGTAGTTATTGATTTTTGCGCGTTCTGTTTCTAAAAAGAACTTCTGAAGTTGTGTCTACTGGCATGTTTGGTTGATCAAAGTGGTTCAGTAGCAAAATGAGCTCATTACCAGCTGCCTTGATTGTGTCAGGTATCGTCTTATGGAGCACATCAATTTGCCTAGGTGCAGGAAGAGTTAAGGAAATAAAGCCAAATACTGGTAGTGTAACAGGAGGATCGCTCATCGAAATTAATGGAGAAGGTTTTTCAAATGACCAATTCAGTCTCAATGTGAACGATCCAAACAAGGGAAATAAAGTTATTTTAGTCAACACAAGAACAAATGACATCTTACTCTGTGACATCATAACATCCGATAGTAACAGTGGCAGAATCCTATGTGAAACAAGACCAAGTCCCGCTGGTGATGCAGATTACTATCTTCGAGTTGAAGTCGATGGGAAAAGATTAAACAATGATGCTTCCGGGACATATTGTCGTGGCCAATGTTACTTTCGTTACCGCTCTAGTTACACACCAACAATTGAGTCAATAACTCCAAGTGCTGGAATGCCAGGAGAAATTATACAAATAAATGGCAATATCCACACGAAACAAATAAGCAGATTATCTGAGAACTTCGATGCCTCATCCCCAGAAATCAACAAAATCTTTGTCGGTAATGACCTGTGTGAGCCGTTTGATTCTGAGACAAATGAACTAATTGGTGCCAATATGAACGAGTGTAGCAATAAGAGAAATTGTCCAGGATATGTCAAGTGCCAACCTGTAATCAAAGGAATTGGATGTCTTAACGTGTCCTATATTGTATCTACAACTGGTCGATCTGTGAGCAAACAAGGAGCTTTCTTGATTGATGACAAAGACAACAGATGCGTTTATCAAACATACGCAGATGTTGAAAGTGTTTCGCCAAAAATAGGAAGCATCAATGGCGGCACTTTATTAACAATCAAAGGGAAGTTTTTCACAGAGAAAATTGAATCTTTTGCAGTTGAAGTTTCAGGCGTGTCCTGTGAAGTTAAGACGGCTACCAAGACGGAAATTACCTGCCTTACAGGGAAAGCTCCTGCCAAAGTTGCCAACGAATCAGCTCCATACCCAGGCAGCAGAGGAGCCAGAATTGAATTATGGAATAAGACGGCGATTTATTCCATGAGCACAATATTGTCTCTCAACAGTTCTGATGCTGGTTACAAGACATGGATTATGCG
>T0158_R_0.0112_L_1276
CTAGGCGTGTATGTGAAGACTGTCAGTTTCAGTTGAGTCTGCATGCAGTTCAGAACTTGATTTTGTTTACAAACAGCTCGTCCATGCTGCCGGGGCGATCCTTCCTCAGTCACCATTACCTCTCTCAACTGATCCTCTACAACCGATTACTCTGCTCGACTGTATTTTCTGGTGGAATTGATCAACAACACAACAGGGCAAGAACTAAAGGAAGATGAGTGATTACTCAACAACTGAAGGTGGTAGCGTGCTCTACGAACGGGCAGATACCCAGAAGAAGACATTTGCCAAATGGATCAATTATCAGTTGGAAAAGGGTGGAAAGGAGTTTGTAGTATCTGATTTGGTTCGAGATTTGCAAGATGGTACCGTACTGCTTGCCTTGCTCGAAGTGCTCACAGGAAAGCGACTTCGTCGTGAACGTGGTCGAATGCGGTTGCATATGCTTAACAATGTCAACAAAGTGATTCAGACCCTGGAAGACAATAATGTCAAGCTCGTTAACATTTGTAGCGACGACATTGTCGATGGAAACGCAAAACTTATTCTTGGGCTAATTTGGAGTATTATTTTACAGTTCCAGGTTAAAAGTGCCATGAGCCAGTTGCTTGATCAAGATTTACAACCATCCAATATGGAAAAAACATTGTTAAACTGGTGTCGTGCGTCAACGCAAGGATACAAGGGTGTAAAGGTAACGAATTTTACAACGTCATGGCGTGATGGATTGGCATTTAATGCATTGATTCATCGACACAGGCCTGGATTATTTGATTACAATTCCCTAGTGGGTTCTTCTGCTAGGGATAACCTCGAGCATGCTTTCCGTGTTGCAAGGGAGCACCTTGGCATTCATCCACTGCTTGATCCCGAAGATGTCAATACCGATCAACCAGACAAGAAATCAATTCTCATGTACTTGACCACATTATTTGAAGTTTTACCTAACCACAGAGATCTTGTCGTCGAGGAAGTTTTCAGTGAGAGTTCAGACGCAGAACTCCAGGTTCGTCCCGGTAGCCCAACGGCAAGTTCAGTGTCGACATTATCAGAATGGGAAGATTACAACGAGACACTGACGCAAGTGCTAACTTGGCTTCTACAAGCCGAAAATCAGCTGAAGCAACAGGGTCCGTTGTCGCAAGAAGTTGATGTCGTTAAGGATCAATTTCGAGAGCACGAGGAATTTATGATGGTTTTAACATCACATCAGTCAAGTGTTGGAAGTGTACTGGAATTTGGCAGTCAGCTGATTAATGAAGGTATAGTGGCAGGA
>T0159_R_0.0502_L_1273
CATACCCTGCTGGAAGGGGTAATAATGGCTTGGATTTACTATGTAAGGATGGAGCTGGCAAGACGATCAACTTGGCGGTCTCTCCAGATATAATAATGAAGCTGTTGCACAGAAATTTTGAAAAGGATGGGTCGGGGACAGTTGGTTTGGTCCCAGAGGAGTCTGAAGATATGTGGCATGCCTATAATCTTATTTCCAAAGGAGATAAGTTGCGTTCAACAACAATAAGACGTGTGCAAACTGAATCAGCTACAGGCAGTACAAGTTCATCAAAAATAAGGACAACATTATGTATCCAAGTGGAAACCTTAGATTTTGATACACAGACATGTGTTCTCAGAGTTAAAGGAAGAAATGTGGAAGAAAACCAATATGTCAAAATGGGGCAGTATCACACTTTGGACCTTGAAATGAACAGGAAGTTTACACTGACAAAAGATAATTGGGATATTGTTGCAATTGAACGAGTTGATAATGCATGTGATCCCACCCAGCATGCAGACCTTGCTGCAGTTGTCATGCAAGAAGGTATTGCACATGTCTGCTTAGTAACCTCAAGTATGACGATAGTAAGAGCCAAAATTAATATGAATATACCAAGAAAAAGAAAAGGAAATTGTACACAGCATGATAAGGGCCTTTTACGCTTTTACGATGCCGTTATCCAAGCGATATTACGCCATGTCAACTTCGAAGTGGCCAAGTGTGTATTGATTGCAAGCCCTGGTTTTGTGAAGGATCAATTCTGTGACTATATGTTCGCTCAGGCAGTGAAATTAGACCAGAAATTGCTTCTGGATAACAAGTCCAAGTTTCTCTTGGCACATTCCTCGTCTGGGTTTAAGCATTCTCTAAGAGAGGTCCTAGCAGATCCTGCTATAGCGACGAGGTTGTCGGATACCAAGGCATCTGGGGAGGTGAAAGCGTTGGATACCTTTTTTAAGACTTTGCAAGAAGAGCCGGCCAAGGCCTTTTATGGAATAAATCAAGTAGAAAAAGCTAACGAATCTCTTGCTGTGGAAACTCTGTTGGTTACAGATGAGTTATTTCGCTCTGCAGACCTCAGTACGAGACGCAGATATGTTGCTTTGGTGGAGAGTGTGAAAAATAATAATGGAGATGTCAAGATATTTTCAAGTCTACATGTATCGGGAGAACAGCTTGCGCAGTTATCAGGAGTTGCAGCCATTCTCAGGTTTCCGATGCCTGATATAGAAGCAGAAGAACTGGACAGTGACTCCTCAGATTCCGGAGATTAAACCAAGTGCTAGTG
>T0160_R_0.0434_L_1271
TGACGGTGTGCCTGCCAAACGACATCAGATTCTCTACTTCTGCTGTCCTGAGCCATATTATGATGTCACCTTTACACTCATCATGAAAAGAAGATCGCTATTCTATTTAACTAACTTGATATTTCCAATGGTAATTATCGGAATGCTGACAATCATGGCATTTTTGCTGCCTGCAGAATCTGGAGAAAGAGTGTCTCTTGCTATCACCTTGTTACTGTCTATGACAGTGTTCATGCTTGTGGTGGCTGATATCATACCCCCAACAAGTGAAGTAGTGCCTTTAGTGGGAATCTTCTTCAGCGCAGCTATGATAGAAATGGTAATCATGATTTTAGTCTTATGTTACACGTTACGTTTGTACCACAAAACCGCTGCTGATGGTCCAATGCCCTTGTGGATGAGAAGGTATGTCCTAGACTGGTTGTCGTACAAATTACGGATTCGAAAGAGAGAGAAACCATCTAGATATAAGCCAAACAGTGAAAATGGGAGGTATATGGCCGTTCGATATTCTGCCAATGGAACGCCGGTGACTTATACTGACAGAAGGGGTACGGATGATGAACCATGGTCAAAATTGTCAGCTAACAACAGCGGCGAGGTCACCAAAGATGACGTTCCCTTGGTTCCTCTTGCCGAGAACCCTTACCATGGTCAGATGTTGATTAATCGAGGAAATCATCAGAACAGCAATCAATGTAAATGTCAGGCGGAGACAGTCAAGCATCTTAATACGATCACGGAAAAAATCAATGGCGACCAAGCGGATGAGAAGATGAAGAGCGAATGGCGCATAGTGGCAAAAACAGTCGATCAGTGCCTCCTTATCACGTTCCTGCTAGTAGTGTTCCTTACAACATTAGTGTGCTTTTTCCAAGCTCCTGGATATGTTCCATAAAATGGCACATAGCCTTTCCCTTTACTGGATGACGCAAGTGAAGGAAATGTCAACAAGTGTTGAGCTGCTGTCAAGCAAACCTATTATGCTGATGGTTGATCCAACTGGCTCACTTTTGTATTTCCTTGTTTTATACGATGGAACCAAATACAGTTTTGTATGTTAATTAGTATGAATGGCAGATAAAACCTAAATATCGACACCACGCATAATACTTGGGATAAGATTATGCTAAACAGTTCTCACGTAGATTGCTGCAATTTTGTCAGTACTGAGTGTAGGAATTCCCTCAGTCAATATCCAGTCTTTAATGCCATTGCACATTTTATCTCGCAGTTGAGATATCATCTCAGAATTACTTGTCAAAGGTTCA
>T0161_R_0.0188_L_1256
GTATGGAGCAAAATAGGATCGCAGCGTAAGGATCTTAATGAGATGAATAACGAATGGCGAAAATTTAGTGACCTTCGATTGCAGATCGAGGCGTTGTTGCTAAAAGCTGAAAGCCACTTAAATGAAATGGCAGGCAAGGAACTTGGTAGTACTGCCACGGACTTGGAAGAACAACTGCAAAAACACAAGATTTTTCAAGACGAGCTTGTTAGTTGGCAACAAACTTACAACAGCTTTCGACAACAAGGTGATCGAATTTCGGAGAAATATTCAACGCATGATGTAGGAGATGTAACAAACACAACGTCTGATATCACAACAAGATGGAACAATGTCAGAGCCAGGTCTGCCAACAGACAGCAATCGTTACAAGAGGCATTGGATCGCCTATTGCAATTCCACAAGAACATGATTACTGCCTTAACATGGTTGAGCTCGGCAGAATCAAAGGTAGCCGAACTTGATTCATTAGTCGAAGCCAGTCAGACGGATGAACAGACAGATCTGGAAGATCTTCAGCGGGAGTTATTAGAATTGGAGGATGACATTGGATCACACCAAAGTATGTTTACTGGGCTAAACAGTGCTGGTCAGCAGATTATGAGTGATTTAGAACCAGGCGAGGTGCTTACTGCTCTGCAGTCGAAATTAAATGACATGAACGATCGATGGAATAGCTTAGGTGTCCGCGTGGTCGATATTCGAGATCGTTTGAGTGATGGAACTGGAGAATGGCGACAGCTACTCCTTGATATGCAAGAGATTGTCGATTGGCTAGCACGTGCTGATCAAGAATTGTCTTCGCAACAGCCTATTGGGGGAGATGTGGAGACAGTGCAGCAACAAAATGAAAAACATCAGGCATTTAAGAGCAAATTGAGCACACGGAGGCTGGTTATTGAGCAAGCGCTTCAGCAAGGACGGTTGTTCCTGTCGAGACACGAAGAAGGAGAAACTGGAACAGAAGATGACCGACGCTTTAGTAAGAACGCCTTAGTGGTCCGCGTCGTAGATAACTTGCGAAGTCAGTTGATTCAAGTAGAAGCGCAATGGCAAGCACTCCTTAAACGATCGGAAGATTGGCAGAAAGTGATTGATACAGTGCATCATTTGCTGCATCAGCTGATTAATCAGATGGATGATATCAATCGGCGCCTTACTGAAGCAGAGAAGATTCGCAGTGAATGGCTGCCAGCAGATGCTTTAGTTGTGGATGTAGCTCATGTACACTACGAAAATATCAAGAATTTCCTTGA
>T0162_R_0.0308_L_1250
ACTCGCTGACTGAGGAAGATGTCGCTCACATCATCAGACAATTGTGTGAGGTGCTTGAGTACATGCATCGAAACAATCTTGTTCATCTTGACATTAGGCCCACTAACATTAGAATGTCCTCAGTTGGATCCAAAGACATCGAACTCCTTGACTACAACAGTGCACGCCTTATTGCCAACAAGATGGCGGGTGAAGTAGTAGATGTCATTGGTGACACAGAGTTTTGTGCCCCGGAAATGTTGCAGTTTGACCCTGTCTTGCCTGGATCAGACATGTGGTCCCTTGGTGTCATTATGTACATTCTGTTGAGTGGCATTTCTCCATTCTTCAACCCCGATGAAGACATTGTGTTGTCAAGTGTACAGTCCGTAAAATGGGAGTTCGATGAATACACTTTTGAAAAAGTGACGTCACAAGCAAAGGATTTCATTAAGAAACTCCTCATCCGTGTTCCCGAAATGCGAATGACTGCTGCCGACTCTTTGAAGCACGCTTGGCTAGAGACAAGCTTTGCCCGTGCAAGGAAAAACTCACAGCTTCAACCTGATGCAATGAGAGAAACAGACGAGCGTCTGTATTCAGAGGAAGAGGAGGAGTATATCGAGGCATCTCTGGTATTCCGTACTTTTGATGAGGAGGAATATGAATCTCCAGAAGAGGAGTACGAGGAGGAAGATGAATAATTTTGGTTAAGGTTCCATGTAGATTTAAACGATGGAAGAAGAAGTCTCTAACACCTCAACCTTGTAGGCAGTTTACGAATTCAATAGACAATGTTTTTACACGTTTCTGAAGTTCAAGGAGCCAAAGAGTAAATTTAAACTTTAAAGGACTGGCTTTACTCTTGATATGTATTTTCTTCCTATGAATGTTAGTTTTGTTATTAAAGATATTCTGTTTAACTTGTGATGTTATTTTTTGCACTATTTACATCCTTATTTCCAGGGCACTTGTAAATTTTTCAAATGCCTGATGCAAAAACAATTGGCTTAGTGAATGCTAAAATATGCTACCTGAGTCTGCTGTTGCCTTAATTTGCAAGTTCAGGTTTTACCTTAATACTCGAGACCCCAAAGAAGTTCTATGGTTAAACCCCAAGATCTTAATGAAGATCTAGGTTAAAACTTTGCTTTAATCGAGTGACAGACTTGCAAAAACACTGAGATCGGTTTCAATTGATTACTTCATCAGGCTTACAAAGTTCACGGACTTAAATGCCCGTTTGACTTGTTTTCCGTATTATGTAGTTC
>T0163_R_0.0125_L_1245
AACATGGGTGACGGAGAGGCACGTGCAATTAGAGACGTACCTGAAAGTAGAAAAGACATTTGATCTGGAACAGTGCCAAGTTGTGGAACAACGTTTTGAAGGATTTGAACAGGAATTGAAAGTGAATGAAGAGCGATTAAGTAATGTCAATGCATTGGCAGGTGATTTGGCGCAAAGTGGCAGTGACAGAGCTCCAGAAATAGAAGGAAAAGTGAAAGGTCTTAATGAAAGCTGGGATGAATTACGCCAAGATGCAGATGAGAAAAAGAAGCAACTAGTAAATGCCTTAACCATTCAAAAATTGTACAGTGAAATCACTGAGACTAAGACAATCATTATGGAAAAGTCACGTATACTGGCGACAGTAGAAGGAGTTGGTACAGATCTATCCAGTGTCATTATTTTACAACGAAGACTTAACAGCATCGAACGGGATATCGCTTCACTTACAAACAAGCTGGAAGACTTAAACAGCCAAGCAGAACAGTTAAAACAGGAGCATCCTGAGGAGGCAGAGATCATCGATAGCAAGTGTGGTGACCTCATGGCATGCTGGGATGACATGTCTACAGTTGTGAAGCAAAGAAATGAAGCTCTGGCCGAAAGTGGAGAACTTAAGAGATTTATTTTGGACTTGGATGATTTCCACACTTGGCTGCAGAGGAGCCAACAAGCATGTGCATCAGAAGATAGTGGGCAGAGTTTACAAGAAGCAGAAGCAATGCTTAATGCACATAATGAGTTAAAGGTAATAATTGATCAACATGAGGATGATTACAAGAGACTTGTAGAAGAAGGCCCCAAATACATCCAAGATGAAGGTGACCTTCAACAGCAATCGCTAAAGCAACAGGTCGAGGATATTCAAACTGGTTGGGACGATATGTTGCGCCTTTGGGCCAAGAGAAGGGACCTCCTTGAGCAAACTTATAATCTCCAGTTGTTTTTGAGGGATGGTAAACAAGCTGAAGCTTTGCTTGGACAGCAAGAACTTTTCCTGTCAAAACCAGAAACAGCGCCAACTGTTGACTTAGTTGCCGAGTTGATTAAGAAACATGAAGATTTTGAAAAGAAACTGGATGCACACGACGAAAAAATCAATCAAGTTATTCAGTATGCTAATGAACTTGCTTCTGATAATCATTATGCAGCTGATAGGATCATGGACAAAGCCAACGGAATTGACGAGAGACGAAAGAACAATCGAGAAAATGCAAAGAAGACTTTGGCAAATTTGAAGGAAGA
>T0164_R_0.0488_L_1244
TGAGAAACTTCAGAAGGCTTTATTAGCCAGGGGAAGCAGTGGATTTAAAGGCCTTAGCAGGACCTTTCGTATCATGGATGACAGTCATGATCTAAGGCTTGATCTGGATGAATTCAAGACTGGTCTTCATGATATCAAGGTTCCATTATCAGATAAGGAAATAGATGAACTCTTTGCTGAATTTGACAGAGATGGTGGTGGTAGTATTGATATAAATGAGTTCGTTGAGAATGTCAGGCCATACATGAATGACACCAGGAAAGCACTCGTACGAAAGGTTTTCGACAGTGTGGATGTTGATAAAAGTGGTGTTATTGATCACACCGATTTAAAAAAAAGTACAAATGCACGGAAACATCCTAAGTATCTCAATGGTGAGTGGACAGAAAGACAAGTCTTTGAAGACTTTCTGAAAAGTTTTGAACCAGATCCTGCTCTTCGGGATGGAAAGGTCTCATACAAAGAATTTGAGTTATACTATAACAGTCTAAGTGCTAATATTGATGATGATTGTTATTTTGATTTAATGATGCGAAATGCCTGGAAAATATAATTGCTCACACATTTAATCCAACAGTGTGACAATGATTCTAAGGGCAGTGAGCCACCGATCCTGTATCGTGCACAGAATAAGCTAAACACTTCCTTGAAGTACAAATTGCTTGTCGCAACATTTCTCTTTGCCATTGCTTTTGCTTGGTATTCATTTTAGCATCATTTTTGGTTTTTTGTTTGTTTGGTTGTCATATTGTGCATTAGGTTCATTGTTAATCCTTTTACCCATCATATTTTGTTTAGCAGGGTTAGTGTAAGCTTGATGTAATTGTGCACTTTTTTATTTTGCAAATCTAAATAACTTTTCAACTGTAATATCCAGCTGATCATAAGCCTTTACTACTGGTCTGCCCTGTAATTCTTGTATCTAAGGTGCCTTCTTAGTTAAATATGTAATATGTACTGCAAAGGGGGAATTTAAGGGTTCTCTGTCATTTTGCGTAGTGGGGATAGACAGGAAGTGTCATGAAAAGTTTCAGTGTGCTAGGAAAATTGTTCACACCTTATGTTCTTGTTTATGAGTTATGTATTGCACAGTGAGGGTAGGATTGGGTTATGCTGTCAAATATGTATGCTGATGTAAGCTGAGACCCATTCTCTTATTGTTAACCATTCCCTTGTTGTGTGTTGCATCTCAAATAAAAAATAACTAAAGTAGGATTAATACAACTCACAGACCTGTGTCGTTT
>T0165_R_0.0315_L_1244
CCGGAGGTTGGAGTTGGTAGCCTTGAAGGAGTGACTTCAGCATGGCTTCTTGGGATGACGATGACTTTGAACCTGATTTAGCAGTACCAAAACCTAAAGCAGATAAATGGGAAGGTGAAGATGAAGATGAGGATAGTGTCAAGGATAACTGGGATGAGGATGATGCATCACAAAAGGAAAATACAACAGAAACTAAAGCTGGTGCACCAACAAAAAAGAAAAAATCAGTACTACAAGCAATTAAAGAAAAAGAAGAAAAGAAAAAGCTAGAAATGTCAAAAAGATACGAGGGAGGAGAGAATGAAGTTGAGAGGGATTTCTCAGACCTTACACCAGAAGAACAACTTGCAGAAAAACTAAGAAGGCAAAAGTTGGTTGAAGAAGCAGATTTCGAAAATGTAAAAGAAACATTTGGTGTTACAAATGAGCCCTTACCGGGACAAAAAACGATAGATTCCTTTCACCCTACAAATAAAGAAGAATTTAATGAGCTATGTAAAATGATAGTAGAAAAATTGAGAAAATACGAGACTAACAAAGAATATGTACCACTTTTAGAAAACTTATTTCGCGACTGTTGCACTGGAGTTGACGCAAACGATATTAAAAGTATATCGTCTTCGCTGAATATATTATCAGGGGAAAAACTGAAAGCATCAAAAGCTGCAGCTGGCAAAGGTAAGAAGAAATCGATGAAGAAAGGACTAGCTGGTGCCTCATCTAAAGCATCGCGGAAAGACGAATTTGATGATCTTGGTGGCTATGGCGATGATCTTGATGACTTTGACGACTTTATGTGACGTCATCACATTTCATCCCAGGAATAAATACAGATACCCCAAAGCTACTAGGTTGACTAGCTTGTGTGCGATCGGGAGAGGGTCGCCTCGCCAGTTGTCTTATGTAAATGTGCAGTTTAACATGCACATTTCATCAGAACAAGGGATGTTGTCTAAGGCCAAGTCTTATTTTTATAGGTCGTATAGATTTCTTTTCGTGCGTGGCCTTCTGGAAGACAAGATTAGTGTCGACGTTGGAACCGTTTTACAGACATAAAAATGGGCTAATGACCGCTTTTTCTACTGCCAGTCAAATGATCTAACTTCTAAAATTATTTAATATGATATTTCACTGCCTTCTAGATGAAAATGTCATGGTTTTAATTAACAATTATATATGTCGATAGAGTACCAGATTTTGTTGCGGCACAATCCATCAGAGTGACTTACTCTACGCGATGAGTA
>T0166_R_0.0184_L_1240
ACCTGAAAAGAATGAGCTAACACCTACAGACGCAGTTAAAGATCTTCATGACTCTGGAATCAAAATTCTAGCAGTTGGCATTGGGCCTGCAAGGTCACTTAATCTGCGCTCTATCTCGCTTTCAAGAGAAGGCAATTTCAGGGTTCAAACACTTCCTCGATTTGGAACAGTTGATGTTGCTTCTACATTTTCGTTGTTTGTGAAAGGAGATTTACCACCACTTCCTCAAGCTGGCGCATTCGAGGTTGGAGAAAATACCGTGCCACCATTGATTACAAGAACTGACCTCGATGACCAGTGTGAATATTTTGCGGACATTGCCTTCTTGATGGATAGCTCCGGAAGTGTTAGGAATGACTACGACAAGGAAAAAGCGTTTGTTCGAAGAATTGCGACCAGGTTCAATATTTCAGAAGCTGGTTCACATGGAGGAGTTATTATTTTCAGTTCCAAAGGATACGTTACATTACCCATTAAATTAAATCAGTATACACGATTGAAAGATTTCAACGCAGCAGTAAATAACCTGTATTACTACGGATCTGAAACTCGTATTGACTTAGCCTTGGATTTGGCTAATAACGAGCTGTTTTCCCTTGCTTCCGGAATGAGACCAGGTGTAAAGAAAGTACTTATTCTCATTACAGATGGACGACAGCATCCCTTCATTGACACAGACACTGGGGAGCAACTGGACCCAGCTAAGAATGCGGATAGTCTTCGCAGCCGAAATATCCAACTATTTGCCATCGGTATAGGACAGAGAATTAACAACACAGAACTTAATCGAATCACGGGATCTGAAGACAGAGTTTATGGTGTTAGTAACTTTGATGAGCTTATTTCTGATGAGTTTGTCAAAAAGGCATCACAGAAGTTATGCTCAGGTGGCATCCTAGGACCGGCAACTGACCCACCACCCACAAAAAAACCATGCAATGGTTCTTCTTGCTGCGGTTCTGGTTGTTGTTGCCAAAGAGGACCAATATACATCAACATTTTTAACGGGAACAACAATAGAGTGCTTCAAGGCTTGACTGTAACAGGAAACCAGGGAAGTGTCCCCATCGTTAATGGAGCTGACAGAGCAGGAGACAATACCACAGCATTAAAATCCAAATCCTCGGAAGAAGTAGCTGTACTTCTGAAACAAATCTTCCCAGAGAAAGACAGTCTTGACAAGGTAATACTAGAACTTATGAAAATTAACAGGGGCTCGCCTGGTCATCAAATTATCAAT
>T0167_R_0.0419_L_1230
TGGTCGTAGAGGAAGAAGCAACAGACATGGCTCTTTTTGCACTTTTCATGTTTGCAGGATTTGTGCCTCTTATTGCAGCAACTAAAGGGGATGTGCCAAGATGGTGTGCAATAAAGGGTCCAGAAGCAAGAAAGTGCGCAAAATGGGCTGAAAAGCTTGGTCCCAATAAACTTGAATGTATTGTAGCAGTAGACAAAAGGGATTGCTACAATCGCATTGCAAAAGGATTAGCAGATTTGGCTTCTTTTGACGGAGGAGATATCTATGAAGCAGGCCGCTTGTTGAATCTTAAACCAATAATGGCAGAGACGTCAGTGGGCAGTCCTGGAAAGAATTCAAAGTACTACGCAATTGCTGTTGTCCGAGCAGGAACCAAGTGGACTATGAGTAACCTTAAGGGTCAAGCCTCTTCCTGTCACACTGGAGTAAAACGGACGTCAGGCTGGAACGCTCCTGTTGGGTATTTGCTCCGCAGCAAAAAGATGGAACTGAAAGACTGCAATGTTTTCAAGTCTGTTGCTAGCTTCTTTAATGGAAGTTGTGCACCAGGAGCAAACAATGAATATTACAATCCTGGACTGGTCAGTGCTGACAAGTTATGCCAAAAATGCATTGGAAATGGTCAGGGACAATATGTATGTTCTCGTGATTCGAAAGAAACATACTCAGGATACCATGGAGCCTTTAAATGCCTTCAGGATTCTGCAGGAGATGTTGCTTTCATAAAGCACTCTATACTTCTACAGAAGGGTGTTAATCAATCGGACTTTAAACTTCTATGTAAAGATGATACACAAAAAGACCCGAAAGATTTTCGAAAGTGTTACATAACCATCTCACCGACACATGCAGTACTAACATCAAGTGAGAAATCAGCGAAACAAGTAAGACAATACCAGAAATTCTTAAGGAAGTCTGACAGAATGTATGGACGACGGGCGAAAGGTACATTTACTCTCTTTAAAGATGGTTTGCTGTTTTCACGTTCAACTGCAAAGTTATCAATGATCCCGTTCAAGAAACAAGACTACAGGAAATATCTTGATGACAGTTACATTGAAATGATGGAAGGACTTGCGGCGTGTCAAGAATAAGGAACCTGCTGATCAACAGACAAGCTGCTATTCGTAGCCAGTTTTGGTTTGAATGAAATCTTCTTGTTTCTTGTGCATTTTCATAGCTTGTATTAATTGGTAAATGCCATTTGACAACAATCTGTTTTGAGAAAGA
>T0168_R_0.0395_L_1224
GACCAGACAGAACGGGAACAGATTGCAGTAGAACCAAAGGGAAAGAAATCATTCATTGTAGATTCGTATTGCAGCAACCAGAAAAAATATTTGATTTTACAAGCATTTTCAAGTCCATCAAAATCACAAAAACTGAGAATGAATGGAAAAATGACATTAAATATACCGTTTTCGTCGTCCAGGATTCCTCGAAGAGTCATCATTAGTGCAGCTAGTAGCAAAGGTCGCTATGTCACCATGAACAGAAAGTACGTAAATTTAGCAAAAACTGACGTTTATATTGTATGGGAAGAGAAAGGACAGCCAAAGAGACTTCTTCTTGAACAAGGAGCGGAGAAGATGATTCGCATTAAGGTTCTTTCAGGCGAAGTGTCGAGAACGTCATCAATAACGAAGGCTGGAAAGAGTGTACCAATTAATGGCCAGAAATTTTATATTCTTAATCCATCGCAAAATCAAAACGAAATAGTTTGGGTTGGTAAATCGCGCCCTGGTGATTATGTTTTACATGTGAAAAATACTGACAGAAAATTTGTAGTGCTCTCAATAACAGGAAAAAGACGACAATATAAAACTATTTTAGTTTACCCACAAAGTAAAAGTTACATACTTTTGCCTGAGGAGTGGAAAGGCAAAGGGGTCTCTATCATCGCAACTGATAAGGCAACTTCTAGAGTGACTCATTTAAACAAGAATGACAGATTACTACTGGACTCTGCTCTCGCTAATAATGGTGTTATTGAGGTGAATATCCAGAATAAAAGTGAACGTCCGTCTACAAGTGCTCCAATGCCAAGTAGTGTTACTACCTTAGGCAACATTCCAGGTATCGATGATGAAGATGAAGAACGGTTATCTGTTGGTGGAACTGAACACCCGTCTACAAGTGCTTCAGTGCCAAGTAGGGTTACTACCTTTGGCAACATTCCAGAACGTCCGTCTACAAGTGCTCCATTGCCAAGTAGTGTTACTACATTAGGCAACATTCCAGGTATCGATGATGAAGATGAAGAACGGTTATCTGTTGGTGGAACTGAACGTCCGTCTACAAGTGCTCCATTGCCAAGTAGTGTTACTACATTGGGCAACATTCCAGGTATCGATGATGAAGATGAAGAACGGTTATCTGTTGGTGGAACTGAACGTCCGTCTACAAGTGCTCCATTGCCAATTAGTGTTACTACATTGGGCAACATTCCAGGTATCGATGATGAAGATGAAGAA
>T0169_R_0.0124_L_1222
AGCCTCTGTGAGTTGAAGTATCAATCTTGCATCAAACGGAAAGAAGTAACTGTCAAATCGGAAGGAATGTGTGTTTTTGGCCCCATGGCTCCCTTCAAAATTGACATCATGTTCGCTCTTGGTGCTTATGGTCCTGATGCCAAGAGTATACTTAGCAAACAGAAGGAATTTGTCAACAGATTCATGGATGCCTTTCGATACCCACTCGCTAATGGTTTCGTTCAAATTGCACTTGTTACCTACAACAATGAAGTTGACGTCATCAAGAATTTTCGAGATAAGTATGTTCTTTCGTTTACCAGAAAATATTTAAATGATCTACGTTTGAAGAGGAGGGGCTCTAAGATAGGAAAGGTACTGGATGTCGCATTGAAAACGGTTTTTCCGCAAGCTCGAAAGGATGCACACAAAGTTCTAGTAATCTTTGCGGATGTAACAAGCTACTTCGACAAAGAGAAAGCAAGGGAGGCAATAGAAAGATTTCAAGAACAGAAAATTACAGTGATACCCTTTGGAACGGGAAATAAAGTGAGATTATCAGAACTGATGAAAATTACCACCTCGCCTGAAAATGTTTACCTCGCAGAAAGTTCAAAGCAGTTTATGTATCATTATCCAACTGTTATCAATGGCATACTTAAAAGCCCTTGTCGTGAATTAACATGCTCTTGGGGTGCTACTTGCCTTGTCCGGAATTATAAGGAGCCATATTGCTCATGTGAAATGGGATGCGATGGTACCTATGGGATTGTTTGTGCTGACGACGGAAAATCATATGGGAACCTTTGTCTTATGAAACAGGCAGCATGTCAGGAGAAGAAAAATATTCATGCGATCAAAAAGGGATTTTGTGAAGAAATTCCCAAAGTTGATATGATCTTTGTTGTGGATTCATCAGATGGAGTCACACCGGAGATGCTTGCTAAAGTAAAAACATTTATCCTCAAAGTCGTCAGTCAAAAGGCAGTACCTTCGAATACGCGTGTAGCAATTATTACCTATGGTCAACGGCCATACAGGATCCTTAACCTAGATTCAAACAATGACTTTACAACAATTGAAAGAGCATTGGCAAACATGAGACCAGCTCGAGGGAGGGGGTATATTGTGTTAGCAATGGATTATGTGATCCGCATACTTCGCACCAGATCGAGACAAGATGTCCCTAGTCAAGTTATTATTTTCCTAAGTAGAGACACCGGGGATACAAGGTATGATATTT
>T0170_R_0.1529_L_1221
GGTAGAGAGAGAGGAAACGTTGTCGCGGAAACTATAAGGTCAAGATGAATGGTTTTCTTCTTTTGTGCTTGGTTGCACCAGCATTTAGTTTTTCCATAATCCAAGATCCAGAATGGCATTTATGGAAGAAAGCCCATGGCAAGACCTACGTCGAGAATGAGGAGGAACGCGTGAGGCATATTATTTGGCAAGAGAACAAGAAAAGAATTGAGCAGTTTAATGTTGGCAGTGATGATCTTCAATTGGCAATGAATCACTTAGGGGACATGACACAAGAAGAATTTGCAAGGAAGATGAATGGTTACATGGGCAAATCAGTTTTTAACACTACCCAGAAAGGGGTGACCTTCTTAGCACCCAGTAATTTAAAGTTGCCAGCAACTGTTGACTGGAGGACAAAAGGATATGTAACTCCAGTCAAGAACCAACTGCAGTGTGGATCATGTTGGGCATTCAGTACGACTGGATCCCTTGAAGGCCAAACATTCAGGAAGACTGGGAAACTTATTTCCCTGAGTGAGCAGAATCTTGTTGATTGCTCCCGGAAGTTTGGTAATTATGGCTGCGAGGGAGGATTGATGGACAATGCTTTCCGTTACATCAAGGCTAATGGTGGAATTGATACGGAGAAGAGTTACCCCTATTTAGCACAAGATGGCACTTGCCACTACAACCCAGGAAATGTTGGTGCTGAAGACACTGGTTATGTTGATATTCCAAAAGGGAGTGAAAGCAGTTTACAGAAGGCGGTTGCTAGTGTAGGACCAATCTCAGTTGCTATTGATGCTGGTCACCTGTCCTTCCAGTTTTATCACTCTGGTGTTTACAATAATCCAAGTTGTAGTTCAACTAGGCTTGACCATGGAGTCCTTGTAGTTGGGTATGGCACAGATAATGGCAAAGACTACTGGCTAGTGAAGAACAGTTGGGGACCAAGCTGGGGATTAAGCGGATATATCAAGATGTCACGAAACAAGAATAATCAGTGTGGTATTGCAACCTCGGCAAGTTATCCTCTCGTATAGATTGGGTCAAATTGTGACTGGTGGGGTTTGGATAGGGAGGGGGAGCACCCTTTTTGGGTTTGTTAATTTAAGTGATTGTGTCCTGTCTCTTTGTACATTTTATATTTGGAATGTGTACAGTGCTTTGCTTGCTTTCAAAGAGAAATTAAAGAGTTCATTGTGTAAAAGACTATTTTATTCCTTGCTTTTAACTAAA
>T0171_R_0.0084_L_1219
ACCGAAAGAACCACCATGGAAACAATTGGTGAGAAATCGCCGATGGAAATCAACCATCAGAGCGCGTTTCCCAAGTAAAGAGCAGGAAGTGGTTGATTTTGAAAGAAGGTCTACTACACCCAAGAACTGGAGTCGACTGTTGCAAGACAAGAAGTCAGTCAGAATGATAGGAGCCATTACAGGTATAGGTGCTGAGGGTGAAGAGTTGCTATGGAGACTAGCCTCAAGAAGAGGTAAGATCGAAGACTCTGGCTATTATGATGAAGTCTTACAACCACGTGAACCGAGCGAGACGCTGGCTTATGAGCACATGAAAGACATTCTTGAAGCAGCAGTTTACGCATGCTTGGAAGGTGGTGAGCGGGATTATGTCGATGATGATGGTTCAGATATAGCCTCGATCGCAGGAACAGTCCCATCAATTCGTAGCTCGGCGCCGAGGTTGAGTAGGTCAAGTAGCGTAACCAGTGAATCCGGATCACCCAAACTTCGTCGTCGGCCACTTAGATTGGCTCCAGAACAATTTAAAAAGCATGTGGCATTAGAAAAGTCTCGTGATGCTACACTTCGTTGGCAATTTTCAACGGACCCTTATGATTCTGTCCATGAAAATCAATTTCTGCCTTTTGAGCTTGCTGTTCTTGCTGGTGAAAAAGATCGGCGCTTACGCAATCTCCTAAGAAAACTTGTGAAACCAGAAGATTTGCCAGACTCAGCATTCTCGTCGCCGCCGGGAACACCAGGGCGCCGTGCTCCTTATTATGATTCCGAACCAGAAATAGATTTTGCAAGAGATAGTGATTTTTTTGCTGGTAGAAATGGCATGCAAGGACGAAGTTCAAGGCCCAAGAAACGAGTTCCTCCCCCGCCACCTCCAAGAAGGGGGCGATCAGCTAGTCCCTCTTTGAGGAGCAGAATGCGAGAAGATGACGAGCCGATATTTTCTGCCAAAGATTTGGTGCTTTCTGAGGATTTAAAAGATGAAATCCGAAAGCTTGACCAACTAAGTCAACAGATCCAGGATGAGGATCAACGTACTCCTGCTGTAAAAGACACCACGGCTCGGATTGAATCCGGTACAATGGAAGAATCCGGTACCAGATACGAAAAGGATGTTCCGCAAGCCAGTATCAAAACTGGTGTAAATGAAAGAATGAAGAGCTTTTTAAAAGATGCTCAGAGAGGAAGTGCTGAGGAGGAAATCAAAGCTCAGAGAACA
>T0172_R_0.0344_L_1219
TGGCTGGCAGTAAAAGTTAGTTGCTGGCGTATAGACAGAAAAGTCGACGAGTTTCCAGAGGAGTCAAGATGGACCGAGTGGCATTGTTGCTTGTGCTTGGATTTTCCGCTGTAGTTATGGCGAGAACTGGCAGAGGCAAGACGGGAGGACCGAACGAAGAGTGTGCAAATGTATTTTGTGGAGTCGGTAGGGAGTGTATTGTAGACTTCGGAAAGCCAGTCTGTGATTGCATCGAACAATGCAGAGATCCACCCAAGCCAGTCTGTGGCAGCGACCAAAAGACATACGAAAATGAATGTGAGCTGGAGAAGACTGCATGCATTTCTGGAAAACAGATCGAAGTCCTTGACACAAAACCCTGTCCTGAAGAAAAAGTAACTGTGGTAAAGTTAGAGGAAAGTGGAGACAAGCATCCCAAACCAGTTGTCTGCCTGGAGAAAGACCGCAACAAACTGAGAGACAGATTGATTGAATGGATCAAACTGGAAACCGATATTTTGGTTGGCAATCGACCTTACAAACATATCCTTCGGGATTATTTTGATGTGCTGGATTTCAACAATGATTCGCTTATTGACACGATGGAATTCATGAGATTGTTAGAGAAAAATCAGACAGTAAGTGAGGTTCTGAATTCGGACCGTCATGTAAATCCAATTCTGAGAGGTCTTTGCACAGACGCTTTAATCGCAGTTACAGACAAAAATGCAGACCTTAAGCTCGCTTTTGAAGAGTTCATTCAATGTTTAGATCCTGCGTTCAAGCCACCGAAACAAAAGTGTGAACTGAATGGAATCATTTATGACGACGGTGCAGAAATGTTCCAAGACTGCAACACCTGTGCCTGTGCTTGTGGAAAATGGGAATGCACATCCCTCAAGTGTGATGCAAATACGGTGTACAGAAAACTGAAGGAAGCAGATGCAAAAATCCCACTTCTTTAAGCAGTCAAGCAAGACAAGATGTGTGAAACGAAGATCTTAACACGTGGAGGCGTACATGGTTACCTCGGACACTGGACGGGTAACAGTGAAAGTGGACTAATGTATTTGAGTTTTTGTATATGATAATTGGGTAGAAAGGACTTTCTTGTAGAGTTATTTTAAACATACGTTTGCATAACGACGAAATCGCCAGAGGGATATTCGGAGTCAAGTTTTCTCGTTAATCAATACAAAGTATTCTCTGGTCCCATCTATAGGAGTTATGCGATGTTTTG
>T0173_R_0.0274_L_1211
GCCGGAGGAGAGAAAGGTTGTCGTAACTAAGGTTATTGTGTCCAATCGGGATGGAACAGAGAGCATTAAATTTGAACCTCAGTTGGAAACTCCGGTAAGTGTCAAACGTGATGAGGTTGACACTATACGTGATTCTTCCGGTGTTGTTCGTCAACGTGTGTTTAAACGTTTTCCGGTAGCTACTAGGAGAACGGTGATTCGGCATGTAGTGTTGTCACCAGAAGGGCAAGAGCGGTCACTCGAAGAAAGTCAGGAGGAAACTTTGAGTTCTTCGTTTGAAGAATCTGGTTATCCGACAGAGGTAGGTGAGAAACCTGAGGAGATCGAGAGAAGAATTGTGAAAAGGTTTGTGCGTCGTCGAAGTGGTGAAGAGGATTTTCTCGATGAGTATGCCGTGATCACACCACTTGAGGCCTCACGTGTAGAGGAACCAAAGGAAGAGATTGTCCGTGATAACAGAGGACGTCATGTTAAAACATATGTTATGAGAAAGGTATTTGTCACTGTTAAGACTGTGGTTGTACGCAAAGTAGTAGAAGAAGATGGAAGAGAAGTCGAGGTGAGTCGAACTATTCTGGACCAAGATCAGGAACACGATGAGAGTAATGTTCCCATCAGCGAACGCTCGGTTTCAACTTATGCTCCACATACGTCATCAAGGGTCGAAGAATATCGGGAGCAAACGCATCCACTTGAAGCATCATATAAACGGGGCGATGAACCAAGCGAGCAGAGACAAGTTGCGCCAGGAGAAATGGAGACAAAAACGTCTGTTGTTACCACACAACACTTAGTTCAGCGTCGGGAAGTCTTTAACCCTGACAACACTACAAGACGTGATGAACCTGTTGAGGATGTTGTTGAGATCCCCGTTGAATCCTCGCCTTCTTATCTACAAATTCAGGATGCAACTTTGTTATCGGAAATGGTGCCCAGATTTGGTGCCCCCGTGGAAACAGATGGTGGTGAAAATGTTGAAATAGTCAGGGACATGAACGGTCAAGTTACGAAGCGGATCGTGAGGAAGGCGAAACCAGTACATACTAAACGAGTCGTGTATAAGAAGGTCGTGTATGATCCAGATGACGATCCAGATACAGATCCGGTGGAGGAATATCTTAATTCACCTGCTATTGCAAGGAGATTGCCCGATAAAGATTTACGTTTCGAAACGCCACAAAAATCGATAGAAGAAAAACCCCAAGAAAAAC
>T0174_R_0.0117_L_1202
ACGAGAGTTGTATGTGCAGTGGAAGTAGCTCGTAGTCAATTGGTTTCCCAAAGCACAATAAAAGAGTGAAGAGCAGAAGCTTGGACTCTTTTGGCAGAATAACGTCGTAACTTAGCAATTACAGATACATTTTGCAAGCGTCAAAGCGATGGGAAAACAGAATAGTAAACTAAAGCCAGAAATTTTAGCAGATTTGCGGGAACAAACGGAATTTAATGACCACGAACTTCAGGAATGGTACAAAGGTTTCCTAAAGGATTGCCCTGATGGTACTCTCTCAGTAGAAGAATTCAAGAAAATCTACGGCAATTTTTTCCCTTACGGTGATGCGGCGAAGTTTGCTGAGCATGTGTTCAGGACATTCGATGCGAATAGTGATGGAAGGATAGATTTTCGAGAATTCATCTGTGCACTATCAGTGACCAGTCGTGGAACCTTAGAGCAAAAACTGAAGTGGGCATTTTCAATGTATGATCTGGATGGGAATGGGTACATATCAAGGGAAGAGATGTTAGAAATTGTAAGAGCTATTTACAAAATGGTAGGCAATGTTGTGAAAATGCCAGATGATGAGAGTACTCCAGAAAAGCGAGTTGACAAAATTTTCCGCCAGATGGATAAGAATGTTGATGGGAAGCTCTCAATTGCTGAATTCATTGAGGGAGCCAAGAGTGACCCTAGTATAGTAAGACTTTTACAGTGTGATCCGGCAGGTGGCGGTCAGCGTTAATCACATTATAGTCTCTGGCATGGAAAGGATCTTCACTAGTAGAGGTCTGTTGTTTGAAAGTGAATTCGGTAGTGGTTCACGTAAGTTATATGACAACCTTCAATCTCGTATAGTTACTACTGAGCAGAAGACAGTTCTTGAACACGGCATTCTTCGTTGCAAATGGCCATTTTCTGATGCACTTTCAAACCATTAACTGTTGATCTTAAAAAGTCGTTTATCCTTCTTGCAAATAAGGCGTCATGACTAATTTACTGTACATGAGATATATTTTCTACTTCATGAAAAGTCATTGTTTAGGTGTTGTTAATGGTAAAATTGATCTGTAACTCCGTTCGTTAATAATTGTTAGATACTGTACAATGTTTTGGGGTTAGATGAGTGGATCCAAGGAAAGGTGTACAAAAATCCCTACTTCGCGTAGTACCCATTGATTGCTTCATACTGGAAAGTTGCTTGTTTGTCCATGGGT
>T0175_R_0.017_L_1200
ACCACTGAGAACGAAACGAAGAAGACAAGAAAGAGAAATCCTGTTAAACTTAAAGGTGGCTCTGATGGACCTCCAGAATGTAAACGACGTATCAAAGGGAAGAAAACGGAAGATAAAACGGAAAACTTAGCTCTCGATGTTTCGAAGCAACAGGAATTTGAGAATAAAGTCGCAAACCTCCGTACCGAGGTTAAAGATGATTTAACACCTGGAGTCATACATATTAAACATCTCCCCCATGGTTTCTATGAGGATGAATTAAGGGGATACTTTTCACAATTTGGAACAGTTACACGGTTAATTGTACAAAGGAGCAGAAAGACGGCAGGACCAAAGGGATATGCCTTTGTTGAATTTGCTTGTGATGAAGTGGCAAAAGTTGCTGCAAGTGCTATGGATAATTATCTGATGTTTGATAAACTATTGAAATGTCGTTTTGTTCCACCAGAGCAAGTTGGAGACAAAATGTTTAAAAATTGCAACAAAAAATTCCATAAGATAGACTGGCAAAAAAGAGAGCGGGAGAAGCAAAACCGGGTTAAATCGAAAAAGCAATATTCCCAGCAGCTACTACGGTTGGCTAAGAAAGATAGCAAAATGAGAAAGAAGCTGAAAGAATTGGGAATTGATTACAAATTTCCTGGATATATGACTAAGGTTGCTAAAGAGGAGAAAACGGAAGCTGAGGCAACAAAAGTTCCCATCGCTGCGCCAAACCCTGGTGACTAAAGTGTCGTCTTTGCAAATGTTTATCGTCGTGGATTCAAAGTGAGCATGGCACTATTGTTGTGTCCATGACAAGCGCACATTCAAAGGAATGAGGTAGACTCCACCAGACGCCCATTTCAATACACCAGAAATTTGGAAATTTCATCTGGAATCTTCATTTGGAGACACGGTACAGCTGCTTGACTCTCAAAAATCCACGTACAATATGTCGACGAAATGAAGTAGTTGTAAATTTGAAACAGAGAGAGTCAGTGGATCCATTTTTAACGGACACTTGTAGCCTGTTATCTATTTGTATCAGTTTCTTTAACGTCATGCTCCTTCGTGTTATTGTAATCTCTGACTAAAGGGGAGCTAACTAGCATTTTGAAGGGGATGGCAGTAAGGAAAGTGCAGCAGGAGTGAGAAAGCCGTAGTATGTCATGGGTGGAACGTGAGGTACCTTATAAATCAAGGTCACTTATGTCGCGA
>T0176_R_0.0302_L_1200
AAGGTCCTCGAGGAATGAAGGGACAGACAGGTGATCAAGGAGTAAGAGGATTCCAGGGACCACAGGGTCCAACTGGAGATTCCGGTCCACCTGGACCTACTGGACTATCAGGTTTCAAAGGAAATTCAGGCCAGAGCGGCCCTCCCGGCGAACGAGGATTGACTGGCGAAGCTGGACCTGTCGGACCTCGCGGTTTGGACGGTCCGCCTGGACCCGGTGGCTCAGCCGAGTTCGGTTTCTTTTTGACACGCCATAGTCAGACTGATCTTGTCCCAGACTGCCCTCGTGGTATGACTAGATTATGGACTGGTTACAGTTTGTTGTACACACAGGGTAATGAAAGAGCACACGGTCAGGATCTTGGAAAACCAGGATCTTGCTTACGGAGATTTAGTACAATGCCATTTATGTTTTGTAACATCCAGAATCAGTGTAATGTGGCTTCAAGAAACGATTACAGTTACTGGCTTAGCACAACACAGCCAATTCCAATGATGCCAGTTAGCGGGCGAAACATAGAACCATACGTCAGCAGATGTGCTGTTTGTGAAGCACCTGCGCATGTCATCGCGGTTCACAGTCAGACGTTTAGCATCCCATGGTGCCCGAATGGATGGGTTGGACTCTGGATTGGGTACAGTTTCCTTATGTATAACAGTGCAGGTGCCCAAGGGGCTGGCCAGCTCTTGGCTTCTCCTGGATCCTGCTTGGAAGACTTCAGGGCTCATCCATACATCGAGTGCCATGGCAGAGGAACATGTTCTTACTATGGTGCGACACTTAGTTTCTGGTTAGCAACTGTGGATGAACAAAGTCAGTTCCAAATCCCTAGATCGGAAACCCTGAAAGCTGGACAGCTTAGAGAACGTGTTAGCAGATGCCAAGTCTGTATGAAATCTAGTAGTACCCAGATTCCTTAGACAAGGTTACGCGCATTAGTTACTACAAACAACGATGGAGACACCGCCAACGGGACAATTGTGTACAGACAATTTGTAAAATCGTCAATTCGTATTTAAAGGATATCCTTGAAGAGTACTGGAAGTTGAGGAACAGTGACAAACGCGGATCCGAAAATACTGTCACCAAGAGAGACACTGCGCTTTTGTGACTTCCCCAGACGGGGATAGATGCCGCTCATTTTCCAACCTTCTACCAACTGAATGAAATATTCCCATCAAACTCAGTCGTCTAGTTTGA
>T0177_R_0.0371_L_1200
GAGCCACATTTCCTTGGGTCCGCTCTGGTATTTATATTTGAAATAAATGAGAATATAACTTTCGCAGTTTCCGTAACTTGCGTGATTATTTTAGCCGTTTTCACTCACATATTTGCCAAAACGCGAATGGTTTAAATTGGCAAAAGGACTTGATCACTGCTCTTATAGATGGCCATGACCTCAAATGTCGGACCGTCTTTTAAGTGCGGCTCACTTGTCATGAAAAGTGGAAAAGAGGTCCAAGAATTTGCTGCAGGTTTTCTCAAAGAGACAGAAGACCATGTTACACAGTTTATTCCTGGCCGAGTATTGAAGATGGACAAGCTCTTGCGGGAGAGGTTTTCTGATTTGGATTTGAGTCATTATCATTCTGACCTTGGTATAAAACCTCACATGATGAAAGATCATATAGTATTTAACAACTCAAATAATACTCAACCCATTTTGGATGGTCAGTTAAGTACTAAGAAAAGGAAACTTGAACAGGAAGAAGAGGCATCACATGCAGTGACCATCCCATGTAATAAGAAACTTGTTTCGCTGATTGAACTCCTGAAAGACGAAATACGCCTTATTATTGAGACCTGTTCGAGAGTTCAAATGTGGATTCAGCTGTTGATTCCTAGGATTGAAGACGGTAACAATTTTGGCGTCTCTATTCAGGCGGAAATACTGAGTGAAGTTACTCGTATTCAGACAGATTCAACTGGATATTTAGATCAAATCTCAAGGTACTACATCACTCGTGGAAAACTTCTTTCTAAGATCGCAAAGTACCCATTTGTGGAAGATTACATTCATAGCGTAAACGAAATTGATGAGAAAGAGTTTCTCAGTCTTCGCCACAACTGCAGTGAAATCAGGAACCATTATTTACTTCTGCTTGATCTTATTTCAAAGAACTTTGAGAAGATCAAGAAACCACGGACGTCAAACACAGCAAATATGTATTAGCAAAAAGTTGAACAACACTGATCCATCTTCTCTTCCTATAGTGAGCATGTTGATTATGTTGCTTACTAATATCGCAGGGTGGTTTTACGAATTGTAGTGGATTGTATTGTCGATAGGCTGCCGTTTGGGAACATTTGACAGGAGAATTCCTATGATTCAAGGATTTTGTAAGTTATTGTGTCACGGGTATTTAAATCCCTAGTAGGAGTTATTTCGGATTTTATAACTCTGTGTCAAAAGAACATT
>T0178_R_0.0108_L_1199
ATGCGATGGGGATGCCGACTGCATGGACAAGTCAGACGAAAGAGGTTGTGAGAAATACAAATGTTCTAGTGAACAGTTTACTTGCGCAAACGGCAATTGCATCTCAAAGCAATGGTCATGTGACGGGGACAATGATTGTGGTGACAACTCAGATGAAAAAGGCTGTGTATCTGTGACTCCTGTGAAGGAGTGCAGGGAAGGAGAATTCCTTTGCAAGAAAGACGGAACTTGCATAAATGAAGAATGGATTTGTGATGGCTCCAAGGATTGCTCTGACGGAAGCGATGAAAGAAAGAACTGTCAGAAAAAGTGTGATCGTGACAAGGAATTTCAGTGCCGTAATGGGCGTTGTATTTTAAATAATTGGAGGTGTGATGGCGAGCAAGACTGTGGTGATAATTCGGATGAAGAAAACTGCGATCATCCATTTTCATGCCCGGATGGCAAGTGGATGTGTATCGGGACAACGAGATGTATTAATATAACAAGTGTTTGTGATTCCAAAGCTGACTGTTCAGATAAATCCGACGAAGGAGTAAATTGCATGGTCGCCAGCTGCGAAGAGCGAAACTGCGAATTTGGATGCAGACCGACACCTAAAGGAACAGCTATCTGTTTTTGTAAGCAAGGATATAAATTAAGCAAGGATAGACGAACATGTGAAGACATCAATGAGTGCGAAGTTGCTGGAACGTGTGATCAATTATGCATTAACGAGCCAGGAAAATACCGATGCGATTGTGCCATTGGCTATATTTTTGAACCTCCAAAGTCTTGTAGATATAACACTTCCGCACACCCAGAACTTATGTTTGCAGACATTAAAAGCATTAGAAGATATGATTTAATTACAGGAGAATATTCAGATTTTATTACAAACCGTTCGAGGGCTGTAGCATTGGATTTTGATGTGAGGAGGGGACAAGTATTTTTCACCGATGTCGCCACGAATAAAATTTACGTTTCAAATTATGCTTCGAAGGACCGACAACCTTCTGAGCCAAGAGAACTTATTGCCAGTGGGCTTGCCGTACCAGATGGTATCGCCGTTGATTGGGTCGCGAAAATTATTTATTTTTCGGAAAGCTCAGCAAACCGAATTGACGTATGCCGAACGGACGGCAGTTACCGTACCTCACTCATTTCTGTCGGAATAAGCAATCCCCGAGGTATAGCGTTAGATCCCAGATATGGGTATA
>T0179_R_0.0169_L_1199
CCCGCCATGGATCCAAGAATTTCTTCACGTCTTCGAGCTTTGGCTTTGCTTGTTTTTGTCATCTCCATTACTGATGGCATTCCGAATCGAGCAAAAAGGAGTTCCAGTGAAATAAATGCAGAAATCGATGGCCTGATTCAGCAACTAATTACAGTGGACGCAGATACTAAAGGGATTCAACAGACCTTGACAGAACTTAAAACAACTGTCAGTGCAAATCCCTCCAGAATTAGCCAAGTCTCTGCTGTCGTGAAATCAGTGGGAAGCTCCCTTGCAAAATTTAAGACTGGAGATCCTTACAACATTGTCCCTGGATGCTTAGACATCCTTTCGTCGATTGCAACGACATACAATGGGCCCTATGGAGTTGGCTTAGGAGCTGTCGCTTCATTGTTATCGTCTGTAATAGGGCTTTTCGCACAGGATGGTTTTAAGAACTCACTGAAGTCTATCGTAGATGAAGCATTCAAGAGGTACAGAGATGAGGAACTACAAGGACAATTGAAAGGAGCAAGCAGAACCTTTAATGATGTCATAGGAACACTGAAAAATCTCACTGACAAAGATACAGCTGTAACCGACTTGGAATTCTCACTTGCCACTAGTTCGGTCTCTGTAAGTCAATTTAGCAATATGCTTGGGATCATCGAAAGTAGGATAAACACTGGATCGACAACGACAGACCTTGCAGAAGCCAAACGAACAGTTGACTTTATCTTCCTCTATCTTGAACTAGCTGTCATGAGAGAGACATTGCTAACACAGTTGATTCTATTCACGAAAAAACTTGGCAAATTTGAAAATTATGCCAACGGAATCAGTGCTTCAATCGATGCTAACAAACAAGCTGTTCATGATACAATCCTGTTCCTTCATCAAATGGAACCTAAAAATGCAGTCTGCGGAGCGTACTACTATCCAGTTCACCACTCCGATGTAAGTGAAGGCATTTTTACTTTCACCAGGTATTTCGGACTTCCAGATCCTCCGCGTAATACATTCCAAGGAGTGTATAGAGTCGAAAATCGTTATTGGCCTGCATGGCATATATGTAAGGAGTCCTACATGGGGAACCATATGTTTCGGGGATGCTCTTACATTAAATCTGCAGGTGTGCACATAAGTGCCCTAGATAATGGATACCTAAAACTTAACCTAAAAGGCAAAAATATGTATATTACAAAGCACGCTCAAGGCTG
>T0180_R_0.0164_L_1198
TAGAGAGTACAGTATCAGAGACAATTAACAGGAAAGGTTCTCGTCCAAAGTCTGGTGATTTTACGATTCTAAAAAATAAACTTAATTTTTCTCAGACGAAGGCGTTAACATCGGATCATAGTGTTTCACAAATGGATGCAGAGCCTGATAGAAGCGAAGCGTCGGCTGTTGTCGAATCAACAGTCAGTTACGTTAATGGAGAAATATGTGATCCTACTGCATTAGATTCGAGTGGACTACTGTGTAATGGCAATATCATTCATATCGAGCAAAGTTCAACGACAGTGGATATTACTTCTGAACAGTCAAAGATCGAGAGTTTAGATGGAGTCGAGGCTAGCCCTATTGACCGACCGATTGAAAACAGCCAGGGTACGTCGACCGAAGATGAAACTTCGTCGAAGAAATCTCCAGCCGCGAAGGCATCGTCAGGCAAGAAAGAAGTAACCAAGAAAGACGTTTCATCTAAAACTGGAACGAAAAGTGCGACAAAAGTTACAAAAACAACAACGATTTCCAAAGTTACGAATGTTGTATCGAAAACTGGAACAAACAAACCGGGAGAAAAAAGTGGAACCAGCAGCAATGTGAGTAAAAAGCCGACTTCAGCTAGCGGAGGAAGTAAATCAAAAACTGTTGATGCTGGTAAAAAGGATGTTACAGATGGTAAGCCGGCAAAACCGAAAGCTGGAGAGACAAAACCAGCTGGGAAAGTGGCAGTAGGTAAAACAACGACAAAGACAACAACAGTGACGAAAGTGAGTAGTGATCCGGCGAAAAAAGCAGCCAAACCAAGTCCTTCGACGTCGAAAGCGACTGAGAAAACACAAAGTGGAGCATCACCAAGTTCAGCTGGAAGTAGTGCAAAGGCGAAGGATGCCAGTAAGGACAAGAAAGTGACTGCGAAAGTAGGGAAGAGTGACACAGCGGGAAGCTCAGCAGCCAAAAAACCTGCACCTTCAAGTGCTAAAAAAGATGTTACAGATGGTGTTGCACCGAAGAAAACGGAAATAAAAACAGCGAAAAAACCTGACAGTGCGCAGGAGAAGAAAAGTACGACATCTAAACCTGCCGGCAAACCCAGTGAGGAGCGCGCGTCTTCAGCTAAGAAAACAGCTGAACCGAAACCTGCACCTAAAAGCACAAGGAAAGATGATAAATTGACTAAACCAGCAGCAAAGAGCACCCCTCCAAAACC
>T0181_R_0.0175_L_1195
TCAAGGTTTGGTCAATGTGCTTGTACCAGTCTACGTAAGCTTCAAAGATAGAAATGGAATGGAATACACTGTTGTCAGGGCAACTCACACCACCTTTAACATTCCAGTGACTGACAAAAATCTTCAGCAAGCTGGTTCCCTGGGAGAGTACTATGGCCGTGGTTTTTTCATTCAGAAAAAGGGATCATCTTACACCATCTATGTCTGCATTGATCAAAAGTTTCCAAGCACACAATCTGCCTGTTACCAATCCGAGGATAAGGGTGCTACATGGCAAGAGATTGACCATCGTGTGGCGTGTGTCATTTCTGTGGACAGCGAGGGAAATCTTTATGGCATAGCACGCAATAAACAAGCCTACATGAAATTTGATCAGCTTATCCAAGGTTGGGTTTCTGTCAAGAACTTTGTAGCATCTGCAAATGGCTATCGCCATTCAGCTGATCAAGTGGCCACACAACAACCAGGAAACGACAGAACCATTGATGGGGATGTCTGGGGAGCTTCCAAAGATGGATTACACCACAAGCCATCAGGTGGCTCCTGGCAATTAAAAGCCAGATGGCTGTAAGAGAATGCTCTACGATGTACTTGTACATTGTATATCACTTGTTAAATGACCCAAGATCGATAAGTTTCAAACATTTCCAAGAATGGACATTATGTGCCATTGCACATCATGGGTTTTTAAATATAGTTAACACCAATGCACAAAAAATCAAGCAAATCGTAGTGAACAAGGGCCTCTGCCTTGCATGCCTTGTCAAACGACTGATGCACCGTGCATATTGGAACGATATTGAAACACTATTTTAGCCATTGCTGCAAGCCGAGAAACACTTTTAGTCATAATAAAATGAAATGAGCTGCAAGTCACAGCATATTCTCTATTTTCACAGTGTTTTATAGTTTCAAAGACCAAGTGTATAACACTAGTAGCAACCAGATGTAATCGTATGTTTAGGCTTTTTCATTTCAAGAACGTTGGGGGTTAGTCTTTTAGGAACATTACAGACAATTTCTCTCTGACGTTCTATTTCTGTGTCTTACACTCTCGTTTTCCCTTTTTCTTTGTTTCTTTTTTTTTGATTTGTGAATGTTTTGACAGGACAAGGTTAATTTTGAATGATAAATTGCTGTTTTGTACTTATATTTTCAAAACAGTTGAAAAGCAGCTTAGGAACGTGTAATTATG
>T0182_R_0.0296_L_1195
GCCAGTACCCAGTGTATCCTCTGTGAATTTGTTATGTCAAAGTTAGACAGCCTCATCAGCAAAACATCAACTCAGGAAGAGATTGAAGATGCTCTGGACAAGGTGTGCAGCTATTTGCCCGGCACCATTTCAACAGAGTGTCAGGAGTTTATCAACACCTTCACACCAGCAATACTAAATCTGTTGTCCCAATACATGAACCCCAAGGCTGTCTGCACAATGCTTAAATTGTGCACTAGTGCACCACTTAATGTTGTGAAACCAAAACCAGTAACAAGTGGAGCCATGTGTCAGATTTGTGAATTTGCAGTTGGATGGATTGATCAGCAGCTTAAAAATAATGTAACAGAGACTGAAATCTTAAATACACTTGAGGGACTTTGCAGTTATATTCCAAATGTTGCCATTGCTAATGAGTGCAAAGCTCTAATTGGTGAATATGGTCGACAGATTCTTGCCTTACTGGCTGCTGAGCTTGATCCAAATCAGATTTGTAAGGAAATAGGATTGTGTACAGGACAGTTATTGTCAGAAATGAAGCTTGTGAAAAGTGGTACAGCATGTTCCCTTTGTGAAATGGTAGTTGGCTATGTTGATCAGCTCCTAAAGAATAATTCCACCCAGGAAGAAATCACGAATGTGTTAAACACTTTATGCTCGTATCTACCATCATCAATGTCAACAACATGTTCAACATTGGTAAAAGAATATGTGCCTTACCTTATTGAGTTACTGGAGGCACAGTCACCACAGGAGGTATGTTCCCTTCTTGGACTGTGTCAAGCACAGTCAACAAGGAAAGTATTGAAAGTAGAACAAAGGATTGTGACACACAAACGTGTTAAGGCTGGACCATTGTGTGAAGTTTGCGAACTGGCTGTTGGGTATTTGGACAAGGTCTTGAAGCAGAATGCCACCGAGGCAGAAATTAAGCAGGCATTGGATACAGTGTGTAGCTTTTTGCCATCCTCTCTGTCCTCTGAGTGTGAACAGTTAATTAATGAATATGCTGATGAGATAATCCAACTGCTCATCTCAGAATTGTCACCAAGTCTTATATGCAAGGAACTTGGTTTGTGTGCCGGGAGCACTAAAACGTTCCTTGGCCGTAAAAAGTGCACACAGGGACCAAAGTATTGGTGCTCCAGTGTGAATGCAGCTAAAGCGTGCGGGGCCTATGAGCATTGCAAAGCTA
>T0183_R_0.0481_L_1194
TTATTTACATTATTGCTGAATTGACAGCTGAAAATCTCTCAAAATGGTGAAGGTAGGAATTAATGGATTTGGTAGAATTGGGAGACTGGTGTGCCGTGCTGCCTTTGAGAATCCAGAAATTGAAATTGTGGCAGTAAATGACCCTTTCCTTGATGTTGCGTACATGGCCTACCTTTTCCACTATGATTCAACTCATGGCCGCTTTAAGGGACAAGTGTCAGTGCAGGATAAAGATCTTGTTATCAATGGCAAAAAAATTGCTGTTTATGCTGAAAGGGATCCTTCCAGTATTCCATGGGGCAAGCATGGAGCAGATTATGTAGTTGAATCAACTGGTGTCTTTACCACTTGTGAGAAGGCAAAGGCACATTTGACTGGTGGAGCAAAGAAAGTTATCATCTCAGCACCATCGGCTGATGCCCCAATGTTTGTTATGGGTGTGAATGAAAACGCATATGATGCAGCCACAATGCATGTTGTCAGCAATGCTTCATGTACTACAAATTGCCTTGCCCCATTGGCAAAAGTCATTAATGATAACTTTGTTATCACTGAAGGATTAATGAGCACTGTTCATGCAACAACAGCTACCCAGAAGACAGTCGATGGACCAAGTGGCAAAAAGTGGCGTGATGGAAGAGGTGCAGGACAGAACATTATTCCAGCTTCGACAGGAGCTGCCAAAGCTGTGGGTAAGGTCATTCCAGCATTAAATGGCAAGCTTACTGGTATGGCTTTCCGTGTTCCAGTGCCTGATGTCTCTGTTGTGGATTTGACAGTGAAACTCCAAAAGGCGGCAAGTTATGATCAAATTAAAGAAGTTATCAAGAAAGCCTCTGAATCAAAGGAATTGGGAAAGTACATTGGATACACAGAAGATGAAGTTGTATCAAGCGATTTTATTGGTGATACACGCTCTTCTATTTTTGATGCAAAGGCAGGAATCTCATTGAATGACAACTTTGTCAAACTTGTTTCCTGGTATGACAACGAGTATGGATACAGTCATCGCGTTTGTGATCTCATTGTTTACATGGCTAAGAAGTGACTGGATGGTAAATTTGATGGCGACGAGGATGGACAGTTGAGCCAGTCCAAACTGTAATGTTCCTGCTAAGATATATGCGAACATAAAGTGAGCGTGAATGTTTGTACTATTTCCTAAACACGAGCATAGTGCAAGTTTCATTGAAC
>T0184_R_0.0804_L_1191
AGGCAAAAATGTGGCTTTGGGATTGGTTTACTGGAGTATTGAAGTATATAGGTTTATATGGAAAAAGTGGAAAATTAGTTTTTTTGGGATTGGACAATGCTGGGAAGACAACATTGCTCCATATGTTAAAAGACAATCGTATGGCACAACATGTTCCTACTCTTCATCCAACAACGGAAGAACTTCAAATGGGTGGAATGAAGTTTACAACATTTGACTTAGGAGGGCATAGACAACCCAGAAGAGTTTGGCGACAATATTTCCCTGCTGTTGATGGCATAGTCTTTCTTATTGATGTCGCTGATGGACCAAGGTTTCCTGAAGCAAAAGCAGAGTTTGATAGTCTTTTGGCTGATGAACAATTGGCCAGCTGTCCCATTTTAATACTTGGTAACAAAATTGATGCCGACGGTGCTCTTGGAGAGGATCAAGTCAGACAGTACTTTAATTTGTATGGTCTAACAACTGGCCGGGGAAATGTCTCCACAAAAGACCTTCAGTCTAGGCCAATGGAAATGTTTATGTGCTCTGTGTTAAAACGACAAGGATATGGTGAAGGTTTTAGATGGCTATCACAGTATATCAGTCGAGGCACCCCTTGGAAACTACAGTTTTGCTATACTTTCATATATTACCACCCCATCAAGGATTAAAGGATAGAGTTGTGGACTGCAAGAGGGCATCAAATCTAATTTTATAAACGCAGTATATAAATTATAAATATGAAGTAGCTTACGACATCAAGCAATTAAGGAAGAAGATGGAGGGGTTGACAGTTGATGGTCATGGGCATGAAGAAACACTGTGACATAATGACAAAATAGTTTCAACACTTACGTGCTCGTACTTTGTGATTATTTTGGTTTATTGACTCTCATGTTTTGATCATGTTGATAGTAAGCCTACGTCCAGCCATCACTCTCCATCAATCGAATTATCTTGCAGCAAAGTAGCTTCGGAAAGCCAAGTAAAAATCTTTGATAGCGTTGTCTTTTAAGAGGTAGTTCTCATACGGATTTGTCTCAACAAGTGCAATATACTTTTAGCAATTATTTGTAAGTTAATCCCACAGCATTTAATTGTTTAAGTCAATTCCCTGTTGTACACAGGAGTGTGATAACAATTTTCACGACTTGCATGATAGAAAATTTGCAAATGCATAGGTATCGGCCCATAAGGGTACATAAAAGT
>T0185_R_0.017_L_1190
AGCAGAAACGGCGTGTGATTGCTGAAGACGACTCGAAGATCGTGTTTGAAACCTCGGAGGAGGTGACAGTTGTGCCCACATTCGATTCTATGAAGATAAGAGAGGATTTGCTTCGTGGAATCTACGCATACGGATTTGAGCGGCCTTCTGCAATTCAGCAGAGAGCAATTTTACCAATTGTCAAGGGGAGGGATGTAATAGCACAGGCTCAGTCTGGCACAGGCAAAACAGCAACATTTTCCATTTCTGCGCTTCAAGGAATTGACACCAAGGTACGAGAGACCCAGGTACTTGTTCTCTCTCCAACTAGAGAGCTTGCTGGACAGATTCAAAAGGTCATTTTGGCATTAGGTGACTATATGAGTATACAGTGTCATGCTTGCATTGGTGGGACTAACATTGGGGAAGACATCAGAAAGCTTGACTATGGGCAGCATATTGTGTCTGGTACACCAGGCAGAGTGTTTGATATGATTAAAAGGAGGCACTTGAGAACACGGGCAATCAAGTTATTGATCTTAGATGAAGCAGATGAGATGTTGAACAAAGGTTTTAAAGAGCAAATCTATGATGTATACCGATTTCTGCCTCCAGCAACACAGGTCGTCTTGGTCAGTGCAACGTTGCCTCACGAGATTCTTGAAATGACAAGCAAATTCATGACTGACCCTATTCGTATCTTAGTGAAACGTGATGAGTTGACTCTTGAAGGCATCAAACAGTTTTTCGTTGCTGTTGAACGCGAAGAGTGGAAATTTGACACACTCTGTGATTTGTATGATACCCTTACCATCACGCAGGCAGTTATATTTTGCAATACTAAACGAAAAGTCGATTGGTTAACAGAAAAAATGAGAGAGGCAAATTTTACGGTCTCGTCTATGCATGGTGACATGCCACAGAAAGAAAGGGAAGCAATCATGAAAGAATTCAGATCTGGAGGCACGAGAGTTTTAATTTCGACAGACCTATGGGCGAGAGGATTAGATGTCTCCCAAGTATCTCTCGTGATAAATTACGACCTTCCTAACAATCGAGAGTTGTACATTCACAGAATTGGACGCTCAGGGCGATTCGGACGTAAAGGTGTGGCGATTAATTTTGTGAAGAGTGACGACATCAGAATTCTGCGTGATATTGAGCAGTATTACAGTACACAGATCGACGAGATGCCCATGAATGTGGCTGAT
>T0186_R_0.0501_L_1182
TGCGACATTGCCAAATTGGTGCTGTGGACAGTTTGAGTTGTTGATGGACAGGTAACATTGGCTTTGGGAATCGCGTTGCATCAAATGTGCCAGTGTTCGAGGAATAAGTGAACTTGGAAATATGACTGCCGAAGTGGAGAACCCTATTCCCCTCTCAAAAGAGGAAACAAAAAAAGAAGATCCAAAAATAGAGGAAGTGACAGCCACATCTGACACTGATAGTGACACTGATGAGGAAGATATTCCTGACTTAGAAGAAGCTACAGACGATGTTGCTCAAACTTCAAACTCTTTTGCCGCTGCAGGCATTCAAGAGGAACCTGTTAGTAAGGCAAAACAGAGCAGAAGCGAGAAGAAAGCCAGGAAAGCAATGTCAAAACTTGGTCTAAAAAATGTATCTGGAGTCACACGGGTAACAATAAGAAAAGCAAAACATATACTGTTTGTAATAAGTAAACCAGATGTGTACAAAAGCCCTGCTGGAGACACATATATTGTGTTTGGTGAGGCTAAGATTGAAGATCTAAGCCAGCAGGCACAAGCACAGGCTGCTGAAAAGTTCACTCCAGCACCAGTAAATACACCAGCTGAAACTAAACCACAGCCAGTGGAAGCTGATGAATCAGAAGATGAGGAAGTTGATGCTGAGGGAATTGAAGAAAAGGATATTGAGTTAGTTATGCAACAAGCAAATGTATCCAGGAATAAGGCAATTAAGGCACTGAAAAAGAATGAAAGTGATATTGTCAATGCTATTATGGAATTAACAATGTGAACATCGTGATCCGTATGTTGACAATGTAAAGGCCATGATCTGAAACAGTCGAGATGTTAGCTCCAAAACATGCCATGGGATGCATTAGAGTACCAGACTTTCATAGACCGAGTTCTTGAAACGCTACCTGCCTTACTGTGCTGCCAAGGCAATCTAATGCATACAGACAATGGAAGAACATTTATATGTACTAGTGATTTTTGTTACATAACTTTCTTTGATACTTTATGTGGTCAGCACCATTATATGGCACCCCCTGTATTTAGGTTTTCACAATCAGGACAGTGCTGGAATCAACCTCTGGTACTGAATTCGGCCCTTTGGAATGTACTTAAATAGACAGTAACCTTTGTGAAAACTTGCTTCAGTGTTGCTGACACCAATCATTTCCACTGTAGATGTTTTCT
>T0187_R_0.0119_L_1180
CTGCGCACCAGAATCTCTTAAACCAACCGTTCTGAAAAAGTTTGGAAATTGGAACCATACTACAAGCAATCTTGGAAAGAGAGTACCTCATTTAATAGAGAGAGATGGCATTCTTTTAACAACTGCCTCTGTGGAACTTGGAGATTTTCCTGGCTCAATTGTATATGATGCAAAATCGAAAGCAACTTATCTACCAGGAATAAGAAATGATCCAAGGGTAGTAAGGATATGGATCCGAGAAGGTGGACATCGCAAGACTTGTAATGATTATAAACTTCATGGTCAGCAAAAGGGGCAACAAATCTTTTCAGATGGCATCTATCTAGTAGAAAAAGAACCAGCAGTGGTAATGCCTGTTTACTGTGATATGACATCTAACATTTCTGCTTGGACTTTAATTGTCACCAGTGACCATAATAATTGGAAACCAGATCAGGTTCTGGTCAGAAATGAGAATAAACCATCAATTGCAAACGACTATTCTATCCTAAAATGGACTGACAAGATGAAGAGCCTGTCCAACAAACGTACATTTCTTTACAAATTGGAGGCCAAGGAAAGAAATCGTTACGGTGGAGTATTTGAGGCTCCATACTATTACAGTTTTGTTGCCAAGAATAACTCTCAAACAAAAGTCAAGCTTCTTATTCAATACGATAAGTGGAGTTTTGACCATGGAGGAAGAATTAGACGACGGATGCCGTGGCTTGGGAATCCTACATATAAAAAGGCGCTGTTGACTACCGCTCAATCAGAACGATGGAGCTGGTGGGGCACAATCGTGTCAGGGAATACACAGTACCGTCCTGCACCCTATTTGAGCTCAGAGCTCTCGCATCCAGGTATCATCTGGTATTGGCTTAACGAAGATGACTGTAGAGCAGATCGTAAACCAGTCCATGGGAAATTCAGTGAATGGAGTACGTGGAGTCCTTGCTCATCGTACTGCGAAAGTGGAACAAGAGAAAGATTTCGTTTCTGTGATTCACCTACTCCAAGGTGCGGTGGTAGACCATGTGATGCATCCAAAGCAACTTATGAGAAAGAACAATGCAAAGGACAGTGCAAAGCATCAGAAGTACGGAGTCACGATGACAGATTCTGCATCCTCCCTGAAAAAGGAGGCTGCAATGTAACAGATGACACTTTCGTCGTTTGGAGAGAAGGAGAAGAAAACTGT
>T0188_R_0.0431_L_1175
CCAACCAATTCGTATTCATCAGAAATATAACCAACCTAAGGATCTCGAGGGGCAATAGCAAAGGCATTTCTAGCAATGGCTGGTCTAGACGCAGCATTCAACAAGCTCAAAGAAGCCAAAGATTGTCAATCTCTGCTAAAGAAGCACTTAACTGAAGAAGTGTTTCGCAAATTGAAAAATCTTAAGACAAGTCTAGGCTCCACTTTAATGGATGTTATCCAGTCTGGCGTCGAAAACCTGGACTCTGGAATAGGAGTCTATGCTCCAGATGCTGAGGCCTATGACACCTTTGCACCCTTGTTTGATCCAATCATAGACGAGTACCATAAGGGATTTCCACCCACAGCAAAACATCCAAAGAGTAATTTCGGTGACGTTAGCACTCTGACCAATGTTGACCCTGAAGGCCAATATGTTATTTCCACAAGGGTACGCTGTGGACGATCTGTTCAAGGATTTGCCTTTAATCCGTGCTTGACAGAAGAGAAGTATAAGGAGCTTGAGAATAAGATCGCTACTTCCTTAAAGAATTTGGACGGGGAACTCAAAGGCACCTACTACCCACTTACTGGAATGTCAAAAGAGGTCCAACAGCAGCTGATTGATGATCACTTCCTGTTCAAGGAAGGAGATAGGTTTCTCCAGTCGGCAAACGCTTGCCGATTTTGGCCAACAGGAAGAGGCATCTATCACAATGACAACAAAACATTTCTAGTGTGGGTGAATGAAGAGGACCATATGCGCATCATCTCCATGCAAAAAGGAGGAGATTTGGCACAGATTTATGGTAGGCTTGTCAAGGCTGTTAATGCCATTGAGAAACACGTTCCCTTCTCAGCTCATGAACGTTTTGGCTTCCTCACTTTCTGCCCCACTAATCTTGGTACTACATTGCGTGCATCTGTGCATATCAAAGTGCCAAACTTGGCCAAGGATCGCAGCAAGCTGGAGGCGCTAGCCGCTAAATATAACCTTCAGGTTCGCGGTACTCGAGGGGAGCACACAGAGGCCGAAGGTGGTATTTACGATATCTCTAACAAACGTAGAATGGGTCTGACTGAGTACCAGGCTGTCAAAGAAATGCATGATGGCATTTTGGAATTGATCAAGAAGGAAAAGGAACTTTCGTAATGCCTTAATACAAAAGATATGGAAAGAAATATAGTCACATAATA
>T0189_R_0.0165_L_1171
ACAACTTCTCCTGTACAACCAATTCCATATTTACACACATGCAATTTTGATCATGACATGTGTGACATGATTGTTGTGAGAGGACACTGGAATCGAAGCAAAAGATGGAGATGGATTCACACTGATCATACGACGGAAAAGGGTTATTTCCTTGCATCTGCATATAACCAGACCTCAATTCTTATGAGTAGCAAAATGCATTCCGATGGTTTTCCACGATGTTTGGAACTTTTCTTTAAGAAGGAAACTTTTACATCAGTGTGGCTTGGCTTTGTGACTAATTCTGGAATAATCCAATTGAAACAGAATAATGTAAAAGCTAACAAGAATGGCTGGCACCAAGCAATAGCATCAATTTCTATTCCTCCTGGAAAAGTGGGACGTTTTTTTATATACTCATCAAACACATTTGTCATTGATGATTTATCCATTACTCCTGGGTACTGCCCAGCTGTAAAGCAAATACCCTCACCAAGCATCTTAAGTTGTGGTTTTGAAAGAACCACATGTGCATGGTCACAGGCAACTGATGCTGACTTCAACTGGTATTTCAGACGTGGAAAGACCCCTTCACATCGTACTGGCCCATCACATAGTGCAACTGGCCCCAAAGACCAATACCTTTACATTGAGACATCATACCCCAGACGGAATGGTGATGTTGCTATACTTCGAAGTCCTGTTATTAATTCAGATCTGCCATACTGTATGAGATTTTATGTCAACACATATGGTGCCACAGTCAAAGAAATCAAGGTAGTAGTTCACACGGCTGATGGTAAACAGTATGTCATATATAGAGGAAAAAGAAGTTATAGAAATGCATGGATGCTGAGAAAATTAAACCTACCACCAAGGCACATTTACTATATTGAAATTGTTGCCACACGTGGAAGGTCTTATACTGGGGATATCTCAATAGATGAATTGCAGGTTACTCCAGGACCTTGCAGATCTTGAGTTTGCTCACAGCAAAGGCATGTACGTGAATGCATCAGTGAATATGCCCACCAGTCATGATCCTCTGAGAATAAACATTTTCATAATCAATTATTCTTATTGTTTTCAAAGTAGTTACTTGTCGCCAAGTTCTATGTAAATTCATCTGCAAGTCTAGTCTATTCTGGTCTTTGAAAGGGGATTTTTGATTTCTCACTTTTGGTATTAAAAG
>T0190_R_0.0568_L_1169
GTCTCACAGAAAATTCTCGGCTCCACGCCACGGCTCTCTTGGTTTCTTGCCCAGAAAGAGAAGCAAACGTCACCGTGGTAAGGTGAAATCGTGGCCAAAGGATGACCCTAGCCAAGACCCGCATCTTACAGCCTTTATCGGTTTTAAGGCCGGAATGACTCACATTGTGAGAGAAGTAGATCGTGCTGGGTCTAAAATGCACAAAAAAGAAGTAGTGGAAGGAGTTACCATAATTGAGTCACCACCAATGGTCATAGTTGGCCTTGTTGGTTATGTGGAAACGCCTCGTGGTCTACGCCAACTTACAACCATCTGGGCTGAACATCTCAGTGAAGAATGCAGGAGGAGATTCTACAAGAACTGGTGCAAGTCTAGAAAGAAGGCCTTTACCAAGGCAAGTAAGAAGTGGGGTGATGAAGAGGGAAAGAAGAGCATTGAAAAAGATCTGGAAAAAATGAAGAAGTACTGCAAAGTCATCCGAGTCATTGCCCATACTCAGCAAAAACTTGTGAAGCTGAGGCAGAAAAAAGCTCACATCATGGAAATTCAGATCAATGGTGGAACTATAGCAGACAAAGTTGAATGGGCTAAAAATCATCTTGAAAAAACTGTTTCAGTCCATGATATTTTTAAGCAGGATGAAATGATTGATGTTATCGGTGTAACGAAAGGCAAAGGCTTCAAAGGTGTCACATACCGATGGGGTACTAAAAAGTTACCCAGAAAGACTCATAAAGGGTTGAGAAAAGTAGCTTGTATTGGTGCCTGGCATCCTGCTCGTGTCCAGTTCTCTGTACCACGTGCTGGTCAGTATGGTTACCACCATCGTGTTGAAAGGAACAAGAAAGTGTACCGTGTTGGTCGTGGTATACATACAAAGGATGGAAAGGTGATCAAAAACAATGCCTCCACTGATTATGACTTGACAGAAAAGACCATAACTCCAATGGGAGGATTCCCCCACTATGGTGAAGTAAATGAAGACTTTGTGATGCTGAAGGGCTGTGTGGCTGGTGCAAGAAAGAGGGTCATTACTCTACGCAAGTCACTACTTACCCAGACAAGCAGAAAGGCTCTTGAGAAGATTACGTTGAAGTTCATCGATACATCATCCAAGTTTGGTCATGGTCGCTTCCAACATGCTGACGAAAAGCGAAGTTTCATGGGTC
>T0191_R_0.0102_L_1165
AGCATCAGAGGATATATATGTAGTATATTACGTCAACGGTAACAGATACAGATTCGATGTACCTCGAAGAAGTACAGTAAACAAAATTATCAAAGACGTAACAGCCGATGTTCCAGATATCATTCGGTTTAGAGCCTACAGTGCAGGAACACACAGATTAATCAATATTGATGGGAAGGAGTTCTTGGAAGTAAGACCGTCTCTGAAGACAACGAAATCGCGTGCTTATATCCTGGAGCTTGATATGGGTGGTGCAGACACTCAGTCATATTTTGCAGACCTAACTGTCTTCAATCCACGGGTGCAGTCGGCTATCGTAAAGTACTTATATAATGGCAATGAATTTGTGTTTCCCGTTTCGTCTAAGGATTATACTAATGAGATCGTTATATGTCGAAACTACTCCGCTGTTACGCCAGTTATCTTTAAAGCGTACGATAAAATGACTGGACAGCAACTGCAATTAAACAACAGAGATGCATACGTTTTATCACCGTCTCTTAGAAGTTCAAAGGCTATTGTGTACATTAGTAATATTGAAGTAGAGCAGCCCGACATGCGGAAGACCTACTATCTTCACATGACTGTCTATAATAATGGTGGTCAAAATGCAGTCGTAAAATATTCCATCAAAAACCAAGCAAAGGAGTTCCTTGTACCAGCAAAAGGCTATGGTTTTCAGATTATTACTCTAAAGTCAATATCTGCACCGGAACCAATATCATTCAGAGCTTTTGATGCTAAGTCAGGTGCTTCACTTCCCCTCAATGGACAGGATTCTCCCTCATTTGCCTTTTCAACAGATGAGAAGAAGCGCGAAACTGCTTCAATCGGTGCATCGAAGCCCACAAACGGTCAAGTTTATTACATAAGCTTAAAAGTAATAAATGAAAGGCAAAGACTTGGAATTATTAAGTATCAAATAAATGATAATGAAAGACAATTTAATGTGCCTGCCAATGGAATTGCAAAGCAGGATATTATGCTGCAGTCGTCCAGGACTCCACCAAAAGTTTCATTTTGGGCTTATGACCAGGATGGCTCGACAGCATTGCTGATGGACAACAAAAATAAATTTTCAATTTTACCAACACTTCAGAAAGTGGTTACAACGATCTACATCAGAGATGGTGCCTCTAATTCGGCGAAAACGTATTACGTCACT
>T0192_R_0.016_L_1155
CCTGGTGAATTGGTTCTTGAAATTAATGGAAAACATGTCGCTGGATATACACAAACTGATGCTATATCTCTGATCAAGCAAAGCGACCAATACTTGCAGTTAGTGACCGTTCTGCCAGGAGCTGGGATTACTAGAGATCTTCGGAAGTATCTTGGAACTCGCTTTCCTCGTGGATCTGTGGATCATCAACTGCAGCAAACAATAAGGGATAACTTATATATGCGAACTGTGCCATGCACTACACGTCCACCACGAGAAGGTGAAGTCGCTGGCGTAGATTATGAATTTCTGAGTGTCAAAGAGTACCTGGAATTAGAACGATCCGGAAAATTGTTGGAGAGCGGATACTACGAAGGCAATTATTATGGAACACCGAAACCCCCGAAACAGCCAATGACTCCAGGAACGGGAACGATAAGAAGAACCAAAAACCGCTCAAGCAAGTCAAGTATGGCTAACATGGAGCGACGAAAACAACCGGACACATCAGAACTTGGACGATTGCCTGATCATTGGGAGATAGCATATACACGAGATGGCGAACCATACTATGTTGATATGAAAACAGGGAAAACTCAATGGGAAGATCCTCGTAAGACCATGGTACAAAAGGAAAATATTAGTCCTAATACAAATCAGACTGACAATGCAGAAAGTGACAATGAATTACCTCATGGTTGGGAAAAAGTCGAGGATCAGAAATATGGCACTTATTATATCGACCACATCAACCGGCGGACTCAATATGAAAAACCAGTTGACACCAAAAGAAGAAAAACAAGTCGTGGTGGGCAATCTGCCAGGGATGTAGATGAAAGACCAGAGACGGATCGTGCATTCAATGCAGAACATTTGAAAGGCGAAACCTTTCGTGTTGGACTGCGTAAGGGGCCTAAGGGATTTGGATTCACTATAGTTGGTGGAGAGCGACCAGGAGAGATGCTGCAAATTAACAATATAGTACGTGGTGGAGTGGCTGACCTAAACGGGCAACTCAGAACAGGGGATACTATAGTTCGACTGAATGGACGTAATGTATTGCAGTGGACTCATCAGGATATTGTGAGGTTTTTGCAGACCGCAAGGGTAGGAGAGTTGGTAGAAGTTGATATCATTCGTGGCAATCCTTTGCCTTTTGATCCTAATGACCCTGGA
>T0193_R_0.0273_L_1153
TGCCAGCGGTGGAACCCATGTGTTCCCTGTTAAACTGACTTTAGATTCTCCTGATTTCACTATACACACACCAGAAGTTGGCATAACTATAATCAACTAGAAATTATCACTATGAATTATACAGGTTTACTGCTAATCGCCTTTCTCGCGTCTTGTCAAGCGGAGGGAGAGAAAAAGAAAGAAGATGAGAATGTGTTAAAGTATAAAAGGCCAGAGGTATCTGGGTTTGCATATATTGCAGAACCATTCCACGAGAAATCAGAATTTGATCAGCACTGGATTGCATCACAAGCAAAAAAAGACGGTGTTGATTCTGCCATTTCCAAGTATGATGGACAGTGGGCGATTGAAGAAGCTTCTGAAAACCCATTAACGGGAGACCAAGGTTTAGTACTTAAGACGCAAGCAAAGCATCATGCTGTAGCAACACTCTTACCTACCAAGTTTGAATTTAAAGATCAACCTCTCATTTTACAGTATGAAGTAAAATTTCAGAATGCTCTTGAATGTGGTGGTGCCTATGTCAAACTTCTCTCTGATTCACCTGATTTAGATTTAGAACAATTTACTGACAAGACTGGGTACACCATTATGTTTGGCCCAGACAAATGTGGTGAAAGTAGTAAGTTACATTTTATATTCCGGCATAAAAATCCAGTGACGGGAAAATTTGAAGAAAAGCACGCAAAAAAGCCAACTGGCGAGTTTGCTAAAATCTTTGATGACAAAAAGACTCACTTGGTGACACTTGTGGTTCGCCCTGATGGCTCATTCGACATTTTGGTTGATAAAACATCTGTCAATTCTGGGAATTTATTGACTGATATGGATCCACCAGTTAATCCACCTCAGGAAATCGACGATCCTAATGATAAGAAACCTGACGACTGGGACGAGAGAGAAAGGATACCTGACGCAAATGCAAAAAAGCCTGATGACTGGGATGAAGACGCACCAAAACAGATTCCTGATGCCAACGCCAAGAAACCAGAAGGTTGGCTTGACGATGCCCCAGAGTATGTTCCAGACCCCAATGCTAAGAAACCAGCGGATTGGGATGACGAAGAAGATGGCGAATGGGAGGCACCACAGATACAGAATCCTGCTTGTACAGATGTTGGTTGTGGGGAATGGAAACCACCTTTGACTGATA
>T0194_R_0.0219_L_1148
AGGCCAACTTGTGAGGAGGTGAAGTTTTTGAACTGCGTCAGTATGTTTCGAAAGCCTTTAAGCTTAAAGCAGCCGCTAAATTTATTGAGACATTTTGCTGCATCCAGAAATGCATCCACACTGGTCCTTGTTGAACACAATGATGAACAGCTAACACCAATCACACTCCATGCTATCACTGCAGCCAAGAAATTTGGAGGGGATGTAACTTGTCTGATTGCTGGATCAAATTGTGCTCCGATCGTAGAGGAGGTAAGCAAAGTTGAGGGAATCAGTAAAATCTTAGTTGCACAACACGAGTCTTACAAAGGTTTCCTGCCAGAGAGAATATCACCTCTGGTATTACAGACGCATGATCAGTTTAAATTTACACATATTGTTGCTGGCTCATCAGCATTCGGAAAGAGTATTCTTCCAAGAGCTGCTGCTAAACTGGATGTTGCCCCTTTGTCAGATGTAATTGAAATTAAAGGAGAGGATACCTTTGTGCGAACTATTTACGCAGGAAATGCAGTAACCACCGTAAAGTCAAACGATCCAGTAAAACTCATGACAGTGCGTGGTACAGCATTTGAGGCTGCAGCAGTTGGAACTGGGAGTGCCAACAAAGAGGATGTTGGAGCTGTTGATTTCAAAGAAGATTTATCTGCATGGGAAAGCCAAGAGTTAAGTGTTAGTGACAGACCTGAGCTCACAAGTGCAAAAGTGGTTATAAGTGGAGGCAGGGGTTTGAAATCTGGAGATAACTTTAAGCTGCTTTATGATCTTGCTGACAAAATGAATGCTGCGGTTGGTGCATCGCGTGCTGCTGTTGATGCTGGCTATGTTCCAAATGATATGCGAGTGGGACAGACGGGAAAGATGGTGGCACCCGAATTATACATTGCAGTTGGCATCTCTGGGGCAATTCAGCACCTTGCAGGCATGAAAGACAGTAAAACCATTGTTGCCATCAACAAGGACGCAGAAGCACCAATTTTTCAAGTGGCTGACTACGGATTGGTCGGTGATTTGTTCAAGGTTGTGCCTGAAATGATCGAGAACATTAAGTAATGGAGGCAGATGAAAGCAAACGTATGAATCAACTAATTCTTAACCTGGACTGCTTACGCTTTGTTAGAATGTTAATTTATTAACTTGTGAAAATT
>T0195_R_0.0242_L_1146
GCCCCGAGGAACAAGAAACCACCTACCGCATTAGTGTGTATACTGGCGACCTCCTTGATGCCGATACAAGGGCCGATGTTTTTATTAAACTGTTTGGTGAATATGGTAACAGTGAACAATTACCACTGAAGCAGTCAGAGACAAAAAGGAAAAAGTTCTTGCCAGATCAAGTGGATTTATTTACATTTCGTAATCAACCTTGGCTTGGAAAGATTAACAAGATTCGTGTGTGGCATGACAATGAAGGGACCAACCCAGCTTGGTATCTAAGCAGTGTTTATGTTTTGGATGTTCTGTCAGGAAGAATTTATTGCTTTGTCTTTGATACTTGGCTAAGTAAGGAAAGTGGAGCCATTTTAGGTGAAATTCCTGTCACTGCCATGTCACTACGCAAAGATCTACCATTTGATATTCTTAGCAAGAAACATCGTGCAACCGAGATTGATTGGCTGGTTGATTCGTTTACACCTGCACCAGTGGATGAGGAGAAGATGCATTGGGCCGAGTGCATTAGTGCAGTGGATGATGCTACACAAGTCCTTGATGAAGTTGAATGTATGTTGAAGAGTCCTGTGCTTGCAGGAAAGGACTTTGAGGATTTCACAAAACAAGATCAACAGTTAAAGGAGATCGAAACTCGTATGGATCGGCTGAATCCAGCCTTGGATAATCTTGCAATTCTGCGTGAAAGATGCCTATCCGAGTGCAACGAGGAGGAGTTACAGTCAATCGATAAATCCCTTGATACACTTCGCACTCGTTGGAATGCTGTCACATTGGAATTTAAGAACAGATTTGGACAGTATGAGAAATCTGTCGCCGTCTGGAGACAATTTCATAACGATGTACGCGCTTTAACTATCTGGTTGACGACAGCTGAGGAAAAGTTGGGTAATACAAGAGATGCTTCAGGAGAGATAATTGAATCTGCTGCTGAAGCAGAACAACAGTTTTTGGAGGATGGTCTCTCCGACAAAGAATCACAATTCAACACAGTGACGGTTCTAGGAGACGAAATTTTGGCTCAGTCCTCCGAGCCAGATGCCGGCGCACTTCGGGAGCGATTGCAAACTATATCTATGAGATGGAATACTGTAGCCAGTGAAACCAGTATAAGAAAGGAGAGGTTATCAGCTCGAAATCAAG
>T0196_R_0.0641_L_1146
CCCAGGTAGACATATCCTACATTGCGCAAAGACTTTTGCAAAAAGCAGGAAACAGTATCCTTACAAATTCGATACTAAAGGTTATCAGTTGAAGTCGGGTACGACAATGAAAGGGTTGCTCCTTAAAGTCAGATGGCGACTTCAAAGATATTCATATGTTATCTTGCAGTGGCACTATTCTCGTCTTTGTGCAGTAAGAGTGATGCCCTCTGCCTAATACACAGTCGAAGGATAAGAAAGTTTAATCACTGCCAGGTCACCTTCTGTTGGAGAGGAATTCTACAAAAAATTGATGGACCCAAGAGCACTGACTGTCAGGATTTCCATCTAAATAAATTTGGAACAACTTGTATACACAATTCTAATAGCTTCAAAAGTGGAACTGTTGTGCAAAGGATCAGTTATGACGAGTTCGTTTTCTGTGACAATGGAGAGTTTAAAAAATTTAAGTATAGACAGATGCACTTGCGAACTAATATATCTTCATTTGGGGCATCAATACTAGCCTACAGCTTTTCGATCTGAATGCTGATCTTCTTCGGAACTTTGACATATTGGTACTTATTGTTAGATGCAACTGTCTTGTTGTAGGTTTAACTAGATCAATAGTTAAAATTAAATCAAGAACAGAGTACACAACTGAAGAATAACAGCAATATTTCTAATTTTTAACACTGCAATTTTTCCTCGGATAGTAGATGGCAAACTGACAAGGCACAGACATCTTTTTCTTTTGGAAGATAGAATGTTTGGTTTCTTTACAATATTTATCATTTATTATGCTTCTGTCTTTGGGTCTATATTTTTTTGAGAAAAGGAGCAAAAATGACGCCGTTTACTCGTAAATTAAGCAGTTGCGTATATTGATTTTTTTTCACTAAAAATGGAAATATAACAAAACCCTGAACGAATGATAAATCAATTATCTTAATGATAGAGACCTATAAAAAATAAAGGAGCAAATTGAAGAAATAATTACTTAACACAAGGATTACTTAAGCTTAAATTTTTATAGCGCGGATAGCAAAGATAGCACGGAGCGTGTATAAAAGTGTCATAAGTTGTACACAGTGATCTGTAATAAATTGCATTGTAAAGTAGTTAACACCAAATAATAATTATTCATAATATTGTCTTAAAAGGAGA
>T0197_R_0.0172_L_1142
CGACGCGGAAAGATAGCAATAGTTGTATGTATTTCTTTCAACGAAGCGGGAGTTCCTGTTCGTTTAGCACGGTATTATGGCGGCGTCTGTAAATCAGGACGATTCACTGTACCCTATAGCAGTTCTGATCGATGAGTTAAGAAATGAAGATGTCCAGCTGCGTTTGAATTCAATACGTAAACTTTCCACTATTGCACTGGCATTAGGAGTAGAGAGAACAAGAAGTGAATTGATTCCTTTTCTGACTGACACAATATATGACGAAGATGAAGTCCTTTTGGCATTAGCAGAGCAGCTTGGTAATTTTACGCCATTGGTTGGAGGTTCTGAATTTGTACATTGTTTATTGCCACCACTGGAAAGCTTGGCGACAGTTGAAGAAACTGTGGTCAGAGATAAGGCAGTGGAATCATTACGTGGAATTGCAGCAGAACATTCGTTACAAGATCTGGAAACACATTTTATACCTTTAGTCAAACGTTTGGCTGGAGGGGATTGGTTCACGTCTCGCACATCCTCTTGTGGCTTGTTTGCAGTTGCATATCAACGTGTGAGTGCAAACACTAAAAGTGACCTCCGAAGTTCTTTTAAAACTTTATGCTGTGATGACACACCAATGGGTAGAAGGGCTGCTGCCTCAAAACTGGGAGAATTCGCAAAGACAGTTGAAATCGAGTTTGTAAAGTCTGACCTTATGCCGATGTTCAATAACTTAGCTAACGACGAACAGGACTTTGTAAGGCTGTTGGCAGTTGAAGCGTGCGTCAGCATAGCGGCACTGCTTCCTCTAAGCGACAAAGAACAGTTAATAGTTCAACCACTTCGAAATGCTGCACAGGACAAGTCTTGGAGAGTACGCTATATGGTTGCTGACAAAATTGTTGAGCTACAGAAGTCTGTTGGACAAGAGATTACAAAAAGTATTCTTGTGTCTGCCTACGGTAATTTGTTAAAGGATGCAGAGGCAGAGGTCAAGACTGCTGCAGCTCATAAAGTTAAAGATTTTTGTGACAATATGTCAAAAGATTCCAGAGAAGAAACGATTATGTCGACCCTATTACCGTGTGTTAAGGACTTAGCAGTGGACCCTAACATGCATGTCAAATCGGCTTTGGCTGGTGTCATCATGGGACTTGCACCAA
>T0198_R_0.0914_L_1139
CTGTTGTATGCTCTACTCGGTGCGTTGTGAAGGCGGCGGCCATTTTTGTTATTAACCTGCTTGTGTTCCTGGTGCCTCCGTAGGTCCTTGTGTTAGCTTATTTGAAATAAAACGCTTTGCATAGTTTGACACTTGTCAGAAGAAATCATCCAAGATGTTATCCAACCTAAAAGCCAGACTTCAACAGATTCAGGATAGTATTGACCAGGCAGAGGAGCGTGAGCAGGAGGCCAAACATAATATTCGAGAGGCCCAGTCAAGGCTGGAGAAAGCCGAAGATGAGGGAGCCAGTGTTAAGAGAAGGATACAGCTTCTCCAAAACGAATTGGAAGTAGCCACCAAGAGGTATGACGAAGCTGCCTCAAAGCTTGAAAAGGTTGAGGAAAATCAGCAGAATAGTGAAGCTAAACGTAAGGAGCTTGAAAGTAATGAGGAAGAAGGAGACGAGCTGATGCAAACCACGGAAGGTAAAGTAAAAGATGCCCTTCTTCTACTGGAGGAAAACGAAATCAATCTTGTGGAGTCAAAGCGCAGGTTAGTGGTCTTACGTCGAGACTTGGCCAGGACCGTGGAAAAAGCTGACACCGCTGAGAGGAGGATTGATGTTCTTGAGTCTACTATCGAATCTGCGGGAGAGAATTTGAAAGTGCTGGAGGAGAAAGAGGGAGAAATCACTGAGCGAGAACCACTAAACGAAGACAAGATTGCTTTCCTAGAAAGTCAGTTAAAGGAAACGGAGGTCTTAGCCGAGGCTGCCGAAAGACAAGTCAGTGTTTTGGAGAGGAATATCTTTGAAACCAATGGAGAGCTTCAAACCTGGATTGAAAAGCGTAAAGGCGTCGAATCAGACATGGAGAAAATTGACCAGTTAGGAGAAGATCTTTGCGTTTAATGACTTGCATGGTACGGTTTAAATACTCATGGTAGCCTTGTCACTGTAAGTTGTGATGAAGCTCTTTTCTTTCCCTCTCTTGAATAGGTAGTTTACGCAGACATCATTACTAAAAGATTTATTTTTGCTTTGCTTTGGTAAATCGATTTATCTTTATCTCCATGCATGGAAATAACCACTTTGTTGAACTAATTCCCAACTTTTATCTCACTGTAATTGTATCTAGCTGACAGAAAGGAGTAACAGA
>T0199_R_0.0201_L_1135
GTGCCTTATTATATTAGGTATTGTTTAATGTACTCATTTCACGAAGTTACTGTTTGGTTGTGAGTGCAATGGAGCAGAATCATAGTGTTTTGTAGTGAGTGTCAGGTGATGTTTGTTTTGTTAGTTCATCCCTCTACAACACTTTGATAAATTCTGTTTTAAACATTTGTCAACTGATGAGCATCATCTGGTTTCAATGTAATCAGCTTTTTGTCTTGGTATTAAATGTACCAATTCTTCACTGTAATTGTGTTATTGTGATTATTCTGTCACTGCTTCATTGGCCTGACCTTTATCGATATACACTTAGTCTTTTTGATTTAGCACATCGAAATAATTGCATTTGAAGGAGTTTTTTGATGGTTTTTTTGGTGATGGTAGTATTTGCTTTCTTTGTGTATATATGTAGTAAGTTGTTTGCACAAGGTAACAACAGTTTTCTGTTTCGTGATATCATATTTTCTGTTGACCCTTGTCAGTGAGCAACCTTGAACCACAATTTGTCACCAAGTGGTCTTGCATACAAGTTGATGCTAACACATGGGATGCCAAACATATAGTCAATATTAACTTTAATGTGATGGACAGAGAAAAGATGATAACACCTTTTGTTGTGTCATTCGTTGTGTTTGTTGTAGATTAGATTTAAGTGACTCTGGGGGTATATCTGTAGTCTTAATGCATTGTAGGATATTCACTGCATTTCACATTTCATCATTCACACTAAGTTTTGTACGATAGTAGATGTAAGAGCAAGTGGTTTTAATGTTATTTCTGAATGGTAATTTTTAAATGTATTTTGATACCTTGATACGAATCTATTCACTGTTAAAGACTTTTATCTGTACATCGGGTAAGCTTGATAGCAGTTATGGCTAGAGATCGTGGTGGTTGAAGCTCGTGATTCCAAGTGACTTTAAGTGATATTGGTGACTTTGTGATTTTGTTTGATATTAACAGCTGTAAACTCTTTGATCATTGATGAACTAAAATCATTGATGTTTTAGTCTGAACAAGTTATCTTTTGTTGTCTTAGAGCCATGGTATCTGTTGACTGTTATGTTCTTGATACATCTTTTTGGTCCACGATAAAATAGATCAGTTTGTCAGGGTCTGTCTGTCTATCTGTTTGTCT
>T0200_R_0.0177_L_1132
TGGTTCTTGACCAGCTACGTTGCAATGGTGTGTTGGAAGGAATCCGTATTTGCAGGCAAGGTTTTCCAAACAGAATCCTGTTTCAGGAATTCAGACAAAGGTATGAAATTTTAACACCTGGACTTGTCCCAAAAGGATTCATGGACGGAAGAAAAGCAACAAAGCAGATCGTTGAAGGAATGGAACTTGATCCTAACTGTTACAAAATTGGGCAGTCAAAAATCTTCTTCCGCGCCGGAGTTCTCGCGCAGTTGGAAGAAGATAGAGATTTGAAACTGACAGAGATCATCACAGTTTTCCAGGCTTTCTGCCGCGGAAAGATTGCAAGAGCCAATTACAAAAAGCGCATTCAACAGTTGTCTGCAATTCGTGTTATTCAGTGGAATGGAAGAAGCTATCTGAAGCTGAGGAACTGGCAGTGGTGGAGGTTATTTACTAAAGTAAAACCTCTTCTTAACGTTACAAGACAAGAAGAAGAACTCCATGCTCGAGAGGATGAGTTACACAAGCTTAAAGACAGATTTGAGAAGGTCGATGTTGATCTGAAAGATTTGACAAAGAAATACGAGCAGACGTTGGATGAGAAAAATACGCTTGCAGAGCAACTACAAGCTGAAATCGAGCTGTGTCAAGAAGCAGAGGAGGCACGTAATCGGTTAACATCGAAAAAGAATGAATTAGAAGACATAATCAGCGATATGGAAGCAAAATTGTCGGAAGAAGAAGAAAAAGTGCAAAAGTTCATCGAAGAAAAGAAGAAACTACAAGCTAGTATCCAGGAGCTGGAGGACAGTCTCGAGGATGAGGAAACACAAAGACAGAAGCTTCAGTTGGAGAAAGTTCAAGTGGAAGCTAAACTGAAAAAGACCGAGGAAGATCTACTACAAGTCGAGGATTCAAACTCTAAACTTCAACGTGAGAAAAAGTCACTGGAAGACAAGATCGGAGAAATATCTGCTCATTTGGCTGATGAAGAAGATAAGGGAAAGGGACTTGCCAAGCAAAAAGCAAAACAGGATGCAATTATACAAGACTTGGAGGATCAAGTGTCGAAGGGAGAAAAACAAAGACATGATGTTGAGAAGGATAAACGAAAATTGGAGCAAGAGTTGGCCGACCTTAGGAACCAGTT
>T0201_R_0.0276_L_1132
ATGCTGAAGGAGGCGAACGCTACTTTGAAAGTGGACATCAAGGTTGCTGTGACTAATGGGACCGTGCAAGGCTACAAAGCAGTTGATCAGTTCAATGTTATGCCTGGTACCGTACTTTTAGCAGTCACCCTGCAATCATGGCCCTTTTGTGGCACACAAAACATTGCAAAATGTAAAAGTGATAACGGTACGGTGGTCAATGGTAAATATCTGGATCTCAAGTTGCAGTTTGGTCAAGATATCACCTTTAAGAAAGTCACAAGTGGATATAAATCGGACCAAGTGATGCTTCAACTTGCTGCCAAGTCTGCTGTTGATGCCAATGTAAAAGATACGCCAGGTTATCCTAAAGTCATGGGCAAAGATATTCACATTCGCTTCTTCAAGTTTATGAATGCTGAGAAAGCCCAATTCAAGTACATTCAATTGGATGTTTACGACAAGAAGACCAGCGGAGCTGACAATATGATGCATGTGGCCGCAATCACTCTCTCGTCCACATTCCTAGCCTTAATTGTTGGACTGATTCTGTAAACAGCATTACTCTGTGCTAAGGGTCTTAGGGGACCATGATCGGGCATCAGAAAGTCTTTGTAAACTTGACACTGTAACTTTGAACACATCACCAGCTGGTTTTCACTACCCAAACGTATCATAAGACAAATTATCTTTATTTAGTCGCATAGGATAGCACGTTACTTCAATGTCTATTAATAAAAGATTGACCCTATCAATTGATACAGGCGTTAGTGGTGATGCACGTTAGTTCCTGACAAAAACCGTATGGGATTTTGTATCTCACTATTACGATATCACAGTCTATCATCCAGCAATAGTCTTCCAATGACACATTTTGACTGGTTTTTCGTTCAGCAATAACCAAGACACCTATAATCAGAGTGTGATCTATACATTTAACAACAAGCACACTATTGGCCTTTCATATTTTTATTGCTGATTTGTGATCATGTATGCGAATATGATAAGAGGATTTCATGTTGATCTTTTCAAACATTTCCGTAGCTTTTATCGACGGTCATTACTTAAAGAAGCCTTCACAAGGAAGTTAGGATGTTTTGTTTTTTGTACCAAGTACGGTTAATGAGTTCGATTATTTAAAGCGTACCATATT
>T0202_R_0.0154_L_1131
CCGCCTTGTCCAAAGCAAGTGCAGAGGATCTGGTCGAAGCAGCTGCACAAATGGGAATGAACAGTTATCTCACACAATCTCAAGTTCATGCCGTGAAATCAGGAAACAAACCGGAAGTAGTCACATTGACGAAGGCAACTAAATTTCGCAAATTGACAAAGCCAGTGGAAGAATCCGATCATTATCTGGACACAGAACTTTTATTGGACACGATAAGGAAAGATGATCCTGAAATAATAGCAATTGCCATCAACAATTTGACACTTCTCGATATATCAGTCCATGAGAAGATAGCCGAATGCTTAAAAGCAAATAAAACATTGAAATTTTTCTCGGTCGCTAATTCCAACGTCAACGATTTTGCGGTGAAATTTTATGCAGATGTCATAACAAAAAATACAACCTTGGAATCTATAAATTTAGAATCAAACTATATCACGCCTATTGGAATGCGACCACTCTTAGCTTCGTTGGGGAAAAATACATCACTACGTGAGGTATTACTCGAAAACCAGCGTTCAAAACTAGGACAGAAGTGTGAGCTGGAAATCGCAAACGCTTTAAATGGAAATGATAGTATATTAAATTTTGGACTGAGTTTTGAGTCTGCTGGCCCAAGAGGAACTGTTTCAAAAATCCTTTTGAGGAATAATGACAGACTCAGGGAAGCCCGAAAGAAAGGTGCCACCGCTTACAAGTTACCAGAGGCAAGGAAAGCAGCGCTGGCTTACCTCAACAAGATGGGGTCCCCTCCTTGGATAAAGGCAAAGGTTGCTACTGAGATGCCAAATAAAATGCAATTAAAGGCAGCAATGTCAAATCTCAAACGAGTACCTGAAGGACAAAGGTCACCACGAGTGGCATCTCCCGAGCGCATCAGAACGGATGAAGAGACGAACGGAGATGTGCCAAGATCCAGGAGACGCGGAACAGATGAAGCTGCAGAAGATGAAGAAGACGACTCGAGAGGGAGAAGACGTCGACGCGGAAGAGCAGAAGATGAGGATGCAGCTAAGAACGACAGTGAAGGAAGGAGAGGAAGAGGGAAAGATCCATTTGATGATGATGCACCAGCCAAAAAGAAAGAAGAAAAAAAGAAGGTATCTTTGGAGACTCAGGAACCAGCAAGTA
>T0203_R_0.013_L_1130
GCAACAGCACAAATTGTTGAAAGTAATCAAGAAGAAGCTGGTACGCAAGGCACTTGACATGTTTAAGAAGATATCTGATGCTGATTATATCGAGAAATTCTGGAAGGAATACAGTACAAACATTAAACTTGGTGTTATCGAGGACCATTCAAACAGAACTCGTCTTGCCAAACTCCTTCGCTTTTTCTCTTCCAACTCTCCCGACAAATTTACAAGTCTGGCCGATTATGTCAGCCGTATGAAGGAGAAACAAGAATCCATCTACTTCATGGCTGGTTCAAGCCGAAGTGAAGTTGAAAAATCACCATTTGTGGAGAAACTGCTTGCTAAAGGTTATGAAGTGTTGTATCTCACAGAGCCAGTTGATGAGTATTGTGTCCAGAGTTTGCCTGAATTTGAGGGGAAAAAATTCCAAAATGTTGCCAAGGAAGGATTGACGATGGGTGAAGAGACTGACAAACAGAAAAAGAAGAAAGAGGCCTTGGAGAAAGAATTTGAGCCTCTTTTGAAATGGTTGAAGGACGAGGCATTAAAGGATGAGATAGAAAAGGCCACTGTATCACAACGATTGACAGAGTCGCCATGTGCTTTAGTTGCTAGTTCTTATGGTTGGTCTGGTAACATGGAAAGGATCATGCAATCGCAGGCATATGCTAAGAGCAAGGATCCATCTCAAAGTTTTTATGCAACACAGAAGAAGACTCTAGAAATGAACCCTTACCATCCTCTTGTTAAAGAATTGTTGAAACGAGTATCTGAGGATAAAGCTGACAAGACAGCTGCTGATCTTGCCCGTGTGTTGTTTGAAACAGCAACACTCAGATCTGGTTACACCGTCAAGAATTCGCTTGACTTTGCTGGACGAATTGAACGTATGCTTCGCTTGAGTATGGGTGTAGACTTGGATGCTAAAGTGGAACCAGATGAGGATGAAGAGGAAGAGGAAAAAGCAGAGGAGCCAGAGGAAGTAAAAGCGGATGAAGATGAAGAGAAAGGAGAGGAAGGAGACAAGAAAGAAAGTGAGGAGTCACAGGAAGGAGATGCTGAAAGCAAAGAGAAAACGGACGAAAAGACAAACGAATCGACAGAGGATAAAAAGGAAGATGAAGTTGAGGGTGAGTCAAAAGAAG
>T0204_R_0.0145_L_1130
GCCGCCCCTAGTGGGTTATATATGATCAATTTAGTGACCGAATCTGAAGGGTGGACGAAAATTGCTGCAGCGCAAGAAAAGGAAATTCAAGTACAATATCCAGTTATGCCAAGTGATCGAAAGGTCGCACTGGCGAAGGTCAGCGAAACAACGTTTATGTTGTCCTGGAAGAAAGCGATCATGGAAAGCGAAACGAAAAATTCCGCCGGTAAAATGCGGTATTGTGTTTTGGTAACCAAGAGAGGTGCGGTTTCTAATTTCTGTACCGCGTTAAGCCTCTTGAAAGCCTCAAAAGACGATGTTTTTCAGTTTGAGTGTTTTTATAGCCGCAGTTATTTCTTCTTGAGCAAGCCTTTGTCTGGCATGGCGAAATTTTACGCTACTGTTTTCGCCATTCATCCATACTCAAACAAAACGTTAGCTTACGACTCAGTGGCATTGTCTCCTTCCCATAGGGCTGAAGAAAGAGTACTCAAAGACAGTAGCATAGTGAATGGGAAAATACGACGAGGCAAGGGATATAATGTTTTTCATTACAAGAATTCATTTCCGGCTGATATTAAATTTTCACTAGTAGCTTGTGATTCGCCGGTGACTTTCTGCCTGGCTTTCAATGGCAAGGTTGTTCGCTGTCAGGAGATATCACAGGCAGTAGACACCTTTGTCGTGAGGAGAGCAGCCGCCGGGAAGTACATTATCACTCTGACCGCAAGTAAGAAGAAAAGTACGCAATTTCGACTCTTTGCCACCTCATTAGGGCACCGTCAGCCCTTCCCCAACCTCCCACCCGGTCGCGTTATCAGGGAGTGGCCCCTCCTCCGTACATGTAACAGTGTTACACTGGCGTGGATTGAAGTGCACGGAAAGCAGCAGTACTGCCTGTTTATCAAGCGGGTGGGATCAACAGACTCCTTCCGAAAGAAAGGTCTTTGCGCACGAGCTCAGGACAGCCCCGCTACGGAAAACGTGTCATGCATTTACAAGCGGCTGCATAAACGAGAGAAGATGGTGTTTACAAAGACAATAAAAAATTTGCAACCATGCACTAAATATGAATTTGTCGTTCGAGTGAAGAAAATACGAGCTGCAGAAGCGCTCATGTACAAACCGATTAGAGTCGTTACAAAGTG
>T0205_R_0.0377_L_1129
GTGGAACTACAAAGCTGTTGGCTTGTATCAAACCTTTATTTCATTTGGCCAAGAAGTATTGTGGCATGGACAAAGTTTTGAATGTTTTCTATTCACGAAGGATCTATTTGAGGCCAGGAACAGCATTCAGGGCATCAGACATTCCAAGAAGAGGTCAAAATTTTGAAAGATATCTTTCCAAATGGGTCAGCCTATGTTCTTGGACAGACCAGAGGTGAAGAATGGTATCTTTTTACTGTTGACAATGCAGCAGAACCTTTAAATCAGCCTGATGTCACTTTGGAGATTTTAATGTCTGATCTAGACGAAAGGACAATGGGACAGTTTACCAAGGCTTGTTATTCAAAGTCTGAAGAGATGACCAAGGCAACTGGTATTGCTGACCTGATCCCAGAGTCTTCACATGATGGTCTTGCGTTTGATCCATGTGGCTACTCCATGAATGGGTTGTTGGGAAATGCCTATCATACAATTCACATTACCCCACAACCAGAATGTTCTTATGTGAGCTTTGAGACAAACTTGCAGCTTGAAGACTACAGTGGTCTTGTCCGGAAAGTGTTAAGGACATTCAAACCAGGGAGGTTCATCATTACGCTATTTGCAAGTAAGTTTGCCCCGTGTGGAGCTTCTCGCACAGCAATGGAGAGCTTAAATTTAAGCGGTTTCCAGTGTGTTGACCGTGAGCATTCCTCCTTCAACAACTATACCCTTTCCTATGGTTACTTCCAGGCTATTCGCTAATACTTATTTTAGCTCGTGTGGTGTGAACCTTGTGCTATACGTGAAGTTAGAGGTTTATTACTTTTTTCGTTTTCATGTTTGATTTTTATTATTTGCACCGAGTTGTGATGTAAACTGTAACAGATTATTGTAGCATCTCTTTTGCAATAAGGTCACCAGAATGTTTTTTTGATGAACTGTATCAAAACTAGTATTGTATCTACAATGTATGTTTGATCATTAAAGACAGTATGCATGTAACACTAAGCACTGGACGTGTCGTTTCCGTTTTTGCACTTTGGCAAGTGCCTAAGCATGTAACTGGATGTTGTATTCCTAGTATATCTACATTAAGATCGCTGTGAAGCTGTCTTGATTAAAATGTGTTGTTTTTGAATCTTTAATT
>T0206_R_0.0136_L_1125
ACAGGATCGGAGGTTACACCATTTCCAGGAATAGAGGTTGATGAAGACACAATCGTCTCGTCAACGGGAGCCCTCTCGCTAAATAAAGTTCCTGAACGTATGGTGCTAATTGGAGCTGGTGTTATAGGACTTGAATTGGGATCTGTCTGGCAGCGTTTGGGTACAAAAGTGACAGCCGTTGAATTCTTGGATAATATAGGTGGTGTTGGAATCGATTTAGAAATAGCAAAGAACTTACAGCGAACACTGCAGAAACTTGGAATAAAATTTAAGCTTGGCCATAAAGTGACAGCTGCTGCTCGACTGGAATCAGGAGCAATCAACGTTAGTGTGGAGAAAGTGAAAGATGCCAAGAAGAAAGAAGAGATTGAATGTGACACTGTGCTTGTATGCATTGGCAGAAGACCATTTACAACAAACTTAGGACTGGAGGACCTCGGCATTGAGAAAGATGACAGAGGACGTGTGGCTGTCAATGAGCGATTTCAAACTAATGTACCAACTGTTTATGCTATCGGTGACTGTATCCATGGGCCAATGCTGGCACATAAAGCAGAAGACGAAGGAATCATCTGTGTTGAAGGCATTGCAGGCTCAGCAGTTCATATCGACTACAACTGTGTTCCTTCGGTTATTTACACACACCCGGAGGTGGCCTGGGTAGGCAAAAGCGAGGAAATGTTAAAAGAAGAGGGTATTCCGTACAAGATTGGCAAGTTCCCTCTGTCGGCCAACAGTCGCGCCAAAACAAACGCAGACACAGATGGCATCGTTAAAGTCCTGAGTCACAAGGAGACAGACAGGTTATTGGGTGCTCATATAGTGGCCTCAACAGCTGGGGAGTTAATCAATGAGGCCGCTTTAGCCATGGAGTATGGAGCATCGGCCGAGGATGTTGCTCGCGTTTGCCATGCTCATCCGACTGTTTCAGAAGCATTCAGAGAAGCAAATCTGATGGCATACTCTGGCAAAGCCATCAATTTTTAATTCTGTTTACATACGAATCTGTTCTATTGTCAGTGGGAAGCACGCATCGTGGAGTCATCCTCATTAAATACTTTTATAGACGAACAATTGGCAAATGCCATTGTCACATCCCGCTATATTTCAGCTGTGATGCGCTGA
>T0207_R_0.0155_L_1124
CCTGACAGTGAGAAATCCAATATCATTCGTATTGAAGGGAGCCCAGAAGGGGTAGTTGCTGCCAAGTTTGAATTACTCCAGATGGCATCCAAAATGGAAAATGAAAAGTCAAGAGATATTATCATTGAGCAAAGGTTTCATCGTAACATTATCGGCACAAAAGGGGATAAGATTCGTGAGATCAGGGAAAAATTTAACGACGTTCAAATTTCGGTTCCGGATTCTGACAAGAAAAGCGATGTTGTTACTATTCGTGGGCCGAAAGTGGATGTTGATAAATGCTATGCTTACCTGAAGAAAATGGCGGCCGAGCTGGTGGCTGCGAACTACCGATTAGAGGTACCAGTGTTTAAGAAATTCCACCGAAATGTGATCGGTAAGGGTGGTAACACTATTCGTAAAATTAAAGAGGAGACTAACACCACGATTGAAATACCAACTGAAAACAGTGATAGTGATGCCATCGTTATTACCGGATATAAGGAACAGGTGGAAGCAGCACGTGACCGGATTTTGAGCATCCAGAACGAGCTGGCCAATGTGACGTCGACCGAAATCACAATACCGCACAAAGTACATACATCCTTGATTGGTGCCAAGGGAAGATTGATTCGCTCCATAATGGAAGAAAGTGGTGATGTGCAGGTTCATTTCCCACCAGAGGGATCCAATAGCGATAAAGTGACCATTAAAGGACCAAAAGAAGAAGTGCAGAAAGTCAAGGATCAATTAATGGAGTTGGCCAATGAACGCCTTGTTAACAGTTTTTCTGCCGAGATCCGCGCCAAACCAGAGCATCATCGTTTTCTCATTGGTCGAGGCGGTGTCAACATACGGAAGATCCGTGAAAGCACAGGCGTTCGTGTGATCTTTCCTGGACCCCAAGATGCTGCACAAGACGTGATCACCATTCTTGGCAAAGAAGATGCCGTTGCGGCTGCCAAAACAGAACTGATGGCACGCATTAAGGAATTGGACACCATCGTCGAAGGTGAAGTAGAAGTTCATCCAAAGCACCATCGACATTTCATTGCGCGTCGTGCTCAAGTGTTACGCGAAATGTCGGAGGAAAACGGAGGTGTTATTGTTAGTTTCCCCCGAAGTGACAGCCAGTCAAGCCGTGT
>T0208_R_0.0651_L_1122
CCCGCATTGTAAAGAACGTTATCGTGAAAACAGTTGAGATGAGCAAGGACTATGCAGAAGAGATGAAGGAAATTTTGGAAGAAACCAGAGTATTTTTGTTGCCTCTTACGAATTTTATGCGAAAGCTGAGAACATCCACATACATGCATTACTCTCCTTTAGTAAGAAAGGCGATGGGTATAGTGAAGGGAAAGATCGCTAACATGTACAAGCCTTTCAAAGTCATGACCGAGAACTATATTCGTGCCGTGTCTGAGTTCACAACGCCTCTTGTGAGACCTGTTCCTAAGATGGTTAGAGAAATCCTGAGGCAGATTGGAGATGTTCGTATTCTTGAGAAAGAAATTGCTGCTGTCTTGGATGAAACTTTCTTGGATGTTTCATACATCCTCACTGATTGGTTCAAATACGTCAAAGAAACAGTCAGCAGGAGTCTGTATAGGGGGAAAGACATCGTTGCTAAGATGTCCAAGATGACTGCTGAGGAAGTCGTAGACAAAGTATTCGAGATGATAGTCAATACCGTTGGAGAGGCAATCAAGAAAGTTCCCTCACTTCCAGACAAACAAAAGATAAAGTTGGCTGTGCGTAAGCTATTGCGAGAGTTCTATTTCATCAAAGCAGCAGAGCTGATGGATCGTGTAACTCAGGCATCTTTTGAGGATGTTGTTGAAATGACGGCGAAAAGAATTGCAATAGTGACAAGTGAAGTAGCTAGTGTTGCATCTCAGCTTGCTAACCTTGATCTCTTAACACCGATGCTGACTGCATGGAAGGAAGCAGATGTCATTAACCATTTGGATAAGTTTGGAGTGAATGCTAAGGTTTCATCATTAATCGCAAGTGCGAAGCAAAAGAACCTGACGGAAGTGTTGTTAGTAACAGCCAAGAGAAGCAAGAACGCTGCCATTGCCATGTACGAGAAAGCGATTGCCAGCTTTCAAGAGTATTTGAAATTGTTACGAACAATTTATGGTTATATCAGAGACATTCCAAAGAAAGACTTTGAAACATTTTATGGGGAAGTGGAATCAGTTCTTGAGAGCAGTAGGGCAAAGATATGGAGTACATTAAAGAAGAACTACCGCAGCAGTTACGAGAAGATTGAGAAGATTTATTACA
>T0209_R_0.0146_L_1120
TGGTGTGATAGCATTTGACCCATCATGACTGAGGCAAAGCCAAAGAGACTGTGTATAATTGGAGCAGGACCCAGTGGTTTAAGCGTACTGTATCATTTCGCAAGATACGAGAAGGAAGGGATGAAACTGCCTGAAATTGTTTGTTATGAAAAACAAGAAGTCTGGGGTGGACTATGGAACTTTACGTGGAGAACAGGGCTTGATCAATATGGCGAAAAAGTACACGGGAGTATGTACAAATATCTTTGGTCCAATGGACCTAAAGAATGTTTGGAATTTCCGGATTACACATTCGAGAAACATTTTGGGCGACCAATTCCATCATTCCCTCCCAGAGAAGTTCTCAGAGATTACTTAAAAGGACGATTTCATCAATATGATATCTTCAAATGGATAACGTATCGGAAAGTCGTGAAAAATGTTCAGTACAACCCTGACACAGACAAATTTTGTGTTCAGGTAAAGGATCTGGAAAAGAATAAAATGCTAGATTGTGAATATTTTGACTATGTCATCGCAGCAAATGGGCATTTTAGTACTCCAGTTGTGCCAGCTTATCCTGGTCTTGATGAATTTCCTGGTCGAGTCATGCACACCCACGATTTCCGTAATGCGTCCGAGTTCGCTGGGAGAAAGCTGTTAATCGTAGGGTCAAGTTATTCAGCGGAGGATGTGGCTCTCCAATGCCTGAAATACGGGTCTGATTCTATTATCATAAGCTGGAGGTCACAACCACTGGGTTTCAATTGGCCAAAAGGGATTGAAGAACGCCCCTTGCTAACAGGAATTCAGGGGAAAAAAGTTTCTTTCATAGATGGAACTTCGGCAGAGGTTGATGCAGTTATATTTGCCACAGGGTATCAGTACAGTTATGAGTTCCTTCCTAATGATCTTCATCTTGACTGCAAAAAGAATTCCCTCTACCCACCAAACCTTTACAAGGGAATGATATGGTTGAATGGTGGTAACAACAAACTTTATTATGTAGGAGCACAAGACCAGTACTATACTTTTACGATGTTTGATATTCAAGCACTTTGGGTGGTTCAAACTTTGCTTGGTAAAATAAAACTACCATCGCAAGAACGCATGCGCCAAGATGAAGAAATATGGTCCAAAA
>T0210_R_0.0183_L_1119
TAAAGCCAACAGATTACAAGCTTTTCAAGAGTTTCCTTGATCTGGGTGCTGGCCTCAGTGTTGGCCTTAGCGGTTTAGCAGCTGGTTTTGCCATAGGAATTGTTGGCGACGCTGGTGTACGAGGGACAGCACAGCAACCACGTCTGTTTGTGGGCATGATTCTGATTCTCATTTTTGCTGAAGTCTTGGGATTGTATGGTTTGATTGTAGCACCAATGTTAACAACAAGACAGTAAAGAGTTGGCAGCCATGACATGACTTAAAATCATCAGTAAAGAGGACTAAATCTGAATAAAAGCTGGTAGCTCGACTTTGGTATAAGAATTTGAACAGTGTTAACACTCTACTACATGGTTTCTCAAGCTATCTTTACATCACCGTGTTTGTGATTTTGACCTTGACTGACAAAGAATTGCTCTTTATTCTCACGGAAATTGAACCTTGAAATTGCATTTGTCCTATGGATCATTACTGCCTGTAAACAGCAAACAGCAGAACTCGTTTTTGGTCGAGCAGTAGCTATAGACAGTACATATTGCCTTTTGCATCTGATTAGATGATATAATGAATCAATTTCACCAATTTTTTTCTTCTTGATGATTTGATATAGACTTGCCTGTTTCAACGAAAAATTAAAACTTGTGCAGATTTTCCCTGGTAGACACTTTAAGATTGCTGTGTCTTGTACTTTGTTTGATGTAATATGAGTAAGGTGTATGTGAAATGGGGATAAAGATGGGGCCTTCTGTACATGCTTTTAATTTCTGATTGGTATGGTAATCACGCTGGTTGTTTTGTTGTCAATTGTATTTGAGTTTCTGTGTTAAGTGAGTAAAATTCGTGAAGAAGTTACCTTATTATAGGCTAGTACCTAAATGCATCTTATAGCAAAGGAAGTTGTGTCCTGTGGAGAAAGTATAGTACGATGCCGGTAGGAAATAGTCGCCTATGCCTACACTTGACTTAACCTTGTCTCGTTAACCTTGTTTATTTGCACCAAATCTAGTTTGTGCTATACATCATATTATATGTTCTTTTCCATTGCACACCACATCCACCACCCCATTTTGTGTCACAATCTATGGACTTAGCATGGTTGCTGTTAGGCTGTCTTCAAGA
>T0211_R_0.011_L_1118
GCTGGCCGAATTAACAACAAACATCGAAGATTTTGTTTTCATGAACTTGAAACAAGTGGTGGTCAAAAATAAAGGAACAGCAGTTTCGTATAATGGAACTGCAAATCCCGTTTATCATTCTTCTCAGAACAATCACGTCAAAGACAGAGTGGTTATTGATTTCGGATATCTTCAGTGCAATTCACATACGGATAACGAATTGGAAATTGAATTTAAGATGGAAGTTCTTGACCATCCTCTGTTAGTTAATGGTTCAAAACATTGGATGGGCGTTGGTCTTCAAGCTGGCTACCGTGTTCTATGGGTGGAGCAACAGGCTATGAATGTAGCAAAACGAGAACCCACTTTATCCTTGGAACTTACGAGTCCTAATATCTCGACTGTCAGTCGTTTCTACATCAATGACGTCATAACGGTGACGTATAAAATTAATCACACCAACACATCAACAGCTGATCCTTACAACATCAACATGGTTTGTAAGTTGACTAACCTCAAACCAAGCGCCAACTTGAAGAGCAGGTCCGACGGCAATTATGATGTAACACTGAGTGGGACCACAGTATTAAATAGTCCAAGTTTAGGCACACAAGGAATTGGTACGTTTAACGTTGTTGTCCCACAAACTATTACACCACTGGTGGAGCTCGGAGTTCAATGCAATATGACGTATACGAATGTAGTGTCTAAACCAAAAAGACCTTCTGAAGCAGAACTCAAGCCTGCCCCATTGGTTGGAACACCATCTATTGTACTCAGTCTTCTACACCAGACAAACAACAATGTCCGCCCTGGTGAAAAAAGGACATTCTCTTTGAAGATTTTGTTAACAAAAATGATAAGTCCTCTTGTTATTGAGCTTGTGATGCCAACAGCCCATAATGAATCCATCTTTACCATAGCAGCAGTTAACAAGGCAATTATTGGCAGTAAAATCACGGGTTACAATGCCTCTGCTGTTCCTGTTTTAAACCCAGGTGAACTATATCCAGAAGATCACTCTACTGCAGTCTACGACTTAGGAGTAGCAAGCAACATCAATGGAAATACGAATACAGATGATAATATGATACAACTCACATTTGATGTTTATGTCAATGACAATAAAAATATCAAGG
>T0212_R_0.0176_L_1115
GCAAAAGCTGCTGCAGTACCTCAGGAAAGGCTGAAGACATTCTCCATTTACCGCTGGGACCCTGATAAGCCTGGAGATAAACCACGCATGCAAGATTATGAAGTAGATTTGAACAGCTGTGGACCTATGGTGTTGGATGCTTTAATTAAGATAAAGAATGAAATTGATCCCACTCTTACTTTCAGGAGGTCATGTCGAGAAGGAATTTGTGGTTCTTGTGCAATGAACATTGGTGGTTTGAATACTTTGGCCTGTATTAACAAAATTGATACCAACCTTAAGAAAAGAACAAAAATCTACCCCTTACCTCACATGTACGTTGTCAAGGATCTTGTACCGGATATGTCAAATTTCTATGAGCAATATCGGTCTATAGAACCCTACCTCAAAAAGAAATCACCAACTCCTGAAGGAGTCGAAAATCTTCAAACAGTTGCACAGAGGAAACGGCTGGATGGGTTGTATGAGTGCATTCTTTGTGCTTGTTGCAGTACATCCTGCCCAAGTTATTGGTGGAATTCTGATAAGTACTTAGGACCAGCAGTCCTAATGCAGGCTTATCGATGGATGGCAGACAGCAGGGATGAGTACCTGGATGAACGACTGGAGAAGCTTGAGAATCCATTCTCCATGTATCGTTGCCACACTATCATGAATTGCACGAAAACATGCCCCAAGGGTTTGAATCCAGGCAAAGCAATTGCGGAGATAAAGAAATTGATGGTCTCTTACAAAGAGAAAAAGGCCGTTAAAGCAGCTGCATAACAATGCGGATGTAACTGGACATTATCGAATTGTGTCGCACAAAATTTATTTATACACTGTAGAATTCTAATTATGGTGCCTTCATGCAGATGAGGTACATTGATTTTGACGTATTAATGTTACATAACACTCATCACTGACATATGTAATGAATGAAGTGAACCCATGTCATATGATAGAATCGCTTGAGATGTCTTAACAATGTAAGTTGGAATTATACGTGTACTGTTTTTGGACAGGAACGATGATTGTATCACAGGTTGTTAATCGTGTTTATTTTTTAAGGGAATCACTTGAAACATCTTGCCCCAATCGGAACATAACACTTCTGTTGTGTCCAAAGTCTGACG
>T0213_R_0.0121_L_1112
GCAGAGAACACTATCTGTTGTTCGAGAGTTAATTTCTAGTTCGCTGATGACCGAAAAGAATTCGCGACCCAAGAAATTAATTTTGTTTGTTGATAACACGGCTGTTACGGAAGGCTCAAAATTTTCAGCAGAGGCCAATTGGTTACATGAAAATAATATTGAGGTTATCGTTATTGGCTTGGGCAAGCATCTCAACCAAAGCGTACTTCGTCGTCTTACAACACGGAAAAACCAGTTATTCTTCCCGGAATCACTGGATGAATTGAACTTGCATGTAGAGCGCGTGTTACAAGCCACAAAACCAGATGGCTGTCAAAGTACAGTCTGCAACTTTTATTCTAACTGTGTCACAAGGAAAGTCGGGAGCGGGGAGTGCGTTTGCCCATTATGTCAAAACGAATATGCGCCAGTCTGTGGTGACGATGGTAAAACATATGCCTCGGTTTGTCATCTGAAGGCATCAGCGTGTAAAAAGAAGGAAACGATCAAAGTTGCAAAGAAGGAACCGTGTGGTGTTTCCACATTATTTGACCTCGCATTTGCCATTGATTCATCATTTGATGTTAGTGAAGATACCTTTGAGAAAATGAAAGACTTCGTGATAGCAGCTTTGCAATCGCATAAGATACAACCCTCCAAAACACATGTCGGCTTAATGGCATACGGTAATGATGCCCGCTTACTTCTACCGTTCACGGATGGTAAAGATATGGAAAGTATCACAAAAACAGTTAAAAAGGCAGTTAAAATAGGAGGGCAAAGAAATGTGGAGAAGGCACTTCGTTTCGCAGATCAGGTGATCTTTTCTTCTCCGCATGGAATGCGTAGTGGAACACCAAAGATGCTTGTGGTGTTGATCGCTGGAAAAGGTCTGCCTGGTTCAGTGGAAGGTATTGCAAGAACAGAAAAAGTATTGACAAAAAGGGGAATTAAAATTCTTTACTTACCCATTGGAAGGAAAACAACGGCAGAGGAATTGACCAAGTTTGTATCAAATACTTCTGAAATAATTGTGGTGCCGAGCGAAAACGAGTTGAATAAAGCCCTCGATGAAGTGGAAACAGTTACATCGAAAGTAGTGAAAGGAGACCCTCTCGTTCTGGATCTTGCTA
>T0214_R_0.0104_L_1108
CAGGCCGGAGAAGCGAGAAGACTCAAGGATTACTGTGTAAACAGTAAAAGGCTAATGAAGTTTTATATGATATTATCAACTTAAATAGAAAAAGAGATAAGGTAGCAAAATCACCGGTCCTTTTCATTGTGGGCGACTTTGAGGTGCACATATTCCGATGAAGAACATCGAAAGTCTACGTCTTCTGCAAGGAGTCGTACTCTTTGTTCAAATCTTACCTTTAATATGGCAAAAGACAGGCGCTACAAGTCTTGACGTTGGAGACATATTTGGAGGCGAACTGAATTTTCGACGACCGGAGAATGAGGCGAGTGCCACAGAGGTGAAGAAGCAGAATTCAAGATGTTTTATAAACCACAGCCCTCTCATCCCTGGAATTTGTTACAGTGCATTAAAGAAAGCACTGAATTCACAAGCCTTAGAGGAAAATGATAAATCCTGTCATGAGATGCTTAGCATCCTGCACAAAGCCTGTGAGTCAGGTTCAAGTGCAGCAAAAAAGCGAGCCGAGGTGCTTAAAATTGCAGAGATGCTGTGTGACAAGCAGACTATCACAAAAATATATGGTTCCTCACCTGACAATTGTGAGGGTGCAGGTTACACCTACAAAGTTAGTCAAATTAAAGACAAGATTGCAAAGGGAAGATGTGAGAGAATTACGACAGCAGGATGTCCATCTACTGCTAATTTTTTCAAGACTAAGGAGGATTGTGAAGCACAATGTCTTGTTCAAGGAGCTGCTGAAGAACAATATGATGTCAAAACATCTGATGCATTGTCTTCATTGAGGAATTTATTGGATGAAACAAACAAGGTGGAATCAAAGCGAGCATTATGCAATCCGCCATGCTTAAACAATGGAATGTGTGAGAATGGAAAGTGTAAATGCACTGTCTTATACTCCGGACCACAGTGTCAAACACCAATTTGCACCAAACCATGTCAAAATGGTGGAACTTGTTCAGATCCAGCCCTTAATATTTGCAACTGCACACAAGGATGGGCAGGAGACACATGCACTAGACCTATATGCAGGACAGCATTGTATTGTAAAAATGGGGGAACATGCACTGGCTGGGATACATGTGATTGCCCAACTGGCTACTTT
>T0215_R_0.0135_L_1105
GCACCAAGAGATCACATTGAGATGGAAGGAGGGTCTAAAGTTGACTGTCCCTGCATTATTATATACACTACAAAACAACCTACTCTATATCGCTCTCACTAACTTGGATGCAGCCACTTACCAGGTCACTTACCAACTGAAAATTTTAACCACTGCCTTGTTCTCTGTATCCATGTTACATAAACGCTTGAATCCTTTAAAGTGGATATCATTAGTTGTGCTGATGGCTGGAGTGGCTCTTGTACAGATGTCTGACAGTAGCAAAACAGCTCAAGTGAAAAGTTATTCAAGTTCTGCTCAACTAATTGGCTTGATGGCTGTCCTTGTTGCTTGTTTTTCAAGTGGTTTTGCTGGTGTTTATTTTGAAAAACTCTTAAAAGGAAGCACAATATCACTCTGGATGAGAAATATTCACCTTGCATTCTATGGAATTGTCTTTGGCCTGACTGGTGTAATTTACAATGACTGGGAAGCAGTGAAAACTGCAGGCTTTTTTCAAGGATACACCTCACTGGTGTGGTTTGTCGTTATTTTACAGGCATTTGGAGGACTCATTGTTGCAGCTGTTGTCAAGTATGCAGACAACATCTTGAAAGGATTTGCAACATCTGTGTCCATTGTACTTTCCTCAATTATCTCCTATTATGTTATTGGTGATTTTGCTCCAAGCATGTTTTTCATGGTTGGTGCAGGACTCGTCCTTTTAGCAACCTATCTCTACAGCCTGCCTGCATAGTGTTGTATTGAATTCCCAGCAGTGTATTTGTTGCTATCAACACTAAAACCATTTTCTCCATAACTATTATTAAACACTATTTTTATATGCTTACTTTTGCGTATTTTGTGGTTAGAAATGACTTGTAGTCAACTGAAGACTGTGACAAATAATATTTTATATTACTCGCCAAACCATGAAATAATGAGTCGACATCGGTAGGGAATATAATGAGTGACATGTAATGAGTATATATCATTCCTGGTAAGGCCCTTTATTTCCTTAGAAAATTATGGACCTAGTGTAGTTAGTCCCTAGCAAACTTTGCTTTTATTTATATTCAAAGCTGGGCTTGCTTATTTTTAGACATTGTATACGTCGCAAGCGAAC
>T0216_R_0.0126_L_1102
[truncated: 2,053,652 more chars]
