# Supplementary material for: Firing the Sting: Chemically Induced Discharge of Cnidae Reveals Novel Proteins and Peptides from Box Jellyfish (Chironex fleckeri) Venom
Source: Toxins (Basel). 2015 Mar 18;7(3):936–50. doi: 10.3390/toxins7030936 (PMC4379534; doi:10.3390/toxins7030936)
Supplement: Supplementary file 1 [file toxins-07-00936-s001.zip › New folder/toxins-76019-Table S1.xlsx]

## Sheet: BLAST2GO Annotation
Seq. Name	Seq. Description	Seq. Length	#Hits	min. eValue	mean Similarity	#GOs	GOs	Enzyme Codes	InterProScan
T0000_R_0.0586_L_7745	dystonin isoform x1	7745	20	1.39244e-75	0.421	3	C:cytoskeleton; F:protein binding; P:single-organism cellular process	-	Coil (COILS); Coil (COILS); Coil (COILS); Coil (COILS); Coil (COILS); Coil (COILS); Coil (COILS); Coil (COILS); Coil (COILS); Coil (COILS); Coil (COILS); Coil (COILS); Coil (COILS); IPR018159 (SMART); G3DSA:1.20.58.60 (GENE3D); G3DSA:1.20.58.60 (GENE3D); IPR002017 (PFAM); G3DSA:1.20.58.60 (GENE3D); G3DSA:1.20.58.60 (GENE3D); G3DSA:1.20.58.60 (GENE3D); PTHR11915:SF253 (PANTHER); PTHR11915 (PANTHER…
T0001_R_0.0594_L_7743	apolipoprotein b-100-like	7743	6	2.51528e-62	0.4233	0	-		Coil (COILS); Coil (COILS); Coil (COILS); IPR009454 (PFAM); IPR015819 (SUPERFAMILY)
T0002_R_0.1782_L_7647	protein	7647	20	5.01956e-105	0.5135	7	F:peptidase inhibitor activity; C:extracellular region; P:negative regulation of peptidase activity; F:extracellular matrix structural constituent; C:collagen; F:calcium ion binding; P:neuropeptide signaling pathway		PR00453 (PRINTS); IPR000885 (SMART); IPR008197 (SMART); IPR002035 (SMART); IPR002035 (G3DSA:3.40.50.GENE3D); IPR002035 (G3DSA:3.40.50.GENE3D); IPR008197 (PFAM); IPR002035 (G3DSA:3.40.50.GENE3D); IPR008160 (PFAM); IPR002035 (PFAM); IPR000885 (PFAM); IPR008197 (G3DSA:4.10.75.GENE3D); PTHR24023 (PANTHER); SIGNAL_PEPTIDE_N_REGION (PHOBIUS); NON_CYTOPLASMIC_DOMAIN (PHOBIUS); SIGNAL_PEPTIDE (PHOBIUS); …
T0003_R_0.5176_L_6808	golgi-associated plant pathogenesis-related protein 1	6808	20	8.03815e-44	0.656	5	C:extracellular region; C:Golgi apparatus; C:membrane; P:positive regulation of cellular process; P:regulation of multicellular organismal process	-	TRANSMEMBRANE (PHOBIUS); CYTOPLASMIC_DOMAIN (PHOBIUS); NON_CYTOPLASMIC_DOMAIN (PHOBIUS); TRANSMEMBRANE (PHOBIUS); TRANSMEMBRANE (PHOBIUS); TRANSMEMBRANE (PHOBIUS); TRANSMEMBRANE (PHOBIUS); NON_CYTOPLASMIC_DOMAIN (PHOBIUS); NON_CYTOPLASMIC_DOMAIN (PHOBIUS); NON_CYTOPLASMIC_DOMAIN (PHOBIUS); CYTOPLASMIC_DOMAIN (PHOBIUS); TRANSMEMBRANE (PHOBIUS); CYTOPLASMIC_DOMAIN (PHOBIUS); TRANSMEMBRANE (PHOBIUS)…
T0004_R_0.0413_L_5589	replication-associated protein a	5589	20	0	0.993	10	C:viral capsid; F:DNA binding; F:DNA ligase (ATP) activity; F:endonuclease activity; F:ATP binding; F:metal ion binding; P:DNA replication; P:DNA ligation; P:viral entry into host cell; P:nucleic acid phosphodiester bond hydrolysis	EC:6.5.1.1	IPR003514 (G3DSA:2.60.169.GENE3D); IPR003514 (PFAM); IPR016184 (SUPERFAMILY)
T0005_R_0.0497_L_5583	capsid protein f	5583	20	0	0.9885	5	C:host cell cytoplasm; C:T=1 icosahedral viral capsid; F:structural molecule activity; P:DNA replication; P:viral entry into host cell	-	IPR008766 (PFAM)
T0006_R_0.0623_L_4970	major antigen-like	4970	11	0	0.4973	5	F:odorant binding; F:olfactory receptor activity; P:sensory perception of smell; C:membrane; P:detection of chemical stimulus involved in sensory perception of smell		Coil (COILS); Coil (COILS); Coil (COILS); Coil (COILS); Coil (COILS); Coil (COILS); Coil (COILS); Coil (COILS); Coil (COILS); Coil (COILS); Coil (COILS); Coil (COILS); Coil (COILS); Coil (COILS); Coil (COILS); Coil (COILS); G3DSA:1.20.1170.10 (GENE3D); G3DSA:1.20.5.170 (GENE3D); SSF57997 (SUPERFAMILY); SSF57997 (SUPERFAMILY); SSF57997 (SUPERFAMILY); SSF57997 (SUPERFAMILY); SSF57997 (SUPERFAMILY)
T0007_R_0.2653_L_4793	collagen type i alpha 1	4793	20	1.23028e-70	0.5865	5	C:cytoplasm; P:regulation of ossification; P:fin regeneration; P:fin morphogenesis; P:pectoral fin development	-	no IPS match
T0008_R_0.4268_L_4738	collagen alpha-1 partial	4738	20	7.44623e-79	0.563	5	C:extracellular region; P:single-organism cellular process; P:system development; P:regulation of biological process; P:response to stimulus	-	IPR008197 (SMART); IPR000885 (SMART); IPR000885 (PFAM); IPR008197 (G3DSA:4.10.75.GENE3D); IPR008197 (PFAM); IPR008160 (PFAM); PTHR24023 (PANTHER); SIGNAL_PEPTIDE (PHOBIUS); SIGNAL_PEPTIDE_N_REGION (PHOBIUS); NON_CYTOPLASMIC_DOMAIN (PHOBIUS); SIGNAL_PEPTIDE_H_REGION (PHOBIUS); SIGNAL_PEPTIDE_C_REGION (PHOBIUS); IPR008197 (PROSITE_PROFILES); IPR000885 (PROSITE_PROFILES); SignalP-noTM (SIGNALP_GRAM_…
T0009_R_0.2596_L_4646	PREDICTED: uncharacterized protein LOC102347739 isoform X2	4646	20	0	0.494	6	C:cytoplasm; F:calcium ion binding; P:cell adhesion; F:glycolipid transporter activity; F:glycolipid binding; P:glycolipid transport		IPR006585 (SMART); IPR000421 (PFAM); IPR008979 (G3DSA:2.60.120.GENE3D); PTHR19277 (PANTHER); SIGNAL_PEPTIDE_N_REGION (PHOBIUS); SIGNAL_PEPTIDE_C_REGION (PHOBIUS); SIGNAL_PEPTIDE (PHOBIUS); SIGNAL_PEPTIDE_H_REGION (PHOBIUS); NON_CYTOPLASMIC_DOMAIN (PHOBIUS); SignalP-noTM (SIGNALP_EUK); SignalP-TM (SIGNALP_GRAM_POSITIVE); IPR008979 (SUPERFAMILY); IPR008979 (SUPERFAMILY); IPR008979 (SUPERFAMILY); IP…
T0010_R_0.1019_L_4335	myosin heavy chain	4335	20	0	0.7175	5	C:cytoplasm; C:myosin complex; F:nucleotide binding; F:protein binding; F:anion binding	-	Coil (COILS); Coil (COILS); G3DSA:1.20.5.340 (GENE3D); IPR002928 (PFAM); PTHR13140 (PANTHER); PTHR13140:SF358 (PANTHER); SSF90257 (SUPERFAMILY)
T0011_R_0.0838_L_3988	apolipophorin precursor	3988	20	1.47178e-108	0.4485	9	F:lipid binding; P:lipid transport; F:lipid transporter activity; P:Wnt receptor signaling pathway; C:extracellular region; P:transport; P:regulation of transcription, DNA-dependent; F:sequence-specific DNA binding; F:sequence-specific DNA binding transcription factor activity		Coil (COILS); Coil (COILS); IPR001846 (SMART); IPR001846 (PFAM); PTHR23361 (PANTHER); PTHR23361:SF13 (PANTHER); IPR001846 (PROSITE_PROFILES)
T0012_R_0.0544_L_3923	kinesin k39	3923	20	0	0.4695	22	F:odorant binding; F:olfactory receptor activity; P:sensory perception of smell; C:membrane; P:detection of chemical stimulus involved in sensory perception of smell; C:integral to membrane; F:signal transducer activity; P:signal transduction; P:oxidation-reduction process; F:oxidoreductase activity, acting on paired donors, with incorporation or reduction of molecular oxygen; F:heme binding; F:i…		Coil (COILS); Coil (COILS); Coil (COILS); Coil (COILS); Coil (COILS); Coil (COILS); Coil (COILS); Coil (COILS); Coil (COILS); Coil (COILS); Coil (COILS); Coil (COILS); Coil (COILS); Coil (COILS); Coil (COILS); G3DSA:1.20.5.340 (GENE3D); PTHR13140 (PANTHER); PTHR13140:SF364 (PANTHER); SSF57997 (SUPERFAMILY); SSF57997 (SUPERFAMILY); SSF57997 (SUPERFAMILY); SSF57997 (SUPERFAMILY); SSF90257 (SUPERFAM…
T0013_R_0.0569_L_3895	kinesin k39	3895	12	3.8547e-149	0.4525	20	P:oxidation-reduction process; F:oxidoreductase activity, acting on paired donors, with incorporation or reduction of molecular oxygen; F:heme binding; F:iron ion binding; F:odorant binding; F:olfactory receptor activity; P:sensory perception of smell; C:membrane; P:detection of chemical stimulus involved in sensory perception of smell; C:integral to membrane; F:signal transducer activity; P:sign…		no IPS match
T0014_R_0.0477_L_3875	short isoform i	3875	20	9.56366e-28	0.439	8	C:cytoskeleton; F:protein binding; P:anatomical structure morphogenesis; P:cellular component organization; P:organ development; P:generation of neurons; P:regulation of cellular process; P:regulation of cellular component organization	-	Coil (COILS); Coil (COILS); Coil (COILS); Coil (COILS); Coil (COILS); Coil (COILS); Coil (COILS); Coil (COILS); IPR018159 (SMART); IPR002017 (PFAM); G3DSA:1.20.58.60 (GENE3D); G3DSA:1.20.58.60 (GENE3D); G3DSA:1.20.58.60 (GENE3D); G3DSA:1.20.58.60 (GENE3D); G3DSA:1.20.58.60 (GENE3D); SSF46966 (SUPERFAMILY); SSF46966 (SUPERFAMILY); SSF46966 (SUPERFAMILY); SSF46966 (SUPERFAMILY); SSF46966 (SUPERFAMI…
T0015_R_0.0478_L_3585	PREDICTED: uncharacterized protein LOC100199505	3585	1	4.21925e-07	0.42	0	-		Coil (COILS)
T0016_R_0.0505_L_3486	filamin-c isoform x3	3486	20	0	0.57	7	F:actin binding; C:sarcolemma; C:cytoplasm; F:cytoskeletal protein binding; F:ankyrin binding; P:muscle fiber development; C:plasma membrane		IPR001298 (SMART); IPR013783 (G3DSA:2.60.40.GENE3D); IPR017868 (PFAM); IPR013783 (G3DSA:2.60.40.GENE3D); IPR013783 (G3DSA:2.60.40.GENE3D); IPR013783 (G3DSA:2.60.40.GENE3D); IPR013783 (G3DSA:2.60.40.GENE3D); IPR013783 (G3DSA:2.60.40.GENE3D); PTHR11915 (PANTHER); IPR028559 (PTHR11915:PANTHER); IPR017868 (PROSITE_PROFILES); IPR017868 (PROSITE_PROFILES); IPR017868 (PROSITE_PROFILES); IPR017868 (PROSI…
T0017_R_0.2385_L_3408	hypothetical protein BRAFLDRAFT_118409	3408	20	0	0.496	6	C:cytoplasm; F:calcium ion binding; P:cell adhesion; F:glycolipid transporter activity; F:glycolipid binding; P:glycolipid transport		IPR006585 (SMART); IPR008979 (G3DSA:2.60.120.GENE3D); IPR000421 (PFAM); PTHR19277 (PANTHER); IPR000421 (PROSITE_PROFILES); IPR008979 (SUPERFAMILY); IPR008979 (SUPERFAMILY); IPR008979 (SUPERFAMILY); IPR008979 (SUPERFAMILY); IPR008979 (SUPERFAMILY); IPR008979 (SUPERFAMILY); IPR008979 (SUPERFAMILY); IPR008979 (SUPERFAMILY)
T0018_R_0.0456_L_2996	sodium potassium-transporting atpase subunit alpha isoform x1	2996	20	0	0.861	6	C:integral to membrane; F:sodium:potassium-exchanging ATPase activity; F:ATP binding; F:metal ion binding; P:ATP biosynthetic process; P:sodium ion transmembrane transport	EC:3.6.3.9	Coil (COILS); PR00121 (PRINTS); IPR001757 (PRINTS); IPR004014 (SMART); IPR008250 (PFAM); IPR023214 (PFAM); IPR005775 (TIGRFAM); IPR008250 (G3DSA:2.70.150.GENE3D); IPR006068 (PFAM); IPR004014 (PFAM); IPR023299 (G3DSA:3.40.1110.GENE3D); IPR023298 (G3DSA:1.20.1110.GENE3D); IPR001757 (TIGRFAM); G3DSA:4.10.6.10 (GENE3D); PTHR24093:SF259 (PANTHER); PTHR24093 (PANTHER); IPR018303 (PROSITE_PATTERNS); TRA…
T0019_R_0.0459_L_2874	aplp_locmi ame: full=apolipophorins contains: ame: full=apolipophorin-2 ame: full=apolipophorin ii ame: full=apolp-2 contains: ame: full=apolipophorin-1 ame: full=apolipophorin i ame: full=apolp-1 flags: precursor	2874	20	1.47118e-110	0.4515	9	P:lipid transport; F:lipid transporter activity; P:regulation of transcription, DNA-dependent; F:sequence-specific DNA binding; F:sequence-specific DNA binding transcription factor activity; F:lipid binding; P:Wnt receptor signaling pathway; C:extracellular region; P:transport		SIGNAL_PEPTIDE_H_REGION (PHOBIUS); TRANSMEMBRANE (PHOBIUS); SIGNAL_PEPTIDE_C_REGION (PHOBIUS); CYTOPLASMIC_DOMAIN (PHOBIUS); SIGNAL_PEPTIDE_N_REGION (PHOBIUS); SIGNAL_PEPTIDE (PHOBIUS); NON_CYTOPLASMIC_DOMAIN (PHOBIUS)
T0020_R_0.0483_L_2749	vitellogenin precursor	2749	20	0	0.5095	2	P:lipid transport; F:lipid transporter activity		IPR015255 (PFAM); IPR015818 (G3DSA:2.20.80.GENE3D); IPR015817 (G3DSA:2.20.50.GENE3D); PTHR23345 (PANTHER); IPR015819 (SUPERFAMILY)
T0021_R_0.2732_L_2748	pentraxin fusion	2748	20	6.44448e-98	0.543	6	C:cytoplasm; F:calcium ion binding; P:cell adhesion; F:glycolipid transporter activity; F:glycolipid binding; P:glycolipid transport		IPR001007 (SMART); IPR006585 (SMART); IPR006552 (SMART); IPR008979 (G3DSA:2.60.120.GENE3D); IPR008037 (PFAM); IPR000421 (PFAM); PTHR19277 (PANTHER); IPR020862 (PROSITE_PROFILES); IPR020862 (PROSITE_PROFILES); IPR020862 (PROSITE_PROFILES); IPR020862 (PROSITE_PROFILES); IPR020862 (PROSITE_PROFILES); IPR008979 (SUPERFAMILY); IPR008979 (SUPERFAMILY); IPR008037 (SUPERFAMILY); IPR008037 (SUPERFAMILY); …
T0022_R_0.1075_L_2666	heat shock protein hsp 90-alpha	2666	20	0	0.9195	48	C:nucleolus; C:mitochondrion; C:cytosol; C:cell surface; C:basolateral plasma membrane; C:apical plasma membrane; C:extracellular matrix; C:brush border membrane; C:melanosome; C:neuron projection; C:neuronal cell body; C:protein complex; C:perinuclear region of cytoplasm; C:extracellular vesicular exosome; C:endocytic vesicle lumen; F:UTP binding; F:CTP binding; F:mRNA binding; F:ATP binding; F:…	EC:3.6.1.3	IPR020575 (PRINTS); IPR001404 (PIRSF); IPR003594 (SMART); IPR001404 (PFAM); PF13589 (PFAM); IPR003594 (G3DSA:3.30.565.GENE3D); IPR001404 (PANTHER); IPR019805 (PROSITE_PATTERNS); IPR001404 (HAMAP); IPR020568 (SUPERFAMILY); SSF110942 (SUPERFAMILY); IPR003594 (SUPERFAMILY)
T0023_R_0.0699_L_2650	otoancorin	2650	20	1.46771e-41	0.475	4	C:apical plasma membrane; P:cell-matrix adhesion; P:transmission of nerve impulse; P:sensory perception of sound		IPR026664 (PANTHER); PTHR23412:SF17 (PANTHER)
T0024_R_0.109_L_2437	cytochrome c oxidase subunit ii	2437	20	5.36731e-137	0.898	9	C:mitochondrial inner membrane; C:integral to membrane; C:proton-transporting ATP synthase complex, coupling factor F(o); C:respiratory chain; F:cytochrome-c oxidase activity; F:copper ion binding; F:hydrolase activity; P:ATP synthesis coupled proton transport; P:electron transport chain	EC:1.9.3.1	PR01166 (PRINTS); IPR014222 (TIGRFAM); IPR011759 (G3DSA:1.10.287.GENE3D); IPR011759 (PFAM); IPR002429 (PFAM); IPR008972 (G3DSA:2.60.40.GENE3D); PTHR22888:SF2 (PANTHER); PTHR22888 (PANTHER); IPR001505 (PROSITE_PATTERNS); CYTOPLASMIC_DOMAIN (PHOBIUS); TRANSMEMBRANE (PHOBIUS); TRANSMEMBRANE (PHOBIUS); CYTOPLASMIC_DOMAIN (PHOBIUS); NON_CYTOPLASMIC_DOMAIN (PHOBIUS); IPR002429 (PROSITE_PROFILES); IPR01…
T0025_R_0.0257_L_2393	serine palmitoyltransferase 2-like	2393	20	0	0.7995	8	C:mitochondrion; C:serine C-palmitoyltransferase complex; F:serine C-palmitoyltransferase activity; F:pyridoxal phosphate binding; P:sphingomyelin biosynthetic process; P:sphinganine biosynthetic process; P:sphingosine biosynthetic process; P:ceramide biosynthetic process	EC:2.3.1.50	IPR004839 (PFAM); IPR015421 (G3DSA:3.40.640.GENE3D); IPR015422 (G3DSA:3.90.1150.GENE3D); PTHR13693 (PANTHER); PTHR13693:SF3 (PANTHER); IPR001917 (PROSITE_PATTERNS); NON_CYTOPLASMIC_DOMAIN (PHOBIUS); TRANSMEMBRANE (PHOBIUS); CYTOPLASMIC_DOMAIN (PHOBIUS); IPR015424 (SUPERFAMILY); TMhelix (TMHMM)
T0026_R_0.0374_L_2380	predicted protein	2380	20	0	0.5985	0	-		SIGNAL_PEPTIDE (PHOBIUS); SIGNAL_PEPTIDE_C_REGION (PHOBIUS); SIGNAL_PEPTIDE_H_REGION (PHOBIUS); NON_CYTOPLASMIC_DOMAIN (PHOBIUS); SIGNAL_PEPTIDE_N_REGION (PHOBIUS); SignalP-noTM (SIGNALP_EUK)
T0027_R_0.0237_L_2359	fibrillin-2-like	2359	20	7.48195e-151	0.53	2	F:catalytic activity; P:single-organism process	-	IPR001881 (SMART); IPR000742 (SMART); IPR017878 (PFAM); IPR023413 (G3DSA:2.40.155.GENE3D); G3DSA:2.10.25.10 (GENE3D); G3DSA:2.10.25.10 (GENE3D); G3DSA:2.10.25.10 (GENE3D); IPR017878 (G3DSA:3.90.290.GENE3D); G3DSA:2.10.25.10 (GENE3D); G3DSA:2.10.25.10 (GENE3D); G3DSA:2.10.25.10 (GENE3D); IPR001881 (PFAM); IPR017878 (G3DSA:3.90.290.GENE3D); G3DSA:2.10.25.10 (GENE3D); PTHR24039:SF20 (PANTHER); IPR01…
T0028_R_0.0487_L_2320	microtubule-actin cross-linking factor 1-like	2320	20	1.03035e-12	0.435	37	P:cell cycle arrest; F:calcium ion binding; C:cytoskeleton; F:actin binding; F:hydrolase activity; P:metabolic process; P:peptidyl-tyrosine dephosphorylation; F:protein tyrosine phosphatase activity; P:mesoderm formation; P:posttranslational protein targeting to membrane; P:regulation of epithelial cell migration; P:ATP catabolic process; P:Wnt receptor signaling pathway; F:metal ion binding; P:r…		Coil (COILS); Coil (COILS); Coil (COILS); Coil (COILS); Coil (COILS); Coil (COILS); IPR018159 (SMART); G3DSA:1.20.58.60 (GENE3D); IPR002017 (PFAM); G3DSA:1.20.58.60 (GENE3D); SSF46966 (SUPERFAMILY); SSF46966 (SUPERFAMILY); SSF46966 (SUPERFAMILY); SSF46966 (SUPERFAMILY); SSF46966 (SUPERFAMILY); SSF46966 (SUPERFAMILY)
T0029_R_0.0623_L_2300	protein	2300	20	1.07392e-29	0.596	0	-		Coil (COILS); Coil (COILS); Coil (COILS); IPR000533 (PRINTS); IPR000533 (PFAM); G3DSA:1.20.5.170 (GENE3D); G3DSA:1.20.5.340 (GENE3D); PTHR19269 (PANTHER); PTHR19269:SF43 (PANTHER); SSF57997 (SUPERFAMILY)
T0030_R_0.0586_L_2292	---NA---	2292	0			0	-		no IPS match
T0031_R_0.1081_L_2292	protein disulfide-isomerase	2292	20	0	0.752	9	C:membrane; C:endoplasmic reticulum part; F:protein disulfide isomerase activity; F:procollagen-proline 4-dioxygenase activity; P:protein folding; P:peptidyl-proline hydroxylation to 4-hydroxy-L-proline; P:response to endoplasmic reticulum stress; P:cell redox homeostasis; P:regulation of intrinsic apoptotic signaling pathway in response to oxidative stress	EC:5.3.4.1; EC:1.14.11.2	PR00421 (PRINTS); IPR012336 (G3DSA:3.40.30.GENE3D); IPR005788 (TIGRFAM); IPR013766 (PFAM); PF13848 (PFAM); IPR005792 (TIGRFAM); IPR012336 (G3DSA:3.40.30.GENE3D); PTHR18929:SF48 (PANTHER); PTHR18929 (PANTHER); IPR017937 (PROSITE_PATTERNS); IPR017937 (PROSITE_PATTERNS); SIGNAL_PEPTIDE_N_REGION (PHOBIUS); SIGNAL_PEPTIDE_H_REGION (PHOBIUS); SIGNAL_PEPTIDE_C_REGION (PHOBIUS); SIGNAL_PEPTIDE (PHOBIUS);…
T0032_R_0.0399_L_2284	flna protein	2284	20	0	0.641	11	C:stress fiber; C:focal adhesion; C:membrane-bounded organelle; F:actin binding; F:small GTPase binding; P:cytoskeleton organization; P:skeletal muscle tissue development; P:protein localization; P:regulation of cellular process; P:cellular localization;	-	IPR001298 (SMART); IPR013783 (G3DSA:2.60.40.GENE3D); IPR013783 (G3DSA:2.60.40.GENE3D); IPR013783 (G3DSA:2.60.40.GENE3D); IPR013783 (G3DSA:2.60.40.GENE3D); IPR017868 (PFAM); IPR028559 (PTHR11915:PANTHER); PTHR11915 (PANTHER); IPR017868 (PROSITE_PROFILES); IPR017868 (PROSITE_PROFILES); IPR017868 (PROSITE_PROFILES); IPR017868 (PROSITE_PROFILES); IPR017868 (PROSITE_PROFILES); IPR017868 (PROSITE_PROFI…
T0033_R_0.0801_L_2263	transforming growth factor-beta-induced protein ig-h3	2263	20	5.75651e-97	0.541	8	C:extracellular vesicular exosome; P:angiogenesis; P:extracellular matrix organization; P:cell adhesion; C:extracellular space; C:extracellular matrix; C:proteinaceous extracellular matrix; F:extracellular matrix binding		IPR000782 (SMART); IPR000782 (G3DSA:2.30.180.GENE3D); IPR000782 (PFAM); IPR000782 (G3DSA:2.30.180.GENE3D); PTHR10900:SF70 (PANTHER); PTHR10900 (PANTHER); SIGNAL_PEPTIDE_C_REGION (PHOBIUS); SIGNAL_PEPTIDE_N_REGION (PHOBIUS); SIGNAL_PEPTIDE (PHOBIUS); NON_CYTOPLASMIC_DOMAIN (PHOBIUS); SIGNAL_PEPTIDE_H_REGION (PHOBIUS); IPR000782 (PROSITE_PROFILES); IPR000782 (PROSITE_PROFILES); IPR000782 (PROSITE_P…
T0034_R_0.0339_L_2243	early growth response partial	2243	20	1.51105e-59	0.882	2	F:nucleic acid binding; F:metal ion binding	-	no IPS match
T0035_R_0.033_L_2242	methylenetetrahydrofolate reductase isoform x2	2242	20	0	0.767	4	F:methylenetetrahydrofolate reductase (NADPH) activity; P:methionine metabolic process; P:tetrahydrofolate interconversion; P:oxidation-reduction process	EC:1.5.1.20	IPR029041 (G3DSA:3.20.20.GENE3D); IPR003171 (PFAM); IPR004621 (TIGRFAM); PTHR21091:SF31 (PANTHER); PTHR21091 (PANTHER); IPR029041 (SUPERFAMILY)
T0036_R_0.0478_L_2224	---NA---	2224	0			0	-		Coil (COILS); Coil (COILS); Coil (COILS); Coil (COILS)
T0037_R_0.0576_L_2195	phosphonopyruvate decarboxylase	2195	20	0	0.724	4	F:magnesium ion binding; F:thiamine pyrophosphate binding; F:phosphonopyruvate decarboxylase activity; P:organic phosphonate biosynthetic process	EC:4.1.1.82	SIGNAL_PEPTIDE (PHOBIUS); SIGNAL_PEPTIDE_H_REGION (PHOBIUS); SIGNAL_PEPTIDE_N_REGION (PHOBIUS); SIGNAL_PEPTIDE_C_REGION (PHOBIUS); NON_CYTOPLASMIC_DOMAIN (PHOBIUS)
T0038_R_0.0505_L_2185	amyloid beta a4	2185	20	1.45374e-19	0.5775	47	C:smooth endoplasmic reticulum; C:Golgi apparatus; C:plasma membrane; C:cell-cell junction; C:integral to membrane; C:ER to Golgi transport vesicle; C:axon; C:neuromuscular junction; C:ciliary rootlet; C:apical part of cell; C:perinuclear region of cytoplasm; C:spindle midzone; F:DNA binding; F:protein binding; F:metal ion binding; P:vasculature development; P:suckling behavior; P:mRNA polyadenyl…	-	IPR019543 (PFAM); PTHR23103 (PANTHER); PTHR23103:SF10 (PANTHER); IPR019745 (PROSITE_PATTERNS); CYTOPLASMIC_DOMAIN (PHOBIUS); TRANSMEMBRANE (PHOBIUS); NON_CYTOPLASMIC_DOMAIN (PHOBIUS); TMhelix (TMHMM)
T0039_R_0.0414_L_2132	succinate dehydrogenase	2132	20	0	0.883	7	C:mitochondrion; F:succinate dehydrogenase activity; F:flavin adenine dinucleotide binding; P:tricarboxylic acid cycle; P:succinate metabolic process; P:nervous system development; P:respiratory electron transport chain	EC:1.3.99.1	IPR027477 (G3DSA:3.90.700.GENE3D); IPR014006 (TIGRFAM); IPR015939 (G3DSA:1.20.58.GENE3D); G3DSA:3.50.50.60 (GENE3D); G3DSA:4.10.80.40 (GENE3D); IPR003953 (PFAM); IPR011281 (TIGRFAM); IPR015939 (PFAM); PTHR11632 (PANTHER); PTHR11632:SF37 (PANTHER); IPR003952 (PROSITE_PATTERNS); SSF51905 (SUPERFAMILY); IPR015939 (SUPERFAMILY); IPR027477 (SUPERFAMILY)
T0040_R_0.0187_L_2131	fibrocystin-l	2131	20	5.79965e-169	0.5915	3	F:molecular_function; P:biological_process; C:cellular_component		IPR012334 (G3DSA:2.160.20.GENE3D); PF13229 (PFAM); IPR029927 (PTHR11915:PANTHER); PTHR11915 (PANTHER); IPR011050 (SUPERFAMILY)
T0041_R_0.2766_L_2086	heat shock cognate 71 kda partial	2086	20	0	0.9335	30	C:Prp19 complex; C:spliceosomal complex; C:nucleolus; C:cytosol; C:plasma membrane; C:synaptic vesicle; C:neuron projection; C:neuronal cell body; C:extracellular vesicular exosome; C:blood microparticle; F:receptor binding; F:ATP binding; F:enzyme binding; F:MHC class II protein complex binding; F:heat shock protein binding; F:ATPase activity, coupled; F:ADP binding; ; F:unfolded protein binding…	-	TMhelix (TMHMM)
T0042_R_0.1238_L_2032	cyclin- partial	2032	20	4.14459e-44	0.5305	1	P:regulation of cell cycle		Coil (COILS); IPR013763 (SMART); IPR013763 (G3DSA:1.10.472.GENE3D); IPR013763 (G3DSA:1.10.472.GENE3D); IPR006671 (PFAM); PTHR10177 (PANTHER); PTHR10177:SF182 (PANTHER); IPR013763 (SUPERFAMILY)
T0043_R_0.0725_L_2015	dystonin isoform x9	2015	20	3.00665e-08	0.4805	12	C:microtubule cytoskeleton; C:membrane; C:intracellular membrane-bounded organelle; C:protein complex; C:cytoskeletal part; C:cytoplasmic part; C:intermediate filament cytoskeleton; F:cytoskeletal protein binding; F:protein complex binding; P:cytoskeleton organization; P:microtubule-based process;	-	Coil (COILS); Coil (COILS); IPR018159 (SMART); G3DSA:1.20.58.60 (GENE3D); G3DSA:1.20.58.60 (GENE3D); G3DSA:1.20.58.60 (GENE3D); IPR002017 (PFAM); SSF46966 (SUPERFAMILY); SSF46966 (SUPERFAMILY); SSF46966 (SUPERFAMILY)
T0044_R_0.2726_L_1999	PREDICTED: uncharacterized protein LOC102354425	1999	20	3.1266e-140	0.533	6	C:cytoplasm; F:calcium ion binding; P:cell adhesion; F:glycolipid transporter activity; F:glycolipid binding; P:glycolipid transport		IPR006585 (SMART); IPR000421 (PFAM); IPR008979 (G3DSA:2.60.120.GENE3D); PTHR19277 (PANTHER); IPR000421 (PROSITE_PROFILES); IPR000421 (PROSITE_PROFILES); IPR000421 (PROSITE_PROFILES); IPR008979 (SUPERFAMILY); IPR008979 (SUPERFAMILY); IPR008979 (SUPERFAMILY); IPR008979 (SUPERFAMILY); IPR008979 (SUPERFAMILY)
T0045_R_0.0437_L_1980	nadh dehydrogenase subunit 2	1980	20	1.16173e-78	0.5845	5	P:oxidation-reduction process; C:mitochondrion; F:oxidoreductase activity; F:NADH dehydrogenase (ubiquinone) activity; P:ATP synthesis coupled electron transport		IPR001298 (SMART); IPR013783 (G3DSA:2.60.40.GENE3D); CYTOPLASMIC_DOMAIN (PHOBIUS); TRANSMEMBRANE (PHOBIUS); NON_CYTOPLASMIC_DOMAIN (PHOBIUS); IPR017868 (PROSITE_PROFILES); IPR014756 (SUPERFAMILY)
T0046_R_0.0968_L_1972	polyadenylate-binding protein 4	1972	20	0	0.7095	12	C:cytoplasmic stress granule; C:membrane; C:catalytic step 2 spliceosome; F:mRNA binding; F:protein C-terminus binding; F:poly(A) RNA binding; F:poly(U) RNA binding; P:RNA metabolic process; P:gene silencing by RNA; P:positive regulation of nuclear-transcribed mRNA poly(A) tail shortening; P:positive regulation of nuclear-transcribed mRNA catabolic process, deadenylation-dependent decay; P:negati…	-	IPR000504 (SMART); IPR003954 (SMART); IPR002004 (G3DSA:1.10.1900.GENE3D); IPR012677 (G3DSA:3.30.70.GENE3D); IPR002004 (PFAM); IPR006515 (TIGRFAM); IPR000504 (PFAM); IPR012677 (G3DSA:3.30.70.GENE3D); PTHR24011:SF45 (PANTHER); PTHR24011 (PANTHER); IPR000504 (PROSITE_PROFILES); IPR000504 (PROSITE_PROFILES); IPR000504 (PROSITE_PROFILES); IPR000504 (PROSITE_PROFILES); IPR002004 (PROSITE_PROFILES); SSF…
T0047_R_0.0582_L_1967	atp-binding cassette sub-family f member 2-like	1967	20	0	0.8375	5	C:mitochondrion; C:membrane; F:ATP binding; F:ATPase activity; P:ATP catabolic process	EC:3.6.1.3	Coil (COILS); IPR003593 (SMART); PF12848 (PFAM); IPR003439 (PFAM); IPR027417 (G3DSA:3.40.50.GENE3D); PTHR19211:SF15 (PANTHER); PTHR19211 (PANTHER); IPR017871 (PROSITE_PATTERNS); IPR003439 (PROSITE_PROFILES); IPR003439 (PROSITE_PROFILES); IPR027417 (SUPERFAMILY); IPR027417 (SUPERFAMILY)
T0048_R_0.066_L_1961	elongation factor 2	1961	20	0	0.8675	5	F:translation elongation factor activity; F:GTPase activity; F:GTP binding; P:GTP catabolic process; P:translational elongation	-	SIGNAL_PEPTIDE_H_REGION (PHOBIUS); SIGNAL_PEPTIDE_C_REGION (PHOBIUS); SIGNAL_PEPTIDE (PHOBIUS); SIGNAL_PEPTIDE_N_REGION (PHOBIUS); NON_CYTOPLASMIC_DOMAIN (PHOBIUS); TMhelix (TMHMM)
T0049_R_0.0574_L_1960	---NA---	1960	0			0	-		NON_CYTOPLASMIC_DOMAIN (PHOBIUS); TRANSMEMBRANE (PHOBIUS); TRANSMEMBRANE (PHOBIUS); CYTOPLASMIC_DOMAIN (PHOBIUS); CYTOPLASMIC_DOMAIN (PHOBIUS); TMhelix (TMHMM)
T0050_R_0.0203_L_1930	cd151 antigen-like	1930	20	1.2031e-61	0.632	4	C:plasma membrane; C:integral to membrane; F:protein binding; P:cell junction assembly	-	no IPS match
T0051_R_0.0476_L_1905	dystonin isoform x1	1905	20	3.24966e-166	0.546	16	C:nucleus; C:microtubule; C:membrane; C:sarcomere; C:cell junction; C:membrane-bounded vesicle; C:cell projection; C:extracellular region part; C:intermediate filament cytoskeleton; C:neuron part; F:microtubule binding; P:microtubule cytoskeleton organization; P:cellular component movement; P:regulation of cellular process; P:response to stimulus; P:localization	-	Coil (COILS); Coil (COILS); IPR018159 (SMART); IPR002017 (PFAM); G3DSA:1.20.58.60 (GENE3D); G3DSA:1.20.58.60 (GENE3D); PTHR11915:SF243 (PANTHER); PTHR11915 (PANTHER); SSF46966 (SUPERFAMILY); SSF46966 (SUPERFAMILY); SSF46966 (SUPERFAMILY); SSF46966 (SUPERFAMILY)
T0052_R_0.0208_L_1900	PREDICTED: uncharacterized protein LOC100202739	1900	1	6.87261e-27	0.47	0	-		no IPS match
T0053_R_0.1248_L_1879	gelsolin-like protein 2-like	1879	20	2.00971e-154	0.721	1	F:actin binding		IPR007122 (PRINTS); IPR007122 (SMART); IPR007123 (PFAM); IPR029006 (G3DSA:3.40.20.GENE3D); IPR029006 (G3DSA:3.40.20.GENE3D); IPR007122 (PANTHER); SSF55753 (SUPERFAMILY); SSF55753 (SUPERFAMILY); SSF55753 (SUPERFAMILY)
T0054_R_0.0897_L_1822	14-3-3 zeta	1822	20	4.56816e-95	0.824	3	F:monooxygenase activity; F:protein domain specific binding; P:oxidation-reduction process	-	SignalP-noTM (SIGNALP_EUK)
T0055_R_0.0357_L_1821	microtubule-actin cross-linking factor 1	1821	20	0	0.6285	27	C:basement membrane; C:nucleus; C:cytosol; C:plasma membrane; C:endomembrane system; C:actin cytoskeleton; C:cytoplasmic membrane-bounded vesicle; C:Z disc; C:hemidesmosome; C:axon; C:cell leading edge; C:microtubule plus end; C:membrane part; C:intermediate filament cytoskeleton; C:extracellular vesicular exosome; F:integrin binding; F:protein C-terminus binding; F:protein homodimerization activ…	-	Coil (COILS); IPR003108 (SMART); IPR018159 (SMART); IPR003108 (G3DSA:3.30.920.GENE3D); G3DSA:1.20.58.60 (GENE3D); IPR003108 (PFAM); IPR011992 (G3DSA:1.10.238.GENE3D); G3DSA:1.20.58.60 (GENE3D); G3DSA:1.20.58.60 (GENE3D); IPR002017 (PFAM); PTHR11915:SF253 (PANTHER); PTHR11915 (PANTHER); IPR003108 (PROSITE_PROFILES); SSF46966 (SUPERFAMILY); SSF47473 (SUPERFAMILY); IPR003108 (SUPERFAMILY); SSF46966 …
T0056_R_0.0568_L_1812	dystonin isoform x1	1812	20	3.33288e-39	0.467	4	P:cell cycle arrest; F:calcium ion binding; C:cytoskeleton; F:actin binding		Coil (COILS); G3DSA:1.20.58.60 (GENE3D); SSF46966 (SUPERFAMILY)
T0057_R_0.0306_L_1809	isocitrate dehydrogenase	1809	20	0	0.811	5	F:magnesium ion binding; F:isocitrate dehydrogenase (NADP+) activity; F:NAD binding; P:tricarboxylic acid cycle; P:isocitrate metabolic process	EC:1.1.1.42	IPR004790 (PIRSF); IPR024084 (PFAM); IPR024084 (G3DSA:3.40.718.GENE3D); IPR004790 (TIGRFAM); IPR004790 (PANTHER); IPR019818 (PROSITE_PATTERNS); SSF53659 (SUPERFAMILY)
T0058_R_0.0355_L_1806	beta- -glucan-binding protein precursor	1806	20	9.6389e-148	0.483	2	P:lipid transport; F:lipid transporter activity		IPR001747 (SMART); IPR015816 (G3DSA:2.30.230.GENE3D); IPR001747 (PFAM); IPR011030 (G3DSA:1.25.10.GENE3D); PTHR23345 (PANTHER); IPR001747 (PROSITE_PROFILES); IPR015819 (SUPERFAMILY); IPR011030 (SUPERFAMILY)
T0059_R_0.0522_L_1791	nadh dehydrogenase subunit 5	1791	20	0	0.652	4	C:mitochondrion; C:membrane part; F:oxidoreductase activity; P:oxidation-reduction process	-	PR01434 (PRINTS); IPR001750 (PFAM); PTHR22773:SF50 (PANTHER); PTHR22773 (PANTHER); CYTOPLASMIC_DOMAIN (PHOBIUS); CYTOPLASMIC_DOMAIN (PHOBIUS); NON_CYTOPLASMIC_DOMAIN (PHOBIUS); CYTOPLASMIC_DOMAIN (PHOBIUS); TRANSMEMBRANE (PHOBIUS); TRANSMEMBRANE (PHOBIUS); NON_CYTOPLASMIC_DOMAIN (PHOBIUS); TRANSMEMBRANE (PHOBIUS); TRANSMEMBRANE (PHOBIUS); TRANSMEMBRANE (PHOBIUS); NON_CYTOPLASMIC_DOMAIN (PHOBIUS);…
T0060_R_0.0218_L_1791	ectonucleoside triphosphate diphosphohydrolase 5 isoform x2	1791	20	1.02672e-85	0.5715	3	P:metabolic process; P:cellular process; P:single-organism process	-	IPR000407 (PFAM); PTHR11782:SF30 (PANTHER); IPR000407 (PANTHER); CYTOPLASMIC_DOMAIN (PHOBIUS); TRANSMEMBRANE (PHOBIUS); NON_CYTOPLASMIC_DOMAIN (PHOBIUS); TMhelix (TMHMM)
T0061_R_0.0213_L_1780	ornithine decarboxylase	1780	20	1.30974e-166	0.697	4	F:ornithine decarboxylase activity; F:protein homodimerization activity; P:putrescine biosynthetic process from ornithine; P:regulation of protein catabolic process	EC:4.1.1.17	SIGNAL_PEPTIDE_H_REGION (PHOBIUS); SIGNAL_PEPTIDE_C_REGION (PHOBIUS); SIGNAL_PEPTIDE (PHOBIUS); SIGNAL_PEPTIDE_N_REGION (PHOBIUS); NON_CYTOPLASMIC_DOMAIN (PHOBIUS)
T0062_R_1.6706_L_1707	conserved protein	1707	20	8.53044e-11	0.635	0	-		CYTOPLASMIC_DOMAIN (PHOBIUS); NON_CYTOPLASMIC_DOMAIN (PHOBIUS); TRANSMEMBRANE (PHOBIUS)
T0063_R_0.0912_L_1701	agrin isoform x2	1701	20	7.84106e-36	0.567	18	C:basement membrane; C:axonal growth cone; C:synapse; F:dystroglycan binding; F:calcium ion binding; F:BMP binding; F:anion binding; F:transforming growth factor beta binding; P:regulation of protein phosphorylation; P:synaptic transmission; P:synapse assembly; P:positive regulation of Rho GTPase activity; P:receptor clustering; P:positive regulation of transcription from RNA polymerase II promot…	-	IPR002350 (SMART); IPR002035 (SMART); IPR002350 (PFAM); IPR002035 (PFAM); G3DSA:3.30.60.30 (GENE3D); IPR002035 (G3DSA:3.40.50.GENE3D); PTHR22992 (PANTHER); PTHR22992:SF88 (PANTHER); IPR002035 (PROSITE_PROFILES); IPR002035 (PROSITE_PROFILES); IPR002350 (PROSITE_PROFILES); IPR002035 (SUPERFAMILY); IPR002035 (SUPERFAMILY); SSF100895 (SUPERFAMILY); IPR002035 (SUPERFAMILY)
T0064_R_0.0795_L_1700	filamin-c isoform x3	1700	20	9.77599e-104	0.473	1	F:actin binding		IPR001298 (SMART); IPR017868 (PFAM); IPR013783 (G3DSA:2.60.40.GENE3D); IPR013783 (G3DSA:2.60.40.GENE3D); PTHR11915 (PANTHER); IPR028559 (PTHR11915:PANTHER); IPR017868 (PROSITE_PROFILES); IPR017868 (PROSITE_PROFILES); IPR017868 (PROSITE_PROFILES); IPR017868 (PROSITE_PROFILES); IPR017868 (PROSITE_PROFILES); IPR014756 (SUPERFAMILY); IPR014756 (SUPERFAMILY); IPR014756 (SUPERFAMILY); IPR014756 (SUPERF…
T0065_R_0.1521_L_1683	TPA: hypothetical protein BOS_23236	1683	20	1.16006e-96	0.99	0	-		no IPS match
T0066_R_0.015_L_1673	---NA---	1673	0			0	-		no IPS match
T0067_R_0.0293_L_1672	microtubule-actin cross-linking factor 1-like	1672	20	7.20647e-115	0.484	3	C:cytoskeleton; F:protein binding; P:single-organism cellular process	-	IPR018159 (SMART); G3DSA:1.20.58.60 (GENE3D); SSF46966 (SUPERFAMILY); SSF46966 (SUPERFAMILY); SSF46966 (SUPERFAMILY)
T0068_R_1.0615_L_1662	protein	1662	20	2.23999e-14	0.5095	7	P:protein glycosylation; C:Golgi membrane; F:acetylglucosaminyltransferase activity; F:carbohydrate binding; F:chitin binding; P:chitin metabolic process; C:extracellular region		PTHR10468:SF2 (PANTHER); IPR004139 (PANTHER)
T0069_R_0.0889_L_1660	---NA---	1660	0			0	-		no IPS match
T0070_R_0.0816_L_1659	myosin heavy chain	1659	20	1.40772e-48	0.708	6	C:myofibril; C:myosin filament; F:motor activity; F:actin binding; F:ATP binding; P:metabolic process	-	SIGNAL_PEPTIDE_N_REGION (PHOBIUS); SIGNAL_PEPTIDE_H_REGION (PHOBIUS); SIGNAL_PEPTIDE (PHOBIUS); SIGNAL_PEPTIDE_C_REGION (PHOBIUS); NON_CYTOPLASMIC_DOMAIN (PHOBIUS); TMhelix (TMHMM)
T0071_R_0.0244_L_1658	probable sphingosine-1-phosphate phosphatase-like	1658	3	1.89014e-14	0.54	3	P:metabolic process; C:membrane; F:catalytic activity		SIGNAL_PEPTIDE (PHOBIUS); SIGNAL_PEPTIDE_N_REGION (PHOBIUS); SIGNAL_PEPTIDE_C_REGION (PHOBIUS); SIGNAL_PEPTIDE_H_REGION (PHOBIUS); NON_CYTOPLASMIC_DOMAIN (PHOBIUS); SignalP-TM (SIGNALP_GRAM_POSITIVE)
T0072_R_0.0897_L_1652	cd63 antigen-like	1652	20	4.90581e-54	0.627	3	C:membrane; C:intracellular membrane-bounded organelle; C:cytoplasmic part	-	IPR000301 (PRINTS); IPR000301 (PIRSF); IPR018499 (PFAM); PTHR19282 (PANTHER); IPR018503 (PROSITE_PATTERNS); CYTOPLASMIC_DOMAIN (PHOBIUS); TRANSMEMBRANE (PHOBIUS); CYTOPLASMIC_DOMAIN (PHOBIUS); NON_CYTOPLASMIC_DOMAIN (PHOBIUS); NON_CYTOPLASMIC_DOMAIN (PHOBIUS); TRANSMEMBRANE (PHOBIUS); TRANSMEMBRANE (PHOBIUS); CYTOPLASMIC_DOMAIN (PHOBIUS); TRANSMEMBRANE (PHOBIUS); IPR008952 (SUPERFAMILY); TMhelix …
T0073_R_0.0373_L_1650	sphingolipid delta -desaturase des1	1650	20	2.6922e-111	0.807	4	C:integral to membrane; F:oxidoreductase activity, acting on paired donors, with incorporation or reduction of molecular oxygen; P:sphingolipid biosynthetic process; P:oxidation-reduction process	-	IPR005804 (PFAM); PTHR12879 (PANTHER); NON_CYTOPLASMIC_DOMAIN (PHOBIUS); CYTOPLASMIC_DOMAIN (PHOBIUS); CYTOPLASMIC_DOMAIN (PHOBIUS); NON_CYTOPLASMIC_DOMAIN (PHOBIUS); TRANSMEMBRANE (PHOBIUS); TRANSMEMBRANE (PHOBIUS); TRANSMEMBRANE (PHOBIUS); CYTOPLASMIC_DOMAIN (PHOBIUS); TRANSMEMBRANE (PHOBIUS); TMhelix (TMHMM); TMhelix (TMHMM); TMhelix (TMHMM)
T0074_R_0.059_L_1648	transport protein sec61 subunit alpha 2	1648	20	0	0.953	15	C:Sec61 translocon complex; C:integral to membrane; C:fusome; F:protein transporter activity; P:SRP-dependent cotranslational protein targeting to membrane, translocation; P:dorsal closure; P:cell death; P:head involution; P:negative regulation of autophagy; P:positive regulation of cell death; P:positive regulation of iron ion transmembrane transport; P:cuticle development; P:positive regulation…	-	IPR002208 (PIRSF); IPR019561 (PFAM); IPR023201 (G3DSA:1.10.3370.GENE3D); IPR002208 (TIGRFAM); IPR002208 (PFAM); IPR002208 (PANTHER); IPR002208 (PROSITE_PATTERNS); IPR002208 (PROSITE_PATTERNS); CYTOPLASMIC_DOMAIN (PHOBIUS); TRANSMEMBRANE (PHOBIUS); NON_CYTOPLASMIC_DOMAIN (PHOBIUS); TRANSMEMBRANE (PHOBIUS); TRANSMEMBRANE (PHOBIUS); TRANSMEMBRANE (PHOBIUS); CYTOPLASMIC_DOMAIN (PHOBIUS); TRANSMEMBRAN…
T0075_R_0.0727_L_1642	tubulin beta-4b chain isoform x1	1642	20	0	0.999	10	C:cytoplasm; C:microtubule; C:plasma membrane; F:double-stranded RNA binding; F:GTPase activity; F:structural constituent of cytoskeleton; F:GTP binding; P:GTP catabolic process; P:microtubule-based process; P:protein polymerization	-	no IPS match
T0076_R_0.09_L_1633	myophilin-like	1633	20	3.96643e-69	0.687	3	F:protein binding; F:juvenile hormone response element binding; P:juvenile hormone mediated signaling pathway	-	IPR003096 (PRINTS); IPR001715 (SMART); IPR001715 (PFAM); IPR001715 (G3DSA:1.10.418.GENE3D); IPR000557 (PFAM); PTHR18959 (PANTHER); IPR000557 (PROSITE_PATTERNS); IPR000557 (PROSITE_PROFILES); IPR001715 (PROSITE_PROFILES); IPR001715 (SUPERFAMILY)
T0077_R_0.0409_L_1626	serine threonine-protein phosphatase 2a catalytic subunit beta isoform	1626	20	0	0.979	15	C:protein phosphatase type 2A complex; C:chromosome, centromeric region; C:spindle pole; C:nucleus; C:cytoplasm; F:phosphoprotein phosphatase activity; F:metal ion binding; F:protein heterodimerization activity; P:apoptotic mitochondrial changes; P:regulation of gene expression; P:dephosphorylation; P:response to endoplasmic reticulum stress; P:response to hydrogen peroxide; P:proteasomal ubiquit…	EC:3.1.3.16	IPR006186 (PRINTS); IPR006186 (SMART); IPR004843 (PFAM); IPR029052 (G3DSA:3.60.21.GENE3D); PTHR11668 (PANTHER); PTHR11668:SF216 (PANTHER); IPR006186 (PROSITE_PATTERNS); IPR029052 (SUPERFAMILY)
T0078_R_0.0456_L_1624	inositol-3-phosphate synthase 1-a-like	1624	20	0	0.788	4	C:cytoplasm; F:inositol-3-phosphate synthase activity; P:inositol biosynthetic process; P:phospholipid biosynthetic process	EC:5.5.1.4	IPR002587 (PIRSF); G3DSA:3.30.360.10 (GENE3D); IPR016040 (G3DSA:3.40.50.GENE3D); IPR013021 (PFAM); IPR002587 (PFAM); PTHR11510:SF5 (PANTHER); IPR002587 (PANTHER); SSF55347 (SUPERFAMILY); SSF51735 (SUPERFAMILY)
T0079_R_0.0365_L_1621	failed axon connections homolog	1621	20	1.16782e-74	0.6285	0	-		Coil (COILS); IPR010987 (G3DSA:1.20.1050.GENE3D); IPR004046 (PFAM); IPR026928 (PTHR12289:PANTHER); PTHR12289 (PANTHER); IPR012336 (SUPERFAMILY); IPR010987 (SUPERFAMILY)
T0080_R_0.2331_L_1600	phosphate carrier mitochondrial isoform x2	1600	20	0	0.8135	6	C:mitochondrial inner membrane; C:integral to membrane; C:extracellular vesicular exosome; F:symporter activity; F:protein complex binding; P:transmembrane transport	-	CYTOPLASMIC_DOMAIN (PHOBIUS); TRANSMEMBRANE (PHOBIUS); CYTOPLASMIC_DOMAIN (PHOBIUS); TRANSMEMBRANE (PHOBIUS); NON_CYTOPLASMIC_DOMAIN (PHOBIUS); PS51257 (PROSITE_PROFILES); TMhelix (TMHMM)
T0081_R_0.0856_L_1585	dna polymerase type b	1585	18	1.83061e-24	0.4617	2	F:catalytic activity; P:nucleobase-containing compound metabolic process	-	IPR023211 (G3DSA:3.90.1600.GENE3D); IPR017964 (PROSITE_PATTERNS); SSF56672 (SUPERFAMILY)
T0082_R_0.0798_L_1584	sodium potassium-transporting atpase subunit beta-3	1584	20	3.27169e-50	0.499	8	P:sodium ion transport; P:potassium ion transport; C:sodium:potassium-exchanging ATPase complex; C:cytoplasm; C:integral to membrane; C:membrane; P:ion transport; P:transport		IPR000402 (PFAM); G3DSA:2.60.40.1660 (GENE3D); G3DSA:1.20.5.170 (GENE3D); PTHR11523:SF22 (PANTHER); IPR000402 (PANTHER); NON_CYTOPLASMIC_DOMAIN (PHOBIUS); TRANSMEMBRANE (PHOBIUS); CYTOPLASMIC_DOMAIN (PHOBIUS); TMhelix (TMHMM)
T0083_R_0.0457_L_1583	protein	1583	20	1.75497e-55	0.568	1	F:hydrolase activity	-	IPR001506 (PRINTS); IPR006026 (SMART); IPR001506 (PFAM); IPR024079 (G3DSA:3.40.390.GENE3D); IPR003582 (PFAM); PTHR10127 (PANTHER); CYTOPLASMIC_DOMAIN (PHOBIUS); NON_CYTOPLASMIC_DOMAIN (PHOBIUS); TRANSMEMBRANE (PHOBIUS); IPR003582 (PROSITE_PROFILES); SSF55486 (SUPERFAMILY); TMhelix (TMHMM)
T0084_R_0.0216_L_1567	nucleolysin tia-1 isoform partial	1567	20	5.7395e-70	0.6505	7	C:nucleus; C:cytoplasmic stress granule; F:protein binding; F:AU-rich element binding; P:negative regulation of translation; P:negative regulation of cytokine biosynthetic process; P:single-organism cellular process	-	IPR000504 (SMART); IPR012677 (G3DSA:3.30.70.GENE3D); PF13893 (PFAM); IPR012677 (G3DSA:3.30.70.GENE3D); IPR000504 (PFAM); IPR012677 (G3DSA:3.30.70.GENE3D); PTHR24012 (PANTHER); PTHR24012:SF287 (PANTHER); IPR000504 (PROSITE_PROFILES); IPR000504 (PROSITE_PROFILES); IPR000504 (PROSITE_PROFILES); SSF54928 (SUPERFAMILY); SSF54928 (SUPERFAMILY); SSF54928 (SUPERFAMILY)
T0085_R_0.0248_L_1554	protein	1554	20	8.15005e-30	0.5545	5	F:peptidase inhibitor activity; C:collagen; C:extracellular region; P:negative regulation of peptidase activity; F:carbohydrate binding		PR00453 (PRINTS); IPR002035 (SMART); IPR002035 (G3DSA:3.40.50.GENE3D); IPR002035 (PFAM); PTHR22992 (PANTHER); SIGNAL_PEPTIDE_C_REGION (PHOBIUS); NON_CYTOPLASMIC_DOMAIN (PHOBIUS); SIGNAL_PEPTIDE_N_REGION (PHOBIUS); SIGNAL_PEPTIDE_H_REGION (PHOBIUS); SIGNAL_PEPTIDE (PHOBIUS); IPR002035 (PROSITE_PROFILES); SignalP-noTM (SIGNALP_EUK); SignalP-noTM (SIGNALP_GRAM_NEGATIVE); IPR002035 (SUPERFAMILY)
T0086_R_0.0465_L_1553	citrate synthase	1553	20	0	0.849	4	C:mitochondrial matrix; F:citrate (Si)-synthase activity; P:tricarboxylic acid cycle; P:cellular carbohydrate metabolic process	EC:2.3.3.1	IPR002020 (PRINTS); IPR016142 (G3DSA:1.10.580.GENE3D); IPR010109 (TIGRFAM); IPR002020 (PFAM); PTHR11739:SF8 (PANTHER); IPR002020 (PANTHER); IPR019810 (PROSITE_PATTERNS); CYTOPLASMIC_DOMAIN (PHOBIUS); TRANSMEMBRANE (PHOBIUS); NON_CYTOPLASMIC_DOMAIN (PHOBIUS); IPR016141 (SUPERFAMILY)
T0087_R_0.0422_L_1548	adenosylhomocysteinase b-like	1548	20	0	0.8665	3	F:adenosylhomocysteinase activity; P:one-carbon metabolic process; P:S-adenosylmethionine cycle	EC:3.3.1.1	IPR000043 (PIRSF); IPR000043 (SMART); IPR015878 (SMART); G3DSA:3.40.50.1480 (GENE3D); IPR016040 (G3DSA:3.40.50.GENE3D); G3DSA:3.40.50.1480 (GENE3D); IPR015878 (PFAM); IPR000043 (PFAM); IPR000043 (TIGRFAM); IPR000043 (PANTHER); IPR020082 (PROSITE_PATTERNS); IPR020082 (PROSITE_PATTERNS); IPR000043 (HAMAP); SSF52283 (SUPERFAMILY); SSF51735 (SUPERFAMILY)
T0088_R_0.0216_L_1547	---NA---	1547	0			0	-		IPR027789 (PFAM); IPR001050 (PANTHER); SIGNAL_PEPTIDE_H_REGION (PHOBIUS); NON_CYTOPLASMIC_DOMAIN (PHOBIUS); SIGNAL_PEPTIDE_N_REGION (PHOBIUS); CYTOPLASMIC_DOMAIN (PHOBIUS); SIGNAL_PEPTIDE_C_REGION (PHOBIUS); SIGNAL_PEPTIDE (PHOBIUS); TRANSMEMBRANE (PHOBIUS); SignalP-noTM (SIGNALP_EUK); SignalP-TM (SIGNALP_GRAM_POSITIVE); SignalP-noTM (SIGNALP_GRAM_NEGATIVE); TMhelix (TMHMM)
T0089_R_0.0152_L_1544	niemann-pick c1	1544	20	1.35647e-147	0.6725	16	C:lysosome; C:plasma membrane; C:endomembrane system; C:integral to membrane; C:intracellular organelle part; P:multicellular organismal development; P:steroid metabolic process; P:cholesterol transport; P:response to chemical stimulus; P:cellular metabolic process; P:small molecule metabolic process; P:single-organism cellular process; P:anatomical structure development; P:cellular response to s…	-	G3DSA:1.20.1640.10 (GENE3D); PF12349 (PFAM); PTHR10796:SF35 (PANTHER); PTHR10796 (PANTHER); CYTOPLASMIC_DOMAIN (PHOBIUS); NON_CYTOPLASMIC_DOMAIN (PHOBIUS); TRANSMEMBRANE (PHOBIUS); NON_CYTOPLASMIC_DOMAIN (PHOBIUS); CYTOPLASMIC_DOMAIN (PHOBIUS); TRANSMEMBRANE (PHOBIUS); TRANSMEMBRANE (PHOBIUS); CYTOPLASMIC_DOMAIN (PHOBIUS); TRANSMEMBRANE (PHOBIUS); NON_CYTOPLASMIC_DOMAIN (PHOBIUS); TRANSMEMBRANE (…
T0090_R_0.7159_L_1543	cytochrome c oxidase subunit i	1543	20	0	0.9375	12	C:mitochondrial inner membrane; C:plasma membrane; C:integral to membrane; C:respiratory chain; F:cytochrome-c oxidase activity; F:iron ion binding; F:copper ion binding; F:heme binding; P:oxidative phosphorylation; P:aerobic respiration; P:electron transport chain;	EC:1.9.3.1	IPR000883 (PRINTS); IPR000883 (PFAM); IPR023616 (G3DSA:1.20.210.GENE3D); IPR000883 (PANTHER); PTHR10422:SF18 (PANTHER); CYTOPLASMIC_DOMAIN (PHOBIUS); NON_CYTOPLASMIC_DOMAIN (PHOBIUS); TRANSMEMBRANE (PHOBIUS); CYTOPLASMIC_DOMAIN (PHOBIUS); CYTOPLASMIC_DOMAIN (PHOBIUS); NON_CYTOPLASMIC_DOMAIN (PHOBIUS); TRANSMEMBRANE (PHOBIUS); TRANSMEMBRANE (PHOBIUS); TRANSMEMBRANE (PHOBIUS); NON_CYTOPLASMIC_DOMAI…
T0091_R_0.077_L_1537	ubc protein	1537	20	0	0.99	14	C:nucleus; C:cytoplasm; C:microtubule associated complex; F:protease binding; F:protein tag; ; P:ubiquitin-dependent protein catabolic process; P:phagocytosis; P:autophagy; P:male meiosis I; P:ubiquitin homeostasis; P:protein ubiquitination; P:larval midgut cell programmed cell death; P:spermatid differentiation	-	IPR019956 (PRINTS); IPR000626 (SMART); IPR000626 (PFAM); G3DSA:3.10.20.90 (GENE3D); PTHR10666 (PANTHER); PTHR10666:SF112 (PANTHER); IPR019954 (PROSITE_PATTERNS); IPR019954 (PROSITE_PATTERNS); IPR019954 (PROSITE_PATTERNS); IPR019954 (PROSITE_PATTERNS); IPR019954 (PROSITE_PATTERNS); IPR019954 (PROSITE_PATTERNS); IPR000626 (PROSITE_PROFILES); IPR000626 (PROSITE_PROFILES); IPR000626 (PROSITE_PROFILES…
T0092_R_0.0412_L_1535	na+ + atpase alpha-subunit 1	1535	20	3.50315e-61	0.815	7	C:integral to membrane; F:sodium:potassium-exchanging ATPase activity; F:ATP binding; F:metal ion binding; P:ATP biosynthetic process; P:potassium ion transport; P:sodium ion transmembrane transport	EC:3.6.3.9	no IPS match
T0093_R_0.1977_L_1535	tubulin alpha-1a chain	1535	20	0	0.9795	18	C:nucleus; C:cytosol; C:cytoplasmic microtubule; ; C:extracellular vesicular exosome; F:GTPase activity; F:structural constituent of cytoskeleton; F:GTP binding; F:protein domain specific binding; F:protein heterodimerization activity; P:G2/M transition of mitotic cell cycle; P:microtubule cytoskeleton organization; P:GTP catabolic process; P:cytoskeleton-dependent intracellular transport; P:'de …	-	NON_CYTOPLASMIC_DOMAIN (PHOBIUS); TRANSMEMBRANE (PHOBIUS); CYTOPLASMIC_DOMAIN (PHOBIUS); TMhelix (TMHMM)
T0094_R_0.021_L_1528	beta-catenin	1528	20	1.19683e-125	0.82	3	C:membrane coat; P:intracellular protein transport; P:vesicle-mediated transport	-	IPR000225 (SMART); IPR000225 (PFAM); IPR011989 (G3DSA:1.25.10.GENE3D); PTHR23315 (PANTHER); PTHR23315:SF53 (PANTHER); IPR000225 (PROSITE_PROFILES); IPR000225 (PROSITE_PROFILES); IPR016024 (SUPERFAMILY)
T0095_R_0.0637_L_1528	dnaj homolog subfamily a member 4	1528	20	4.9847e-151	0.757	6	F:ATP binding; F:heat shock protein binding; F:metal ion binding; F:unfolded protein binding; P:protein folding; P:response to heat	-	IPR001623 (PRINTS); IPR001623 (SMART); IPR001623 (G3DSA:1.10.287.GENE3D); G3DSA:2.60.260.20 (GENE3D); IPR001305 (G3DSA:2.10.230.GENE3D); G3DSA:2.60.260.20 (GENE3D); IPR001623 (PFAM); IPR001305 (PFAM); IPR002939 (PFAM); PTHR24076 (PANTHER); PTHR24076:SF75 (PANTHER); IPR018253 (PROSITE_PATTERNS); IPR012724 (HAMAP); IPR001305 (PROSITE_PROFILES); IPR001623 (PROSITE_PROFILES); IPR001623 (SUPERFAMILY);…
T0096_R_0.0517_L_1515	eukaryotic peptide chain release factor subunit 1 isoform x1	1515	20	0	0.934	3	C:cytoplasm; F:translation release factor activity, codon specific; P:translational termination	-	IPR005142 (PFAM); IPR005140 (PFAM); IPR029064 (G3DSA:3.30.1330.GENE3D); G3DSA:3.30.420.60 (GENE3D); IPR005141 (PFAM); IPR024049 (G3DSA:3.30.960.GENE3D); IPR004403 (TIGRFAM); IPR004403 (PANTHER); PTHR10113:SF7 (PANTHER); IPR024049 (SUPERFAMILY); SSF53137 (SUPERFAMILY); IPR029064 (SUPERFAMILY)
T0097_R_0.1131_L_1500	adp-ribosylation factor 1	1500	20	3.26876e-108	0.929	5	C:Golgi apparatus; F:GTP binding; P:small GTPase mediated signal transduction; P:protein transport; P:vesicle-mediated transport	-	IPR006689 (PRINTS); IPR024156 (SMART); IPR003579 (SMART); IPR006687 (SMART); IPR027417 (G3DSA:3.40.50.GENE3D); IPR005225 (TIGRFAM); IPR006689 (PFAM); PTHR11711 (PANTHER); PTHR11711:SF104 (PANTHER); IPR024156 (PROSITE_PROFILES); IPR027417 (SUPERFAMILY)
T0098_R_0.0729_L_1495	---NA---	1495	0			0	-		no IPS match
T0099_R_0.0527_L_1495	myosin heavy chain isoform a	1495	20	4.35171e-45	0.597	6	F:ATP binding; F:actin binding; P:metabolic process; F:nucleotide binding; C:myosin complex; F:motor activity		Coil (COILS); Coil (COILS); Coil (COILS); Coil (COILS); Coil (COILS); G3DSA:1.20.5.340 (GENE3D); IPR002928 (PFAM); PTHR13140:SF364 (PANTHER); PTHR13140 (PANTHER); SSF90257 (SUPERFAMILY); SSF90257 (SUPERFAMILY); SSF90257 (SUPERFAMILY); SSF90257 (SUPERFAMILY)
T0100_R_0.02_L_1490	protein	1490	20	2.12617e-91	0.6075	1	F:peptidase activity	-	PR01705 (PRINTS); IPR001506 (PRINTS); IPR000998 (SMART); IPR006026 (SMART); IPR000884 (SMART); IPR024079 (G3DSA:3.40.390.GENE3D); G3DSA:2.20.100.10 (GENE3D); IPR000884 (PFAM); IPR001506 (PFAM); IPR000998 (PFAM); PTHR10127 (PANTHER); IPR000998 (PROSITE_PROFILES); IPR000884 (PROSITE_PROFILES); IPR000884 (SUPERFAMILY); SSF55486 (SUPERFAMILY); IPR013320 (SUPERFAMILY)
T0101_R_0.0643_L_1479	glutamine synthetase	1479	20	0	0.8275	8	C:mitochondrion; F:glutamate decarboxylase activity; F:glutamate-ammonia ligase activity; F:ATP binding; F:identical protein binding; P:glutamine biosynthetic process; P:cell proliferation; P:response to glucose stimulus	EC:4.1.1.15; EC:6.3.1.2	IPR014746 (G3DSA:3.30.590.GENE3D); IPR008147 (PFAM); IPR008146 (PFAM); PTHR20852 (PANTHER); PTHR20852:SF43 (PANTHER); IPR027302 (PROSITE_PATTERNS); IPR027303 (PROSITE_PATTERNS); IPR008147 (SUPERFAMILY); SSF55931 (SUPERFAMILY)
T0102_R_0.0338_L_1463	dnaj homolog subfamily a member 2	1463	20	1.15667e-154	0.757	2	F:protein binding; F:ion binding	-	IPR001623 (PRINTS); IPR001623 (SMART); IPR001305 (G3DSA:2.10.230.GENE3D); G3DSA:2.60.260.20 (GENE3D); IPR001623 (PFAM); IPR001623 (G3DSA:1.10.287.GENE3D); G3DSA:2.60.260.20 (GENE3D); IPR001305 (PFAM); IPR002939 (PFAM); PTHR24076 (PANTHER); PTHR24076:SF1 (PANTHER); IPR018253 (PROSITE_PATTERNS); IPR001305 (PROSITE_PROFILES); IPR012724 (HAMAP); IPR001623 (PROSITE_PROFILES); IPR001305 (SUPERFAMILY); …
T0103_R_0.0619_L_1458	cystathionine beta-synthase isoform x1	1458	20	0	0.8035	24	C:nucleolus; C:cytosol; F:cystathionine beta-synthase activity; F:heme binding; F:pyridoxal phosphate binding; F:adenyl nucleotide binding; F:ubiquitin protein ligase binding; F:protein homodimerization activity; F:modified amino acid binding; P:endochondral ossification; P:blood vessel remodeling; P:cysteine biosynthetic process from serine; P:L-serine catabolic process; P:superoxide metabolic p…	EC:4.2.1.22	IPR000644 (SMART); G3DSA:3.40.50.1100 (GENE3D); G3DSA:3.10.580.10 (GENE3D); IPR001926 (PFAM); IPR000644 (PFAM); G3DSA:3.40.50.1100 (GENE3D); IPR005857 (TIGRFAM); PTHR10314:SF48 (PANTHER); PTHR10314 (PANTHER); IPR001216 (PROSITE_PATTERNS); IPR000644 (PROSITE_PROFILES); IPR001926 (SUPERFAMILY); SSF54631 (SUPERFAMILY)
T0104_R_0.0164_L_1455	protocadherin fat 1-like isoform x3	1455	20	5.01844e-69	0.52	0	-		IPR002126 (PRINTS); IPR002126 (SMART); IPR002126 (G3DSA:2.60.40.GENE3D); IPR002126 (PFAM); PTHR24027 (PANTHER); IPR020894 (PROSITE_PATTERNS); IPR020894 (PROSITE_PATTERNS); IPR002126 (PROSITE_PROFILES); IPR002126 (PROSITE_PROFILES); IPR002126 (PROSITE_PROFILES); IPR002126 (PROSITE_PROFILES); IPR002126 (PROSITE_PROFILES); IPR015919 (SUPERFAMILY); IPR015919 (SUPERFAMILY); IPR015919 (SUPERFAMILY); IP…
T0105_R_0.0394_L_1452	n-acyl-phosphatidylethanolamine-hydrolyzing phospholipase d	1452	20	6.73269e-61	0.708	1	F:hydrolase activity	-	Coil (COILS); IPR001279 (G3DSA:3.60.15.GENE3D); PTHR15032 (PANTHER); PTHR15032:SF8 (PANTHER); IPR001279 (SUPERFAMILY)
T0106_R_0.0463_L_1447	adenylyl cyclase-associated protein 1	1447	20	8.8702e-140	0.6285	2	P:cellular component organization; P:single-organism cellular process	-	CYTOPLASMIC_DOMAIN (PHOBIUS); NON_CYTOPLASMIC_DOMAIN (PHOBIUS); CYTOPLASMIC_DOMAIN (PHOBIUS); NON_CYTOPLASMIC_DOMAIN (PHOBIUS); TRANSMEMBRANE (PHOBIUS); TRANSMEMBRANE (PHOBIUS); TRANSMEMBRANE (PHOBIUS); TMhelix (TMHMM); TMhelix (TMHMM); TMhelix (TMHMM)
T0107_R_0.2063_L_1444	elongation factor 1 alpha	1444	20	0	0.911	6	C:cytoplasm; F:translation elongation factor activity; F:GTPase activity; F:GTP binding; P:GTP catabolic process; P:translational elongation	-	IPR000795 (PRINTS); IPR004160 (PFAM); G3DSA:2.40.30.10 (GENE3D); IPR027417 (G3DSA:3.40.50.GENE3D); IPR004539 (TIGRFAM); IPR004161 (PFAM); G3DSA:2.40.30.10 (GENE3D); IPR000795 (PFAM); PTHR23115:SF109 (PANTHER); PTHR23115 (PANTHER); IPR000795 (PROSITE_PATTERNS); IPR009000 (SUPERFAMILY); IPR009001 (SUPERFAMILY); IPR027417 (SUPERFAMILY)
T0108_R_0.0625_L_1440	---NA---	1440	0			0	-		SIGNAL_PEPTIDE_N_REGION (PHOBIUS); SIGNAL_PEPTIDE (PHOBIUS); SIGNAL_PEPTIDE_H_REGION (PHOBIUS); TRANSMEMBRANE (PHOBIUS); NON_CYTOPLASMIC_DOMAIN (PHOBIUS); SIGNAL_PEPTIDE_C_REGION (PHOBIUS); CYTOPLASMIC_DOMAIN (PHOBIUS); SignalP-noTM (SIGNALP_EUK); SignalP-TM (SIGNALP_GRAM_POSITIVE); TMhelix (TMHMM); TMhelix (TMHMM)
T0109_R_0.0482_L_1436	nucleobindin-2-like	1436	20	1.37114e-79	0.6995	6	C:nuclear outer membrane; C:endoplasmic reticulum; C:Golgi apparatus; C:extracellular region part; F:calcium ion binding; P:cellular calcium ion homeostasis	-	IPR011992 (G3DSA:1.10.238.GENE3D); IPR011992 (PFAM); PTHR19237:SF20 (PANTHER); PTHR19237 (PANTHER); IPR018247 (PROSITE_PATTERNS); IPR018247 (PROSITE_PATTERNS); IPR002048 (PROSITE_PROFILES); IPR002048 (PROSITE_PROFILES); SSF47473 (SUPERFAMILY)
T0110_R_0.0156_L_1434	calpain- partial	1434	20	0	0.6875	5	C:intracellular; F:cysteine-type peptidase activity; F:ion binding; P:primary metabolic process; P:organic substance metabolic process	EC:3.4	IPR022684 (PRINTS); IPR001300 (SMART); IPR022683 (SMART); IPR022682 (PFAM); G3DSA:3.90.70.10 (GENE3D); IPR001300 (PFAM); IPR011992 (G3DSA:1.10.238.GENE3D); G3DSA:2.60.120.380 (GENE3D); IPR029542 (PTHR10183:PANTHER); PTHR10183 (PANTHER); IPR018247 (PROSITE_PATTERNS); IPR002048 (PROSITE_PROFILES); IPR001300 (PROSITE_PROFILES); SSF54001 (SUPERFAMILY); IPR022682 (SUPERFAMILY); SSF47473 (SUPERFAMILY)
T0111_R_0.0163_L_1428	PREDICTED: uncharacterized protein LOC100202739	1428	1	2.44534e-08	0.46	0	-		no IPS match
T0112_R_0.1459_L_1427	myosin regulatory light polypeptide 9	1427	20	8.45789e-87	0.92	9	C:stress fiber; C:cytosol; C:muscle myosin complex; C:Z disc; F:calcium ion binding; F:structural constituent of muscle; P:muscle contraction; P:regulation of muscle contraction; P:axon guidance	-	IPR002048 (SMART); IPR011992 (PFAM); IPR011992 (G3DSA:1.10.238.GENE3D); PF13833 (PFAM); PTHR23049 (PANTHER); IPR018247 (PROSITE_PATTERNS); IPR002048 (PROSITE_PROFILES); IPR002048 (PROSITE_PROFILES); IPR002048 (PROSITE_PROFILES); SSF47473 (SUPERFAMILY)
T0113_R_0.0229_L_1420	---NA---	1420	0			0	-		SIGNAL_PEPTIDE_H_REGION (PHOBIUS); NON_CYTOPLASMIC_DOMAIN (PHOBIUS); SIGNAL_PEPTIDE_C_REGION (PHOBIUS); SIGNAL_PEPTIDE_N_REGION (PHOBIUS); SIGNAL_PEPTIDE (PHOBIUS)
T0114_R_0.02_L_1417	malate mitochondrial-like	1417	20	7.463e-156	0.833	8	C:nucleus; C:mitochondrial inner membrane; C:plasma membrane; F:L-malate dehydrogenase activity; P:tricarboxylic acid cycle; P:malate metabolic process; P:internal protein amino acid acetylation; P:cellular carbohydrate metabolic process	EC:1.1.1.37	no IPS match
T0115_R_0.0513_L_1412	salt tolerance regulator splicing factor	1412	1	0.000648548	0.58	0	-		no IPS match
T0116_R_0.1134_L_1403	filamin-a isoform x2	1403	20	1.97335e-174	0.7065	9	C:membrane-bounded organelle; C:intracellular organelle; F:actin binding; F:Ras GTPase binding; P:actin cytoskeleton organization; P:cellular protein localization; P:regulation of cellular process; P:regulation of macromolecule metabolic process;	-	IPR001715 (SMART); IPR001298 (SMART); IPR017868 (PFAM); IPR013783 (G3DSA:2.60.40.GENE3D); IPR013783 (G3DSA:2.60.40.GENE3D); IPR001715 (G3DSA:1.10.418.GENE3D); IPR001715 (G3DSA:1.10.418.GENE3D); IPR001715 (PFAM); IPR028559 (PTHR11915:PANTHER); PTHR11915 (PANTHER); IPR001589 (PROSITE_PATTERNS); IPR017868 (PROSITE_PROFILES); IPR001715 (PROSITE_PROFILES); IPR017868 (PROSITE_PROFILES); IPR001715 (PROS…
T0117_R_0.2077_L_1401	predicted protein	1401	1	4.60628e-10	0.57	0	-		Coil (COILS)
T0118_R_0.0806_L_1400	fructose-bisphosphate aldolase c	1400	20	5.6613e-170	0.782	11	C:mitochondrion; C:axon; C:extracellular vesicular exosome; F:fructose-bisphosphate aldolase activity; F:cytoskeletal protein binding; P:glycolysis; P:apoptotic process; P:aging; P:fructose 1,6-bisphosphate metabolic process; P:protein homotetramerization; P:protein heterotetramerization	EC:4.1.2.13	no IPS match
T0119_R_0.1376_L_1397	eukaryotic translation elongation factor 1 gamma	1397	20	4.06354e-157	0.742	7	C:nucleus; C:cytosol; C:membrane; C:extracellular vesicular exosome; F:protein binding; P:translational elongation; P:response to virus	-	IPR012336 (G3DSA:3.40.30.GENE3D); IPR004045 (PFAM); IPR001662 (G3DSA:3.30.70.GENE3D); IPR001662 (PFAM); IPR010987 (G3DSA:1.20.1050.GENE3D); IPR004046 (PFAM); PTHR11260 (PANTHER); PTHR11260:SF161 (PANTHER); IPR010987 (PROSITE_PROFILES); IPR001662 (PROSITE_PROFILES); IPR004045 (PROSITE_PROFILES); IPR001662 (SUPERFAMILY); IPR010987 (SUPERFAMILY); IPR012336 (SUPERFAMILY)
T0120_R_0.0116_L_1393	cysteine--trna cytoplasmic isoform x5	1393	20	0	0.759	6	C:cytosol; F:tRNA binding; F:cysteine-tRNA ligase activity; F:ATP binding; F:protein homodimerization activity; P:cysteinyl-tRNA aminoacylation	EC:6.1.1.16	Coil (COILS); IPR024909 (PFAM); IPR015803 (TIGRFAM); G3DSA:1.20.120.640 (GENE3D); IPR014729 (G3DSA:3.40.50.GENE3D); IPR024909 (PANTHER); PTHR10890:SF3 (PANTHER); IPR009080 (SUPERFAMILY); SSF52374 (SUPERFAMILY)
T0121_R_0.0329_L_1392	dystrophin- partial	1392	3	4.37117e-35	0.49	3	P:cell cycle arrest; F:calcium ion binding; C:cytoskeleton		Coil (COILS); Coil (COILS); IPR018159 (SMART); G3DSA:1.20.58.60 (GENE3D); IPR002017 (PFAM); G3DSA:1.20.58.60 (GENE3D); G3DSA:1.20.58.60 (GENE3D); SSF46966 (SUPERFAMILY); SSF46966 (SUPERFAMILY)
T0122_R_0.0246_L_1392	low quality protein: selenoprotein pb-like	1392	20	1.34352e-25	0.585	2	F:selenium binding; C:extracellular region		IPR007671 (PFAM); PTHR10105 (PANTHER)
T0123_R_0.019_L_1391	lysine--trna ligase-like isoform x2	1391	20	0	0.813	10	C:mitochondrion; C:microtubule cytoskeleton; C:aminoacyl-tRNA synthetase multienzyme complex; F:tRNA binding; F:lysine-tRNA ligase activity; F:ATP binding; F:amino acid binding; F:metal ion binding; P:lysyl-tRNA aminoacylation; P:diadenosine tetraphosphate biosynthetic process	EC:6.1.1.6	Coil (COILS); IPR018149 (PRINTS); IPR012340 (G3DSA:2.40.50.GENE3D); IPR004364 (PFAM); IPR004365 (PFAM); G3DSA:3.30.930.10 (GENE3D); PTHR22594:SF4 (PANTHER); IPR018150 (PANTHER); IPR006195 (PROSITE_PROFILES); SSF55681 (SUPERFAMILY); IPR012340 (SUPERFAMILY)
T0124_R_0.0306_L_1390	protein	1390	20	5.2113e-30	0.474	3	F:chitin binding; P:chitin metabolic process; C:extracellular region		IPR002889 (PFAM); SIGNAL_PEPTIDE_N_REGION (PHOBIUS); SIGNAL_PEPTIDE (PHOBIUS); SIGNAL_PEPTIDE_H_REGION (PHOBIUS); NON_CYTOPLASMIC_DOMAIN (PHOBIUS); SIGNAL_PEPTIDE_C_REGION (PHOBIUS); PS51257 (PROSITE_PROFILES); SignalP-noTM (SIGNALP_EUK); SignalP-TM (SIGNALP_GRAM_POSITIVE); SignalP-noTM (SIGNALP_GRAM_NEGATIVE)
T0125_R_0.3142_L_1387	non-muscle actin	1387	20	0	0.9755	3	C:cytoplasm; C:cytoskeleton; F:ATP binding	-	IPR004000 (PRINTS); IPR004000 (SMART); G3DSA:3.30.420.40 (GENE3D); G3DSA:3.90.640.10 (GENE3D); IPR004000 (PFAM); G3DSA:3.30.420.40 (GENE3D); IPR004000 (PANTHER); PTHR11937:SF162 (PANTHER); IPR004001 (PROSITE_PATTERNS); IPR020902 (PROSITE_PATTERNS); IPR004001 (PROSITE_PATTERNS); SSF53067 (SUPERFAMILY); SSF53067 (SUPERFAMILY)
T0126_R_0.0168_L_1385	plasma membrane calcium-transporting atpase 3	1385	20	0	0.8215	6	C:integral to membrane; F:calcium-transporting ATPase activity; F:ATP binding; F:metal ion binding; P:metabolic process; P:calcium ion transmembrane transport	EC:3.6.3.8	IPR001757 (PRINTS); IPR006068 (PFAM); PF13246 (PFAM); IPR001757 (TIGRFAM); IPR006408 (TIGRFAM); IPR023214 (PFAM); IPR023299 (G3DSA:3.40.1110.GENE3D); IPR023298 (G3DSA:1.20.1110.GENE3D); PTHR24093 (PANTHER); IPR030319 (PTHR24093:PANTHER); TRANSMEMBRANE (PHOBIUS); CYTOPLASMIC_DOMAIN (PHOBIUS); TRANSMEMBRANE (PHOBIUS); NON_CYTOPLASMIC_DOMAIN (PHOBIUS); NON_CYTOPLASMIC_DOMAIN (PHOBIUS); CYTOPLASMIC_D…
T0127_R_0.0249_L_1379	isoforms a c f g h	1379	20	0	0.7225	1	F:metal ion binding	-	IPR001202 (SMART); IPR000433 (SMART); IPR015154 (PFAM); IPR011992 (G3DSA:1.10.238.GENE3D); IPR011992 (G3DSA:1.10.238.GENE3D); IPR000433 (PFAM); IPR015153 (PFAM); G3DSA:2.20.70.10 (GENE3D); IPR001202 (PFAM); PTHR11915:SF225 (PANTHER); PTHR11915 (PANTHER); IPR001202 (PROSITE_PATTERNS); IPR000433 (PROSITE_PATTERNS); IPR001202 (PROSITE_PROFILES); IPR000433 (PROSITE_PROFILES); SSF47473 (SUPERFAMILY); …
T0128_R_0.0398_L_1376	protein disulfide-isomerase a3-like	1376	20	2.88907e-167	0.664	5	C:lipid particle; C:microtubule associated complex; F:isomerase activity; P:metabolic process; P:cellular process	-	Coil (COILS); IPR012336 (G3DSA:3.40.30.GENE3D); IPR013766 (PFAM); PF13848 (PFAM); IPR012336 (G3DSA:3.40.30.GENE3D); PTHR18929 (PANTHER); PTHR18929:SF56 (PANTHER); IPR017937 (PROSITE_PATTERNS); IPR012336 (PROSITE_PROFILES); IPR012336 (SUPERFAMILY); IPR012336 (SUPERFAMILY); IPR012336 (SUPERFAMILY)
T0129_R_0.0314_L_1369	cathepsin d	1369	20	3.41923e-148	0.814	2	F:aspartic-type endopeptidase activity; P:proteolysis	EC:3.4.23	IPR001461 (PRINTS); IPR021109 (G3DSA:2.40.70.GENE3D); IPR021109 (G3DSA:2.40.70.GENE3D); IPR001461 (PFAM); PTHR13683:SF230 (PANTHER); IPR001461 (PANTHER); IPR001969 (PROSITE_PATTERNS); IPR021109 (SUPERFAMILY)
T0130_R_0.0517_L_1364	---NA---	1364	0			0	-		NON_CYTOPLASMIC_DOMAIN (PHOBIUS); SIGNAL_PEPTIDE_C_REGION (PHOBIUS); SIGNAL_PEPTIDE (PHOBIUS); SIGNAL_PEPTIDE_N_REGION (PHOBIUS); SIGNAL_PEPTIDE_H_REGION (PHOBIUS); SignalP-noTM (SIGNALP_EUK)
T0131_R_0.0312_L_1360	carbamoyl-phosphate synthase	1360	20	1.85981e-160	0.862	8	F:carbamoyl-phosphate synthase (ammonia) activity; F:carbamoyl-phosphate synthase (glutamine-hydrolyzing) activity; F:ATP binding; F:metal ion binding; P:urea cycle; P:glutamine catabolic process; P:carbamoyl phosphate biosynthetic process; P:ammonia homeostasis	EC:6.3.5.5; EC:6.3.4.16	PR00096 (PRINTS); PR00099 (PRINTS); IPR002474 (SMART); IPR002474 (G3DSA:3.50.30.GENE3D); IPR017926 (PFAM); IPR029062 (G3DSA:3.40.50.GENE3D); IPR006274 (TIGRFAM); IPR002474 (PFAM); PTHR11405 (PANTHER); IPR017926 (PROSITE_PROFILES); IPR002474 (SUPERFAMILY); IPR029062 (SUPERFAMILY)
T0132_R_0.0235_L_1359	protein arginine n-methyltransferase 1 isoform x2	1359	20	0	0.8445	60	C:nucleoplasm; C:cytosol; C:protein complex; F:rRNA (adenine-N6,N6-)-dimethyltransferase activity; F:tRNA (guanine-N2-)-methyltransferase activity; F:S-methyltransferase activity; F:mRNA methyltransferase activity; F:2-polyprenyl-6-methoxy-1,4-benzoquinone methyltransferase activity; F:rRNA (uridine-2'-O-)-methyltransferase activity; F:rRNA (adenine-N6-)-methyltransferase activity; F:DNA-methyltr…	EC:2.1.1; EC:2.1.1.124	IPR029063 (G3DSA:3.40.50.GENE3D); G3DSA:2.70.160.11 (GENE3D); IPR025714 (PFAM); PTHR11006:SF47 (PANTHER); IPR025799 (PANTHER); IPR025799 (PROSITE_PROFILES); IPR029063 (SUPERFAMILY)
T0133_R_0.0445_L_1358	PREDICTED: uncharacterized protein LOC101239124	1358	1	2.5357e-09	0.49	0	-		Coil (COILS); Coil (COILS); Coil (COILS); Coil (COILS); SSF57997 (SUPERFAMILY)
T0134_R_0.0556_L_1348	kazal-type serine proteinase inhibitor 2	1348	20	2.49732e-30	0.4725	2	P:proteolysis; F:peptidase activity		IPR002350 (SMART); G3DSA:3.30.60.30 (GENE3D); G3DSA:3.30.60.30 (GENE3D); IPR002350 (PFAM); IPR002350 (PFAM); G3DSA:3.30.60.30 (GENE3D); G3DSA:3.30.60.30 (GENE3D); PTHR10913:SF45 (PANTHER); PTHR10913 (PANTHER); SIGNAL_PEPTIDE (PHOBIUS); SIGNAL_PEPTIDE_C_REGION (PHOBIUS); NON_CYTOPLASMIC_DOMAIN (PHOBIUS); SIGNAL_PEPTIDE_N_REGION (PHOBIUS); SIGNAL_PEPTIDE_H_REGION (PHOBIUS); IPR002350 (PROSITE_PROFI…
T0135_R_0.0342_L_1345	deoxyribonuclease tatd	1345	20	8.37048e-157	0.6455	4	F:deoxyribonuclease activity; P:apoptotic DNA fragmentation; P:apoptotic cell clearance; P:innate immune response	-	IPR001130 (PFAM); G3DSA:3.20.20.140 (GENE3D); IPR012677 (G3DSA:3.30.70.GENE3D); IPR001130 (PANTHER); IPR000504 (PROSITE_PROFILES); SSF51556 (SUPERFAMILY); SSF54928 (SUPERFAMILY)
T0136_R_0.019_L_1342	collagen alpha-5 chain	1342	20	5.91157e-33	0.4585	11	F:peptidase inhibitor activity; C:extracellular region; P:negative regulation of peptidase activity; P:receptor clustering; C:basal lamina; P:G-protein coupled acetylcholine receptor signaling pathway; C:extracellular matrix; F:laminin binding; C:collagen; F:calcium ion binding; P:signal transduction		IPR002035 (SMART); IPR002350 (SMART); IPR002035 (G3DSA:3.40.50.GENE3D); IPR002350 (PFAM); IPR002035 (G3DSA:3.40.50.GENE3D); IPR002035 (PFAM); IPR002035 (G3DSA:3.40.50.GENE3D); G3DSA:3.30.60.30 (GENE3D); PTHR22992:SF88 (PANTHER); PTHR22992 (PANTHER); IPR002035 (PROSITE_PROFILES); IPR002035 (PROSITE_PROFILES); IPR002350 (PROSITE_PROFILES); SSF100895 (SUPERFAMILY); IPR002035 (SUPERFAMILY); IPR002035…
T0137_R_0.0249_L_1336	atp2b1a protein	1336	20	6.27074e-80	0.707	10	C:integral to membrane; F:calcium-transporting ATPase activity; F:ATP binding; F:metal ion binding; P:sensory perception of sound; P:metabolic process; P:otolith development; P:posterior lateral line neuromast development; P:inner ear receptor cell development; P:calcium ion transmembrane transport	EC:3.6.3.8	IPR008250 (PFAM); IPR004014 (PFAM); IPR023298 (G3DSA:1.20.1110.GENE3D); IPR001757 (TIGRFAM); IPR008250 (G3DSA:2.70.150.GENE3D); PTHR24093:SF254 (PANTHER); PTHR24093 (PANTHER); TRANSMEMBRANE (PHOBIUS); CYTOPLASMIC_DOMAIN (PHOBIUS); CYTOPLASMIC_DOMAIN (PHOBIUS); NON_CYTOPLASMIC_DOMAIN (PHOBIUS); TRANSMEMBRANE (PHOBIUS); SSF81653 (SUPERFAMILY); SSF81665 (SUPERFAMILY); TMhelix (TMHMM); TMhelix (TMHMM)
T0138_R_0.034_L_1329	---NA---	1329	0			0	-		no IPS match
T0139_R_0.012_L_1329	serine threonine-protein kinase mrck partial	1329	20	4.64825e-97	0.678	4	F:kinase activity; F:ion binding; P:cytoskeleton organization;	-	Coil (COILS); Coil (COILS); Coil (COILS); Coil (COILS); Coil (COILS); Coil (COILS); G3DSA:1.20.5.340 (GENE3D); IPR014930 (PFAM); PTHR22988:SF2 (PANTHER); PTHR22988 (PANTHER)
T0140_R_0.2378_L_1328	eukaryotic initiation factor 4a-ii	1328	20	0	0.8675	5	F:translation initiation factor activity; F:ATP binding; F:ATP-dependent helicase activity; P:ATP catabolic process; P:translational initiation	-	IPR014001 (SMART); IPR001650 (SMART); IPR001650 (PFAM); IPR027417 (G3DSA:3.40.50.GENE3D); IPR027417 (G3DSA:3.40.50.GENE3D); IPR011545 (PFAM); PTHR24031 (PANTHER); PTHR24031:SF221 (PANTHER); IPR000629 (PROSITE_PATTERNS); IPR001650 (PROSITE_PROFILES); IPR014014 (PROSITE_PROFILES); IPR014001 (PROSITE_PROFILES); IPR027417 (SUPERFAMILY)
T0141_R_0.2974_L_1320	voltage-dependent anion-selective channel protein 2-like	1320	20	1.18866e-124	0.762	6	C:mitochondrial outer membrane; F:voltage-gated anion channel activity; P:anion transport; P:fin regeneration; P:regulation of anion transport; P:transmembrane transport	-	IPR001925 (PRINTS); IPR027246 (PFAM); IPR023614 (G3DSA:2.40.160.GENE3D); PTHR11743 (PANTHER); IPR001925 (PROSITE_PATTERNS)
T0142_R_0.2029_L_1319	atp:adp antiporter	1319	20	1.81148e-159	0.882	4	C:mitochondrial inner membrane; C:integral to membrane; F:transporter activity; P:transmembrane transport	-	SIGNAL_PEPTIDE_C_REGION (PHOBIUS); SIGNAL_PEPTIDE_N_REGION (PHOBIUS); SIGNAL_PEPTIDE (PHOBIUS); NON_CYTOPLASMIC_DOMAIN (PHOBIUS); SIGNAL_PEPTIDE_H_REGION (PHOBIUS)
T0143_R_0.0353_L_1314	14-3-3 protein epsilon	1314	20	4.76385e-50	0.8175	33	C:mitochondrion; C:cytosol; C:kinesin complex; C:axon; C:cytoplasmic vesicle membrane; C:extracellular vesicular exosome; F:potassium channel regulator activity; F:oxidoreductase activity; F:protein domain specific binding; F:MHC class II protein complex binding; F:histone deacetylase binding; F:ion channel binding; ; F:protein heterodimerization activity; F:phosphoserine binding; P:G2/M transiti…	-	TRANSMEMBRANE (PHOBIUS); NON_CYTOPLASMIC_DOMAIN (PHOBIUS); CYTOPLASMIC_DOMAIN (PHOBIUS); TMhelix (TMHMM)
T0144_R_0.0216_L_1311	PREDICTED: uncharacterized protein LOC100202739	1311	1	4.04024e-22	0.44	0	-		no IPS match
T0145_R_0.0148_L_1311	protocadherin fat 4 isoform x1	1311	20	1.35674e-28	0.509	6	F:calcium ion binding; P:homophilic cell adhesion; P:cell adhesion; C:membrane; C:plasma membrane; C:integral to membrane		IPR002126 (PRINTS); IPR002126 (SMART); IPR002126 (PFAM); IPR002126 (G3DSA:2.60.40.GENE3D); IPR002126 (G3DSA:2.60.40.GENE3D); PTHR24027 (PANTHER); IPR002126 (PROSITE_PROFILES); IPR002126 (PROSITE_PROFILES); IPR002126 (PROSITE_PROFILES); IPR015919 (SUPERFAMILY); IPR015919 (SUPERFAMILY); IPR015919 (SUPERFAMILY)
T0146_R_0.0129_L_1305	cyclin-dependent kinase 5 activator 1- partial	1305	1	1.29958e-08	0.79	0	-		IPR004944 (PFAM); IPR013763 (G3DSA:1.10.472.GENE3D); IPR013763 (SUPERFAMILY)
T0147_R_0.0204_L_1302	14-3-3 protein partial	1302	20	2.08356e-81	0.795	18	C:cytosol; C:cytoplasmic vesicle membrane; C:extracellular vesicular exosome; F:protein kinase C binding; F:insulin-like growth factor receptor binding; F:protein kinase C inhibitor activity; F:protein domain specific binding; F:receptor tyrosine kinase binding; ; P:G2/M transition of mitotic cell cycle; P:protein targeting; P:cellular response to insulin stimulus; P:regulation of neuron differen…	-	IPR000308 (PRINTS); IPR000308 (PIRSF); IPR023410 (SMART); IPR023410 (PFAM); G3DSA:1.20.190.20 (GENE3D); IPR000308 (PANTHER); IPR023409 (PROSITE_PATTERNS); IPR023410 (SUPERFAMILY)
T0148_R_0.0174_L_1299	n-acetylglutamate mitochondrial	1299	20	6.50374e-101	0.597	2	F:transferase activity; P:metabolic process		IPR006855 (PFAM); IPR001048 (G3DSA:3.40.1160.GENE3D); PTHR23342 (PANTHER); PTHR23342:SF3 (PANTHER); IPR001048 (SUPERFAMILY)
T0149_R_0.1133_L_1299	calreticulin	1299	20	1.36184e-138	0.8345	7	C:endoplasmic reticulum; F:sequence-specific DNA binding transcription factor activity; F:calcium ion binding; F:sequence-specific DNA binding; F:unfolded protein binding; P:regulation of transcription, DNA-dependent; P:protein folding	-	Coil (COILS); IPR001580 (PRINTS); IPR009169 (PIRSF); IPR009033 (G3DSA:2.10.250.GENE3D); IPR001580 (PFAM); IPR013320 (G3DSA:2.60.120.GENE3D); IPR001580 (PANTHER); IPR018124 (PROSITE_PATTERNS); IPR018124 (PROSITE_PATTERNS); IPR018124 (PROSITE_PATTERNS); IPR018124 (PROSITE_PATTERNS); IPR018124 (PROSITE_PATTERNS); SIGNAL_PEPTIDE_N_REGION (PHOBIUS); SIGNAL_PEPTIDE_C_REGION (PHOBIUS); SIGNAL_PEPTIDE (P…
T0150_R_0.0207_L_1298	talin-2- partial	1298	20	1.78823e-153	0.748	9	C:ruffle; C:focal adhesion; C:actin cytoskeleton; C:membrane-bounded organelle; F:actin binding; F:insulin receptor binding; F:structural constituent of cytoskeleton; P:cytoskeletal anchoring at plasma membrane; P:cell adhesion	-	Coil (COILS); IPR019749 (SMART); IPR011993 (G3DSA:2.30.29.GENE3D); IPR018979 (PFAM); IPR014352 (G3DSA:1.20.80.GENE3D); IPR019748 (PFAM); G3DSA:3.10.20.90 (GENE3D); PTHR19981 (PANTHER); PTHR19981:SF1 (PANTHER); IPR019747 (PROSITE_PATTERNS); IPR000299 (PROSITE_PROFILES); IPR019748 (SUPERFAMILY); IPR029071 (SUPERFAMILY)
T0151_R_0.0153_L_1297	---NA---	1297	0			0	-		SIGNAL_PEPTIDE_N_REGION (PHOBIUS); SIGNAL_PEPTIDE (PHOBIUS); SIGNAL_PEPTIDE_H_REGION (PHOBIUS); SIGNAL_PEPTIDE_C_REGION (PHOBIUS); NON_CYTOPLASMIC_DOMAIN (PHOBIUS)
T0152_R_0.0426_L_1293	eukaryotic translation initiation factor 5a-1	1293	20	5.27466e-69	0.8315	25	C:annulate lamellae; C:nuclear pore; C:endoplasmic reticulum membrane; C:ribosome; C:dendrite; C:neuronal cell body; C:extracellular vesicular exosome; F:translation initiation factor activity; F:translation elongation factor activity; F:U6 snRNA binding; F:ribosome binding; ; F:protein N-terminus binding; P:mRNA export from nucleus; P:translational initiation; P:translational frameshifting; P:pr…	-	IPR001884 (PIRSF); IPR001884 (TIGRFAM); IPR020189 (PFAM); IPR012340 (G3DSA:2.40.50.GENE3D); IPR014722 (G3DSA:2.30.30.GENE3D); IPR001884 (PANTHER); IPR019769 (PROSITE_PATTERNS); IPR012340 (SUPERFAMILY); IPR008991 (SUPERFAMILY)
T0153_R_0.0264_L_1292	vm1k_calrh ame: full=snake venom metalloproteinase kistomin short=svmp flags: precursor	1292	20	0	0.7715	5	C:extracellular region; F:metalloendopeptidase activity; F:calcium ion binding; F:zinc ion binding; P:proteolysis	EC:3.4.24	IPR024079 (G3DSA:3.40.390.GENE3D); IPR002870 (PFAM); IPR001590 (PFAM); PTHR11905:SF22 (PANTHER); PTHR11905 (PANTHER); SIGNAL_PEPTIDE_C_REGION (PHOBIUS); NON_CYTOPLASMIC_DOMAIN (PHOBIUS); SIGNAL_PEPTIDE_N_REGION (PHOBIUS); SIGNAL_PEPTIDE_H_REGION (PHOBIUS); SIGNAL_PEPTIDE (PHOBIUS); IPR001590 (PROSITE_PROFILES); SignalP-noTM (SIGNALP_EUK); SSF55486 (SUPERFAMILY)
T0154_R_0.0093_L_1281	tnf receptor-associated factor 4	1281	20	1.51403e-58	0.593	1	P:regulation of cellular process	-	TRANSMEMBRANE (PHOBIUS); NON_CYTOPLASMIC_DOMAIN (PHOBIUS); CYTOPLASMIC_DOMAIN (PHOBIUS)
T0155_R_0.0652_L_1281	collagen alpha-6 chain-like	1281	20	1.35964e-90	0.49	3	C:collagen; P:signal transduction; F:calcium ion binding		IPR002035 (SMART); IPR002035 (G3DSA:3.40.50.GENE3D); IPR002035 (PFAM); PTHR22992 (PANTHER); IPR002035 (PROSITE_PROFILES); IPR002035 (PROSITE_PROFILES); IPR002035 (PROSITE_PROFILES); IPR002035 (SUPERFAMILY); IPR002035 (SUPERFAMILY); IPR002035 (SUPERFAMILY)
T0156_R_0.0085_L_1276	clip-associating protein 1 isoform x3	1276	20	2.07195e-44	0.618	12	C:chromosome, centromeric region; C:centrosome; C:spindle microtubule; C:cytoplasmic microtubule; C:cell cortex; C:membrane-bounded organelle; F:microtubule binding; P:microtubule cytoskeleton organization; P:negative regulation of microtubule depolymerization; P:mitosis; P:cellular localization;	-	IPR011989 (G3DSA:1.25.10.GENE3D); IPR028399 (PTHR21567:PANTHER); PTHR21567 (PANTHER); IPR021133 (PROSITE_PROFILES); IPR016024 (SUPERFAMILY)
T0157_R_0.03_L_1276	fibrocystin-l isoform x1	1276	20	4.16486e-49	0.516	0	-		IPR002909 (SMART); IPR013783 (G3DSA:2.60.40.GENE3D); IPR013783 (G3DSA:2.60.40.GENE3D); IPR013783 (G3DSA:2.60.40.GENE3D); IPR002909 (PFAM); SIGNAL_PEPTIDE_H_REGION (PHOBIUS); SIGNAL_PEPTIDE_C_REGION (PHOBIUS); SIGNAL_PEPTIDE_N_REGION (PHOBIUS); NON_CYTOPLASMIC_DOMAIN (PHOBIUS); SIGNAL_PEPTIDE (PHOBIUS); SignalP-noTM (SIGNALP_EUK); IPR014756 (SUPERFAMILY)
T0158_R_0.0112_L_1276	partial	1276	20	2.57838e-113	0.66	1	F:actin binding		IPR001715 (SMART); IPR001715 (G3DSA:1.10.418.GENE3D); IPR002017 (PFAM); IPR001715 (G3DSA:1.10.418.GENE3D); IPR001715 (PFAM); G3DSA:1.20.58.60 (GENE3D); PTHR11915:SF261 (PANTHER); PTHR11915 (PANTHER); IPR001715 (PROSITE_PROFILES); IPR001715 (PROSITE_PROFILES); SSF46966 (SUPERFAMILY); IPR001715 (SUPERFAMILY)
T0159_R_0.0502_L_1273	protein pelota homolog	1273	20	0	0.8565	14	C:nucleus; C:cytoplasm; P:compound eye morphogenesis; P:translation; P:spindle assembly involved in male meiosis I; P:mitosis; P:meiotic G2/MI transition; P:germ-line stem cell maintenance; P:female germ-line stem cell division; P:spermatocyte division; P:meiotic nuclear envelope disassembly; P:nuclear-transcribed mRNA catabolic process, non-stop decay; P:nuclear-transcribed mRNA catabolic proces…	-	IPR004405 (TIGRFAM); IPR005140 (PFAM); IPR005142 (PFAM); IPR029064 (G3DSA:3.30.1330.GENE3D); IPR005141 (PFAM); IPR004405 (PANTHER); IPR029064 (SUPERFAMILY); SSF159065 (SUPERFAMILY); SSF53137 (SUPERFAMILY)
T0160_R_0.0434_L_1271	neuronal acetylcholine receptor subunit alpha-7-like	1271	20	2.11242e-69	0.55	21	C:integral to membrane; C:neuron projection; C:plasma membrane part; C:synapse; F:extracellular ligand-gated ion channel activity; F:protein binding; P:negative regulation of cytokine production; P:cation transport; P:cell communication; P:regulation of cell communication; P:regulation of signaling; P:regulation of ion transmembrane transport; P:response to nicotine; P:single organism signaling; …	-	no IPS match
T0161_R_0.0188_L_1256	dystrophin isoform x1	1256	20	7.77908e-115	0.525	7	C:membrane; C:cell part; F:metal ion binding; P:single-organism cellular process; P:system development; P:regulation of cellular process; P:regulation of calcium ion transport	-	Coil (COILS); Coil (COILS); IPR018159 (SMART); G3DSA:1.20.58.60 (GENE3D); G3DSA:1.20.58.60 (GENE3D); IPR002017 (PFAM); PTHR11915 (PANTHER); PTHR11915:SF229 (PANTHER); SSF46966 (SUPERFAMILY); SSF46966 (SUPERFAMILY); SSF46966 (SUPERFAMILY)
T0162_R_0.0308_L_1250	serine threonine-protein kinase 17b	1250	20	1.92623e-81	0.6535	1	F:kinase activity	-	IPR002290 (SMART); IPR000719 (PFAM); G3DSA:1.10.510.10 (GENE3D); PTHR24347:SF175 (PANTHER); IPR020636 (PANTHER); IPR000719 (PROSITE_PROFILES); IPR011009 (SUPERFAMILY)
T0163_R_0.0125_L_1245	spectrin beta non-erythrocytic 1 isoform x1	1245	20	1.19586e-131	0.622	12	C:nucleolus; C:membrane; C:cortical actin cytoskeleton; C:extracellular vesicular exosome; F:structural constituent of cytoskeleton; F:ankyrin binding; ; P:mitotic cytokinesis; P:Golgi to plasma membrane protein transport; P:response to stimulus; P:membrane assembly; P:protein targeting to plasma membrane	-	Coil (COILS); Coil (COILS); Coil (COILS); Coil (COILS); IPR018159 (SMART); G3DSA:1.20.58.60 (GENE3D); IPR002017 (PFAM); G3DSA:1.20.58.60 (GENE3D); G3DSA:1.20.58.60 (GENE3D); PTHR11915 (PANTHER); PTHR11915:SF205 (PANTHER); SSF46966 (SUPERFAMILY); SSF46966 (SUPERFAMILY); SSF46966 (SUPERFAMILY)
T0164_R_0.0488_L_1244	calcyphosin-like protein	1244	20	4.27823e-55	0.667	1	P:phagocytosis	-	IPR002048 (SMART); IPR011992 (PFAM); IPR011992 (G3DSA:1.10.238.GENE3D); IPR011992 (G3DSA:1.10.238.GENE3D); IPR011992 (G3DSA:1.10.238.GENE3D); PTHR10891 (PANTHER); IPR029633 (PTHR10891:PANTHER); IPR018247 (PROSITE_PATTERNS); IPR018247 (PROSITE_PATTERNS); IPR002048 (PROSITE_PROFILES); IPR002048 (PROSITE_PROFILES); IPR002048 (PROSITE_PROFILES); IPR002048 (PROSITE_PROFILES); SSF47473 (SUPERFAMILY)
T0165_R_0.0315_L_1244	eukaryotic translation initiation factor 3 subunit j-a-like	1244	20	6.95088e-34	0.608	2	C:macromolecular complex; C:cytoplasmic part	-	Coil (COILS); Coil (COILS); IPR013906 (PFAM); IPR023194 (G3DSA:1.10.246.GENE3D); IPR013906 (PANTHER); IPR013906 (HAMAP)
T0166_R_0.0184_L_1240	protein	1240	20	4.47221e-39	0.517	16	P:cell communication; C:membrane; F:hydrolase activity; P:multicellular organismal development; C:extracellular region; F:peptidase activity; P:proteolysis; P:cell-cell signaling; C:plasma membrane; P:homophilic cell adhesion; F:calcium ion binding; P:cell adhesion; C:collagen; F:peptidase inhibitor activity; P:negative regulation of peptidase activity; F:carbohydrate binding		IPR002035 (SMART); IPR002035 (PFAM); IPR002035 (G3DSA:3.40.50.GENE3D); PTHR22992 (PANTHER); IPR002035 (PROSITE_PROFILES); IPR002035 (SUPERFAMILY)
T0167_R_0.0419_L_1230	melanotransferrin	1230	20	1.13296e-64	0.529	8	C:extracellular region; C:anchored to membrane; C:intrinsic to plasma membrane; F:iron ion binding; P:iron ion transport; P:positive regulation of biological process; P:regulation of cellular process; P:regulation of cellular component organization	-	IPR001156 (PRINTS); IPR001156 (SMART); IPR001156 (PFAM); G3DSA:3.40.190.10 (GENE3D); G3DSA:3.40.190.10 (GENE3D); PTHR11485 (PANTHER); IPR018195 (PROSITE_PATTERNS); SIGNAL_PEPTIDE_H_REGION (PHOBIUS); SIGNAL_PEPTIDE_C_REGION (PHOBIUS); SIGNAL_PEPTIDE_N_REGION (PHOBIUS); SIGNAL_PEPTIDE (PHOBIUS); NON_CYTOPLASMIC_DOMAIN (PHOBIUS); IPR001156 (PROSITE_PROFILES); SSF53850 (SUPERFAMILY); TMhelix (TMHMM)
T0168_R_0.0395_L_1224	surface antigen -like	1224	1	0.000894382	0.49	0	-		no IPS match
T0169_R_0.0124_L_1222	low quality protein: agrin	1222	20	9.54639e-33	0.5755	7	P:receptor clustering; C:basal lamina; P:G-protein coupled acetylcholine receptor signaling pathway; F:laminin binding; P:protein dephosphorylation; P:peptidyl-tyrosine dephosphorylation; F:protein tyrosine phosphatase activity		IPR002035 (SMART); IPR002350 (SMART); G3DSA:3.30.60.30 (GENE3D); IPR002035 (G3DSA:3.40.50.GENE3D); G3DSA:3.30.60.30 (GENE3D); IPR002035 (PFAM); IPR002350 (PFAM); PTHR22992:SF88 (PANTHER); PTHR22992 (PANTHER); IPR002035 (PROSITE_PROFILES); IPR002035 (PROSITE_PROFILES); IPR002350 (PROSITE_PROFILES); IPR002035 (SUPERFAMILY); SSF100895 (SUPERFAMILY); IPR002035 (SUPERFAMILY)
T0170_R_0.1529_L_1221	cathepsin l-like	1221	20	7.78616e-154	0.7365	1	F:peptidase activity	-	IPR000668 (PRINTS); IPR013201 (SMART); IPR000668 (SMART); G3DSA:3.90.70.10 (GENE3D); IPR000668 (PFAM); IPR013201 (PFAM); IPR013128 (PANTHER); PTHR12411:SF57 (PANTHER); IPR025660 (PROSITE_PATTERNS); IPR025661 (PROSITE_PATTERNS); IPR000169 (PROSITE_PATTERNS); SIGNAL_PEPTIDE_N_REGION (PHOBIUS); NON_CYTOPLASMIC_DOMAIN (PHOBIUS); SIGNAL_PEPTIDE_C_REGION (PHOBIUS); SIGNAL_PEPTIDE_H_REGION (PHOBIUS); SI…
T0171_R_0.0084_L_1219	PREDICTED: uncharacterized protein LOC100213422	1219	1	3.01782e-18	0.7	0	-		Coil (COILS)
T0172_R_0.0344_L_1219	follistatin-related protein 1	1219	20	9.62847e-76	0.6065	3	F:calcium ion binding; F:heparin binding; C:extracellular region		no IPS match
T0173_R_0.0274_L_1211	---NA---	1211	0			0	-		no IPS match
T0174_R_0.0117_L_1202	neurocalcin homolog	1202	20	8.3099e-126	0.93	3	F:calcium ion binding; F:NAD(P)H oxidase activity; P:oxidation-reduction process	EC:1.6.3.1	PR00450 (PRINTS); IPR002048 (SMART); IPR002048 (PFAM); IPR011992 (G3DSA:1.10.238.GENE3D); IPR011992 (PFAM); IPR011992 (G3DSA:1.10.238.GENE3D); IPR011992 (G3DSA:1.10.238.GENE3D); PTHR23055:SF57 (PANTHER); IPR028846 (PANTHER); IPR018247 (PROSITE_PATTERNS); IPR018247 (PROSITE_PATTERNS); IPR002048 (PROSITE_PROFILES); IPR002048 (PROSITE_PROFILES); IPR002048 (PROSITE_PROFILES); IPR002048 (PROSITE_PROFI…
T0175_R_0.017_L_1200	mki67 fha domain-interacting nucleolar phospho	1200	20	1.24153e-55	0.6745	2	C:nuclear lumen; F:nucleic acid binding	-	CYTOPLASMIC_DOMAIN (PHOBIUS); SIGNAL_PEPTIDE_C_REGION (PHOBIUS); NON_CYTOPLASMIC_DOMAIN (PHOBIUS); SIGNAL_PEPTIDE_H_REGION (PHOBIUS); SIGNAL_PEPTIDE_N_REGION (PHOBIUS); TRANSMEMBRANE (PHOBIUS); SIGNAL_PEPTIDE (PHOBIUS)
T0176_R_0.0302_L_1200	collagen alpha-5 chain-like	1200	20	3.49374e-113	0.768	17	C:collagen type IV; C:basal lamina; C:endoplasmic reticulum lumen; C:neuromuscular junction; F:extracellular matrix structural constituent; F:platelet-derived growth factor binding; P:patterning of blood vessels; P:axon target recognition; P:brain development; P:neuromuscular junction development; P:extracellular matrix disassembly; P:collagen catabolic process; P:retinal ganglion cell axon guida…	-	no IPS match
T0177_R_0.0371_L_1200	proteasome activator complex subunit partial	1200	20	9.3241e-69	0.6665	1	P:regulation of biological process	-	IPR003185 (G3DSA:1.20.5.GENE3D); IPR003185 (PFAM); IPR003186 (G3DSA:1.20.120.GENE3D); IPR003186 (PFAM); IPR009077 (PANTHER); IPR009077 (SUPERFAMILY)
T0178_R_0.0108_L_1199	low-density lipoprotein receptor-related protein 2	1199	20	6.16833e-88	0.57	31	C:extracellular space; C:endosome; C:endoplasmic reticulum; C:Golgi apparatus; C:coated pit; C:apical plasma membrane; C:endocytic vesicle; C:brush border membrane; C:protein complex; C:membrane raft; F:receptor activity; F:PDZ domain binding; F:hemoglobin binding; F:protein complex binding; F:lipoprotein transporter activity; F:low-density lipoprotein particle receptor binding; P:vitamin metabol…	-	IPR002172 (PRINTS); IPR000033 (SMART); IPR000742 (SMART); IPR002172 (SMART); IPR001881 (SMART); IPR000033 (PFAM); G3DSA:4.10.1220.10 (GENE3D); IPR026823 (PFAM); IPR002172 (G3DSA:4.10.400.GENE3D); IPR011042 (G3DSA:2.120.10.GENE3D); IPR002172 (G3DSA:4.10.400.GENE3D); G3DSA:2.10.25.10 (GENE3D); G3DSA:2.10.25.10 (GENE3D); IPR002172 (PFAM); IPR002172 (G3DSA:4.10.400.GENE3D); IPR002172 (G3DSA:4.10.400.…
T0179_R_0.0169_L_1199	toxin b precursor	1199	17	0	0.56	2	C:extracellular region; P:pathogenesis	-	IPR005639 (G3DSA:1.20.190.GENE3D); SIGNAL_PEPTIDE (PHOBIUS); NON_CYTOPLASMIC_DOMAIN (PHOBIUS); SIGNAL_PEPTIDE_C_REGION (PHOBIUS); SIGNAL_PEPTIDE_N_REGION (PHOBIUS); SIGNAL_PEPTIDE_H_REGION (PHOBIUS); SignalP-noTM (SIGNALP_EUK); IPR005639 (SUPERFAMILY)
T0180_R_0.0164_L_1198	---NA---	1198	0			0	-		no IPS match
T0181_R_0.0175_L_1195	PREDICTED: uncharacterized protein LOC101236414, partial	1195	5	5.13589e-11	0.532	0	-		CYTOPLASMIC_DOMAIN (PHOBIUS); TRANSMEMBRANE (PHOBIUS); NON_CYTOPLASMIC_DOMAIN (PHOBIUS); TRANSMEMBRANE (PHOBIUS); NON_CYTOPLASMIC_DOMAIN (PHOBIUS); TMhelix (TMHMM); TMhelix (TMHMM)
T0182_R_0.0296_L_1195	proactivator polypeptide	1195	20	9.75845e-77	0.5165	1	P:single-organism process	-	IPR008373 (PRINTS); IPR008139 (SMART); IPR003119 (SMART); IPR003119 (PFAM); IPR007856 (PFAM); IPR011001 (G3DSA:1.10.225.GENE3D); IPR008138 (PFAM); IPR011001 (G3DSA:1.10.225.GENE3D); IPR011001 (G3DSA:1.10.225.GENE3D); PTHR11480 (PANTHER); PTHR11480:SF3 (PANTHER); IPR008139 (PROSITE_PROFILES); IPR008139 (PROSITE_PROFILES); IPR003119 (PROSITE_PROFILES); IPR008139 (PROSITE_PROFILES); IPR008139 (PROSI…
T0183_R_0.0481_L_1194	glyceraldehyde-3-phosphate dehydrogenase	1194	20	0	0.8515	7	C:cytoplasm; F:glyceraldehyde-3-phosphate dehydrogenase (NAD+) (phosphorylating) activity; F:NADP binding; F:NAD binding; P:glucose metabolic process; P:glycolysis; P:oxidation-reduction process	EC:1.2.1.12	IPR020831 (PRINTS); IPR020828 (SMART); IPR020831 (PIRSF); IPR006424 (TIGRFAM); IPR020829 (PFAM); IPR020828 (PFAM); IPR016040 (G3DSA:3.40.50.GENE3D); G3DSA:3.30.360.10 (GENE3D); IPR020831 (PANTHER); IPR020830 (PROSITE_PATTERNS); SSF51735 (SUPERFAMILY); SSF55347 (SUPERFAMILY)
T0184_R_0.0804_L_1191	gtp-binding protein sar1	1191	20	1.33175e-107	0.8555	5	C:endoplasmic reticulum; C:Golgi apparatus; F:GTP binding; P:intracellular protein transport; P:vesicle-mediated transport	-	IPR006689 (PRINTS); IPR006687 (SMART); IPR024156 (SMART); IPR027417 (G3DSA:3.40.50.GENE3D); IPR005225 (TIGRFAM); IPR006689 (PFAM); PTHR11711 (PANTHER); PTHR11711:SF133 (PANTHER); IPR006687 (PROSITE_PROFILES); IPR027417 (SUPERFAMILY)
T0185_R_0.017_L_1190	eukaryotic initiation factor 4a-iii-like	1190	20	0	0.951	13	C:cytoplasm; C:nuclear speck; F:translation initiation factor activity; F:ATP binding; F:ATP-dependent helicase activity; P:nuclear-transcribed mRNA catabolic process, nonsense-mediated decay; P:regulation of alternative mRNA splicing, via spliceosome; P:ATP catabolic process; P:mRNA processing; P:translational initiation; P:regulation of translation; P:RNA splicing; P:mRNA transport	-	IPR014001 (SMART); IPR001650 (SMART); IPR001650 (PFAM); IPR027417 (G3DSA:3.40.50.GENE3D); IPR011545 (PFAM); IPR027417 (G3DSA:3.40.50.GENE3D); PTHR24031:SF57 (PANTHER); PTHR24031 (PANTHER); IPR000629 (PROSITE_PATTERNS); IPR001650 (PROSITE_PROFILES); IPR014001 (PROSITE_PROFILES); IPR014014 (PROSITE_PROFILES); IPR027417 (SUPERFAMILY)
T0186_R_0.0501_L_1182	nascent polypeptide-associated complex subunit alpha	1182	20	2.4692e-65	0.7945	18	C:nucleus; C:cytoplasm; C:extracellular vesicular exosome; F:transcription coactivator activity; F:hydrolase activity; F:TBP-class protein binding; P:cardiac ventricle development; P:transport; P:metabolic process; P:negative regulation of striated muscle cell apoptotic process; P:skeletal muscle tissue regeneration; P:positive regulation of skeletal muscle tissue growth; P:regulation of skeletal…	-	IPR016641 (PIRSF); G3DSA:1.10.8.10 (GENE3D); IPR002715 (PFAM); IPR016641 (PANTHER); IPR002715 (PROSITE_PROFILES)
T0187_R_0.0119_L_1180	cell wall associated biofilm protein	1180	20	3.11538e-82	0.538	0	-		IPR000884 (SMART); G3DSA:2.20.100.10 (GENE3D); IPR000884 (PFAM); IPR014716 (G3DSA:3.90.215.GENE3D); PTHR10199:SF86 (PANTHER); PTHR10199 (PANTHER); IPR000884 (PROSITE_PROFILES); IPR000884 (SUPERFAMILY)
T0188_R_0.0431_L_1175	arginine kinase	1175	20	0	0.884	3	F:arginine kinase activity; F:ATP binding; P:phosphorylation	EC:2.7.3.3	IPR022414 (PFAM); IPR022413 (G3DSA:1.10.135.GENE3D); IPR022413 (PFAM); IPR014746 (G3DSA:3.30.590.GENE3D); PTHR11547:SF18 (PANTHER); IPR000749 (PANTHER); IPR022415 (PROSITE_PATTERNS); IPR022413 (PROSITE_PROFILES); IPR022414 (PROSITE_PROFILES); IPR022413 (SUPERFAMILY); SSF55931 (SUPERFAMILY)
T0189_R_0.0165_L_1171	apical endosomal glyco	1171	20	3.58624e-26	0.474	2	C:membrane; C:extracellular region		IPR000998 (SMART); IPR000998 (PFAM); PTHR23282 (PANTHER); IPR000998 (PROSITE_PROFILES); IPR013320 (SUPERFAMILY); IPR013320 (SUPERFAMILY)
T0190_R_0.0568_L_1169	60s ribosomal protein l3	1169	20	0	0.8825	4	C:ribosome; F:structural constituent of ribosome; F:hydrolase activity; P:translation	-	G3DSA:2.40.30.10 (GENE3D); G3DSA:3.30.1430.10 (GENE3D); IPR000597 (PFAM); PTHR11363 (PANTHER); IPR019926 (PROSITE_PATTERNS); IPR009000 (SUPERFAMILY)
T0191_R_0.0102_L_1165	PREDICTED: uncharacterized protein LOC100202739	1165	1	1.36243e-12	0.43	0	-		no IPS match
T0192_R_0.016_L_1155	membrane-associated guanylate ww and pdz domain-containing protein 2	1155	20	1.5211e-144	0.547	4	C:intracellular part; F:protein binding; P:single-organism cellular process; P:negative regulation of cellular process	-	IPR001202 (SMART); IPR001478 (SMART); IPR008145 (SMART); IPR008145 (PFAM); G3DSA:2.20.70.10 (GENE3D); G3DSA:3.30.63.10 (GENE3D); IPR001202 (PFAM); IPR001478 (PFAM); IPR001478 (G3DSA:2.30.42.GENE3D); PTHR10316:SF40 (PANTHER); PTHR10316 (PANTHER); IPR001202 (PROSITE_PATTERNS); IPR001202 (PROSITE_PATTERNS); IPR020590 (PROSITE_PATTERNS); IPR001202 (PROSITE_PROFILES); IPR001478 (PROSITE_PROFILES); IPR…
T0193_R_0.0273_L_1153	calnexin	1153	20	6.49223e-127	0.763	4	C:endoplasmic reticulum; F:calcium ion binding; F:unfolded protein binding; P:protein folding	-	IPR001580 (PRINTS); IPR001580 (PFAM); IPR009033 (G3DSA:2.10.250.GENE3D); IPR013320 (G3DSA:2.60.120.GENE3D); PTHR11073:SF1 (PANTHER); IPR001580 (PANTHER); IPR018124 (PROSITE_PATTERNS); IPR018124 (PROSITE_PATTERNS); SIGNAL_PEPTIDE_N_REGION (PHOBIUS); SIGNAL_PEPTIDE_C_REGION (PHOBIUS); SIGNAL_PEPTIDE_H_REGION (PHOBIUS); NON_CYTOPLASMIC_DOMAIN (PHOBIUS); SIGNAL_PEPTIDE (PHOBIUS); SignalP-noTM (SIGNAL…
T0194_R_0.0219_L_1148	electron transfer flavoprotein subunit mitochondrial precursor	1148	20	6.68992e-160	0.8375	5	F:electron carrier activity; F:flavin adenine dinucleotide binding; P:organ morphogenesis; P:regulation of fatty acid beta-oxidation; P:mitochondrion morphogenesis	-	IPR001308 (PIRSF); IPR014730 (SMART); IPR014730 (PFAM); IPR029035 (G3DSA:3.40.50.GENE3D); IPR014729 (G3DSA:3.40.50.GENE3D); IPR014731 (PFAM); PTHR10909 (PANTHER); PTHR10909:SF224 (PANTHER); IPR018206 (PROSITE_PATTERNS); SSF52402 (SUPERFAMILY); IPR029035 (SUPERFAMILY)
T0195_R_0.0242_L_1146	dystrophin- partial	1146	20	5.32354e-80	0.5455	5	C:cell part; P:single-organism cellular process; P:system development; P:regulation of cellular process; P:regulation of calcium ion transport	-	IPR001024 (SMART); IPR018159 (SMART); G3DSA:1.20.58.60 (GENE3D); IPR001024 (PFAM); IPR001024 (G3DSA:2.60.60.GENE3D); IPR002017 (PFAM); G3DSA:1.20.58.60 (GENE3D); PTHR10877 (PANTHER); IPR001024 (PROSITE_PROFILES); SSF46966 (SUPERFAMILY); IPR008976 (SUPERFAMILY); SSF46966 (SUPERFAMILY)
T0196_R_0.0641_L_1146	---NA---	1146	0			0	-		SIGNAL_PEPTIDE (PHOBIUS); SIGNAL_PEPTIDE_N_REGION (PHOBIUS); SIGNAL_PEPTIDE_C_REGION (PHOBIUS); SIGNAL_PEPTIDE_H_REGION (PHOBIUS); NON_CYTOPLASMIC_DOMAIN (PHOBIUS); SignalP-noTM (SIGNALP_EUK); SignalP-noTM (SIGNALP_GRAM_NEGATIVE)
T0197_R_0.0172_L_1142	serine threonine-protein phosphatase 2a 65 kda regulatory subunit a alpha isoform	1142	20	0	0.861	33	C:protein phosphatase type 2A complex; C:chromosome, centromeric region; C:nucleus; C:mitochondrion; C:cytosol; C:microtubule cytoskeleton; C:membrane; F:antigen binding; F:protein serine/threonine phosphatase activity; F:protein phosphatase type 2A regulator activity; F:protein heterodimerization activity; P:G2/M transition of mitotic cell cycle; P:M phase of mitotic cell cycle; P:mitotic anapha…	-	IPR011989 (G3DSA:1.25.10.GENE3D); PF13646 (PFAM); PTHR10648 (PANTHER); PTHR10648:SF9 (PANTHER); IPR021133 (PROSITE_PROFILES); IPR021133 (PROSITE_PROFILES); IPR021133 (PROSITE_PROFILES); IPR021133 (PROSITE_PROFILES); IPR021133 (PROSITE_PROFILES); IPR021133 (PROSITE_PROFILES); IPR016024 (SUPERFAMILY)
T0198_R_0.0914_L_1139	tropomyosin	1139	20	7.26549e-32	0.5715	0	-		Coil (COILS); Coil (COILS); Coil (COILS); IPR000533 (PRINTS); IPR000533 (PFAM); G3DSA:1.20.5.340 (GENE3D); PTHR19269 (PANTHER); PTHR19269:SF43 (PANTHER); SSF57997 (SUPERFAMILY)
T0199_R_0.0201_L_1135	---NA---	1135	0			0	-		CYTOPLASMIC_DOMAIN (PHOBIUS); TRANSMEMBRANE (PHOBIUS); NON_CYTOPLASMIC_DOMAIN (PHOBIUS); TMhelix (TMHMM)
T0200_R_0.0177_L_1132	myosin heavy non-muscle	1132	20	1.33681e-131	0.8015	5	C:myosin complex; F:motor activity; F:actin binding; F:ATP binding; P:metabolic process	-	Coil (COILS); Coil (COILS); G3DSA:1.20.5.340 (GENE3D); IPR001609 (PFAM); IPR000048 (PFAM); IPR027401 (G3DSA:4.10.270.GENE3D); PTHR13140 (PANTHER); PTHR13140:SF301 (PANTHER); IPR001609 (PROSITE_PROFILES); IPR000048 (PROSITE_PROFILES); SSF90257 (SUPERFAMILY); SSF90257 (SUPERFAMILY); IPR027417 (SUPERFAMILY)
T0201_R_0.0276_L_1132	---NA---	1132	0			0	-		TRANSMEMBRANE (PHOBIUS); NON_CYTOPLASMIC_DOMAIN (PHOBIUS); CYTOPLASMIC_DOMAIN (PHOBIUS); TMhelix (TMHMM)
T0202_R_0.0154_L_1131	tropomodulin-1 isoform x1	1131	20	6.40642e-33	0.561	7	C:membrane; C:myofibril; C:cortical cytoskeleton; F:tropomyosin binding; P:muscle contraction; P:adult locomotory behavior; P:skeletal muscle myosin thick filament assembly	-	G3DSA:3.80.10.10 (GENE3D); IPR030137 (PTHR10901:PANTHER); IPR004934 (PANTHER); SSF52047 (SUPERFAMILY)
T0203_R_0.013_L_1130	enpl_mesau ame: full=endoplasmin ame: full=94 kda glucose-regulated protein short=grp-94 ame: full=heat shock protein 90 kda beta member partial	1130	20	8.90296e-142	0.845	31	C:nucleus; C:endoplasmic reticulum lumen; C:endoplasmic reticulum membrane; C:cytosol; C:plasma membrane; C:sarcoplasmic reticulum; C:midbody; C:melanosome; C:perinuclear region of cytoplasm; C:extracellular vesicular exosome; C:endocytic vesicle lumen; F:RNA binding; F:calcium ion binding; F:ATP binding; F:protein phosphatase binding; F:virion binding; F:low-density lipoprotein particle receptor…	-	IPR001404 (PFAM); PTHR11528:SF44 (PANTHER); IPR001404 (PANTHER); SSF110942 (SUPERFAMILY); IPR020568 (SUPERFAMILY)
T0204_R_0.0145_L_1130	protein partial	1130	20	8.19733e-30	0.4285	1	P:single-organism process	-	IPR013783 (G3DSA:2.60.40.GENE3D); IPR019326 (PFAM); IPR019326 (PANTHER)
T0205_R_0.0377_L_1129	s-adenosylmethionine decarboxylase proenzyme	1129	20	1.17773e-62	0.64	2	F:lyase activity; P:polyamine biosynthetic process	-	IPR001985 (PFAM); IPR016067 (G3DSA:3.60.90.GENE3D); PTHR11570:SF0 (PANTHER); IPR001985 (PANTHER); IPR016067 (SUPERFAMILY)
T0206_R_0.0136_L_1125	dihydrolipoyl mitochondrial-like	1125	20	0	0.8615	12	C:nucleus; C:mitochondrion; C:cilium; C:acrosomal matrix; F:dihydrolipoyl dehydrogenase activity; F:flavin adenine dinucleotide binding; P:mitochondrial electron transport, NADH to ubiquinone; P:proteolysis; P:gastrulation; P:regulation of membrane potential; P:cell redox homeostasis; P:sperm capacitation	EC:1.8.1.4	IPR013027 (PRINTS); PR00411 (PRINTS); IPR023753 (PFAM); IPR004099 (G3DSA:3.30.390.GENE3D); IPR001327 (PFAM); G3DSA:3.50.50.60 (GENE3D); IPR004099 (PFAM); PTHR22912 (PANTHER); PTHR22912:SF20 (PANTHER); SSF51905 (SUPERFAMILY); IPR016156 (SUPERFAMILY)
T0207_R_0.0155_L_1124	vigilin	1124	20	3.93356e-151	0.79	9	C:nucleus; C:cytoplasm; C:plasma membrane; C:high-density lipoprotein particle; F:protein binding; F:lipid binding; ; P:lipid transport; P:cholesterol metabolic process	-	Coil (COILS); IPR004087 (SMART); IPR004088 (PFAM); IPR004088 (G3DSA:3.30.1370.GENE3D); PTHR10627 (PANTHER); PTHR10627:SF30 (PANTHER); IPR004088 (PROSITE_PROFILES); IPR004088 (PROSITE_PROFILES); IPR004088 (PROSITE_PROFILES); IPR004088 (PROSITE_PROFILES); IPR004088 (SUPERFAMILY); IPR004088 (SUPERFAMILY); IPR004088 (SUPERFAMILY); IPR004088 (SUPERFAMILY)
T0208_R_0.0651_L_1122	---NA---	1122	0			0	-		no IPS match
T0209_R_0.0146_L_1120	potassium transporter	1120	20	5.54395e-151	0.7235	3	F:nucleotide binding; F:monooxygenase activity; F:coenzyme binding	-	IPR000960 (PRINTS); G3DSA:3.50.50.60 (GENE3D); G3DSA:3.50.50.60 (GENE3D); IPR020946 (PFAM); PTHR23023 (PANTHER); PTHR23023:SF63 (PANTHER); SSF51905 (SUPERFAMILY); SSF51905 (SUPERFAMILY)
T0210_R_0.0183_L_1119	v-type proton atpase 16 kda proteolipid subunit	1119	20	5.63226e-20	0.9215	7	C:vacuolar membrane; C:integral to membrane; C:proton-transporting V-type ATPase, V0 domain; F:hydrogen ion transmembrane transporter activity; F:hydrolase activity; P:metabolic process; P:ATP hydrolysis coupled proton transport	-	no IPS match
T0211_R_0.011_L_1118	predicted protein	1118	2	3.97695e-48	0.52	5	C:extrachromosomal circular DNA; F:calcium ion binding; P:homophilic cell adhesion; C:integral to membrane; C:membrane		no IPS match
T0212_R_0.0176_L_1115	succinate dehydrogenase	1115	20	1.41417e-146	0.884	4	F:electron carrier activity; F:oxidoreductase activity; F:2 iron, 2 sulfur cluster binding; P:tricarboxylic acid cycle	-	IPR012675 (G3DSA:3.10.20.GENE3D); G3DSA:1.10.1060.10 (GENE3D); IPR004489 (TIGRFAM); IPR025192 (PFAM); PF13534 (PFAM); PTHR11921 (PANTHER); PTHR11921:SF8 (PANTHER); IPR017900 (PROSITE_PATTERNS); IPR006058 (PROSITE_PATTERNS); IPR017896 (PROSITE_PROFILES); IPR001041 (PROSITE_PROFILES); IPR009051 (SUPERFAMILY); IPR001041 (SUPERFAMILY)
T0213_R_0.0121_L_1112	collagen alpha-1 chain-like	1112	20	6.58177e-33	0.4705	12	F:carbohydrate binding; C:collagen; P:dendrite regeneration; P:axon guidance; C:basement membrane; P:glial cell migration; C:proteinaceous extracellular matrix; P:neuron migration; P:neuron projection development; C:extracellular matrix; P:response to axon injury; F:calcium ion binding		IPR002350 (SMART); IPR002035 (SMART); IPR002035 (G3DSA:3.40.50.GENE3D); IPR002035 (PFAM); G3DSA:3.30.60.30 (GENE3D); IPR002350 (PFAM); PTHR22992 (PANTHER); PTHR22992:SF88 (PANTHER); IPR002035 (PROSITE_PROFILES); IPR002350 (PROSITE_PROFILES); IPR002035 (PROSITE_PROFILES); IPR002035 (SUPERFAMILY); SSF100895 (SUPERFAMILY); IPR002035 (SUPERFAMILY)
T0214_R_0.0104_L_1108	von willebrand factor d and egf domain-containing protein	1108	20	1.75231e-15	0.5735	2	P:negative regulation of endopeptidase activity; F:serine-type endopeptidase inhibitor activity		IPR000742 (SMART); G3DSA:2.10.25.10 (GENE3D); IPR002223 (PFAM); G3DSA:2.10.25.10 (GENE3D); IPR002223 (G3DSA:4.10.410.GENE3D); PTHR24044:SF225 (PANTHER); PTHR24044 (PANTHER); IPR013032 (PROSITE_PATTERNS); IPR013032 (PROSITE_PATTERNS); IPR013032 (PROSITE_PATTERNS); SIGNAL_PEPTIDE_H_REGION (PHOBIUS); NON_CYTOPLASMIC_DOMAIN (PHOBIUS); SIGNAL_PEPTIDE (PHOBIUS); SIGNAL_PEPTIDE_C_REGION (PHOBIUS); SIGNA…
T0215_R_0.0135_L_1105	udp-n-acetylglucosamine transporter	1105	20	1.24736e-92	0.774	8	C:Golgi membrane; C:integral to membrane; F:nucleotide-sugar transmembrane transporter activity; F:sugar:hydrogen symporter activity; P:carbohydrate transport; P:nucleotide-sugar transport; P:proton transport; P:nucleotide transmembrane transport	-	IPR021189 (PIRSF); IPR004689 (TIGRFAM); IPR007271 (PFAM); PTHR10231:SF36 (PANTHER); IPR007271 (PANTHER); TRANSMEMBRANE (PHOBIUS); NON_CYTOPLASMIC_DOMAIN (PHOBIUS); CYTOPLASMIC_DOMAIN (PHOBIUS); TRANSMEMBRANE (PHOBIUS); TRANSMEMBRANE (PHOBIUS); CYTOPLASMIC_DOMAIN (PHOBIUS); TRANSMEMBRANE (PHOBIUS); TRANSMEMBRANE (PHOBIUS); NON_CYTOPLASMIC_DOMAIN (PHOBIUS); TRANSMEMBRANE (PHOBIUS); CYTOPLASMIC_DOMA…
T0216_R_0.0126_L_1102	protein	1102	20	6.56027e-143	0.682	1	C:membrane	-	IPR007632 (PFAM); PTHR12308:SF17 (PANTHER); IPR007632 (PANTHER); TRANSMEMBRANE (PHOBIUS); CYTOPLASMIC_DOMAIN (PHOBIUS); NON_CYTOPLASMIC_DOMAIN (PHOBIUS); TRANSMEMBRANE (PHOBIUS); TRANSMEMBRANE (PHOBIUS); TRANSMEMBRANE (PHOBIUS); NON_CYTOPLASMIC_DOMAIN (PHOBIUS); NON_CYTOPLASMIC_DOMAIN (PHOBIUS); NON_CYTOPLASMIC_DOMAIN (PHOBIUS); TRANSMEMBRANE (PHOBIUS); CYTOPLASMIC_DOMAIN (PHOBIUS); CYTOPLASMIC_D…
T0217_R_0.0189_L_1102	glycoprotein integral membrane protein 1	1102	20	7.53029e-29	0.518	0	-		SIGNAL_PEPTIDE_C_REGION (PHOBIUS); SIGNAL_PEPTIDE (PHOBIUS); TRANSMEMBRANE (PHOBIUS); SIGNAL_PEPTIDE_N_REGION (PHOBIUS); NON_CYTOPLASMIC_DOMAIN (PHOBIUS); SIGNAL_PEPTIDE_H_REGION (PHOBIUS); CYTOPLASMIC_DOMAIN (PHOBIUS); SignalP-noTM (SIGNALP_EUK); TMhelix (TMHMM)
T0218_R_0.0219_L_1100	collagen alpha-6 chain-like isoform x1	1100	20	4.39153e-15	0.427	3	F:serine-type endopeptidase inhibitor activity; C:cellular_component; C:collagen		IPR002035 (SMART); IPR002035 (G3DSA:3.40.50.GENE3D); IPR002035 (PFAM); PTHR22992 (PANTHER); PTHR22992:SF88 (PANTHER); IPR002035 (PROSITE_PROFILES); IPR002035 (PROSITE_PROFILES); IPR002035 (SUPERFAMILY); IPR002035 (SUPERFAMILY)
T0219_R_0.0333_L_1099	fibrocystin-l	1099	20	3.59191e-44	0.486	0	-		IPR013783 (G3DSA:2.60.40.GENE3D)
T0220_R_0.013_L_1099	eukaryotic translation initiation factor 4 gamma partial	1099	20	2.16936e-57	0.5625	7	F:protein binding; ; P:positive regulation of protein phosphorylation; P:spermatogenesis; P:cellular process; P:positive regulation of translation; P:positive regulation of meiosis I	-	TMhelix (TMHMM)
T0221_R_0.0426_L_1099	translocon-associated protein subunit partial	1099	20	4.71479e-67	0.6655	2	C:endoplasmic reticulum; P:cellular response to estrogen stimulus		no IPS match
T0222_R_0.0424_L_1099	histone -like	1099	20	4.24868e-79	0.9635	16	C:nuclear nucleosome; C:nucleoplasm; C:membrane; C:extracellular vesicular exosome; F:RNA polymerase II core promoter sequence-specific DNA binding; F:RNA polymerase II distal enhancer sequence-specific DNA binding; F:nucleosomal DNA binding; F:protein heterodimerization activity; P:DNA replication-dependent nucleosome assembly; P:DNA replication-independent nucleosome assembly; P:brain developme…	-	IPR000164 (PRINTS); IPR000164 (SMART); IPR007125 (PFAM); IPR009072 (G3DSA:1.10.20.GENE3D); IPR000164 (PANTHER); IPR000164 (PROSITE_PATTERNS); IPR000164 (PROSITE_PATTERNS); IPR009072 (SUPERFAMILY)
T0223_R_0.0145_L_1098	caprin-1	1098	20	7.81846e-21	0.5555	3	P:positive regulation of dendritic spine morphogenesis; P:positive regulation of dendrite morphogenesis; C:cytoplasm		Coil (COILS); Coil (COILS); Coil (COILS); IPR028816 (PANTHER)
T0224_R_0.0179_L_1096	fibrocystin-l-like isoform x1	1096	20	4.63162e-62	0.588	0	-		IPR002909 (SMART); IPR019316 (PFAM); IPR002909 (PFAM); IPR013783 (G3DSA:2.60.40.GENE3D); IPR013783 (G3DSA:2.60.40.GENE3D); IPR029927 (PTHR11915:PANTHER); PTHR11915 (PANTHER); IPR019316 (PROSITE_PROFILES); IPR014756 (SUPERFAMILY); IPR014756 (SUPERFAMILY); IPR014756 (SUPERFAMILY)
T0225_R_0.0158_L_1092	predicted protein	1092	2	1.32145e-05	0.475	0	-		IPR013857 (PFAM)
T0226_R_0.0193_L_1090	---NA---	1090	0			0	-		TRANSMEMBRANE (PHOBIUS); NON_CYTOPLASMIC_DOMAIN (PHOBIUS); CYTOPLASMIC_DOMAIN (PHOBIUS)
T0227_R_0.0559_L_1089	---NA---	1089	0			0	-		Coil (COILS); SSF46966 (SUPERFAMILY); SSF46966 (SUPERFAMILY)
T0228_R_0.0362_L_1088	legumain isoform x1	1088	20	9.97864e-139	0.717	6	C:lysosome; F:cysteine-type endopeptidase activity; P:renal system process; P:receptor catabolic process; P:proteolysis involved in cellular protein catabolic process; P:negative regulation of ERBB signaling pathway	EC:3.4.22	IPR001096 (PRINTS); IPR001096 (PIRSF); IPR001096 (PFAM); PTHR12000:SF3 (PANTHER); IPR001096 (PANTHER); SIGNAL_PEPTIDE_H_REGION (PHOBIUS); NON_CYTOPLASMIC_DOMAIN (PHOBIUS); SIGNAL_PEPTIDE_N_REGION (PHOBIUS); SIGNAL_PEPTIDE_C_REGION (PHOBIUS); SIGNAL_PEPTIDE (PHOBIUS); SignalP-noTM (SIGNALP_GRAM_NEGATIVE); SignalP-noTM (SIGNALP_EUK); SignalP-TM (SIGNALP_GRAM_POSITIVE)
T0229_R_0.0157_L_1083	---NA---	1083	0			0	-		no IPS match
T0230_R_0.011_L_1082	fibrocystin-l-like	1082	20	6.14054e-63	0.503	3	F:binding; F:transferase activity, transferring phosphorus-containing groups; P:cellular metabolic process	-	no IPS match
T0231_R_0.0192_L_1076	cleft lip and palate transmembrane protein 1	1076	20	7.67516e-93	0.6325	2	C:external side of plasma membrane; P:regulation of T cell differentiation in thymus	-	IPR008429 (PFAM); PTHR21347:SF0 (PANTHER); IPR008429 (PANTHER)
T0232_R_0.0369_L_1074	---NA---	1074	0			0	-		TRANSMEMBRANE (PHOBIUS); NON_CYTOPLASMIC_DOMAIN (PHOBIUS); CYTOPLASMIC_DOMAIN (PHOBIUS); TMhelix (TMHMM)
T0233_R_0.0125_L_1073	clathrin heavy chain 1- partial	1073	20	0	0.871	32	C:mitochondrion; C:spindle; C:cytosol; C:clathrin coat of trans-Golgi network vesicle; C:clathrin coat of coated pit; C:T-tubule; C:clathrin-coated endocytic vesicle membrane; C:Myb complex; C:trans-Golgi network membrane; C:melanosome; C:extracellular vesicular exosome; C:clathrin complex; F:double-stranded RNA binding; F:structural molecule activity; F:protein C-terminus binding; F:protein kina…	-	IPR016025 (G3DSA:2.130.10.GENE3D); IPR022365 (PFAM); PTHR10292 (PANTHER); PTHR10292:SF7 (PANTHER); IPR001473 (SUPERFAMILY); IPR016024 (SUPERFAMILY)
T0234_R_0.0143_L_1073	protocadherin fat 4-like	1073	20	3.31331e-19	0.4675	1	C:cell part	-	IPR002126 (PRINTS); IPR002126 (SMART); IPR002126 (G3DSA:2.60.40.GENE3D); IPR002126 (G3DSA:2.60.40.GENE3D); IPR010221 (TIGRFAM); IPR002126 (G3DSA:2.60.40.GENE3D); IPR002126 (PFAM); PTHR24027 (PANTHER); IPR002126 (PROSITE_PROFILES); IPR002126 (PROSITE_PROFILES); IPR002126 (PROSITE_PROFILES); IPR002126 (PROSITE_PROFILES); IPR015919 (SUPERFAMILY); IPR015919 (SUPERFAMILY); IPR015919 (SUPERFAMILY)
T0235_R_0.0866_L_1069	---NA---	1069	0			0	-		no IPS match
T0236_R_0.0235_L_1068	---NA---	1068	0			0	-		TRANSMEMBRANE (PHOBIUS); NON_CYTOPLASMIC_DOMAIN (PHOBIUS); CYTOPLASMIC_DOMAIN (PHOBIUS); TMhelix (TMHMM)
T0237_R_0.1956_L_1067	---NA---	1067	0			0	-		no IPS match
T0238_R_0.0138_L_1061	glutaryl- mitochondrial-like	1061	20	6.73045e-176	0.7985	3	F:acyl-CoA dehydrogenase activity; F:flavin adenine dinucleotide binding; P:oxidation-reduction process	EC:1.3.99.3	IPR006091 (PFAM); IPR013786 (PFAM); IPR009075 (PFAM); G3DSA:1.20.140.10 (GENE3D); IPR006091 (G3DSA:2.40.110.GENE3D); IPR013786 (G3DSA:1.10.540.GENE3D); PTHR10909 (PANTHER); PTHR10909:SF152 (PANTHER); IPR009100 (SUPERFAMILY); IPR009075 (SUPERFAMILY)
T0239_R_0.0106_L_1061	---NA---	1061	0			0	-		no IPS match
T0240_R_0.0231_L_1060	fibrillin-2- partial	1060	20	3.36475e-130	0.605	8	C:proteinaceous extracellular matrix; F:ion binding; P:extracellular matrix organization; P:embryonic limb morphogenesis; P:positive regulation of bone mineralization; P:sequestering of TGFbeta in extracellular matrix; P:positive regulation of osteoblast differentiation; P:bone trabecula formation	-	IPR000742 (SMART); IPR001881 (SMART); G3DSA:2.10.25.10 (GENE3D); IPR017878 (PFAM); G3DSA:2.10.25.10 (GENE3D); IPR001881 (PFAM); G3DSA:2.10.25.10 (GENE3D); IPR017878 (G3DSA:3.90.290.GENE3D); IPR011398 (PANTHER); PTHR24039:SF20 (PANTHER); IPR013032 (PROSITE_PATTERNS); IPR013032 (PROSITE_PATTERNS); IPR000152 (PROSITE_PATTERNS); IPR000152 (PROSITE_PATTERNS); IPR000152 (PROSITE_PATTERNS); IPR018097 (P…
T0241_R_0.0178_L_1055	advillin-like isoform x1	1055	20	1.1276e-125	0.6415	2	P:cellular process; P:cellular component organization	-	Coil (COILS); IPR007122 (PRINTS); IPR007122 (SMART); IPR003128 (PFAM); IPR007123 (PFAM); IPR029006 (G3DSA:3.40.20.GENE3D); IPR003128 (G3DSA:1.10.950.GENE3D); IPR029006 (G3DSA:3.40.20.GENE3D); IPR029006 (G3DSA:3.40.20.GENE3D); IPR007122 (PANTHER); IPR003128 (PROSITE_PROFILES); IPR003128 (SUPERFAMILY); SSF55753 (SUPERFAMILY); SSF55753 (SUPERFAMILY); SSF55753 (SUPERFAMILY)
T0242_R_0.1182_L_1050	guanine nucleotide-binding protein subunit beta-2-like 1	1050	20	0	0.88	55	C:phagocytic cup; C:nucleus; C:mitochondrion; C:cytosol; C:cytoskeleton; C:small ribosomal subunit; C:dendrite; C:midbody; C:perikaryon; C:perinuclear region of cytoplasm; C:extracellular vesicular exosome; F:receptor activity; F:protein kinase C binding; F:ion channel inhibitor activity; F:cysteine-type endopeptidase activator activity involved in apoptotic process; F:protein phosphatase binding…	-	IPR020472 (PRINTS); IPR001680 (SMART); IPR015943 (G3DSA:2.130.10.GENE3D); IPR001680 (PFAM); PTHR19868:SF0 (PANTHER); PTHR19868 (PANTHER); IPR019775 (PROSITE_PATTERNS); IPR019775 (PROSITE_PATTERNS); IPR019775 (PROSITE_PATTERNS); IPR019775 (PROSITE_PATTERNS); IPR019775 (PROSITE_PATTERNS); IPR001680 (PROSITE_PROFILES); IPR001680 (PROSITE_PROFILES); IPR001680 (PROSITE_PROFILES); IPR017986 (PROSITE_PR…
T0243_R_0.0393_L_1050	---NA---	1050	0			0	-		no IPS match
T0244_R_0.0325_L_1049	nadh dehydrogenase subunit 1	1049	20	1.69607e-71	0.7585	3	C:mitochondrion; C:membrane part; F:oxidoreductase activity	-	SIGNAL_PEPTIDE (PHOBIUS); NON_CYTOPLASMIC_DOMAIN (PHOBIUS); SIGNAL_PEPTIDE_C_REGION (PHOBIUS); SIGNAL_PEPTIDE_H_REGION (PHOBIUS); SIGNAL_PEPTIDE_N_REGION (PHOBIUS)
T0245_R_0.0438_L_1046	high choriolytic enzyme 2-like	1046	20	4.31445e-41	0.5745	1	F:hydrolase activity	-	IPR001506 (PRINTS); IPR006026 (SMART); IPR001506 (PFAM); IPR024079 (G3DSA:3.40.390.GENE3D); PTHR10127 (PANTHER); SIGNAL_PEPTIDE_N_REGION (PHOBIUS); NON_CYTOPLASMIC_DOMAIN (PHOBIUS); SIGNAL_PEPTIDE_C_REGION (PHOBIUS); SIGNAL_PEPTIDE_H_REGION (PHOBIUS); SIGNAL_PEPTIDE (PHOBIUS); SignalP-noTM (SIGNALP_GRAM_NEGATIVE); SignalP-noTM (SIGNALP_EUK); SignalP-TM (SIGNALP_GRAM_POSITIVE); SSF55486 (SUPERFAMI…
T0246_R_0.1361_L_1045	40s ribosomal protein sa	1045	20	2.4243e-124	0.794	19	C:basement membrane; C:nucleus; C:plasma membrane; C:cytosolic small ribosomal subunit; C:90S preribosome; C:neuronal cell body; C:extracellular vesicular exosome; F:structural constituent of ribosome; F:laminin receptor activity; F:ribosome binding; F:laminin binding; ; P:ribosomal small subunit assembly; P:endonucleolytic cleavage in ITS1 to separate SSU-rRNA from 5.8S rRNA and LSU-rRNA from tr…	-	IPR001865 (PRINTS); IPR001865 (PFAM); G3DSA:3.40.50.10490 (GENE3D); IPR005707 (TIGRFAM); IPR005707 (PANTHER); IPR018130 (PROSITE_PATTERNS); IPR027498 (HAMAP); IPR023591 (SUPERFAMILY)
T0247_R_0.0345_L_1044	peptidyl-prolyl cis-trans isomerase a-like	1044	20	2.28299e-81	0.8345	9	C:cytosol; C:microtubule associated complex; C:positive transcription elongation factor complex b; C:nuclear cyclin-dependent protein kinase holoenzyme complex; F:peptidyl-prolyl cis-trans isomerase activity; F:cyclin-dependent protein serine/threonine kinase regulator activity; P:protein peptidyl-prolyl isomerization; P:protein folding; P:salivary gland cell autophagic cell death	EC:2.7.1; EC:5.2.1.8	no IPS match
T0248_R_0.0186_L_1040	heterogeneous nuclear ribonucleoprotein 1-like	1040	20	2.74757e-06	0.669	7	F:nucleic acid binding; C:viral nucleocapsid; F:nucleotide binding; C:ribonucleoprotein complex; F:RNA binding; C:cytosol; P:biological_process		TRANSMEMBRANE (PHOBIUS); CYTOPLASMIC_DOMAIN (PHOBIUS); TRANSMEMBRANE (PHOBIUS); NON_CYTOPLASMIC_DOMAIN (PHOBIUS); CYTOPLASMIC_DOMAIN (PHOBIUS)
T0249_R_0.0863_L_1039	tropomyosin	1039	20	1.13605e-24	0.6055	3	F:molecular_function; P:biological_process; C:cellular_component		Coil (COILS); Coil (COILS); Coil (COILS); IPR000533 (PRINTS); G3DSA:1.20.5.340 (GENE3D); IPR000533 (PFAM); PTHR19269 (PANTHER); PTHR19269:SF43 (PANTHER); SSF57997 (SUPERFAMILY)
T0250_R_0.0154_L_1038	tectonin beta-propeller repeat-containing protein 1-like	1038	20	6.95106e-14	0.474	1	C:integral to membrane		IPR009091 (G3DSA:2.130.10.GENE3D); IPR006624 (PFAM); IPR009091 (SUPERFAMILY)
T0251_R_0.0512_L_1036	sugar phosphate isomerase	1036	20	1.35505e-33	0.613	5	F:carbohydrate binding; P:carbohydrate metabolic process; F:adenyl nucleotide binding; F:isomerase activity; F:arabinose-5-phosphate isomerase activity		SignalP-TM (SIGNALP_GRAM_POSITIVE)
T0252_R_0.0181_L_1033	atp synthase subunit mitochondrial isoform x1	1033	20	1.0391e-122	0.7785	7	C:mitochondrial proton-transporting ATP synthase complex; F:protein binding; F:hydrogen ion transmembrane transporter activity; F:cation-transporting ATPase activity; F:ATPase activity, coupled to transmembrane movement of ions, rotational mechanism; P:ATP biosynthetic process; P:proton transport	-	no IPS match
T0253_R_0.0105_L_1032	spliceosome rna helicase ddx39b	1032	20	4.17376e-174	0.949	18	C:transcription export complex; C:spliceosomal complex; C:U4 snRNP; C:U6 snRNP; C:cytoplasm; C:nuclear speck; F:ATP-dependent RNA helicase activity; F:ATP binding; F:U6 snRNA binding; F:U4 snRNA binding; F:ATP-dependent protein binding; ; P:spliceosomal complex assembly; P:ATP catabolic process; P:RNA secondary structure unwinding; P:positive regulation of DNA-dependent transcription, elongation;…	-	no IPS match
T0254_R_0.1775_L_1029	senescence-associated partial	1029	20	1.74473e-81	0.7335	0	-		no IPS match
T0255_R_0.0085_L_1027	sortilin-related receptor	1027	20	1.28013e-88	0.5995	5	C:extracellular space; C:membrane; P:transport; P:regulation of smooth muscle cell migration; P:single-organism process	-	IPR000033 (SMART); IPR000033 (PFAM); G3DSA:2.10.25.10 (GENE3D); IPR011042 (G3DSA:2.120.10.GENE3D); PTHR12106 (PANTHER); PTHR12106:SF7 (PANTHER); IPR000033 (PROSITE_PROFILES); IPR000033 (PROSITE_PROFILES); IPR000033 (PROSITE_PROFILES); IPR000033 (PROSITE_PROFILES); IPR000033 (PROSITE_PROFILES); SSF63825 (SUPERFAMILY)
T0256_R_0.022_L_1025	myosin heavy non-muscle-like	1025	20	2.96329e-177	0.8175	24	C:stress fiber; C:nucleolus; C:muscle myosin complex; C:focal adhesion; C:Z disc; C:smooth muscle contractile fiber; C:myosin filament; F:microfilament motor activity; F:actin binding; F:calmodulin binding; F:ATP binding; F:structural constituent of muscle; F:actin-dependent ATPase activity; P:regulation of the force of heart contraction; P:regulation of heart rate; P:ATP catabolic process; P:smo…	-	IPR001609 (PRINTS); IPR001609 (SMART); IPR001609 (PFAM); IPR004009 (PFAM); PTHR13140 (PANTHER); PTHR13140:SF301 (PANTHER); IPR001609 (PROSITE_PROFILES); IPR027417 (SUPERFAMILY); IPR008989 (SUPERFAMILY)
T0257_R_0.0199_L_1025	rho-related gtp-binding protein isoform x1	1025	20	1.15581e-118	0.9665	4	C:intracellular; C:membrane; F:GTP binding; P:small GTPase mediated signal transduction	-	IPR001806 (PRINTS); IPR003578 (SMART); IPR003579 (SMART); IPR020849 (SMART); IPR001806 (PFAM); IPR027417 (G3DSA:3.40.50.GENE3D); IPR005225 (TIGRFAM); PTHR24072 (PANTHER); PTHR24072:SF100 (PANTHER); IPR003578 (PROSITE_PROFILES); IPR027417 (SUPERFAMILY)
T0258_R_0.0123_L_1024	calcineurin subunit b type 1	1024	20	4.9189e-78	0.915	25	C:nucleoplasm; C:cytosol; C:calcineurin complex; C:synaptic vesicle; C:sarcolemma; F:calcium-dependent protein serine/threonine phosphatase activity; F:calcium ion binding; F:calmodulin binding; F:calcium-dependent protein serine/threonine phosphatase regulator activity; F:enzyme binding; F:protein domain specific binding; P:patterning of blood vessels; P:epithelial to mesenchymal transition; P:p…	-	NON_CYTOPLASMIC_DOMAIN (PHOBIUS); CYTOPLASMIC_DOMAIN (PHOBIUS); TRANSMEMBRANE (PHOBIUS); TMhelix (TMHMM)
T0259_R_0.4571_L_1021	ccaat enhancer-binding protein beta	1021	20	6.94004e-37	0.716	6	F:sequence-specific DNA binding transcription factor activity; F:sequence-specific DNA binding; P:response to yeast; P:regulation of transcription, DNA-dependent; P:response to bacterium; P:regulation of DNA methylation	-	Coil (COILS); IPR004827 (SMART); G3DSA:1.20.5.170 (GENE3D); IPR004827 (PFAM); PTHR23334 (PANTHER); IPR004827 (PROSITE_PROFILES); SSF57959 (SUPERFAMILY)
T0260_R_0.0128_L_1017	ubiquitin-like modifier-activating enzyme 1	1017	20	9.01518e-154	0.7835	18	C:heterochromatin; C:nucleus; C:mitochondrion; C:lysosomal membrane; C:cytosol; C:endosome membrane; C:desmosome; C:rough endoplasmic reticulum membrane; C:extracellular vesicular exosome; F:ubiquitin activating enzyme activity; F:ubiquitin-protein ligase activity; F:protein binding; F:ATP binding; ; P:response to DNA damage stimulus; P:axonogenesis; P:protein ubiquitination; P:modification-depen…	-	SIGNAL_PEPTIDE_N_REGION (PHOBIUS); SIGNAL_PEPTIDE (PHOBIUS); NON_CYTOPLASMIC_DOMAIN (PHOBIUS); SIGNAL_PEPTIDE_C_REGION (PHOBIUS); SIGNAL_PEPTIDE_H_REGION (PHOBIUS); SignalP-noTM (SIGNALP_EUK)
T0261_R_0.0254_L_1016	ras-related protein rab-5b	1016	20	3.68035e-122	0.874	17	C:lysosomal membrane; C:lipid particle; C:plasma membrane; C:endocytic vesicle; C:early endosome membrane; C:melanosome; C:extracellular vesicular exosome; F:GTPase activity; F:GTP binding; F:GDP binding; F:GTP-dependent protein binding; P:GTP catabolic process; P:endosome organization; P:small GTPase mediated signal transduction; P:protein transport; P:antigen processing and presentation; P:regu…	-	IPR001806 (PRINTS); IPR002041 (SMART); IPR003578 (SMART); IPR003579 (SMART); IPR020849 (SMART); IPR005225 (TIGRFAM); IPR001806 (PFAM); IPR027417 (G3DSA:3.40.50.GENE3D); PTHR24073 (PANTHER); PTHR24073:SF366 (PANTHER); PS51419 (PROSITE_PROFILES); IPR027417 (SUPERFAMILY)
T0262_R_0.0132_L_1016	sodium- and chloride-dependent gaba transporter 1	1016	20	1.72335e-74	0.661	8	C:plasma membrane; C:integral to membrane; F:solute:sodium symporter activity; P:neurotransmitter secretion; P:response to organonitrogen compound; P:response to organic cyclic compound; P:transmembrane transport; P:response to oxygen-containing compound	-	IPR000175 (PFAM); IPR000175 (PANTHER); TRANSMEMBRANE (PHOBIUS); CYTOPLASMIC_DOMAIN (PHOBIUS); CYTOPLASMIC_DOMAIN (PHOBIUS); NON_CYTOPLASMIC_DOMAIN (PHOBIUS); TRANSMEMBRANE (PHOBIUS); TRANSMEMBRANE (PHOBIUS); NON_CYTOPLASMIC_DOMAIN (PHOBIUS); TRANSMEMBRANE (PHOBIUS); TRANSMEMBRANE (PHOBIUS); CYTOPLASMIC_DOMAIN (PHOBIUS); NON_CYTOPLASMIC_DOMAIN (PHOBIUS); IPR000175 (PROSITE_PROFILES); SignalP-TM (S…
T0263_R_0.0109_L_1014	---NA---	1014	0			0	-		CYTOPLASMIC_DOMAIN (PHOBIUS); TRANSMEMBRANE (PHOBIUS); NON_CYTOPLASMIC_DOMAIN (PHOBIUS); TMhelix (TMHMM)
T0264_R_0.021_L_1013	---NA---	1013	0			0	-		no IPS match
T0265_R_0.0364_L_1012	---NA---	1012	0			0	-		TRANSMEMBRANE (PHOBIUS); NON_CYTOPLASMIC_DOMAIN (PHOBIUS); CYTOPLASMIC_DOMAIN (PHOBIUS); TMhelix (TMHMM)
T0266_R_0.0122_L_1010	peroxidasin homolog	1010	20	1.12867e-25	0.4095	10	P:oxidation-reduction process; F:heme binding; P:response to oxidative stress; F:peroxidase activity; P:extracellular matrix organization; C:extracellular matrix; P:hydrogen peroxide catabolic process; F:extracellular matrix structural constituent; C:endoplasmic reticulum; C:extracellular space		IPR003598 (SMART); IPR003599 (SMART); IPR013783 (G3DSA:2.60.40.GENE3D); IPR013783 (G3DSA:2.60.40.GENE3D); IPR013783 (G3DSA:2.60.40.GENE3D); IPR013098 (PFAM); PTHR10489 (PANTHER); IPR007110 (PROSITE_PROFILES); IPR007110 (PROSITE_PROFILES); IPR007110 (PROSITE_PROFILES); SSF48726 (SUPERFAMILY); SSF48726 (SUPERFAMILY); SSF48726 (SUPERFAMILY)
T0267_R_0.0108_L_1010	serine protease 55	1010	20	7.84539e-54	0.576	1	F:hydrolase activity	-	IPR001314 (PRINTS); IPR001254 (SMART); IPR001254 (PFAM); G3DSA:2.40.10.10 (GENE3D); G3DSA:2.40.10.10 (GENE3D); PTHR24265 (PANTHER); IPR018114 (PROSITE_PATTERNS); IPR018114 (PROSITE_PATTERNS); IPR001254 (PROSITE_PROFILES); IPR009003 (SUPERFAMILY)
T0268_R_0.034_L_1007	---NA---	1007	0			0	-		no IPS match
T0269_R_0.1206_L_1006	protein	1006	12	1.28029e-13	0.425	0	-		NON_CYTOPLASMIC_DOMAIN (PHOBIUS); SIGNAL_PEPTIDE (PHOBIUS); SIGNAL_PEPTIDE_C_REGION (PHOBIUS); SIGNAL_PEPTIDE_N_REGION (PHOBIUS); SIGNAL_PEPTIDE_H_REGION (PHOBIUS); SignalP-noTM (SIGNALP_EUK)
T0270_R_0.007_L_1006	proteinase inhibitor i1 and follistatin osteonectin egf and protease inhibitor and egf domain containing protein	1006	20	4.69391e-25	0.4815	2	P:proteolysis; F:peptidase activity		IPR002350 (SMART); G3DSA:3.30.60.30 (GENE3D); IPR002350 (PFAM); IPR002350 (PFAM); G3DSA:3.30.60.30 (GENE3D); PTHR10913:SF45 (PANTHER); PTHR10913 (PANTHER); CYTOPLASMIC_DOMAIN (PHOBIUS); NON_CYTOPLASMIC_DOMAIN (PHOBIUS); TRANSMEMBRANE (PHOBIUS); IPR002350 (PROSITE_PROFILES); IPR002350 (PROSITE_PROFILES); IPR002350 (PROSITE_PROFILES); SSF100895 (SUPERFAMILY); SSF100895 (SUPERFAMILY); SSF100895 (SUP…
T0271_R_0.0117_L_1000	---NA---	1000	0			0	-		CYTOPLASMIC_DOMAIN (PHOBIUS); TRANSMEMBRANE (PHOBIUS); NON_CYTOPLASMIC_DOMAIN (PHOBIUS); TMhelix (TMHMM)
T0272_R_0.0115_L_1000	aconitate mitochondrial-like	1000	20	3.93338e-127	0.8235	3	F:aconitate hydratase activity; F:4 iron, 4 sulfur cluster binding; P:tricarboxylic acid cycle	EC:4.2.1.3	no IPS match
T0273_R_0.0209_L_1000	atp-binding cassette sub-family e member 1-like	1000	20	0	0.8885	11	C:mitochondrion; C:membrane; F:ATP binding; F:ribonuclease inhibitor activity; F:ATPase activity; F:iron-sulfur cluster binding; P:ATP catabolic process; P:RNA catabolic process; P:response to virus; P:viral process; P:negative regulation of catalytic activity	EC:3.6.1.3	IPR003593 (SMART); IPR027417 (G3DSA:3.40.50.GENE3D); IPR003439 (PFAM); IPR013283 (PANTHER); IPR003439 (PROSITE_PROFILES); IPR027417 (SUPERFAMILY)
T0274_R_0.0509_L_1000	60s acidic ribosomal protein p0	1000	20	7.45222e-133	0.8175	6	C:ribosome; F:structural constituent of ribosome; F:DNA-(apurinic or apyrimidinic site) lyase activity; P:DNA catabolic process, endonucleolytic; P:translational elongation; P:ribosome biogenesis	EC:4.2.99.18	IPR001813 (PFAM); IPR001790 (PFAM); PTHR21141 (PANTHER); PTHR21141:SF3 (PANTHER); SSF160369 (SUPERFAMILY)
T0275_R_0.022_L_999	PREDICTED: uncharacterized protein LOC100202739	999	1	1.20047e-20	0.46	0	-		no IPS match
T0276_R_0.0164_L_999	coro6 protein	999	20	1.29256e-134	0.7225	4	C:actin cytoskeleton; F:transferase activity; F:actin filament binding; P:actin cytoskeleton organization	-	Coil (COILS); IPR015049 (PFAM); G3DSA:1.20.5.170 (GENE3D); PTHR10856:SF19 (PANTHER); IPR015505 (PANTHER)
T0277_R_0.0345_L_999	cre-nas-4 protein	999	20	4.21043e-63	0.573	1	F:peptidase activity	-	IPR001506 (PRINTS); IPR006026 (SMART); IPR001506 (PFAM); IPR024079 (G3DSA:3.40.390.GENE3D); PTHR10127 (PANTHER); SIGNAL_PEPTIDE (PHOBIUS); SIGNAL_PEPTIDE_N_REGION (PHOBIUS); NON_CYTOPLASMIC_DOMAIN (PHOBIUS); SIGNAL_PEPTIDE_H_REGION (PHOBIUS); SIGNAL_PEPTIDE_C_REGION (PHOBIUS); SignalP-noTM (SIGNALP_GRAM_NEGATIVE); SignalP-noTM (SIGNALP_EUK); SignalP-TM (SIGNALP_GRAM_POSITIVE); SSF55486 (SUPERFAMI…
T0278_R_0.0137_L_998	protocadherin-16-like	998	20	7.80732e-38	0.508	6	F:calcium ion binding; P:homophilic cell adhesion; C:integral to membrane; P:cell adhesion; C:membrane; C:plasma membrane		IPR002126 (PRINTS); IPR002126 (SMART); IPR002126 (G3DSA:2.60.40.GENE3D); IPR002126 (G3DSA:2.60.40.GENE3D); IPR002126 (PFAM); PTHR24027:SF250 (PANTHER); PTHR24027 (PANTHER); IPR020894 (PROSITE_PATTERNS); IPR002126 (PROSITE_PROFILES); IPR002126 (PROSITE_PROFILES); IPR002126 (PROSITE_PROFILES); IPR015919 (SUPERFAMILY); IPR015919 (SUPERFAMILY); IPR015919 (SUPERFAMILY)
T0279_R_0.0401_L_998	tropomyosin	998	20	6.53979e-39	0.6395	1	C:cytoskeleton	-	Coil (COILS); Coil (COILS); IPR000533 (PRINTS); IPR000533 (PFAM); G3DSA:1.20.5.340 (GENE3D); PTHR19269 (PANTHER); PTHR19269:SF43 (PANTHER); SSF57997 (SUPERFAMILY)
T0280_R_0.0263_L_995	atp synthase subunit mitochondrial	995	20	0	0.946	19	C:nucleus; C:mitochondrial proton-transporting ATP synthase, catalytic core; C:plasma membrane; C:cell surface; C:mitochondrial nucleoid; C:extracellular vesicular exosome; F:ATP binding; F:MHC class I protein binding; F:proton-transporting ATP synthase activity, rotational mechanism; F:proton-transporting ATPase activity, rotational mechanism; P:angiogenesis; P:osteoblast differentiation; P:ATP …	-	no IPS match
T0281_R_0.1162_L_995	golgi-associated plant pathogenesis-related protein 1	995	20	5.39592e-50	0.5825	3	C:extracellular region; F:molecular_function; P:biological_process		IPR001283 (PRINTS); IPR014044 (SMART); IPR014044 (PFAM); IPR014044 (G3DSA:3.40.33.GENE3D); IPR001283 (PANTHER); IPR018244 (PROSITE_PATTERNS); SIGNAL_PEPTIDE_N_REGION (PHOBIUS); SIGNAL_PEPTIDE_C_REGION (PHOBIUS); SIGNAL_PEPTIDE (PHOBIUS); SIGNAL_PEPTIDE_H_REGION (PHOBIUS); NON_CYTOPLASMIC_DOMAIN (PHOBIUS); SignalP-TM (SIGNALP_GRAM_POSITIVE); IPR014044 (SUPERFAMILY); TMhelix (TMHMM)
T0282_R_0.021_L_993	basic leucine zipper and w2 domain-containing protein 1-a	993	20	7.12717e-103	0.693	3	C:cytoplasm; C:membrane;	-	PTHR14208 (PANTHER); NON_CYTOPLASMIC_DOMAIN (PHOBIUS); TRANSMEMBRANE (PHOBIUS); CYTOPLASMIC_DOMAIN (PHOBIUS)
T0283_R_0.0103_L_990	neural cell adhesion molecule 1-like	990	20	2.41631e-15	0.4565	0	-		IPR003599 (SMART); IPR003598 (SMART); IPR013783 (G3DSA:2.60.40.GENE3D); IPR013098 (PFAM); PTHR10075:SF8 (PANTHER); PTHR10075 (PANTHER); CYTOPLASMIC_DOMAIN (PHOBIUS); NON_CYTOPLASMIC_DOMAIN (PHOBIUS); TRANSMEMBRANE (PHOBIUS); IPR007110 (PROSITE_PROFILES); SSF48726 (SUPERFAMILY); TMhelix (TMHMM)
T0284_R_0.0204_L_990	ras-related protein rab-1a	990	20	8.84786e-131	0.9135	15	C:endoplasmic reticulum; C:Golgi apparatus; C:plasma membrane; F:GTPase activity; F:GTP binding; P:autophagic vacuole assembly; P:GTP catabolic process; P:ER to Golgi vesicle-mediated transport; P:endocytosis; P:small GTPase mediated signal transduction; P:cell migration; P:growth hormone secretion; P:defense response to bacterium; P:vesicle transport along microtubule; P:interleukin-8 secretion	-	IPR001806 (PRINTS); IPR002041 (SMART); IPR020849 (SMART); IPR003579 (SMART); IPR003578 (SMART); IPR005225 (TIGRFAM); IPR027417 (G3DSA:3.40.50.GENE3D); IPR001806 (PFAM); PTHR24073 (PANTHER); PTHR24073:SF455 (PANTHER); PS51419 (PROSITE_PROFILES); IPR027417 (SUPERFAMILY)
T0285_R_0.0131_L_988	contactin-4 isoform x1	988	20	6.05094e-37	0.434	4	P:nervous system development; P:negative regulation of neuron differentiation; F:molecular_function; C:cellular_component		IPR003598 (SMART); IPR003599 (SMART); IPR013783 (G3DSA:2.60.40.GENE3D); IPR013783 (G3DSA:2.60.40.GENE3D); IPR013098 (PFAM); IPR013783 (G3DSA:2.60.40.GENE3D); PF13895 (PFAM); PTHR10489 (PANTHER); IPR007110 (PROSITE_PROFILES); IPR007110 (PROSITE_PROFILES); SSF48726 (SUPERFAMILY); SSF48726 (SUPERFAMILY)
T0286_R_0.0088_L_987	fibrillin- partial	987	20	8.85505e-49	0.577	6	C:proteinaceous extracellular matrix; C:extracellular matrix part; F:protein binding; P:sequestering of BMP in extracellular matrix; P:sequestering of TGFbeta in extracellular matrix; P:organ development	-	IPR000742 (SMART); IPR001881 (SMART); IPR001881 (PFAM); G3DSA:2.10.25.10 (GENE3D); G3DSA:2.10.25.10 (GENE3D); IPR011398 (PANTHER); IPR018097 (PROSITE_PATTERNS); IPR000152 (PROSITE_PATTERNS); IPR000152 (PROSITE_PATTERNS); IPR018097 (PROSITE_PATTERNS); IPR013032 (PROSITE_PATTERNS); IPR018097 (PROSITE_PATTERNS); IPR013032 (PROSITE_PATTERNS); IPR000152 (PROSITE_PATTERNS); IPR018097 (PROSITE_PATTERNS)…
T0287_R_0.0108_L_984	reverse transcriptase	984	20	8.37311e-14	0.4675	4	F:RNA binding; P:RNA-dependent DNA replication; F:RNA-directed DNA polymerase activity; P:integrin-mediated signaling pathway		no IPS match
T0288_R_0.0582_L_984	profilin	984	20	3.78388e-10	0.4975	3	F:actin binding; P:actin cytoskeleton organization; C:cytoskeleton		no IPS match
T0289_R_0.0208_L_984	histamine n-methyltransferase	984	20	2.79111e-18	0.4535	7	F:histamine N-methyltransferase activity; P:methylation; F:N-methyltransferase activity; C:cytoplasm; C:nucleus; F:methyltransferase activity; F:transferase activity		IPR019410 (PFAM); IPR029063 (G3DSA:3.40.50.GENE3D); PTHR16897 (PANTHER); PTHR16897:SF2 (PANTHER); IPR029063 (SUPERFAMILY)
T0290_R_0.0173_L_983	clathrin heavy chain 1 isoform x3	983	20	0	0.924	26	C:mitochondrion; C:spindle; C:clathrin coat of trans-Golgi network vesicle; C:clathrin coat of coated pit; C:T-tubule; C:clathrin-coated endocytic vesicle membrane; C:Myb complex; C:melanosome; C:extracellular vesicular exosome; C:clathrin complex; F:double-stranded RNA binding; F:structural molecule activity; F:protein C-terminus binding; F:ankyrin binding; F:heat shock protein binding; F:clathr…	-	Coil (COILS); IPR000547 (SMART); IPR000547 (PFAM); IPR011990 (G3DSA:1.25.40.GENE3D); IPR011990 (G3DSA:1.25.40.GENE3D); PTHR10292 (PANTHER); IPR000547 (PROSITE_PROFILES); IPR000547 (PROSITE_PROFILES); IPR000547 (PROSITE_PROFILES); IPR016024 (SUPERFAMILY); IPR016024 (SUPERFAMILY)
T0291_R_0.0113_L_982	rho gtpase-activating protein 190 isoform x4	982	20	5.80546e-116	0.613	4	F:GTP binding; P:small GTPase mediated signal transduction; P:signal transduction; C:intracellular		IPR001806 (PFAM); IPR027417 (G3DSA:3.40.50.GENE3D); PTHR23178:SF26 (PANTHER); PTHR23178 (PANTHER); IPR027417 (SUPERFAMILY)
T0292_R_0.0947_L_982	60s ribosomal protein l26	982	18	1.25983e-50	0.4783	15	F:structural constituent of ribosome; P:translation; C:large ribosomal subunit; C:ribosome; C:intracellular; P:integrin-mediated signaling pathway; C:integral to membrane; C:membrane; F:helicase activity; F:nucleic acid binding; F:ATP binding; P:metabolic process; C:extracellular region; P:cell adhesion; C:integrin complex		SIGNAL_PEPTIDE_N_REGION (PHOBIUS); TRANSMEMBRANE (PHOBIUS); SIGNAL_PEPTIDE_C_REGION (PHOBIUS); SIGNAL_PEPTIDE (PHOBIUS); CYTOPLASMIC_DOMAIN (PHOBIUS); NON_CYTOPLASMIC_DOMAIN (PHOBIUS); SIGNAL_PEPTIDE_H_REGION (PHOBIUS); SignalP-noTM (SIGNALP_EUK); SignalP-TM (SIGNALP_GRAM_POSITIVE); SignalP-noTM (SIGNALP_GRAM_NEGATIVE)
T0293_R_0.0413_L_979	cofilin	979	20	4.47276e-15	0.4775	2	C:cytoplasm; C:intracellular organelle	-	TRANSMEMBRANE (PHOBIUS); NON_CYTOPLASMIC_DOMAIN (PHOBIUS); SIGNAL_PEPTIDE_N_REGION (PHOBIUS); CYTOPLASMIC_DOMAIN (PHOBIUS); SIGNAL_PEPTIDE_H_REGION (PHOBIUS); SIGNAL_PEPTIDE (PHOBIUS); SIGNAL_PEPTIDE_C_REGION (PHOBIUS)
T0294_R_0.039_L_976	argininosuccinate synthase-like	976	20	2.49212e-132	0.825	42	C:nucleus; C:mitochondrial outer membrane; C:lysosome; C:endoplasmic reticulum; C:perikaryon; C:extracellular vesicular exosome; C:cell body fiber; F:argininosuccinate synthase activity; F:ATP binding; F:toxic substance binding; F:amino acid binding; ; P:urea cycle; P:citrulline metabolic process; P:argininosuccinate metabolic process; P:kidney development; P:liver development; P:arginine biosynt…	EC:6.3.4.5	IPR001518 (PFAM); IPR024074 (G3DSA:3.90.1260.GENE3D); G3DSA:1.20.5.470 (GENE3D); PTHR11587 (PANTHER); SSF69864 (SUPERFAMILY)
T0295_R_0.0325_L_976	mam and ldl-receptor class a domain-containing protein c10orf112-like	976	2	2.58545e-06	0.405	0	-		IPR000998 (SMART); IPR000998 (PFAM); SIGNAL_PEPTIDE_H_REGION (PHOBIUS); SIGNAL_PEPTIDE_C_REGION (PHOBIUS); SIGNAL_PEPTIDE_N_REGION (PHOBIUS); NON_CYTOPLASMIC_DOMAIN (PHOBIUS); SIGNAL_PEPTIDE (PHOBIUS); IPR000998 (PROSITE_PROFILES); SignalP-noTM (SIGNALP_EUK); IPR013320 (SUPERFAMILY); TMhelix (TMHMM)
T0296_R_7.9346_L_974	---NA---	974	0			0	-		no IPS match
T0297_R_0.0219_L_974	dystrophin isoform x1	974	20	4.66904e-27	0.444	4	P:single-organism cellular process; P:single-organism developmental process; P:anatomical structure development; P:regulation of cellular process	-	Coil (COILS); Coil (COILS); Coil (COILS); Coil (COILS); IPR002017 (PFAM); G3DSA:1.20.58.60 (GENE3D); SSF46966 (SUPERFAMILY)
T0298_R_0.016_L_971	methylmalonate-semialdehyde dehydrogenase	971	20	4.18756e-143	0.8725	5	C:nucleus; C:mitochondrion; F:methylmalonate-semialdehyde dehydrogenase (acylating) activity; P:brown fat cell differentiation; P:oxidation-reduction process	EC:1.2.1.27	IPR016163 (G3DSA:3.40.309.GENE3D); IPR015590 (PFAM); IPR010061 (PTHR11699:PANTHER); PTHR11699 (PANTHER); IPR016160 (PROSITE_PATTERNS); IPR016161 (SUPERFAMILY)
T0299_R_0.011_L_969	---NA---	969	0			0	-		Coil (COILS); G3DSA:1.20.5.170 (GENE3D); IPR004827 (PFAM); IPR004827 (PROSITE_PROFILES); SSF57959 (SUPERFAMILY)
T0300_R_0.1749_L_969	60s ribosomal protein l5	969	20	1.14487e-158	0.861	18	C:nucleolus; C:membrane; C:aminoacyl-tRNA synthetase multienzyme complex; C:cytosolic large ribosomal subunit; C:extracellular vesicular exosome; F:structural constituent of ribosome; F:protein binding; F:5S rRNA binding; ; P:nuclear-transcribed mRNA catabolic process, nonsense-mediated decay; P:rRNA processing; P:translational initiation; P:translational elongation; P:translational termination; …	-	NON_CYTOPLASMIC_DOMAIN (PHOBIUS); CYTOPLASMIC_DOMAIN (PHOBIUS); TRANSMEMBRANE (PHOBIUS); TMhelix (TMHMM)
T0301_R_0.0154_L_966	spectrin beta	966	20	4.59639e-81	0.6055	7	C:intracellular non-membrane-bounded organelle; C:organelle part; C:cytoplasmic part; C:cell periphery; F:binding; P:cellular process; P:single-organism membrane organization	-	Coil (COILS); Coil (COILS); Coil (COILS); IPR018159 (SMART); G3DSA:1.20.58.60 (GENE3D); G3DSA:1.20.58.60 (GENE3D); IPR002017 (PFAM); G3DSA:1.20.58.60 (GENE3D); PTHR11915 (PANTHER); SSF46966 (SUPERFAMILY); SSF46966 (SUPERFAMILY); SSF46966 (SUPERFAMILY)
T0302_R_0.0159_L_966	vigilin- partial	966	20	7.19454e-149	0.7825	4	C:cytoplasm; ; P:single-organism process; P:cellular response to estrogen stimulus	-	Coil (COILS); IPR004087 (SMART); IPR004088 (G3DSA:3.30.1370.GENE3D); IPR004088 (PFAM); PTHR10627:SF30 (PANTHER); PTHR10627 (PANTHER); IPR004088 (PROSITE_PROFILES); IPR004088 (PROSITE_PROFILES); IPR004088 (PROSITE_PROFILES); IPR004088 (PROSITE_PROFILES); IPR004088 (SUPERFAMILY); IPR004088 (SUPERFAMILY); IPR004088 (SUPERFAMILY); IPR004088 (SUPERFAMILY)
T0303_R_0.0117_L_966	---NA---	966	0			0	-		TMhelix (TMHMM)
T0304_R_0.0154_L_966	eukaryotic translation initiation factor 2 subunit partial	966	20	0	0.951	6	C:extracellular vesicular exosome; F:translation initiation factor activity; F:GTPase activity; F:GTP binding; P:GTP catabolic process; P:translational initiation	-	IPR000795 (PFAM); G3DSA:2.40.30.10 (GENE3D); IPR027417 (G3DSA:3.40.50.GENE3D); IPR004161 (PFAM); IPR015256 (PFAM); G3DSA:2.40.30.10 (GENE3D); PTHR23115 (PANTHER); PTHR23115:SF94 (PANTHER); IPR009000 (SUPERFAMILY); IPR009001 (SUPERFAMILY); IPR027417 (SUPERFAMILY)
T0305_R_0.0255_L_962	---NA---	962	0			0	-		no IPS match
T0306_R_0.0322_L_958	---NA---	958	0			0	-		CYTOPLASMIC_DOMAIN (PHOBIUS); NON_CYTOPLASMIC_DOMAIN (PHOBIUS); CYTOPLASMIC_DOMAIN (PHOBIUS); TRANSMEMBRANE (PHOBIUS); TRANSMEMBRANE (PHOBIUS); TMhelix (TMHMM); TMhelix (TMHMM)
T0307_R_0.0281_L_956	collagen alpha-1 chain	956	20	3.38295e-20	0.456	2	C:extracellular matrix; C:extracellular space		IPR002035 (SMART); IPR002035 (PFAM); IPR002035 (G3DSA:3.40.50.GENE3D); IPR002035 (G3DSA:3.40.50.GENE3D); PTHR22992:SF88 (PANTHER); PTHR22992 (PANTHER); IPR002035 (PROSITE_PROFILES); IPR002035 (PROSITE_PROFILES); IPR002035 (SUPERFAMILY); IPR002035 (SUPERFAMILY)
T0308_R_0.0148_L_950	4-aminobutyrate mitochondrial	950	20	5.08663e-89	0.699	11	C:mitochondrial matrix; C:4-aminobutyrate transaminase complex; C:extracellular vesicular exosome; F:4-aminobutyrate transaminase activity; F:pyridoxal phosphate binding; F:succinate-semialdehyde dehydrogenase binding; F:protein homodimerization activity; P:neurotransmitter secretion; P:gamma-aminobutyric acid catabolic process; P:neurotransmitter catabolic process; P:behavioral response to cocai…	EC:2.6.1.19	IPR005814 (PFAM); IPR015422 (G3DSA:3.90.1150.GENE3D); IPR015421 (G3DSA:3.40.640.GENE3D); IPR005814 (PANTHER); IPR004631 (PTHR11986:PANTHER); IPR015424 (SUPERFAMILY)
T0309_R_0.0143_L_950	mam domain-containing protein 2	950	20	1.94993e-15	0.4015	4	C:membrane; P:metabolic process; F:[protein-PII] uridylyltransferase activity; C:extracellular region		IPR000998 (SMART); IPR000998 (PFAM); PTHR23282 (PANTHER); PTHR23282:SF75 (PANTHER); IPR000998 (PROSITE_PROFILES); IPR000998 (PROSITE_PROFILES); IPR013320 (SUPERFAMILY); IPR013320 (SUPERFAMILY)
T0310_R_0.0081_L_950	voltage-gated calcium channel alpha-1 subunit	950	20	8.91099e-105	0.7425	10	C:voltage-gated calcium channel complex; F:high voltage-gated calcium channel activity; P:oviposition; P:regulation of ion transmembrane transport; P:determination of left/right asymmetry in nervous system; P:hermaphrodite genitalia development; P:regulation of pharyngeal pumping; P:calcium ion import; P:calcium ion transmembrane transport; P:membrane depolarization involved in regulation of acti…	-	IPR005821 (PFAM); IPR027359 (G3DSA:1.20.120.GENE3D); PTHR10037 (PANTHER); PTHR10037:SF195 (PANTHER); NON_CYTOPLASMIC_DOMAIN (PHOBIUS); TRANSMEMBRANE (PHOBIUS); TRANSMEMBRANE (PHOBIUS); CYTOPLASMIC_DOMAIN (PHOBIUS); TRANSMEMBRANE (PHOBIUS); CYTOPLASMIC_DOMAIN (PHOBIUS); TRANSMEMBRANE (PHOBIUS); CYTOPLASMIC_DOMAIN (PHOBIUS); NON_CYTOPLASMIC_DOMAIN (PHOBIUS); SSF81324 (SUPERFAMILY); TMhelix (TMHMM);…
T0311_R_0.0117_L_950	alpha-enolase isoform x1	950	20	3.38865e-154	0.8815	4	C:phosphopyruvate hydratase complex; F:magnesium ion binding; F:phosphopyruvate hydratase activity; P:glycolysis	EC:4.2.1.11	IPR000941 (PRINTS); IPR020810 (PFAM); IPR029065 (G3DSA:3.20.20.GENE3D); IPR000941 (PANTHER); IPR020809 (PROSITE_PATTERNS); IPR029065 (SUPERFAMILY)
T0312_R_0.0487_L_949	secreted beta amyloid precursor	949	20	2.15027e-128	0.554	34	C:extracellular space; C:nuclear envelope lumen; C:Golgi apparatus; C:plasma membrane; C:cell surface; C:integral to membrane; C:cytoplasmic vesicle; C:dendritic spine; C:dendritic shaft; C:receptor complex; C:membrane raft; C:synapse; C:perinuclear region of cytoplasm; C:extracellular vesicular exosome; F:serine-type endopeptidase inhibitor activity; F:enzyme binding; F:acetylcholine receptor bi…	-	Coil (COILS); Coil (COILS); IPR008154 (SMART); IPR011178 (G3DSA:3.30.1490.GENE3D); IPR015849 (PFAM); IPR011178 (PFAM); IPR024329 (PFAM); IPR015849 (G3DSA:3.90.570.GENE3D); PTHR23103 (PANTHER); PTHR23103:SF10 (PANTHER); IPR024329 (SUPERFAMILY); IPR011178 (SUPERFAMILY)
T0313_R_0.0204_L_948	---NA---	948	0			0	-		IPR006624 (SMART); IPR009091 (SUPERFAMILY)
T0314_R_0.0339_L_947	myosin ii heavy smooth non-muscle- partial	947	20	3.76744e-78	0.776	4	C:myosin complex; F:motor activity; F:ATP binding; P:metabolic process	-	Coil (COILS); Coil (COILS); Coil (COILS); IPR002928 (PFAM); PTHR13140 (PANTHER); PTHR13140:SF301 (PANTHER); SSF90257 (SUPERFAMILY)
T0315_R_0.1203_L_947	ribosomal protein s2-like isoform 3	947	20	1.23594e-141	0.9475	4	C:small ribosomal subunit; F:RNA binding; F:structural constituent of ribosome; P:translation	-	IPR014720 (G3DSA:3.30.160.GENE3D); IPR005711 (TIGRFAM); IPR014721 (G3DSA:3.30.230.GENE3D); IPR005324 (PFAM); IPR013810 (PFAM); IPR000851 (PANTHER); IPR018192 (PROSITE_PATTERNS); IPR013810 (PROSITE_PROFILES); SSF54768 (SUPERFAMILY); IPR020568 (SUPERFAMILY)
T0316_R_0.0182_L_947	---NA---	947	0			0	-		NON_CYTOPLASMIC_DOMAIN (PHOBIUS); CYTOPLASMIC_DOMAIN (PHOBIUS); TRANSMEMBRANE (PHOBIUS); TMhelix (TMHMM)
T0317_R_0.0358_L_945	nadh dehydrogenase subunit 3	945	20	3.25547e-81	0.763	5	C:integral to membrane; C:mitochondrial membrane; C:respiratory chain; F:NADH dehydrogenase (ubiquinone) activity; P:oxidation-reduction process	EC:1.6.5.3	IPR001457 (PFAM); NON_CYTOPLASMIC_DOMAIN (PHOBIUS); NON_CYTOPLASMIC_DOMAIN (PHOBIUS); SIGNAL_PEPTIDE_H_REGION (PHOBIUS); SIGNAL_PEPTIDE_C_REGION (PHOBIUS); SIGNAL_PEPTIDE_N_REGION (PHOBIUS); CYTOPLASMIC_DOMAIN (PHOBIUS); TRANSMEMBRANE (PHOBIUS); SIGNAL_PEPTIDE (PHOBIUS); TRANSMEMBRANE (PHOBIUS); TMhelix (TMHMM); TMhelix (TMHMM); TMhelix (TMHMM)
T0318_R_0.0171_L_945	eukaryotic translation initiation factor 3 subunit h-like	945	20	8.25213e-119	0.7355	9	C:membrane; C:intracellular membrane-bounded organelle; C:extracellular vesicular exosome; C:translation preinitiation complex; C:eukaryotic translation initiation factor 3 complex, eIF3m; F:translation initiation factor activity; F:protein complex binding; ; P:translational initiation	-	IPR000555 (SMART); IPR000555 (PFAM); PTHR10410 (PANTHER); IPR027524 (PTHR10410:PANTHER); IPR027524 (HAMAP)
T0319_R_0.0536_L_945	myosin light polypeptide 6	945	20	6.0118e-45	0.626	1	F:calcium ion binding		IPR011992 (G3DSA:1.10.238.GENE3D); IPR011992 (G3DSA:1.10.238.GENE3D); PTHR23048 (PANTHER); IPR002048 (PROSITE_PROFILES); IPR002048 (PROSITE_PROFILES); SSF47473 (SUPERFAMILY)
T0320_R_0.0099_L_944	protein	944	20	4.96492e-13	0.541	1	F:binding	-	IPR000601 (G3DSA:2.60.40.GENE3D); IPR013320 (G3DSA:2.60.120.GENE3D); PF13385 (PFAM); IPR000601 (PROSITE_PROFILES); IPR000601 (SUPERFAMILY); IPR013320 (SUPERFAMILY)
T0321_R_0.0163_L_942	complement component 1 q subcomponent-binding mitochondrial-like isoform x2	942	20	6.72612e-52	0.5465	14	C:cytoplasm; C:intracellular membrane-bounded organelle; F:protein binding; P:regulation of immune effector process; P:cellular process; P:regulation of gene expression; P:regulation of cellular metabolic process; P:regulation of defense response; P:regulation of response to external stimulus; P:regulation of multi-organism process; P:positive regulation of cellular process; P:negative regulation…	-	IPR003428 (PFAM); IPR003428 (G3DSA:3.10.280.GENE3D); PTHR10826:SF1 (PANTHER); PTHR10826 (PANTHER); SignalP-TM (SIGNALP_GRAM_POSITIVE); IPR003428 (SUPERFAMILY)
T0322_R_0.0082_L_940	nadh dehydrogenase	940	20	4.37212e-177	0.9175	6	C:mitochondrial respiratory chain complex I; F:NADH dehydrogenase activity; F:quinone binding; F:NAD binding; P:response to oxidative stress; P:oxidation-reduction process	EC:1.6.99.3	IPR001135 (PFAM); IPR029014 (G3DSA:1.10.645.GENE3D); PTHR11993:SF10 (PANTHER); PTHR11993 (PANTHER); IPR029014 (SUPERFAMILY)
T0323_R_0.0446_L_940	---NA---	940	0			0	-		no IPS match
T0324_R_0.0245_L_939	actin binding 2b	939	20	0	0.7135	17	C:stress fiber; C:cytoplasm; C:actin filament; C:lamellipodium; C:extracellular vesicular exosome; F:identical protein binding; F:actin filament binding; F:Arp2/3 complex binding; P:ruffle organization; P:negative regulation of Arp2/3 complex-mediated actin nucleation; P:endothelial cell chemotaxis; P:wound healing; P:system development; P:actin filament bundle assembly; P:actin filament branchin…	-	IPR001680 (SMART); IPR015943 (G3DSA:2.130.10.GENE3D); IPR015048 (PFAM); IPR015049 (PFAM); IPR001680 (PFAM); IPR015505 (PANTHER); IPR019775 (PROSITE_PATTERNS); IPR001680 (PROSITE_PROFILES); IPR001680 (PROSITE_PROFILES); IPR017986 (PROSITE_PROFILES); IPR017986 (SUPERFAMILY)
T0325_R_0.0196_L_936	adamts-like protein 1	936	20	1.70752e-39	0.4565	5	P:proteolysis; F:metallopeptidase activity; F:zinc ion binding; F:peptidase activity; C:proteinaceous extracellular matrix		IPR003598 (SMART); IPR003599 (SMART); IPR013783 (G3DSA:2.60.40.GENE3D); IPR013783 (G3DSA:2.60.40.GENE3D); IPR013098 (PFAM); PF13895 (PFAM); IPR013783 (G3DSA:2.60.40.GENE3D); PTHR10489 (PANTHER); IPR007110 (PROSITE_PROFILES); IPR007110 (PROSITE_PROFILES); IPR007110 (PROSITE_PROFILES); SSF48726 (SUPERFAMILY); SSF48726 (SUPERFAMILY); SSF48726 (SUPERFAMILY)
T0326_R_0.0232_L_935	carbamoyl-phosphate synthase	935	20	1.38836e-153	0.8415	40	C:nucleolus; C:mitochondrial inner membrane; C:mitochondrial nucleoid; C:protein complex; F:carbamoyl-phosphate synthase (ammonia) activity; F:carbamoyl-phosphate synthase (glutamine-hydrolyzing) activity; F:endopeptidase activity; F:calcium ion binding; F:ATP binding; F:phospholipid binding; F:glutamate binding; F:protein complex binding; F:modified amino acid binding; P:urea cycle; P:glycogen c…	EC:6.3.5.5; EC:6.3.4.16	IPR005483 (PRINTS); IPR005481 (PFAM); IPR013815 (G3DSA:3.30.1490.GENE3D); IPR013816 (G3DSA:3.30.470.GENE3D); IPR005479 (PFAM); IPR016185 (G3DSA:3.40.50.GENE3D); PTHR11405 (PANTHER); IPR005479 (PROSITE_PATTERNS); IPR005479 (PROSITE_PATTERNS); IPR011761 (PROSITE_PROFILES); IPR016185 (SUPERFAMILY); SSF56059 (SUPERFAMILY)
T0327_R_0.0314_L_935	calretinin	935	20	2.4645e-71	0.6515	5	C:nucleus; C:cytoplasm; C:gap junction; F:calcium ion binding; P:cytosolic calcium ion homeostasis	-	IPR002048 (SMART); IPR011992 (G3DSA:1.10.238.GENE3D); IPR011992 (PFAM); IPR002048 (PFAM); IPR002048 (PFAM); IPR011992 (G3DSA:1.10.238.GENE3D); IPR011992 (G3DSA:1.10.238.GENE3D); PTHR19972 (PANTHER); IPR018247 (PROSITE_PATTERNS); IPR018247 (PROSITE_PATTERNS); IPR018247 (PROSITE_PATTERNS); IPR018247 (PROSITE_PATTERNS); IPR018247 (PROSITE_PATTERNS); IPR002048 (PROSITE_PROFILES); IPR002048 (PROSITE_P…
T0328_R_0.0123_L_933	patched	933	20	8.21535e-94	0.6025	3	P:response to hypoxia; P:megakaryocyte development; P:epiboly involved in gastrulation with mouth forming second	-	G3DSA:1.20.1640.10 (GENE3D); IPR003392 (PFAM); PTHR10796:SF35 (PANTHER); PTHR10796 (PANTHER); CYTOPLASMIC_DOMAIN (PHOBIUS); NON_CYTOPLASMIC_DOMAIN (PHOBIUS); TRANSMEMBRANE (PHOBIUS); CYTOPLASMIC_DOMAIN (PHOBIUS); NON_CYTOPLASMIC_DOMAIN (PHOBIUS); TRANSMEMBRANE (PHOBIUS); TRANSMEMBRANE (PHOBIUS); SSF82866 (SUPERFAMILY); TMhelix (TMHMM); TMhelix (TMHMM)
T0329_R_0.0092_L_929	thymosin beta homologue	929	20	0	0.6855	3	C:cytoplasm; F:actin binding; P:cytoskeleton organization	-	IPR001152 (SMART); IPR001152 (G3DSA:1.20.5.GENE3D); IPR001152 (PFAM); PTHR20940 (PANTHER); PTHR20940:SF1 (PANTHER)
T0330_R_0.0115_L_927	advillin- partial	927	20	2.58258e-91	0.7515	2	F:actin binding; P:cytoskeleton organization	-	IPR007122 (PRINTS); IPR007122 (SMART); IPR029006 (G3DSA:3.40.20.GENE3D); IPR029006 (G3DSA:3.40.20.GENE3D); IPR007123 (PFAM); IPR007122 (PANTHER); SSF55753 (SUPERFAMILY); SSF55753 (SUPERFAMILY)
T0331_R_0.0363_L_926	PREDICTED: uncharacterized protein LOC100199145, partial	926	2	8.58578e-28	0.715	0	-		Coil (COILS)
T0332_R_0.012_L_924	casein kinase ii subunit alpha isoform x2	924	20	3.98635e-48	0.8605	6	F:protein serine/threonine kinase activity; F:ATP binding; F:beta-catenin binding; F:protein phosphatase regulator activity; P:protein autophosphorylation; P:regulation of catalytic activity	EC:2.7.11	no IPS match
T0333_R_0.0182_L_923	low quality protein: titin	923	20	2.5882e-07	0.4815	7	F:ATP binding; F:protein kinase activity; P:protein phosphorylation; F:transferase activity, transferring phosphorus-containing groups; F:protein serine/threonine kinase activity; P:peptidyl-tyrosine phosphorylation; F:protein tyrosine kinase activity		IPR003598 (SMART); IPR003599 (SMART); IPR013783 (G3DSA:2.60.40.GENE3D); PF13895 (PFAM); IPR008983 (G3DSA:2.60.120.GENE3D); IPR007110 (PROSITE_PROFILES); IPR006052 (PROSITE_PROFILES); SSF48726 (SUPERFAMILY)
T0334_R_0.0226_L_922	eukaryotic translation initiation factor 3 subunit e	922	20	1.1745e-153	0.817	16	C:nucleolus; C:eukaryotic translation initiation factor 3 complex; C:membrane; C:eukaryotic 43S preinitiation complex; C:PML body; C:eukaryotic 48S preinitiation complex; C:extracellular vesicular exosome; F:translation initiation factor activity; ; F:protein N-terminus binding; P:nuclear-transcribed mRNA catabolic process, nonsense-mediated decay; P:formation of translation preinitiation complex…	-	IPR019010 (PFAM); IPR016650 (PANTHER)
T0335_R_0.0575_L_919	---NA---	919	0			0	-		no IPS match
T0336_R_0.095_L_919	---NA---	919	0			0	-		IPR011001 (G3DSA:1.10.225.GENE3D); IPR008139 (PROSITE_PROFILES); IPR011001 (SUPERFAMILY)
T0337_R_0.0188_L_918	nadh dehydrogenase subunit 1	918	20	6.9968e-56	0.8415	4	C:mitochondrion; C:integral to membrane; F:NADH dehydrogenase (ubiquinone) activity; P:ATP synthesis coupled electron transport	EC:1.6.5.3	IPR001133 (PFAM); IPR001133 (PANTHER); NON_CYTOPLASMIC_DOMAIN (PHOBIUS); CYTOPLASMIC_DOMAIN (PHOBIUS); TRANSMEMBRANE (PHOBIUS); CYTOPLASMIC_DOMAIN (PHOBIUS); TRANSMEMBRANE (PHOBIUS); IPR001133 (HAMAP); TMhelix (TMHMM); TMhelix (TMHMM)
T0338_R_0.0167_L_918	protein	918	20	1.16025e-33	0.466	6	F:peptidase inhibitor activity; C:extracellular region; P:negative regulation of peptidase activity; C:collagen; F:calcium ion binding; F:extracellular matrix structural constituent		PR00453 (PRINTS); IPR008197 (SMART); IPR002035 (SMART); IPR008197 (PFAM); IPR002035 (PFAM); IPR002035 (G3DSA:3.40.50.GENE3D); IPR008197 (G3DSA:4.10.75.GENE3D); IPR002035 (G3DSA:3.40.50.GENE3D); PTHR22992 (PANTHER); IPR002035 (PROSITE_PROFILES); IPR008197 (PROSITE_PROFILES); IPR002035 (PROSITE_PROFILES); IPR002035 (SUPERFAMILY); IPR002035 (SUPERFAMILY)
T0339_R_0.0156_L_912	---NA---	912	0			0	-		SIGNAL_PEPTIDE_H_REGION (PHOBIUS); SIGNAL_PEPTIDE_N_REGION (PHOBIUS); NON_CYTOPLASMIC_DOMAIN (PHOBIUS); SIGNAL_PEPTIDE_C_REGION (PHOBIUS); SIGNAL_PEPTIDE (PHOBIUS); SignalP-noTM (SIGNALP_EUK); TMhelix (TMHMM)
T0340_R_0.01_L_911	low quality protein: fibrocystin-l	911	20	5.91335e-31	0.4975	2	C:integral to membrane; P:transport		IPR013783 (G3DSA:2.60.40.GENE3D); IPR002909 (PFAM); IPR013783 (G3DSA:2.60.40.GENE3D); IPR013783 (G3DSA:2.60.40.GENE3D); IPR029927 (PTHR11915:PANTHER); PTHR11915 (PANTHER); IPR014756 (SUPERFAMILY); IPR014756 (SUPERFAMILY); IPR014756 (SUPERFAMILY)
T0341_R_0.0304_L_911	protein-glutamine gamma-glutamyltransferase k-like	911	20	2.30239e-46	0.5655	2	C:stereocilium; P:sensory perception of sound	-	IPR001024 (SMART); IPR001024 (G3DSA:2.60.60.GENE3D); IPR001102 (PFAM); IPR001024 (PFAM); IPR013783 (G3DSA:2.60.40.GENE3D); PTHR11590:SF13 (PANTHER); IPR023608 (PANTHER); IPR001024 (PROSITE_PROFILES); IPR014756 (SUPERFAMILY); IPR008976 (SUPERFAMILY)
T0342_R_0.0122_L_906	glycine n-methyltransferase	906	20	2.16804e-54	0.6285	1	F:transferase activity	-	G3DSA:3.30.46.10 (GENE3D); IPR029063 (G3DSA:3.40.50.GENE3D); IPR014369 (PANTHER); IPR029063 (SUPERFAMILY)
T0343_R_0.0313_L_906	par domain protein	906	20	2.52177e-08	0.683	15	P:regulation of transcription, DNA-dependent; F:sequence-specific DNA binding; F:sequence-specific DNA binding transcription factor activity; P:circadian rhythm; F:protein homodimerization activity; P:mitosis; C:nucleus; F:DNA binding; P:positive regulation of transcription, DNA-dependent; F:RNA polymerase II core promoter proximal region sequence-specific DNA binding transcription factor activit…		TRANSMEMBRANE (PHOBIUS); CYTOPLASMIC_DOMAIN (PHOBIUS); TRANSMEMBRANE (PHOBIUS); NON_CYTOPLASMIC_DOMAIN (PHOBIUS); NON_CYTOPLASMIC_DOMAIN (PHOBIUS); TMhelix (TMHMM)
T0344_R_0.1079_L_904	zinc metalloproteinase nas-13	904	7	6.77872e-25	0.47	7	F:metal ion binding; P:proteolysis; F:metallopeptidase activity; F:hydrolase activity; F:zinc ion binding; F:peptidase activity; F:metalloendopeptidase activity		no IPS match
T0345_R_0.0154_L_901	stan	901	20	2.19892e-42	0.535	2	C:cell part; P:single-organism cellular process	-	IPR002126 (PRINTS); IPR002126 (SMART); IPR002126 (G3DSA:2.60.40.GENE3D); IPR002126 (PFAM); PTHR24027 (PANTHER); IPR020894 (PROSITE_PATTERNS); IPR002126 (PROSITE_PROFILES); IPR002126 (PROSITE_PROFILES); IPR002126 (PROSITE_PROFILES); IPR015919 (SUPERFAMILY); IPR015919 (SUPERFAMILY); IPR015919 (SUPERFAMILY)
T0346_R_0.0246_L_900	spry domain-containing protein 7 isoform x1	900	20	1.20437e-67	0.7355	3	F:molecular_function; P:biological_process; C:cellular_component		IPR003877 (SMART); IPR003877 (PFAM); PTHR20951 (PANTHER); PTHR20951:SF2 (PANTHER); SIGNAL_PEPTIDE_H_REGION (PHOBIUS); SIGNAL_PEPTIDE (PHOBIUS); SIGNAL_PEPTIDE_C_REGION (PHOBIUS); SIGNAL_PEPTIDE_N_REGION (PHOBIUS); NON_CYTOPLASMIC_DOMAIN (PHOBIUS); IPR013320 (SUPERFAMILY)
T0347_R_0.0684_L_899	myophilin-like	899	20	2.99617e-62	0.637	2	P:actomyosin structure organization; F:actin binding		no IPS match
T0348_R_0.0228_L_898	protein	898	20	1.31608e-56	0.522	3	F:chitin binding; P:chitin metabolic process; C:extracellular region		Coil (COILS); Coil (COILS)
T0349_R_0.033_L_898	insulin-like growth factor-binding protein 4-like	898	20	7.49149e-12	0.5175	5	P:regulation of cell growth; F:insulin-like growth factor binding; C:extracellular region; P:immune system process; P:innate immune response		IPR000867 (SMART); IPR000867 (PFAM); IPR011390 (PANTHER); PTHR14186:SF8 (PANTHER); IPR017891 (PROSITE_PATTERNS); SIGNAL_PEPTIDE (PHOBIUS); SIGNAL_PEPTIDE_H_REGION (PHOBIUS); NON_CYTOPLASMIC_DOMAIN (PHOBIUS); SIGNAL_PEPTIDE_N_REGION (PHOBIUS); SIGNAL_PEPTIDE_C_REGION (PHOBIUS); IPR000867 (PROSITE_PROFILES); SignalP-noTM (SIGNALP_EUK); IPR009030 (SUPERFAMILY)
T0350_R_0.0247_L_897	sorcin	897	20	2.16522e-86	0.805	20	C:endoplasmic reticulum membrane; C:cytosol; C:plasma membrane; C:Z disc; C:chromaffin granule membrane; F:protease binding; F:calcium ion binding; F:protein heterodimerization activity; F:repressing transcription factor binding; P:calcium ion transport; P:negative regulation of heart rate; P:positive regulation of insulin secretion involved in cellular response to glucose stimulus; P:cytoplasmic…	-	IPR011992 (PFAM); IPR011992 (G3DSA:1.10.238.GENE3D); PF13833 (PFAM); PTHR10183 (PANTHER); IPR018247 (PROSITE_PATTERNS); IPR002048 (PROSITE_PROFILES); IPR002048 (PROSITE_PROFILES); IPR002048 (PROSITE_PROFILES); IPR002048 (PROSITE_PROFILES); SSF47473 (SUPERFAMILY)
T0351_R_0.0302_L_895	cofilin	895	20	3.44057e-16	0.496	1	C:intracellular organelle	-	IPR002108 (PFAM); IPR029006 (G3DSA:3.40.20.GENE3D); PTHR11913:SF12 (PANTHER); IPR017904 (PANTHER); IPR002108 (PROSITE_PROFILES); SSF55753 (SUPERFAMILY)
T0352_R_0.0064_L_895	dolichyl-diphosphooligosaccharide--protein glycosyltransferase subunit stt3a	895	20	0	0.9195	4	C:oligosaccharyltransferase complex; F:dolichyl-diphosphooligosaccharide-protein glycotransferase activity; P:protein N-linked glycosylation via asparagine; P:co-translational protein modification	EC:2.4.1.119	PTHR13872:SF21 (PANTHER); PTHR13872 (PANTHER); NON_CYTOPLASMIC_DOMAIN (PHOBIUS); TRANSMEMBRANE (PHOBIUS); NON_CYTOPLASMIC_DOMAIN (PHOBIUS); TRANSMEMBRANE (PHOBIUS); CYTOPLASMIC_DOMAIN (PHOBIUS); SignalP-TM (SIGNALP_EUK); SignalP-TM (SIGNALP_GRAM_POSITIVE); TMhelix (TMHMM); TMhelix (TMHMM)
T0353_R_0.0138_L_895	protein	895	20	1.72068e-41	0.622	2	F:hydrolase activity; P:metabolic process	-	IPR025733 (PFAM); IPR029052 (G3DSA:3.60.21.GENE3D); PTHR22953 (PANTHER); PTHR22953:SF18 (PANTHER); IPR029052 (SUPERFAMILY)
T0354_R_0.0071_L_894	nonerythroid alpha- partial	894	20	1.81372e-109	0.732	22	C:cytosol; C:fascia adherens; C:spectrin; C:microtubule cytoskeleton; C:lateral plasma membrane; C:Z disc; C:cuticular plate; C:paranode region of axon; C:intracellular membrane-bounded organelle; C:protein complex; C:extracellular vesicular exosome; F:actin binding; F:structural constituent of cytoskeleton; F:syntaxin binding; F:spectrin binding; F:protein complex binding; F:metal ion binding; F…	-	Coil (COILS); IPR018159 (SMART); G3DSA:1.20.58.60 (GENE3D); G3DSA:1.20.58.60 (GENE3D); IPR002017 (PFAM); PTHR11915 (PANTHER); PTHR11915:SF250 (PANTHER); SSF46966 (SUPERFAMILY); SSF46966 (SUPERFAMILY)
T0355_R_0.0114_L_893	---NA---	893	0			0	-		no IPS match
T0356_R_0.0091_L_892	tetratricopeptide repeat protein mitochondrial isoform x1	892	20	2.11273e-71	0.564	3	C:mitochondrion; P:mitochondrial respiratory chain complex III assembly; C:mitochondrial inner membrane		Coil (COILS); Coil (COILS); IPR019734 (SMART); PF13424 (PFAM); IPR011990 (G3DSA:1.25.40.GENE3D); IPR019734 (PFAM); IPR013105 (PFAM); PTHR13143 (PANTHER); IPR013026 (PROSITE_PROFILES); IPR019734 (PROSITE_PROFILES); IPR019734 (PROSITE_PROFILES); IPR019734 (PROSITE_PROFILES); IPR019734 (PROSITE_PROFILES); IPR013026 (PROSITE_PROFILES); SSF48452 (SUPERFAMILY)
T0357_R_0.0184_L_890	protein fam154b	890	20	8.96765e-23	0.544	0	-		IPR024963 (PFAM); PTHR31516:SF1 (PANTHER); PTHR31516 (PANTHER)
T0358_R_0.0127_L_889	apoptosis regulator bcl-2 family	889	20	1.61703e-16	0.6115	1	P:regulation of apoptotic process		no IPS match
T0359_R_0.0077_L_887	ammonium transporter rh type b-like	887	20	4.83621e-95	0.6615	2	C:membrane; P:single-organism transport	-	IPR002229 (PRINTS); IPR024041 (PFAM); IPR029020 (G3DSA:1.10.3430.GENE3D); PTHR11883:SF20 (PANTHER); PTHR11883 (PANTHER); TRANSMEMBRANE (PHOBIUS); CYTOPLASMIC_DOMAIN (PHOBIUS); TRANSMEMBRANE (PHOBIUS); TRANSMEMBRANE (PHOBIUS); TRANSMEMBRANE (PHOBIUS); CYTOPLASMIC_DOMAIN (PHOBIUS); CYTOPLASMIC_DOMAIN (PHOBIUS); NON_CYTOPLASMIC_DOMAIN (PHOBIUS); TRANSMEMBRANE (PHOBIUS); TRANSMEMBRANE (PHOBIUS); CYTO…
T0360_R_0.0122_L_887	forkhead box protein partial	887	20	1.07636e-32	0.7345	1	F:DNA binding	-	IPR001766 (PRINTS); IPR001766 (SMART); IPR011991 (G3DSA:1.10.10.GENE3D); IPR001766 (PFAM); PTHR11829:SF142 (PANTHER); PTHR11829 (PANTHER); IPR001766 (PROSITE_PROFILES); SSF46785 (SUPERFAMILY)
T0361_R_0.0094_L_884	predicted protein	884	2	3.74179e-09	0.545	0	-		Coil (COILS); Coil (COILS)
T0362_R_0.0275_L_882	toxin a precursor	882	10	6.71044e-179	0.64	2	C:extracellular region; P:multi-organism process	-	Coil (COILS); G3DSA:1.10.287.950 (GENE3D); CYTOPLASMIC_DOMAIN (PHOBIUS); NON_CYTOPLASMIC_DOMAIN (PHOBIUS); TRANSMEMBRANE (PHOBIUS); TRANSMEMBRANE (PHOBIUS); TRANSMEMBRANE (PHOBIUS); NON_CYTOPLASMIC_DOMAIN (PHOBIUS); CYTOPLASMIC_DOMAIN (PHOBIUS); TMhelix (TMHMM); TMhelix (TMHMM)
T0363_R_0.0138_L_880	collagen alpha-6 chain	880	20	1.59996e-23	0.5175	9	F:calcium ion binding; C:integral to membrane; P:cell communication; C:collagen; F:molecular_function; P:cell adhesion; C:extracellular matrix; C:proteinaceous extracellular matrix; C:extracellular region		no IPS match
T0364_R_0.015_L_880	---NA---	880	0			0	-		no IPS match
T0365_R_0.0177_L_879	protein	879	6	6.0467e-10	0.42	0	-		no IPS match
T0366_R_0.0102_L_877	protein	877	20	4.60633e-123	0.6995	3	C:membrane; F:transporter activity; P:transport	-	IPR000060 (PFAM); PTHR30047 (PANTHER); PTHR30047:SF2 (PANTHER); TRANSMEMBRANE (PHOBIUS); CYTOPLASMIC_DOMAIN (PHOBIUS); TRANSMEMBRANE (PHOBIUS); TRANSMEMBRANE (PHOBIUS); NON_CYTOPLASMIC_DOMAIN (PHOBIUS); TRANSMEMBRANE (PHOBIUS); TRANSMEMBRANE (PHOBIUS); TRANSMEMBRANE (PHOBIUS); CYTOPLASMIC_DOMAIN (PHOBIUS); NON_CYTOPLASMIC_DOMAIN (PHOBIUS); CYTOPLASMIC_DOMAIN (PHOBIUS); NON_CYTOPLASMIC_DOMAIN (PHO…
T0367_R_0.0218_L_877	ras-related protein rab-7a	877	20	4.64079e-140	0.9495	3	F:GTP binding; P:small GTPase mediated signal transduction; P:protein transport	-	IPR001806 (PRINTS); IPR020849 (SMART); IPR003579 (SMART); IPR003578 (SMART); IPR002041 (SMART); IPR027417 (G3DSA:3.40.50.GENE3D); IPR005225 (TIGRFAM); IPR001806 (PFAM); PTHR24073 (PANTHER); PTHR24073:SF320 (PANTHER); SIGNAL_PEPTIDE_N_REGION (PHOBIUS); SIGNAL_PEPTIDE_C_REGION (PHOBIUS); SIGNAL_PEPTIDE_H_REGION (PHOBIUS); NON_CYTOPLASMIC_DOMAIN (PHOBIUS); SIGNAL_PEPTIDE (PHOBIUS); PS51419 (PROSITE_…
T0368_R_0.009_L_876	---NA---	876	0			0	-		IPR008983 (G3DSA:2.60.120.GENE3D); IPR008983 (SUPERFAMILY)
T0369_R_0.0156_L_876	disrupted in renal carcinoma protein 2 homolog	876	20	2.25264e-67	0.64	4	C:integral to membrane; F:ion channel activity; P:ion transport; P:transmembrane transport	-	IPR011701 (PFAM); G3DSA:1.20.1250.20 (GENE3D); PTHR10924:SF0 (PANTHER); PTHR10924 (PANTHER); CYTOPLASMIC_DOMAIN (PHOBIUS); TRANSMEMBRANE (PHOBIUS); NON_CYTOPLASMIC_DOMAIN (PHOBIUS); IPR020846 (PROSITE_PROFILES); IPR020846 (SUPERFAMILY); TMhelix (TMHMM)
T0370_R_0.0153_L_874	low-density lipoprotein receptor-related protein 4	874	20	1.4547e-108	0.6615	21	C:cell surface; C:postsynaptic density; C:flotillin complex; C:dendrite; C:neuronal cell body; C:synaptic membrane; F:apolipoprotein binding; F:scaffold protein binding; P:postsynaptic membrane organization; P:regionalization; P:synapse assembly; P:neuromuscular junction development; P:negative regulation of Wnt receptor signaling pathway; P:embryonic limb morphogenesis; P:receptor clustering; P:…	-	IPR000742 (SMART); IPR000033 (SMART); IPR011042 (G3DSA:2.120.10.GENE3D); G3DSA:2.10.25.10 (GENE3D); IPR000033 (PFAM); PTHR10529 (PANTHER); IPR000033 (PROSITE_PROFILES); IPR000033 (PROSITE_PROFILES); IPR000033 (PROSITE_PROFILES); IPR000033 (PROSITE_PROFILES); IPR000033 (PROSITE_PROFILES); SSF57196 (SUPERFAMILY); SSF63825 (SUPERFAMILY)
T0371_R_0.0298_L_873	h+ transporting atp synthase beta subunit	873	20	4.86824e-118	0.931	6	C:mitochondrial inner membrane; C:proton-transporting ATP synthase complex, catalytic core F(1); F:ATP binding; F:proton-transporting ATP synthase activity, rotational mechanism; P:ATP synthesis coupled proton transport; P:ATP hydrolysis coupled proton transport	-	IPR027417 (G3DSA:3.40.50.GENE3D); G3DSA:2.40.10.170 (GENE3D); IPR004100 (PFAM); IPR000194 (PFAM); PTHR15184:SF32 (PANTHER); PTHR15184 (PANTHER); IPR004100 (SUPERFAMILY); IPR027417 (SUPERFAMILY)
T0372_R_0.0076_L_873	probable ubiquitin carboxyl-terminal hydrolase faf-x-like isoform x4	873	20	1.99869e-108	0.7015	2	F:peptidase activity; P:proteolysis	-	no IPS match
T0373_R_0.0046_L_871	pescadillo homolog	871	20	4.52761e-59	0.7435	8	C:nucleoplasm; C:preribosome, large subunit precursor; C:PeBoW complex; F:ribonucleoprotein complex binding; P:maturation of LSU-rRNA from tricistronic rRNA transcript (SSU-rRNA, 5.8S rRNA, LSU-rRNA); P:maturation of 5.8S rRNA from tricistronic rRNA transcript (SSU-rRNA, 5.8S rRNA, LSU-rRNA); P:cell proliferation; P:system development	-	IPR001357 (SMART); IPR001357 (PFAM); IPR001357 (G3DSA:3.40.50.GENE3D); PTHR12221 (PANTHER); IPR001357 (PROSITE_PROFILES); IPR001357 (SUPERFAMILY)
T0374_R_0.0125_L_867	collagen alpha-6 chain	867	20	2.92233e-54	0.5635	6	F:calcium ion binding; F:peptidase inhibitor activity; C:extracellular region; P:negative regulation of peptidase activity; P:neuropeptide signaling pathway; C:collagen		IPR002035 (SMART); IPR002035 (G3DSA:3.40.50.GENE3D); IPR002035 (G3DSA:3.40.50.GENE3D); IPR002035 (PFAM); PTHR22992 (PANTHER); IPR002035 (PROSITE_PROFILES); IPR002035 (PROSITE_PROFILES); IPR002035 (SUPERFAMILY); IPR002035 (SUPERFAMILY)
T0375_R_0.0167_L_867	mitochondrial-processing peptidase subunit beta	867	20	2.98996e-165	0.8375	4	C:mitochondrial inner membrane; F:metalloendopeptidase activity; F:metal ion binding; P:proteolysis	EC:3.4.24	IPR011237 (G3DSA:3.30.830.GENE3D); IPR011765 (PFAM); IPR011237 (G3DSA:3.30.830.GENE3D); IPR007863 (PFAM); PTHR11851:SF103 (PANTHER); PTHR11851 (PANTHER); IPR001431 (PROSITE_PATTERNS); IPR011249 (SUPERFAMILY); IPR011249 (SUPERFAMILY)
T0376_R_0.0089_L_866	neural- partial	866	20	3.84343e-84	0.5215	1	C:membrane	-	IPR002126 (PRINTS); IPR002126 (SMART); IPR002126 (PFAM); IPR002126 (G3DSA:2.60.40.GENE3D); IPR002126 (G3DSA:2.60.40.GENE3D); PTHR24027 (PANTHER); IPR020894 (PROSITE_PATTERNS); IPR002126 (PROSITE_PROFILES); IPR002126 (PROSITE_PROFILES); IPR002126 (PROSITE_PROFILES); IPR015919 (SUPERFAMILY); IPR015919 (SUPERFAMILY); IPR015919 (SUPERFAMILY)
T0377_R_0.0128_L_866	von willebrand factor a domain-containing protein 2	866	20	2.07897e-32	0.495	5	F:carbohydrate binding; P:calcium-independent cell-matrix adhesion; C:basement membrane; F:identical protein binding; C:extracellular region		IPR002350 (SMART); IPR002035 (SMART); IPR002350 (PFAM); IPR002035 (PFAM); IPR002035 (G3DSA:3.40.50.GENE3D); G3DSA:3.30.60.30 (GENE3D); PTHR22992 (PANTHER); PTHR22992:SF88 (PANTHER); IPR002035 (PROSITE_PROFILES); IPR002350 (PROSITE_PROFILES); SSF100895 (SUPERFAMILY); IPR002035 (SUPERFAMILY)
T0378_R_0.0172_L_866	clustered mitochondria protein homolog	866	20	5.78565e-46	0.6435	1	P:cellular process	-	IPR028275 (PFAM); PTHR12601 (PANTHER)
T0379_R_0.0187_L_865	---NA---	865	0			0	-		Coil (COILS)
T0380_R_0.0303_L_864	reverse transcriptase	864	20	2.38171e-19	0.4325	7	F:RNA binding; P:RNA-dependent DNA replication; F:RNA-directed DNA polymerase activity; F:metal ion binding; C:cytoplasm; P:signal transduction; C:intracellular		no IPS match
T0381_R_0.0559_L_864	protein	864	16	1.9177e-20	0.475	0	-		SIGNAL_PEPTIDE (PHOBIUS); SIGNAL_PEPTIDE_N_REGION (PHOBIUS); SIGNAL_PEPTIDE_C_REGION (PHOBIUS); NON_CYTOPLASMIC_DOMAIN (PHOBIUS); SIGNAL_PEPTIDE_H_REGION (PHOBIUS)
T0382_R_0.0099_L_863	cadherin- partial	863	20	5.33903e-14	0.447	6	C:integral to membrane; C:membrane; F:calcium ion binding; P:homophilic cell adhesion; P:cell adhesion; C:plasma membrane		no IPS match
T0383_R_0.0116_L_863	---NA---	863	0			0	-		TRANSMEMBRANE (PHOBIUS); NON_CYTOPLASMIC_DOMAIN (PHOBIUS); CYTOPLASMIC_DOMAIN (PHOBIUS); TMhelix (TMHMM)
T0384_R_0.0139_L_860	---NA---	860	0			0	-		no IPS match
T0385_R_0.0239_L_857	coactosin-like protein	857	20	6.691e-41	0.6515	2	F:actin binding; C:intracellular		IPR002108 (SMART); IPR029006 (G3DSA:3.40.20.GENE3D); IPR002108 (PFAM); PTHR10829:SF13 (PANTHER); PTHR10829 (PANTHER); IPR002108 (PROSITE_PROFILES); SSF55753 (SUPERFAMILY)
T0386_R_0.0075_L_855	camp-dependent protein kinase catalytic subunit alpha isoform x1	855	20	7.00718e-167	0.933	96	C:photoreceptor outer segment; C:nucleoplasm; C:endoplasmic reticulum; C:centrosome; C:cytosol; C:plasma membrane; C:cAMP-dependent protein kinase complex; C:dendrite; C:AMP-activated protein kinase complex; C:neuromuscular junction; C:mitochondrial membrane; C:calcium channel complex; C:neuronal cell body; C:perinuclear region of cytoplasm; C:extracellular vesicular exosome; C:sperm midpiece; F:…	EC:2.7.11; EC:2.7.12.1; EC:2.7.11.11	IPR002290 (SMART); G3DSA:3.30.200.20 (GENE3D); IPR000719 (PFAM); G3DSA:1.10.510.10 (GENE3D); PTHR24353 (PANTHER); PTHR24353:SF54 (PANTHER); IPR008271 (PROSITE_PATTERNS); IPR000719 (PROSITE_PROFILES); IPR011009 (SUPERFAMILY)
T0387_R_0.0175_L_853	collagen alpha-6 chain	853	16	4.65463e-06	0.4438	11	P:proteolysis; F:serine-type endopeptidase activity; F:serine-type peptidase activity; F:hydrolase activity; F:catalytic activity; F:peptidase activity; F:peptidase inhibitor activity; C:extracellular region; P:negative regulation of peptidase activity; C:collagen; P:signal transduction		IPR002035 (G3DSA:3.40.50.GENE3D); IPR002035 (PFAM); PTHR22992:SF88 (PANTHER); PTHR22992 (PANTHER); IPR002035 (PROSITE_PROFILES); IPR002035 (PROSITE_PROFILES); IPR002035 (SUPERFAMILY); IPR002035 (SUPERFAMILY)
T0388_R_0.013_L_852	filamin-a isoform x1	852	20	1.7597e-81	0.674	7	F:transmembrane transporter activity; C:integral to membrane; C:membrane; P:transmembrane transport; P:transport; F:transporter activity; F:actin binding		IPR001298 (SMART); IPR013783 (G3DSA:2.60.40.GENE3D); IPR017868 (PFAM); IPR013783 (G3DSA:2.60.40.GENE3D); PTHR11915:SF246 (PANTHER); PTHR11915 (PANTHER); IPR017868 (PROSITE_PROFILES); IPR017868 (PROSITE_PROFILES); IPR014756 (SUPERFAMILY); IPR014756 (SUPERFAMILY)
T0389_R_0.0175_L_852	---NA---	852	0			0	-		no IPS match
T0390_R_0.01_L_850	protein	850	20	8.38361e-79	0.631	3	C:membrane; F:ion channel activity; P:ion transport	-	IPR006201 (PRINTS); IPR006202 (G3DSA:2.70.170.GENE3D); IPR027361 (G3DSA:1.20.120.GENE3D); IPR006029 (PFAM); IPR006202 (PFAM); PTHR18945:SF484 (PANTHER); IPR006201 (PANTHER); IPR018000 (PROSITE_PATTERNS); CYTOPLASMIC_DOMAIN (PHOBIUS); CYTOPLASMIC_DOMAIN (PHOBIUS); TRANSMEMBRANE (PHOBIUS); NON_CYTOPLASMIC_DOMAIN (PHOBIUS); TRANSMEMBRANE (PHOBIUS); NON_CYTOPLASMIC_DOMAIN (PHOBIUS); TRANSMEMBRANE (PH…
T0391_R_0.006_L_850	liprin-alpha-2 isoform x1	850	20	1.56552e-80	0.6805	5	C:cytoplasm; C:synapse; C:extracellular vesicular exosome; F:protein complex binding; P:cell-matrix adhesion	-	Coil (COILS); Coil (COILS); Coil (COILS); Coil (COILS); IPR030442 (PTHR12587:PANTHER); IPR029515 (PANTHER)
T0392_R_0.0497_L_849	probable atp-dependent rna helicase ddx5-like isoform x2	849	20	7.34572e-143	0.841	4	F:nucleic acid binding; F:ATP binding; F:ATP-dependent helicase activity; P:ATP catabolic process	-	Coil (COILS); IPR014001 (SMART); IPR027417 (G3DSA:3.40.50.GENE3D); IPR011545 (PFAM); IPR027417 (G3DSA:3.40.50.GENE3D); PTHR24031:SF219 (PANTHER); PTHR24031 (PANTHER); IPR014014 (PROSITE_PROFILES); IPR014001 (PROSITE_PROFILES); IPR027417 (SUPERFAMILY)
T0393_R_0.0148_L_849	disks large homolog 2-like	849	20	4.20926e-34	0.8455	73	C:immunological synapse; C:basal lamina; C:nucleus; C:endoplasmic reticulum; C:Golgi apparatus; C:microtubule; C:cell-cell adherens junction; C:tight junction; C:internal side of plasma membrane; C:basal plasma membrane; C:postsynaptic density; C:lateral plasma membrane; C:T-tubule; C:dendrite; C:cell projection membrane; C:neuromuscular junction; C:node of Ranvier; C:myelin sheath abaxonal regio…	-	NON_CYTOPLASMIC_DOMAIN (PHOBIUS); SIGNAL_PEPTIDE_C_REGION (PHOBIUS); SIGNAL_PEPTIDE_N_REGION (PHOBIUS); SIGNAL_PEPTIDE_H_REGION (PHOBIUS); SIGNAL_PEPTIDE (PHOBIUS)
T0394_R_0.0248_L_849	serine threonine-protein phosphatase pp1-beta catalytic subunit	849	20	0	0.99	24	C:protein phosphatase type 1 complex; C:nucleolus; C:cytosol; C:glycogen granule; C:extracellular vesicular exosome; C:MLL5-L complex; C:PTW/PP1 phosphatase complex; F:myosin phosphatase activity; F:protein kinase binding; F:metal ion binding; F:myosin-light-chain-phosphatase activity; P:G2/M transition of mitotic cell cycle; P:glycogen metabolic process; P:regulation of glycogen biosynthetic pro…	EC:3.1.3.53	IPR006186 (PRINTS); IPR006186 (SMART); IPR029052 (G3DSA:3.60.21.GENE3D); IPR004843 (PFAM); PTHR11668 (PANTHER); PTHR11668:SF204 (PANTHER); IPR006186 (PROSITE_PATTERNS); IPR029052 (SUPERFAMILY)
T0395_R_0.0125_L_849	lon peptidase n-terminal domain and ring finger protein 3	849	20	6.79445e-45	0.5815	5	F:metal ion binding; P:proteolysis; F:ATP-dependent peptidase activity; F:zinc ion binding; P:ATP catabolic process		IPR019734 (SMART); IPR001841 (SMART); IPR011990 (G3DSA:1.25.40.GENE3D); PF13414 (PFAM); IPR001440 (PFAM); IPR013083 (G3DSA:3.30.40.GENE3D); PTHR23327 (PANTHER); PTHR23327:SF7 (PANTHER); IPR017907 (PROSITE_PATTERNS); IPR019734 (PROSITE_PROFILES); IPR019734 (PROSITE_PROFILES); IPR001841 (PROSITE_PROFILES); IPR013026 (PROSITE_PROFILES); IPR019734 (PROSITE_PROFILES); SSF48452 (SUPERFAMILY); SSF57850 …
T0396_R_0.0098_L_849	---NA---	849	0			0	-		no IPS match
T0397_R_0.0266_L_849	cysteine-rich secretory protein family	849	20	2.60216e-25	0.5525	1	C:extracellular region		IPR001283 (PRINTS); IPR014044 (SMART); IPR014044 (G3DSA:3.40.33.GENE3D); IPR014044 (PFAM); IPR001283 (PANTHER); IPR018244 (PROSITE_PATTERNS); NON_CYTOPLASMIC_DOMAIN (PHOBIUS); SIGNAL_PEPTIDE_H_REGION (PHOBIUS); SIGNAL_PEPTIDE (PHOBIUS); SIGNAL_PEPTIDE_C_REGION (PHOBIUS); SIGNAL_PEPTIDE_N_REGION (PHOBIUS); SignalP-noTM (SIGNALP_EUK); IPR014044 (SUPERFAMILY)
T0398_R_0.07_L_849	---NA---	849	0			0	-		no IPS match
T0399_R_0.0191_L_849	dihydrolipoyl mitochondrial	849	20	2.2812e-118	0.874	17	C:nucleolus; C:mitochondrial matrix; C:cilium; C:acrosomal matrix; F:dihydrolipoyl dehydrogenase activity; F:flavin adenine dinucleotide binding; P:pyruvate metabolic process; P:tricarboxylic acid cycle; P:mitochondrial electron transport, NADH to ubiquinone; P:proteolysis; P:lysine catabolic process; P:gastrulation; P:branched-chain amino acid catabolic process; P:regulation of acetyl-CoA biosyn…	EC:1.8.1.4	PR00411 (PRINTS); IPR013027 (PRINTS); G3DSA:3.50.50.60 (GENE3D); G3DSA:3.50.50.60 (GENE3D); IPR001327 (PFAM); IPR023753 (PFAM); PTHR22912 (PANTHER); PTHR22912:SF20 (PANTHER); IPR012999 (PROSITE_PATTERNS); SSF51905 (SUPERFAMILY)
T0400_R_0.0153_L_849	vigilin-like isoform x1	849	20	2.65095e-56	0.6495	1	F:RNA binding		IPR004088 (PFAM); IPR004088 (G3DSA:3.30.1370.GENE3D); PTHR10627 (PANTHER); PTHR10627:SF30 (PANTHER); IPR004088 (PROSITE_PROFILES); IPR004088 (SUPERFAMILY)
T0401_R_0.0201_L_848	---NA---	848	0			0	-		TMhelix (TMHMM)
T0402_R_0.0088_L_846	von willebrand factor	846	20	1.7789e-30	0.4835	9	F:calcium ion binding; P:regulation of bone mineralization; P:growth plate cartilage chondrocyte morphogenesis; C:proteinaceous extracellular matrix; P:chondrocyte differentiation; F:peptidase inhibitor activity; C:extracellular region; P:negative regulation of peptidase activity; C:collagen		IPR002035 (SMART); IPR002350 (SMART); IPR002350 (PFAM); IPR002035 (G3DSA:3.40.50.GENE3D); IPR002035 (PFAM); G3DSA:3.30.60.30 (GENE3D); PTHR22992 (PANTHER); IPR002350 (PROSITE_PROFILES); IPR002035 (PROSITE_PROFILES); SSF100895 (SUPERFAMILY); IPR002035 (SUPERFAMILY)
T0403_R_0.0143_L_846	insulin-like growth factor-binding protein 7 precursor	846	20	1.55063e-34	0.459	18	F:peptidase inhibitor activity; P:negative regulation of endopeptidase activity; P:regulation of cell growth; F:insulin-like growth factor binding; F:serine-type endopeptidase inhibitor activity; C:extracellular region; P:negative regulation of peptidase activity; P:immune system process; P:innate immune response; P:negative regulation of catalytic activity; F:enzyme inhibitor activity; C:integra…		IPR000867 (SMART); G3DSA:3.30.60.30 (GENE3D); IPR011390 (PANTHER); SIGNAL_PEPTIDE (PHOBIUS); SIGNAL_PEPTIDE_N_REGION (PHOBIUS); SIGNAL_PEPTIDE_C_REGION (PHOBIUS); NON_CYTOPLASMIC_DOMAIN (PHOBIUS); SIGNAL_PEPTIDE_H_REGION (PHOBIUS); IPR002350 (PROSITE_PROFILES); IPR000867 (PROSITE_PROFILES); SignalP-noTM (SIGNALP_EUK); SignalP-TM (SIGNALP_GRAM_POSITIVE); SignalP-noTM (SIGNALP_GRAM_NEGATIVE); SSF10…
T0404_R_0.2202_L_846	transcript antisense to ribosomal rna protein	846	20	1.52563e-35	0.6115	0	-		no IPS match
T0405_R_0.0461_L_845	---NA---	845	0			0	-		TMhelix (TMHMM)
T0406_R_0.2888_L_844	beta 2c	844	20	1.41776e-170	1	19	C:nucleus; C:cytosol; C:microtubule; C:plasma membrane; C:tubulin complex; C:extracellular vesicular exosome; F:double-stranded RNA binding; F:GTPase activity; F:structural constituent of cytoskeleton; F:GTP binding; F:MHC class I protein binding; F:unfolded protein binding; P:G2/M transition of mitotic cell cycle; P:GTP catabolic process; P:cellular component movement; P:microtubule-based proces…	-	IPR000217 (PRINTS); IPR002453 (PRINTS); IPR003008 (SMART); IPR003008 (G3DSA:3.40.50.GENE3D); IPR003008 (PFAM); IPR000217 (PANTHER); PTHR11588:SF54 (PANTHER); IPR017975 (PROSITE_PATTERNS); IPR013838 (PROSITE_PATTERNS); IPR003008 (SUPERFAMILY)
T0407_R_0.0217_L_844	protein	844	20	5.74412e-79	0.665	3	C:membrane; F:ion channel activity; P:ion transport	-	IPR002394 (PRINTS); IPR006201 (PRINTS); IPR006202 (G3DSA:2.70.170.GENE3D); IPR006202 (PFAM); PTHR18945:SF490 (PANTHER); IPR006201 (PANTHER); IPR018000 (PROSITE_PATTERNS); SIGNAL_PEPTIDE (PHOBIUS); SIGNAL_PEPTIDE_C_REGION (PHOBIUS); SIGNAL_PEPTIDE_H_REGION (PHOBIUS); SIGNAL_PEPTIDE_N_REGION (PHOBIUS); NON_CYTOPLASMIC_DOMAIN (PHOBIUS); SignalP-noTM (SIGNALP_EUK); IPR006202 (SUPERFAMILY)
T0408_R_0.0187_L_843	cleft lip and palate transmembrane protein 1-like	843	20	2.86906e-105	0.855	3	C:external side of plasma membrane; C:integral to membrane; P:regulation of T cell differentiation in thymus	-	IPR008429 (PFAM); PTHR21347:SF0 (PANTHER); IPR008429 (PANTHER); CYTOPLASMIC_DOMAIN (PHOBIUS); NON_CYTOPLASMIC_DOMAIN (PHOBIUS); TRANSMEMBRANE (PHOBIUS); TRANSMEMBRANE (PHOBIUS); NON_CYTOPLASMIC_DOMAIN (PHOBIUS); CYTOPLASMIC_DOMAIN (PHOBIUS); TRANSMEMBRANE (PHOBIUS); TMhelix (TMHMM); TMhelix (TMHMM); TMhelix (TMHMM)
T0409_R_0.0187_L_843	von willebrand factor a domain-containing protein 2	843	20	1.99617e-27	0.48	11	P:regulation of bone mineralization; F:calcium ion binding; P:growth plate cartilage chondrocyte morphogenesis; C:proteinaceous extracellular matrix; P:chondrocyte differentiation; F:peptidase inhibitor activity; C:extracellular region; P:negative regulation of peptidase activity; P:calcium-independent cell-matrix adhesion; C:basement membrane; F:identical protein binding		IPR002350 (SMART); IPR002035 (SMART); G3DSA:3.30.60.30 (GENE3D); IPR002035 (PFAM); IPR002035 (G3DSA:3.40.50.GENE3D); IPR002350 (PFAM); PTHR22992:SF88 (PANTHER); PTHR22992 (PANTHER); IPR002035 (PROSITE_PROFILES); IPR002350 (PROSITE_PROFILES); IPR002035 (SUPERFAMILY)
T0410_R_0.0197_L_841	niemann-pick c1 protein	841	20	1.03156e-61	0.82	4	C:integral to membrane; F:hedgehog receptor activity; P:signal transduction; P:cholesterol transport	-	IPR003392 (PFAM); G3DSA:1.20.1640.10 (GENE3D); PTHR10796:SF35 (PANTHER); PTHR10796 (PANTHER); TRANSMEMBRANE (PHOBIUS); CYTOPLASMIC_DOMAIN (PHOBIUS); CYTOPLASMIC_DOMAIN (PHOBIUS); TRANSMEMBRANE (PHOBIUS); TRANSMEMBRANE (PHOBIUS); NON_CYTOPLASMIC_DOMAIN (PHOBIUS); NON_CYTOPLASMIC_DOMAIN (PHOBIUS); NON_CYTOPLASMIC_DOMAIN (PHOBIUS); TRANSMEMBRANE (PHOBIUS); SSF82866 (SUPERFAMILY); TMhelix (TMHMM); TM…
T0411_R_0.0228_L_840	probable aminopeptidase npepl1	840	20	8.2802e-150	0.8515	5	C:cytoplasm; F:aminopeptidase activity; F:metalloexopeptidase activity; F:manganese ion binding; P:proteolysis	EC:3.4.11	IPR011356 (PRINTS); IPR000819 (PFAM); G3DSA:3.40.630.10 (GENE3D); PTHR11963:SF4 (PANTHER); PTHR11963 (PANTHER); IPR000819 (PROSITE_PATTERNS); SSF53187 (SUPERFAMILY)
T0412_R_0.0142_L_840	---NA---	840	0			0	-		no IPS match
T0413_R_0.0119_L_839	catenin delta-2	839	20	1.01692e-18	0.638	1	P:single-organism process	-	Coil (COILS); IPR028435 (PANTHER); PTHR10372:SF9 (PANTHER)
T0414_R_0.0086_L_838	atp-binding cassette sub-family g member 1 isoform x2	838	20	4.84465e-67	0.74	17	C:endosome; C:plasma membrane; C:membrane part; F:ATP binding; F:sterol transporter activity; F:ATPase activity; F:protein dimerization activity; P:ATP catabolic process; P:regulation of biosynthetic process; P:response to organic substance; P:regulation of steroid metabolic process; P:cholesterol transport; P:regulation of cellular metabolic process; P:regulation of localization; P:plasma lipopr…	EC:3.6.1.3	IPR027417 (G3DSA:3.40.50.GENE3D); IPR003439 (PFAM); PTHR19241:SF163 (PANTHER); PTHR19241 (PANTHER); IPR017871 (PROSITE_PATTERNS); IPR003439 (PROSITE_PROFILES); IPR027417 (SUPERFAMILY)
T0415_R_0.0175_L_838	dipeptidyl aminopeptidase-like protein partial	838	20	4.61314e-80	0.5955	6	P:proteolysis; F:serine-type peptidase activity; C:membrane; P:regulation of action potential in neuron; P:regulation of membrane potential; P:regulation of potassium ion transport		IPR002469 (G3DSA:2.140.10.GENE3D); IPR002469 (PFAM); PTHR11731:SF93 (PANTHER); PTHR11731 (PANTHER); SSF82171 (SUPERFAMILY)
T0416_R_0.0229_L_838	elongation factor 1-delta isoform x5	838	20	7.2166e-48	0.617	9	C:nucleolus; C:cytosol; C:eukaryotic translation elongation factor 1 complex; F:signal transducer activity; F:protein binding; F:translation factor activity, nucleic acid binding; P:translational elongation; P:signal transduction; P:positive regulation of I-kappaB kinase/NF-kappaB cascade	-	Coil (COILS); IPR014038 (SMART); IPR014038 (PFAM); IPR014717 (G3DSA:3.30.70.GENE3D); IPR018940 (PFAM); PTHR11595:SF20 (PANTHER); PTHR11595 (PANTHER); IPR001326 (PROSITE_PATTERNS); IPR014038 (SUPERFAMILY)
T0417_R_0.0066_L_837	dynein heavy chain	837	20	9.72966e-146	0.8795	6	C:dynein complex; F:microtubule motor activity; F:ATP binding; F:ATPase activity; P:ATP catabolic process; P:microtubule-based movement	EC:3.6.1.3	IPR027417 (G3DSA:3.40.50.GENE3D); IPR011704 (PFAM); IPR026983 (PANTHER); PTHR10676:SF28 (PANTHER); IPR027417 (SUPERFAMILY)
T0418_R_0.0079_L_835	electron transfer flavoprotein subunit beta	835	20	1.55307e-137	0.8515	1	F:electron carrier activity	-	no IPS match
T0419_R_0.0189_L_834	potassium voltage-gated channel subfamily a member 3-like	834	20	7.10714e-53	0.6675	20	C:voltage-gated potassium channel complex; C:juxtaparanode region of axon; F:voltage-gated potassium channel activity; F:protein binding; P:regulation of action potential; P:potassium ion transport; P:courtship behavior; P:flight behavior; P:proboscis extension reflex; P:larval locomotory behavior; P:detection of visible light; P:optic nerve structural organization; P:sleep; P:regulation of circa…	-	IPR003091 (PRINTS); IPR003972 (PRINTS); G3DSA:3.30.710.10 (GENE3D); IPR027359 (G3DSA:1.20.120.GENE3D); IPR003131 (PFAM); IPR028325 (PANTHER); PTHR11537:SF14 (PANTHER); NON_CYTOPLASMIC_DOMAIN (PHOBIUS); CYTOPLASMIC_DOMAIN (PHOBIUS); TRANSMEMBRANE (PHOBIUS); IPR011333 (SUPERFAMILY); TMhelix (TMHMM)
T0420_R_0.0713_L_833	40s ribosomal protein s3a	833	20	1.16049e-141	0.9	15	C:nucleolus; C:cytosolic small ribosomal subunit; C:extracellular vesicular exosome; F:structural constituent of ribosome; F:protein binding; ; P:nuclear-transcribed mRNA catabolic process, nonsense-mediated decay; P:cytoplasmic translation; P:translational initiation; P:translational elongation; P:translational termination; P:SRP-dependent cotranslational protein targeting to membrane; P:viral t…	-	no IPS match
T0421_R_0.0107_L_832	#NAME?	832	20	4.81915e-129	0.7415	3	F:isomerase activity; F:metal ion binding; P:metabolic process	-	IPR017849 (G3DSA:3.40.720.GENE3D); IPR006124 (PFAM); IPR011258 (G3DSA:3.40.1450.GENE3D); IPR011258 (PFAM); PTHR31637 (PANTHER); IPR011258 (SUPERFAMILY); IPR017850 (SUPERFAMILY)
T0422_R_0.0276_L_832	von willebrand factor c domain-containing protein 2-like	832	20	1.8536e-08	0.492	6	F:peptidase inhibitor activity; P:negative regulation of endopeptidase activity; F:serine-type endopeptidase inhibitor activity; C:extracellular region; P:negative regulation of peptidase activity; P:nervous system development		IPR001007 (SMART); IPR008037 (PFAM); G3DSA:2.10.70.10 (GENE3D); IPR001007 (PROSITE_PROFILES); SSF57603 (SUPERFAMILY); SSF57603 (SUPERFAMILY); SSF57603 (SUPERFAMILY)
T0423_R_0.009_L_832	---NA---	832	0			0	-		no IPS match
T0424_R_0.0067_L_827	sestrin-1 isoform x2	827	20	1.22112e-74	0.5955	2	P:regulation of response to reactive oxygen species; C:nucleus		Coil (COILS); IPR029032 (G3DSA:1.20.1290.GENE3D); IPR006730 (PFAM); PTHR12474 (PANTHER); IPR029032 (SUPERFAMILY)
T0425_R_0.0103_L_827	catalase	827	20	4.23649e-164	0.8845	5	F:catalase activity; F:heme binding; F:metal ion binding; P:hydrogen peroxide catabolic process; P:oxidation-reduction process	EC:1.11.1.6	IPR018028 (PRINTS); IPR011614 (SMART); IPR011614 (PFAM); IPR011614 (G3DSA:2.40.180.GENE3D); IPR018028 (PANTHER); IPR024708 (PROSITE_PATTERNS); IPR018028 (PROSITE_PROFILES); IPR020835 (SUPERFAMILY)
T0426_R_0.018_L_826	PREDICTED: uncharacterized protein LOC100368992	826	2	9.68932e-05	0.52	0	-		no IPS match
T0427_R_0.0201_L_825	armadillo segment polarity	825	20	3.05897e-69	0.69	4	C:membrane coat; P:vesicle-mediated transport; C:membrane; P:intracellular protein transport		IPR013284 (PRINTS); PTHR23315:SF50 (PANTHER); PTHR23315 (PANTHER)
T0428_R_0.0191_L_825	---NA---	825	0			0	-		no IPS match
T0429_R_0.7043_L_825	hypothetical protein MELLADRAFT_91365	825	10	4.49648e-13	0.846	0	-		no IPS match
T0430_R_0.0261_L_824	mitochondrial import inner membrane translocase subunit tim23	824	20	1.18807e-31	0.6565	2	C:membrane part; P:protein transport	-	no IPS match
T0431_R_0.0205_L_820	4-aminobutyrate partial	820	20	1.18375e-100	0.693	1	F:catalytic activity	-	IPR015421 (G3DSA:3.40.640.GENE3D); IPR015422 (G3DSA:3.90.1150.GENE3D); IPR005814 (PFAM); IPR005814 (PANTHER); IPR004631 (PTHR11986:PANTHER); IPR015424 (SUPERFAMILY)
T0432_R_0.0169_L_820	---NA---	820	0			0	-		no IPS match
T0433_R_0.0081_L_819	mucin- partial	819	20	8.83496e-96	0.6	0	-		IPR006552 (SMART); IPR001846 (SMART); G3DSA:2.10.25.10 (GENE3D); IPR001846 (PFAM); PTHR11339:SF262 (PANTHER); PTHR11339 (PANTHER); IPR001846 (PROSITE_PROFILES); SSF57603 (SUPERFAMILY)
T0434_R_0.0164_L_819	serine threonine-protein kinase wnk1- partial	819	20	5.08307e-12	0.876	20	C:cytoplasm; F:magnesium ion binding; F:protein serine/threonine kinase activity; F:ATP binding; F:chloride channel inhibitor activity; F:potassium channel inhibitor activity; F:protein kinase binding; F:phosphatase binding; F:protein serine/threonine kinase inhibitor activity; P:positive regulation of systemic arterial blood pressure; P:ion transport; P:negative regulation of cell proliferation;…	EC:2.7.11	Coil (COILS); G3DSA:3.30.200.20 (GENE3D); PTHR13902 (PANTHER); PTHR13902:SF46 (PANTHER)
T0435_R_0.0107_L_818	---NA---	818	0			0	-		Coil (COILS); G3DSA:1.20.1230.10 (GENE3D); IPR009535 (PFAM); SSF69989 (SUPERFAMILY)
T0436_R_0.013_L_816	unconventional myosin-xv-like	816	20	8.36858e-68	0.5995	7	C:cytoskeleton; F:ATP binding; P:metabolic process; C:myosin complex; F:motor activity; F:nucleotide binding; C:integral to membrane		IPR000857 (SMART); IPR000159 (PFAM); IPR000857 (PFAM); PTHR22692 (PANTHER); IPR000857 (PROSITE_PROFILES); IPR029071 (SUPERFAMILY)
T0437_R_0.0303_L_816	fibropellin- partial	816	20	1.39875e-25	0.5485	0	-		no IPS match
T0438_R_0.0248_L_816	niemann-pick c1 protein	816	20	4.41207e-39	0.511	10	C:endomembrane system; C:membrane; C:intracellular membrane-bounded organelle; C:cytoplasmic part; P:transport; P:primary metabolic process; P:single-organism metabolic process; P:single-organism cellular process; P:response to stimulus; P:organic substance metabolic process	-	PTHR10796 (PANTHER); PTHR10796:SF35 (PANTHER); CYTOPLASMIC_DOMAIN (PHOBIUS); TRANSMEMBRANE (PHOBIUS); CYTOPLASMIC_DOMAIN (PHOBIUS); TRANSMEMBRANE (PHOBIUS); NON_CYTOPLASMIC_DOMAIN (PHOBIUS); TMhelix (TMHMM); TMhelix (TMHMM)
T0439_R_0.0071_L_815	---NA---	815	0			0	-		no IPS match
T0440_R_0.016_L_814	matrilin- partial	814	20	2.9268e-23	0.4895	1	F:protein binding	-	IPR002035 (SMART); IPR002350 (SMART); G3DSA:3.30.60.30 (GENE3D); IPR002035 (PFAM); IPR002035 (G3DSA:3.40.50.GENE3D); IPR002350 (PFAM); PTHR22992 (PANTHER); IPR002350 (PROSITE_PROFILES); IPR002035 (PROSITE_PROFILES); IPR002035 (SUPERFAMILY); SSF100895 (SUPERFAMILY)
T0441_R_0.012_L_813	cyclin-dependent kinase 17-like isoform x1	813	20	2.45903e-166	0.914	3	F:protein serine/threonine kinase activity; F:ATP binding; P:protein phosphorylation	EC:2.7.11	IPR002290 (SMART); IPR000719 (PFAM); G3DSA:3.30.200.20 (GENE3D); G3DSA:1.10.510.10 (GENE3D); PTHR24056 (PANTHER); PTHR24056:SF174 (PANTHER); IPR017441 (PROSITE_PATTERNS); IPR008271 (PROSITE_PATTERNS); IPR000719 (PROSITE_PROFILES); IPR011009 (SUPERFAMILY)
T0442_R_0.0092_L_813	---NA---	813	0			0	-		CYTOPLASMIC_DOMAIN (PHOBIUS); TRANSMEMBRANE (PHOBIUS); NON_CYTOPLASMIC_DOMAIN (PHOBIUS)
T0443_R_0.0055_L_811	protein phosphatase 1b isoform x4	811	20	4.44741e-89	0.765	19	C:nucleus; C:cytosol; C:voltage-gated calcium channel complex; C:neuron projection; F:signal transducer activity; F:protein C-terminus binding; F:calmodulin-dependent protein phosphatase activity; F:metal ion binding; F:R-SMAD binding; P:N-terminal protein myristoylation; P:negative regulation of SMAD protein complex assembly; P:Wnt receptor signaling pathway; P:positive regulation of Wnt recepto…	-	IPR001932 (SMART); IPR001932 (G3DSA:3.60.40.GENE3D); IPR001932 (PFAM); IPR015655 (PANTHER); PTHR13832:SF90 (PANTHER); IPR001932 (SUPERFAMILY)
T0444_R_0.0103_L_810	medium-chain specific acyl- mitochondrial-like	810	20	7.00111e-95	0.8735	5	F:acyl-CoA dehydrogenase activity; F:ATP binding; F:acryloyl-CoA reductase activity; F:flavin adenine dinucleotide binding; P:oxidation-reduction process	EC:1.3.99.3	IPR009075 (PFAM); G3DSA:1.20.140.10 (GENE3D); IPR006091 (G3DSA:2.40.110.GENE3D); PTHR10909 (PANTHER); PTHR10909:SF216 (PANTHER); IPR006089 (PROSITE_PATTERNS); IPR009075 (SUPERFAMILY); IPR009100 (SUPERFAMILY)
T0445_R_0.0218_L_810	low-density lipoprotein receptor-related protein 5-like	810	20	3.79242e-99	0.6515	2	P:liver development; P:regulation of canonical Wnt receptor signaling pathway	-	IPR000033 (SMART); IPR011042 (G3DSA:2.120.10.GENE3D); IPR000033 (PFAM); G3DSA:2.10.25.10 (GENE3D); PTHR10529 (PANTHER); IPR000033 (PROSITE_PROFILES); IPR000033 (PROSITE_PROFILES); IPR000033 (PROSITE_PROFILES); IPR000033 (PROSITE_PROFILES); IPR000033 (PROSITE_PROFILES); SSF63825 (SUPERFAMILY); SSF57196 (SUPERFAMILY)
T0446_R_0.0121_L_809	nadh dehydrogenase	809	20	1.03202e-88	0.8845	20	C:mitochondrial respiratory chain complex I; F:NADH dehydrogenase (ubiquinone) activity; F:FMN binding; F:metal ion binding; F:NAD binding; F:4 iron, 4 sulfur cluster binding; P:reproduction; P:mitochondrial electron transport, NADH to ubiquinone; P:determination of adult lifespan; P:gonad development; P:embryo development ending in birth or egg hatching; P:lipid storage; P:defecation; P:mitochon…	EC:1.6.5.3	no IPS match
T0447_R_0.0303_L_807	PREDICTED: uncharacterized protein LOC100199145, partial	807	2	5.88369e-38	0.64	0	-		Coil (COILS); Coil (COILS); Coil (COILS); Coil (COILS); Coil (COILS)
T0448_R_0.0212_L_805	---NA---	805	0			0	-		Coil (COILS); Coil (COILS)
T0449_R_0.0122_L_805	low quality protein: serine-rich adhesin for platelets	805	20	4.30953e-25	0.4605	4	C:cilium; C:organelle part; ; P:single-multicellular organism process	-	IPR001881 (SMART); IPR000742 (SMART); IPR023413 (G3DSA:2.40.155.GENE3D); IPR024731 (PFAM); IPR003886 (PFAM); IPR026823 (PFAM); G3DSA:2.10.25.10 (GENE3D); PTHR24034 (PANTHER); IPR000152 (PROSITE_PATTERNS); IPR013032 (PROSITE_PATTERNS); IPR013032 (PROSITE_PATTERNS); IPR018097 (PROSITE_PATTERNS); IPR000152 (PROSITE_PATTERNS); IPR000742 (PROSITE_PROFILES); IPR003886 (PROSITE_PROFILES); IPR009030 (SUP…
T0450_R_0.0172_L_805	---NA---	805	0			0	-		no IPS match
T0451_R_0.0191_L_803	eukaryotic translation initiation factor 3 subunit i	803	20	6.985e-133	0.7625	6	C:eukaryotic translation initiation factor 3 complex; C:eukaryotic 43S preinitiation complex; C:eukaryotic 48S preinitiation complex; F:translation initiation factor activity; P:formation of translation preinitiation complex; P:regulation of translational initiation	-	IPR001680 (SMART); IPR015943 (G3DSA:2.130.10.GENE3D); IPR001680 (PFAM); PTHR19877 (PANTHER); IPR019775 (PROSITE_PATTERNS); IPR001680 (PROSITE_PROFILES); IPR017986 (PROSITE_PROFILES); IPR017986 (SUPERFAMILY)
T0452_R_0.0159_L_803	predicted protein	803	2	5.13457e-19	0.67	0	-		no IPS match
T0453_R_0.0077_L_801	glutamate--cysteine ligase catalytic subunit-like	801	20	9.09979e-18	0.7295	16	C:cytoplasm; F:magnesium ion binding; F:glutamate-cysteine ligase activity; F:glutamate binding; F:ADP binding; F:coenzyme binding; P:cysteine metabolic process; P:glutamate metabolic process; P:glutathione biosynthetic process; P:response to oxidative stress; P:response to heat; P:response to hormone stimulus; P:negative regulation of apoptotic process; P:cell redox homeostasis; P:negative regul…	EC:6.3.2.2	IPR004308 (PFAM); PTHR11164:SF0 (PANTHER); IPR004308 (PANTHER)
T0454_R_0.0277_L_800	---NA---	800	0			0	-		NON_CYTOPLASMIC_DOMAIN (PHOBIUS); TRANSMEMBRANE (PHOBIUS); CYTOPLASMIC_DOMAIN (PHOBIUS); TMhelix (TMHMM)
T0455_R_0.0101_L_800	---NA---	800	0			0	-		NON_CYTOPLASMIC_DOMAIN (PHOBIUS); TRANSMEMBRANE (PHOBIUS); CYTOPLASMIC_DOMAIN (PHOBIUS); TMhelix (TMHMM)
T0456_R_0.2015_L_800	---NA---	800	0			0	-		no IPS match
T0457_R_0.0125_L_800	guanine nucleotide-binding protein g alpha subunit	800	20	5.53408e-139	0.886	25	C:nucleus; C:lysosomal membrane; C:Golgi apparatus; C:centrosome; C:heterotrimeric G-protein complex; C:midbody; C:zymogen granule; C:membrane raft; C:extracellular vesicular exosome; F:GTPase activity; F:signal transducer activity; F:GTP binding; F:protein domain specific binding; F:G-protein beta/gamma-subunit complex binding; F:G-protein coupled serotonin receptor binding; F:GTPase activating …	-	IPR001408 (PRINTS); IPR001019 (PRINTS); IPR001019 (SMART); IPR011025 (G3DSA:1.10.400.GENE3D); IPR001019 (PFAM); IPR027417 (G3DSA:3.40.50.GENE3D); IPR001019 (PANTHER); PTHR10218:SF178 (PANTHER); IPR011025 (SUPERFAMILY); IPR027417 (SUPERFAMILY)
T0458_R_0.0839_L_799	elongation factor 2	799	20	1.56774e-125	0.8865	16	C:nucleus; C:cytosol; C:polysome; C:membrane; C:extracellular vesicular exosome; F:translation elongation factor activity; F:GTPase activity; F:GTP binding; F:translation activator activity; F:protein kinase binding; ; P:GTP catabolic process; P:translational elongation; P:cell death; P:positive regulation of gene expression; P:positive regulation of translation	-	IPR027417 (G3DSA:3.40.50.GENE3D); PTHR23115:SF103 (PANTHER); PTHR23115 (PANTHER); IPR027417 (SUPERFAMILY)
T0459_R_0.1138_L_799	ribosomal protein s6	799	20	6.52008e-98	0.8445	3	C:ribosome; F:structural constituent of ribosome; P:translation	-	IPR001377 (PFAM); IPR001377 (PANTHER); PTHR11502:SF6 (PANTHER); IPR018282 (PROSITE_PATTERNS)
T0460_R_0.0168_L_798	---NA---	798	0			0	-		no IPS match
T0461_R_0.016_L_798	tubulin polymerization-promoting protein family member 2	798	20	5.65904e-62	0.6885	5	F:molecular_function; C:cytoplasm; P:biological_process; C:cellular_component; F:calcium ion binding		IPR011992 (G3DSA:1.10.238.GENE3D); IPR008907 (PFAM); IPR008907 (PANTHER); SSF47473 (SUPERFAMILY)
T0462_R_0.0293_L_798	---NA---	798	0			0	-		PF15365 (PFAM); IPR026780 (PANTHER)
T0463_R_0.0309_L_798	---NA---	798	0			0	-		no IPS match
T0464_R_0.0118_L_797	dystrophin isoform x3	797	20	7.51181e-14	0.669	3	C:cell part; F:protein binding; F:metal ion binding	-	Coil (COILS); PTHR11915 (PANTHER); PTHR11915:SF225 (PANTHER)
T0465_R_0.0278_L_797	---NA---	797	0			0	-		no IPS match
T0466_R_0.0422_L_797	60s ribosomal protein l7-like	797	20	8.3767e-122	0.84	1	C:ribosome	-	IPR005998 (TIGRFAM); IPR012988 (PFAM); IPR016082 (PFAM); IPR016082 (G3DSA:3.30.1390.GENE3D); PTHR11524 (PANTHER); IPR016082 (SUPERFAMILY)
T0467_R_0.0152_L_796	nhl repeat containing protein	796	20	1.81206e-23	0.5245	0	-		no IPS match
T0468_R_0.0356_L_796	probable aminopeptidase npepl1	796	20	4.62322e-50	0.6125	1	F:peptidase activity	-	G3DSA:3.40.630.10 (GENE3D); G3DSA:3.40.50.10590 (GENE3D); PTHR11963:SF4 (PANTHER); PTHR11963 (PANTHER)
T0469_R_0.0252_L_795	alpha-2-macroglobulin- partial	795	20	2.99519e-65	0.5735	15	C:cytoplasmic part; C:extracellular vesicular exosome; C:blood microparticle; F:protease binding; F:serine-type endopeptidase inhibitor activity; F:receptor binding; F:interleukin-8 binding; F:interleukin-1 binding; F:tumor necrosis factor binding; F:calcium-dependent protein binding; P:negative regulation of complement activation, lectin pathway; P:blood coagulation; P:negative regulation of end…	-	IPR008930 (G3DSA:1.50.10.GENE3D); IPR011626 (PFAM); PTHR11412 (PANTHER); IPR008930 (SUPERFAMILY)
T0470_R_0.0343_L_795	nucleoside diphosphate kinase	795	20	2.06092e-72	0.7955	6	F:nucleoside diphosphate kinase activity; F:ATP binding; P:nucleoside diphosphate phosphorylation; P:GTP biosynthetic process; P:UTP biosynthetic process; P:CTP biosynthetic process	EC:2.7.4.6	IPR001564 (PRINTS); IPR001564 (SMART); IPR001564 (PFAM); IPR001564 (G3DSA:3.30.70.GENE3D); PTHR11349 (PANTHER); PTHR11349:SF46 (PANTHER); IPR001564 (HAMAP); IPR001564 (SUPERFAMILY)
T0471_R_0.018_L_794	guanine nucleotide-binding protein subunit beta-4	794	20	1.36491e-60	0.9905	10	C:lysosomal membrane; C:plasma membrane; F:signal transducer activity; F:protein complex binding; P:energy reserve metabolic process; P:signal transduction; P:cell death; P:substantia nigra development; P:small molecule metabolic process; P:cellular response to glucagon stimulus	-	IPR001680 (SMART); IPR001680 (PFAM); IPR015943 (G3DSA:2.130.10.GENE3D); PTHR19850 (PANTHER); IPR019775 (PROSITE_PATTERNS); IPR017986 (PROSITE_PROFILES); IPR001680 (PROSITE_PROFILES); IPR001680 (PROSITE_PROFILES); IPR017986 (SUPERFAMILY)
T0472_R_0.011_L_794	collagen alpha-5 chain	794	20	3.4464e-14	0.449	1	C:extracellular region	-	IPR002035 (G3DSA:3.40.50.GENE3D); IPR002035 (PFAM); IPR002035 (G3DSA:3.40.50.GENE3D); PTHR22992 (PANTHER); PTHR22992:SF88 (PANTHER); IPR002035 (PROSITE_PROFILES); IPR002035 (PROSITE_PROFILES); IPR002035 (SUPERFAMILY); IPR002035 (SUPERFAMILY)
T0473_R_0.0147_L_794	collagen alpha-1 chain	794	20	9.23242e-27	0.5715	2	P:response to glucose stimulus; P:single-organism cellular process	-	IPR008160 (PFAM); PTHR24023 (PANTHER); PTHR24023:SF381 (PANTHER); SIGNAL_PEPTIDE_H_REGION (PHOBIUS); SIGNAL_PEPTIDE_N_REGION (PHOBIUS); SIGNAL_PEPTIDE_C_REGION (PHOBIUS); SIGNAL_PEPTIDE (PHOBIUS); NON_CYTOPLASMIC_DOMAIN (PHOBIUS); SignalP-noTM (SIGNALP_EUK)
T0474_R_0.0153_L_793	atp-dependent clp protease atp-binding subunit clpx- mitochondrial isoform x2	793	20	3.92169e-100	0.765	10	C:mitochondrial inner membrane; C:mitochondrial endopeptidase Clp complex; C:mitochondrial nucleoid; F:ATP-dependent peptidase activity; F:protein binding; F:ATP binding; F:peptidase activator activity; P:ATP catabolic process; P:positive regulation of peptidase activity; P:proteolysis involved in cellular protein catabolic process	-	IPR003959 (PFAM); IPR027417 (G3DSA:3.40.50.GENE3D); IPR004487 (PTHR11262:PANTHER); PTHR11262 (PANTHER); IPR027417 (SUPERFAMILY)
T0475_R_0.0116_L_791	scinderin isoform 2	791	20	2.68153e-78	0.6885	2	F:actin binding; P:cytoskeleton organization	-	CYTOPLASMIC_DOMAIN (PHOBIUS); TRANSMEMBRANE (PHOBIUS); NON_CYTOPLASMIC_DOMAIN (PHOBIUS); TMhelix (TMHMM)
T0476_R_0.0116_L_790	complement component c3 precursor	790	20	4.4077e-37	0.5415	4	P:negative regulation of endopeptidase activity; C:extracellular space; C:extracellular region; F:endopeptidase inhibitor activity		IPR002890 (PFAM); PTHR11412 (PANTHER); TRANSMEMBRANE (PHOBIUS); CYTOPLASMIC_DOMAIN (PHOBIUS); NON_CYTOPLASMIC_DOMAIN (PHOBIUS); TMhelix (TMHMM)
T0477_R_0.1768_L_790	hig1 domain family member mitochondrial-like isoform x1	790	20	5.72089e-23	0.6505	1	C:membrane	-	no IPS match
T0478_R_0.1865_L_790	protein npc2 homolog	790	20	2.02399e-34	0.617	10	C:extracellular space; F:lipopolysaccharide binding; F:lipid antigen binding; F:peptidoglycan binding; F:lipoteichoic acid binding; P:synaptic target recognition; P:sterol transport; P:ecdysteroid biosynthetic process; P:sterol homeostasis; P:peptidoglycan recognition protein signaling pathway	-	CYTOPLASMIC_DOMAIN (PHOBIUS); NON_CYTOPLASMIC_DOMAIN (PHOBIUS); TRANSMEMBRANE (PHOBIUS)
T0479_R_0.0447_L_790	calmodulin	790	20	3.72197e-71	0.987	40	C:spindle pole; C:centriole; C:microtubule associated complex; C:calcium- and calmodulin-dependent protein kinase complex; C:rhabdomere; C:axon; C:dendrite; C:midbody; C:myosin V complex; C:myosin VI complex; C:postsynaptic membrane; C:presynaptic active zone; F:calmodulin-dependent protein kinase activity; F:calcium ion binding; F:calmodulin binding; F:ATP binding; F:myosin V binding; F:myosin V…	EC:2.7.11.17	TRANSMEMBRANE (PHOBIUS); NON_CYTOPLASMIC_DOMAIN (PHOBIUS); CYTOPLASMIC_DOMAIN (PHOBIUS); TMhelix (TMHMM)
T0480_R_0.0111_L_788	PREDICTED: uncharacterized protein LOC101236414, partial	788	2	7.32271e-24	0.47	5	C:extrachromosomal circular DNA; F:calcium ion binding; P:homophilic cell adhesion; C:integral to membrane; C:membrane		no IPS match
T0481_R_0.0119_L_788	---NA---	788	0			0	-		no IPS match
T0482_R_0.0303_L_787	heme-binding protein 2-like	787	20	2.19273e-24	0.5435	2	F:molecular_function; P:biological_process		IPR006917 (PFAM); IPR006917 (PANTHER); IPR011256 (SUPERFAMILY)
T0483_R_0.0187_L_787	fh1 fh2 domain-containing protein 3-like	787	20	3.0098e-117	0.7695	7	C:cytoskeleton; C:sarcomere; F:GTPase activating protein binding; F:metal ion binding; P:actin filament organization; P:regulation of cell shape; P:cell migration	-	IPR015425 (PFAM); PTHR23213:SF184 (PANTHER); PTHR23213 (PANTHER); IPR015425 (PROSITE_PROFILES); SSF101447 (SUPERFAMILY)
T0484_R_0.0081_L_786	ubiquitin thioesterase zranb1	786	20	3.73636e-26	0.477	3	F:hydrolase activity; P:cellular process; P:protein metabolic process	-	IPR001876 (G3DSA:4.10.1060.GENE3D)
T0485_R_0.0639_L_786	40s ribosomal protein s4-like	786	20	2.09562e-154	0.8735	9	C:polysome; C:small ribosomal subunit; F:structural constituent of ribosome; F:rRNA binding; P:translation; P:brain development; P:positive regulation of cell proliferation; P:embryo development; P:positive regulation of translation	-	IPR002942 (SMART); IPR005824 (SMART); IPR000876 (PIRSF); IPR013843 (PFAM); IPR005824 (PFAM); IPR013845 (PFAM); IPR002942 (PFAM); IPR000876 (PANTHER); IPR018199 (PROSITE_PATTERNS); IPR000876 (HAMAP); IPR002942 (PROSITE_PROFILES)
T0486_R_0.1112_L_785	60s ribosomal protein l8-like protein	785	20	4.61831e-144	0.903	5	C:large ribosomal subunit; F:structural constituent of ribosome; F:hydrolase activity; F:rRNA binding; P:translation	-	IPR002171 (PIRSF); IPR022669 (PFAM); IPR012340 (G3DSA:2.40.50.GENE3D); IPR014726 (G3DSA:4.10.950.GENE3D); IPR014722 (G3DSA:2.30.30.GENE3D); IPR022666 (PFAM); PTHR13691:SF16 (PANTHER); IPR002171 (PANTHER); IPR022671 (PROSITE_PATTERNS); IPR023672 (HAMAP); IPR008991 (SUPERFAMILY); IPR012340 (SUPERFAMILY)
T0487_R_0.0136_L_784	clathrin heavy chain partial	784	20	8.15986e-160	0.956	25	C:mitochondrion; C:spindle; C:clathrin coat of trans-Golgi network vesicle; C:clathrin coat of coated pit; C:T-tubule; C:clathrin-coated endocytic vesicle membrane; C:Myb complex; C:melanosome; C:extracellular vesicular exosome; C:clathrin complex; F:double-stranded RNA binding; F:structural molecule activity; F:protein C-terminus binding; F:ankyrin binding; F:heat shock protein binding; F:clathr…	-	IPR000547 (SMART); IPR011990 (G3DSA:1.25.40.GENE3D); IPR000547 (PFAM); PTHR10292 (PANTHER); IPR000547 (PROSITE_PROFILES); IPR000547 (PROSITE_PROFILES); IPR000547 (PROSITE_PROFILES); IPR016024 (SUPERFAMILY); IPR016024 (SUPERFAMILY)
T0488_R_0.0226_L_783	cytochrome heme mitochondrial-like	783	20	2.8745e-114	0.8435	3	F:iron ion binding; F:electron carrier activity; F:heme binding	-	IPR002326 (PRINTS); G3DSA:1.20.5.100 (GENE3D); IPR009056 (G3DSA:1.10.760.GENE3D); IPR002326 (PFAM); IPR002326 (PANTHER); NON_CYTOPLASMIC_DOMAIN (PHOBIUS); SIGNAL_PEPTIDE (PHOBIUS); SIGNAL_PEPTIDE_H_REGION (PHOBIUS); SIGNAL_PEPTIDE_C_REGION (PHOBIUS); TRANSMEMBRANE (PHOBIUS); SIGNAL_PEPTIDE_N_REGION (PHOBIUS); CYTOPLASMIC_DOMAIN (PHOBIUS); IPR009056 (PROSITE_PROFILES); SignalP-TM (SIGNALP_GRAM_POS…
T0489_R_0.0144_L_783	atp-binding cassette sub-family a member 2	783	20	4.88984e-21	0.461	7	C:membrane; C:intracellular membrane-bounded organelle; C:cytoplasmic part; F:nucleoside-triphosphatase activity; P:metabolic process; P:single-organism process; P:biological regulation	EC:3.6.1.15	no IPS match
T0490_R_0.0131_L_783	protocadherin fat partial	783	20	2.51854e-27	0.4805	6	F:calcium ion binding; P:homophilic cell adhesion; P:cell adhesion; C:membrane; C:plasma membrane; C:integral to membrane		IPR002126 (PRINTS); IPR002126 (SMART); IPR002126 (G3DSA:2.60.40.GENE3D); IPR002126 (PFAM); IPR002126 (G3DSA:2.60.40.GENE3D); IPR002126 (G3DSA:2.60.40.GENE3D); PTHR24027 (PANTHER); IPR002126 (PROSITE_PROFILES); IPR002126 (PROSITE_PROFILES); IPR002126 (PROSITE_PROFILES); IPR015919 (SUPERFAMILY); IPR015919 (SUPERFAMILY); IPR015919 (SUPERFAMILY)
T0491_R_0.0117_L_783	threonine--trna cytoplasmic-like	783	20	8.16411e-98	0.806	4	C:cytoplasm; F:threonine-tRNA ligase activity; F:ATP binding; P:threonyl-tRNA aminoacylation	EC:6.1.1.3	G3DSA:3.30.54.20 (GENE3D); G3DSA:3.30.980.10 (GENE3D); IPR004095 (PFAM); IPR012675 (G3DSA:3.10.20.GENE3D); PTHR11451 (PANTHER); PTHR11451:SF23 (PANTHER); IPR018163 (SUPERFAMILY); IPR012676 (SUPERFAMILY)
T0492_R_0.0185_L_783	protein-glutamine gamma-glutamyltransferase partial	783	20	2.75104e-101	0.718	1	F:transferase activity	-	IPR002931 (SMART); IPR002931 (PFAM); IPR002931 (G3DSA:3.90.260.GENE3D); IPR023608 (PANTHER); IPR013808 (PROSITE_PATTERNS); SSF54001 (SUPERFAMILY)
T0493_R_0.0147_L_781	medium-chain specific acyl- mitochondrial	781	20	8.45211e-123	0.808	3	F:acyl-CoA dehydrogenase activity; F:flavin adenine dinucleotide binding; P:oxidation-reduction process	EC:1.3.99.3	IPR013786 (G3DSA:1.10.540.GENE3D); IPR013786 (PFAM); IPR006091 (PFAM); IPR006091 (G3DSA:2.40.110.GENE3D); PTHR10909 (PANTHER); PTHR10909:SF216 (PANTHER); IPR006089 (PROSITE_PATTERNS); IPR009100 (SUPERFAMILY)
T0494_R_0.0194_L_781	triosephosphate isomerase	781	20	1.09539e-110	0.772	6	F:triose-phosphate isomerase activity; P:gluconeogenesis; P:glycolysis; P:phosphate-containing compound metabolic process; P:multicellular organismal development; P:organophosphate metabolic process	EC:5.3.1.1	IPR013785 (G3DSA:3.20.20.GENE3D); IPR000652 (TIGRFAM); IPR000652 (PFAM); IPR000652 (PANTHER); IPR020861 (PROSITE_PATTERNS); IPR022896 (HAMAP); IPR000652 (PROSITE_PROFILES); IPR000652 (SUPERFAMILY)
T0495_R_0.0093_L_780	---NA---	780	0			0	-		no IPS match
T0496_R_0.05_L_780	60s ribosomal protein l10	780	20	1.26107e-130	0.902	6	C:cytosolic large ribosomal subunit; C:neuronal cell body; F:structural constituent of ribosome; P:mitotic spindle elongation; P:translation; P:centrosome duplication	-	IPR001197 (PIRSF); IPR016180 (G3DSA:3.90.1170.GENE3D); IPR001197 (TIGRFAM); IPR016180 (PFAM); PTHR11726 (PANTHER); IPR018255 (PROSITE_PATTERNS); IPR016180 (SUPERFAMILY)
T0497_R_0.0178_L_777	agrin isoform x3	777	20	2.11406e-15	0.5335	46	P:plasma membrane organization; F:laminin binding; C:cell surface; C:basal lamina; C:basement membrane; P:synaptic transmission; P:positive regulation of neuron apoptotic process; C:synapse; C:extracellular space; C:extracellular matrix; P:neuromuscular junction development; P:G-protein coupled acetylcholine receptor signaling pathway; P:positive regulation of transcription from RNA polymerase II…		IPR002350 (SMART); IPR002350 (PFAM); IPR002035 (PFAM); IPR002035 (G3DSA:3.40.50.GENE3D); G3DSA:3.30.60.30 (GENE3D); IPR002035 (PROSITE_PROFILES); IPR002350 (PROSITE_PROFILES); IPR002035 (SUPERFAMILY)
T0498_R_0.0123_L_776	cytosolic non-specific dipeptidase-like	776	20	8.98801e-130	0.8225	8	C:cytosol; C:extracellular vesicular exosome; F:carboxypeptidase activity; F:metallopeptidase activity; F:dipeptidase activity; F:tripeptidase activity; F:metal ion binding; P:proteolysis	EC:3.4.13	IPR011650 (G3DSA:3.30.70.GENE3D); IPR002933 (PFAM); G3DSA:3.40.630.10 (GENE3D); PTHR11014:SF51 (PANTHER); PTHR11014 (PANTHER); IPR001261 (PROSITE_PATTERNS); SSF53187 (SUPERFAMILY)
T0499_R_0.0082_L_775	collagen alpha-1 chain-like	775	20	2.27887e-24	0.484	7	C:collagen; F:peptidase inhibitor activity; C:extracellular region; P:negative regulation of peptidase activity; P:negative regulation of endopeptidase activity; F:serine-type endopeptidase inhibitor activity; F:calcium ion binding		PR00453 (PRINTS); IPR002035 (G3DSA:3.40.50.GENE3D); IPR002035 (PFAM); IPR008160 (PFAM); IPR002035 (G3DSA:3.40.50.GENE3D); PTHR22992 (PANTHER); IPR002035 (PROSITE_PROFILES); IPR002035 (PROSITE_PROFILES); IPR002035 (SUPERFAMILY); IPR002035 (SUPERFAMILY)
T0500_R_0.8646_L_774	cytochrome b	774	20	7.35384e-175	0.8895	7	C:mitochondrion; C:integral to membrane; C:respiratory chain; F:electron carrier activity; F:oxidoreductase activity; F:metal ion binding; P:respiratory electron transport chain	-	IPR027387 (G3DSA:1.20.810.GENE3D); IPR005797 (PFAM); CYTOPLASMIC_DOMAIN (PHOBIUS); TRANSMEMBRANE (PHOBIUS); NON_CYTOPLASMIC_DOMAIN (PHOBIUS); IPR005798 (PROSITE_PROFILES); IPR016174 (SUPERFAMILY); TMhelix (TMHMM)
T0501_R_0.014_L_774	band -like protein 2 isoform x6	774	20	5.75e-58	0.6215	1	C:intracellular part	-	IPR019749 (PRINTS); IPR011993 (G3DSA:2.30.29.GENE3D); IPR014352 (G3DSA:1.20.80.GENE3D); IPR019748 (PFAM); IPR018980 (PFAM); PTHR23280 (PANTHER); IPR019747 (PROSITE_PATTERNS); IPR000299 (PROSITE_PROFILES); SSF50729 (SUPERFAMILY); IPR019748 (SUPERFAMILY)
T0502_R_0.0171_L_772	ectonucleoside triphosphate diphosphohydrolase 7	772	20	1.99045e-59	0.765	2	C:membrane; C:cytoplasmic vesicle	-	IPR000407 (PFAM); IPR000407 (PANTHER); PTHR11782:SF37 (PANTHER); NON_CYTOPLASMIC_DOMAIN (PHOBIUS); TRANSMEMBRANE (PHOBIUS); CYTOPLASMIC_DOMAIN (PHOBIUS); TMhelix (TMHMM)
T0503_R_0.0083_L_772	calcium-binding and coiled-coil domain-containing protein 2	772	20	1.41933e-14	0.4535	0	-		no IPS match
T0504_R_0.0179_L_771	couch isoform n	771	20	4.79039e-47	0.7845	8	C:nucleus; F:nucleotide binding; F:mRNA binding; P:synaptic transmission; P:peripheral nervous system development; P:dormancy process; P:regulation of hemocyte proliferation; P:olfactory behavior	-	IPR000504 (SMART); IPR012677 (G3DSA:3.30.70.GENE3D); IPR000504 (PFAM); PTHR12742 (PANTHER); PTHR12742:SF0 (PANTHER); IPR000504 (PROSITE_PROFILES); SSF54928 (SUPERFAMILY)
T0505_R_0.0784_L_771	protein translation factor sui1 homolog	771	20	3.31355e-37	0.7545	1	P:translation	-	IPR005874 (PIRSF); IPR001950 (PFAM); IPR001950 (G3DSA:3.30.780.GENE3D); IPR005874 (TIGRFAM); PTHR10388 (PANTHER); IPR001950 (PROSITE_PROFILES); IPR001950 (SUPERFAMILY)
T0506_R_0.0127_L_770	collagen alpha-1 partial	770	20	3.07338e-72	0.718	6	C:collagen type IV; C:endoplasmic reticulum lumen; F:extracellular matrix structural constituent conferring tensile strength; P:embryo development ending in birth or egg hatching; P:extracellular matrix disassembly; P:collagen catabolic process	-	no IPS match
T0507_R_0.0064_L_769	rims-binding protein 2-like	769	20	4.00654e-34	0.6535	1	P:negative regulation of phosphatase activity	-	IPR001452 (PRINTS); IPR001452 (SMART); IPR013783 (G3DSA:2.60.40.GENE3D); IPR011511 (PFAM); G3DSA:2.30.30.40 (GENE3D); PTHR14234:SF19 (PANTHER); PTHR14234 (PANTHER); IPR001452 (PROSITE_PROFILES); IPR003961 (PROSITE_PROFILES); IPR001452 (SUPERFAMILY); IPR003961 (SUPERFAMILY)
T0508_R_0.0097_L_768	---NA---	768	0			0	-		CYTOPLASMIC_DOMAIN (PHOBIUS); TRANSMEMBRANE (PHOBIUS); NON_CYTOPLASMIC_DOMAIN (PHOBIUS); TMhelix (TMHMM)
T0509_R_0.0194_L_768	actin-related protein 2 3 complex subunit 1a	768	20	3.10573e-125	0.8275	5	C:cytoplasm; C:Arp2/3 protein complex; C:extracellular vesicular exosome; F:actin binding; P:Arp2/3 complex-mediated actin nucleation	-	IPR001680 (SMART); IPR015943 (G3DSA:2.130.10.GENE3D); IPR001680 (PFAM); IPR017383 (PANTHER); IPR017986 (PROSITE_PROFILES); IPR001680 (PROSITE_PROFILES); IPR017986 (SUPERFAMILY)
T0510_R_0.0081_L_766	---NA---	766	0			0	-		no IPS match
T0511_R_0.0089_L_766	phenylalanine-4-hydroxylase-like isoform x1	766	20	3.703e-131	0.8565	7	F:phenylalanine 4-monooxygenase activity; F:tryptophan 5-monooxygenase activity; F:iron ion binding; F:amino acid binding; P:L-phenylalanine catabolic process; P:oxidation-reduction process; P:cellular response to estrogen stimulus	EC:1.14.16.1; EC:1.14.16.4	IPR019774 (PRINTS); IPR001273 (G3DSA:1.10.800.GENE3D); IPR019774 (PFAM); IPR001273 (PANTHER); IPR018301 (PROSITE_PATTERNS); IPR019774 (PROSITE_PROFILES); IPR019774 (SUPERFAMILY)
T0512_R_0.0103_L_766	predicted protein	766	20	1.14097e-93	0.6525	0	-		no IPS match
T0513_R_0.0488_L_763	predicted protein	763	4	1.03887e-08	0.51	0	-		TRANSMEMBRANE (PHOBIUS); CYTOPLASMIC_DOMAIN (PHOBIUS); CYTOPLASMIC_DOMAIN (PHOBIUS); TRANSMEMBRANE (PHOBIUS); NON_CYTOPLASMIC_DOMAIN (PHOBIUS); CYTOPLASMIC_DOMAIN (PHOBIUS); TRANSMEMBRANE (PHOBIUS); TRANSMEMBRANE (PHOBIUS); NON_CYTOPLASMIC_DOMAIN (PHOBIUS); CYTOPLASMIC_DOMAIN (PHOBIUS); TRANSMEMBRANE (PHOBIUS); TRANSMEMBRANE (PHOBIUS); NON_CYTOPLASMIC_DOMAIN (PHOBIUS); NON_CYTOPLASMIC_DOMAIN (PHO…
T0514_R_0.0319_L_761	---NA---	761	0			0	-		no IPS match
T0515_R_0.0148_L_760	flagellar-associated partial	760	10	4.35987e-63	0.765	1	F:calcium ion binding	-	IPR011992 (G3DSA:1.10.238.GENE3D); IPR018247 (PROSITE_PATTERNS); IPR002048 (PROSITE_PROFILES); SSF47473 (SUPERFAMILY)
T0516_R_0.007_L_760	influenza virus ns1a-binding protein homolog a-like	760	20	3.02168e-49	0.561	4	C:nucleus; F:protein binding; P:cellular process; P:negative regulation of intrinsic apoptotic signaling pathway	-	IPR006652 (SMART); IPR015915 (G3DSA:2.120.10.GENE3D); IPR006652 (PFAM); PTHR24412 (PANTHER); SSF117281 (SUPERFAMILY)
T0517_R_0.0252_L_759	methyltransferase type 11	759	20	1.49998e-27	0.5205	4	F:methyltransferase activity; P:metabolic process; P:methylation; F:transferase activity		IPR029063 (G3DSA:3.40.50.GENE3D); IPR013216 (PFAM); PTHR10108:SF759 (PANTHER); PTHR10108 (PANTHER); IPR029063 (SUPERFAMILY)
T0518_R_0.0224_L_759	protein	759	20	7.26251e-44	0.5225	1	C:cell part	-	IPR002126 (PRINTS); IPR002126 (SMART); IPR002126 (G3DSA:2.60.40.GENE3D); IPR002126 (PFAM); IPR002126 (G3DSA:2.60.40.GENE3D); PTHR24027 (PANTHER); IPR002126 (PROSITE_PROFILES); IPR015919 (SUPERFAMILY); IPR015919 (SUPERFAMILY)
T0519_R_0.0073_L_758	proto-oncogene vav	758	20	2.75107e-39	0.5585	6	F:guanyl-nucleotide exchange factor activity; P:immune system process; P:immune response-regulating cell surface receptor signaling pathway; P:cell differentiation; P:positive regulation of GTPase activity; P:anatomical structure development	-	IPR000219 (SMART); IPR000219 (PFAM); IPR000219 (G3DSA:1.20.900.GENE3D); PTHR22826 (PANTHER); PTHR22826:SF105 (PANTHER); IPR000219 (PROSITE_PROFILES); IPR000219 (SUPERFAMILY)
T0520_R_0.0199_L_758	---NA---	758	0			0	-		no IPS match
T0521_R_0.0475_L_758	40s ribosomal protein s3	758	20	3.38545e-141	0.8935	19	C:nucleus; C:cytosolic small ribosomal subunit; C:ruffle membrane; F:damaged DNA binding; F:mRNA binding; F:structural constituent of ribosome; F:DNA-(apurinic or apyrimidinic site) lyase activity; F:protein kinase binding; F:protein kinase A binding; F:NF-kappaB binding; P:DNA catabolic process, endonucleolytic; P:translation; P:activation of cysteine-type endopeptidase activity involved in apop…	EC:4.2.99.18	IPR005703 (TIGRFAM); IPR001351 (PFAM); IPR004044 (PFAM); IPR001351 (G3DSA:3.30.1140.GENE3D); IPR015946 (G3DSA:3.30.300.GENE3D); PTHR11760:SF17 (PANTHER); PTHR11760 (PANTHER); IPR018280 (PROSITE_PATTERNS); IPR004044 (PROSITE_PROFILES); IPR001351 (SUPERFAMILY); IPR009019 (SUPERFAMILY)
T0522_R_0.0313_L_756	fibrillin-2- partial	756	20	6.33638e-66	0.617	12	C:microfibril; C:basement membrane; C:extracellular space; C:extracellular vesicular exosome; F:extracellular matrix structural constituent; F:calcium ion binding; F:protein binding; P:skeletal system development; P:heart development; P:extracellular matrix organization; P:sequestering of BMP in extracellular matrix; P:sequestering of TGFbeta in extracellular matrix	-	IPR001881 (SMART); IPR000742 (SMART); IPR001881 (PFAM); G3DSA:2.10.25.10 (GENE3D); G3DSA:2.10.25.10 (GENE3D); G3DSA:2.10.25.10 (GENE3D); PTHR24039:SF20 (PANTHER); IPR011398 (PANTHER); IPR013032 (PROSITE_PATTERNS); IPR013032 (PROSITE_PATTERNS); IPR000152 (PROSITE_PATTERNS); IPR000152 (PROSITE_PATTERNS); IPR018097 (PROSITE_PATTERNS); IPR000152 (PROSITE_PATTERNS); IPR018097 (PROSITE_PATTERNS); IPR01…
T0523_R_0.0222_L_756	fibrillin-2- partial	756	20	1.92226e-72	0.606	1	F:catalytic activity	-	PR00010 (PRINTS); IPR000742 (SMART); IPR001881 (SMART); G3DSA:2.10.25.10 (GENE3D); G3DSA:2.10.25.10 (GENE3D); G3DSA:2.10.25.10 (GENE3D); G3DSA:2.10.25.10 (GENE3D); IPR001881 (PFAM); PTHR24034 (PANTHER); IPR013032 (PROSITE_PATTERNS); IPR018097 (PROSITE_PATTERNS); IPR000152 (PROSITE_PATTERNS); IPR013032 (PROSITE_PATTERNS); IPR013032 (PROSITE_PATTERNS); IPR000152 (PROSITE_PATTERNS); IPR000152 (PROSI…
T0524_R_0.0518_L_756	---NA---	756	0			0	-		NON_CYTOPLASMIC_DOMAIN (PHOBIUS); TRANSMEMBRANE (PHOBIUS); CYTOPLASMIC_DOMAIN (PHOBIUS)
T0525_R_0.0096_L_756	hemicentin- partial	756	20	3.09836e-27	0.446	10	F:calcium ion binding; F:transmembrane signaling receptor activity; P:cell adhesion; C:membrane; P:blood coagulation; P:signal transduction; C:basement membrane; C:cell junction; C:cell cortex; C:extracellular region
T0526_R_0.018_L_755	agrin isoform x3	755	20	6.33396e-25	0.5795	0	-		IPR002350 (SMART); IPR002035 (SMART); G3DSA:3.30.60.30 (GENE3D); IPR002350 (PFAM); IPR002035 (PFAM); IPR002035 (G3DSA:3.40.50.GENE3D); PTHR22992 (PANTHER); PTHR22992:SF88 (PANTHER); IPR002035 (PROSITE_PROFILES); IPR002350 (PROSITE_PROFILES); SSF100895 (SUPERFAMILY); IPR002035 (SUPERFAMILY)
T0527_R_0.0085_L_755	transketolase-like protein 2-like isoform 2	755	20	8.58722e-139	0.862	6	F:damaged DNA binding; F:DNA-directed DNA polymerase activity; F:transketolase activity; F:metal ion binding; P:DNA-dependent DNA replication; P:DNA repair	EC:2.2.1.1; EC:2.7.7.7	IPR029061 (G3DSA:3.40.50.GENE3D); IPR005474 (PFAM); PTHR11624 (PANTHER); PTHR11624:SF2 (PANTHER); IPR029061 (SUPERFAMILY)
T0528_R_0.0161_L_755	---NA---	755	0			0	-		no IPS match
T0529_R_0.0218_L_753	---NA---	753	0			0	-		no IPS match
T0530_R_0.0127_L_752	---NA---	752	0			0	-		NON_CYTOPLASMIC_DOMAIN (PHOBIUS); CYTOPLASMIC_DOMAIN (PHOBIUS); TRANSMEMBRANE (PHOBIUS)
T0531_R_0.0159_L_751	protein fam132b-like	751	4	2.83029e-05	0.4775	0	-		no IPS match
T0532_R_0.6927_L_750	ferritin	750	20	4.38386e-92	0.8435	6	C:cytoplasm; F:ferroxidase activity; F:ferric iron binding; P:iron ion transport; P:cellular iron ion homeostasis; P:oxidation-reduction process	EC:1.16.3.1	IPR008331 (PFAM); IPR012347 (G3DSA:1.20.1260.GENE3D); IPR001519 (PANTHER); IPR014034 (PROSITE_PATTERNS); IPR014034 (PROSITE_PATTERNS); IPR009040 (PROSITE_PROFILES); IPR009078 (SUPERFAMILY)
T0533_R_0.0415_L_749	microtubule-actin cross-linking factor 1-like	749	20	3.42636e-68	0.497	7	F:actin binding; C:cytoskeleton; P:cell cycle arrest; F:calcium ion binding; C:integral to membrane; F:signal transducer activity; P:signal transduction		IPR002017 (PFAM); G3DSA:1.20.58.60 (GENE3D); SSF46966 (SUPERFAMILY); SSF46966 (SUPERFAMILY)
T0534_R_0.0566_L_748	PREDICTED: hypothetical protein LOC100633942	748	2	6.02904e-11	0.545	0	-		Coil (COILS)
T0535_R_0.0738_L_747	PREDICTED: uncharacterized protein LOC100208799	747	5	3.73469e-20	0.514	0	-		IPR003582 (SMART); IPR003582 (PFAM); IPR003582 (PROSITE_PROFILES); IPR003582 (PROSITE_PROFILES)
T0536_R_0.0305_L_747	---NA---	747	0			0	-		NON_CYTOPLASMIC_DOMAIN (PHOBIUS); TRANSMEMBRANE (PHOBIUS); CYTOPLASMIC_DOMAIN (PHOBIUS)
T0537_R_0.0077_L_747	low-density lipoprotein receptor-related protein 4 isoform x1	747	20	1.04873e-41	0.5985	36	C:cell surface; C:postsynaptic density; C:flotillin complex; C:dendrite; C:neuromuscular junction; C:neuronal cell body; C:synaptic membrane; F:serine-type endopeptidase activity; F:receptor tyrosine kinase binding; F:apolipoprotein binding; F:protein homodimerization activity; F:scaffold protein binding; P:kidney development; P:regulation of protein phosphorylation; P:hair follicle development; …	EC:3.4.21	IPR002172 (PRINTS); IPR002172 (SMART); IPR002172 (PFAM); IPR002172 (G3DSA:4.10.400.GENE3D); IPR002172 (G3DSA:4.10.400.GENE3D); IPR002172 (G3DSA:4.10.400.GENE3D); G3DSA:4.10.1220.10 (GENE3D); PTHR10529 (PANTHER); IPR023415 (PROSITE_PATTERNS); IPR023415 (PROSITE_PATTERNS); IPR023415 (PROSITE_PATTERNS); IPR023415 (PROSITE_PATTERNS); IPR023415 (PROSITE_PATTERNS); IPR023415 (PROSITE_PATTERNS); IPR0021…
T0538_R_0.1231_L_747	elongation factor 1-beta	747	20	1.44175e-85	0.748	4	C:eukaryotic translation elongation factor 1 complex; F:translation elongation factor activity; F:protein binding; P:translational elongation	-	IPR014038 (SMART); IPR014038 (PFAM); IPR014717 (G3DSA:3.30.70.GENE3D); IPR018940 (PFAM); IPR010987 (G3DSA:1.20.1050.GENE3D); PTHR11595 (PANTHER); IPR001326 (PROSITE_PATTERNS); IPR010987 (SUPERFAMILY); IPR014038 (SUPERFAMILY)
T0539_R_0.0845_L_746	keratin-associated protein 10-4-like	746	20	1.7677e-48	0.7145	0	-		no IPS match
T0540_R_0.0148_L_746	e3 ubiquitin-protein ligase trim71	746	20	1.74006e-30	0.485	3	P:cellular process; P:single-organism process; P:regulation of biological process	-	IPR001258 (PFAM); IPR011042 (G3DSA:2.120.10.GENE3D); PTHR24103 (PANTHER); PTHR24103:SF208 (PANTHER); IPR013017 (PROSITE_PROFILES); IPR013017 (PROSITE_PROFILES); IPR013017 (PROSITE_PROFILES); IPR013017 (PROSITE_PROFILES); IPR013017 (PROSITE_PROFILES); SSF63829 (SUPERFAMILY)
T0541_R_0.0074_L_746	neuroendocrine convertase 1	746	20	6.45982e-90	0.632	13	C:Golgi lumen; F:serine-type endopeptidase activity; P:kidney development; P:renin secretion into blood stream; P:signal peptide processing; P:cell-cell signaling; P:anterior/posterior pattern specification; P:viral life cycle; P:nerve growth factor processing; P:peptide biosynthetic process; P:neurotrophin TRK receptor signaling pathway; P:embryonic digestive tract development; P:embryonic skele…	EC:3.4.21	IPR008979 (G3DSA:2.60.120.GENE3D); IPR000209 (G3DSA:3.40.50.GENE3D); IPR000209 (PFAM); IPR002884 (PFAM); PTHR10795:SF340 (PANTHER); IPR015500 (PANTHER); IPR023828 (PROSITE_PATTERNS); IPR000209 (SUPERFAMILY); IPR008979 (SUPERFAMILY)
T0542_R_0.0597_L_745	myosin heavy chain	745	20	1.10841e-38	0.6435	2	C:intracellular non-membrane-bounded organelle; F:protein binding	-	Coil (COILS); Coil (COILS); IPR002928 (PFAM); IPR015383 (PFAM); G3DSA:1.20.5.1050 (GENE3D); PTHR13140:SF334 (PANTHER); PTHR13140 (PANTHER); SSF90257 (SUPERFAMILY)
T0543_R_0.0097_L_745	protein kiaa0664 homolog	745	20	6.608e-36	0.6745	2	C:cytoplasm; P:mitochondrion organization	-	IPR011990 (G3DSA:1.25.40.GENE3D); PF13424 (PFAM); PTHR12601:SF10 (PANTHER); PTHR12601 (PANTHER); SSF48452 (SUPERFAMILY)
T0544_R_0.4301_L_745	rrna promoter binding protein	745	20	3.30199e-105	0.9815	6	F:double-stranded DNA binding; F:sequence-specific DNA binding transcription factor activity; F:transcription factor binding; P:regulation of transcription, DNA-dependent; P:cell proliferation; P:rRNA transcription	-	no IPS match
T0545_R_0.0089_L_744	neural- partial	744	20	3.76497e-70	0.5235	1	C:membrane	-	IPR002126 (PRINTS); IPR002126 (SMART); IPR002126 (G3DSA:2.60.40.GENE3D); IPR002126 (PFAM); PTHR24027 (PANTHER); IPR020894 (PROSITE_PATTERNS); IPR002126 (PROSITE_PROFILES); IPR002126 (PROSITE_PROFILES); IPR002126 (PROSITE_PROFILES); IPR015919 (SUPERFAMILY); IPR015919 (SUPERFAMILY); IPR015919 (SUPERFAMILY)
T0546_R_0.0126_L_743	ovarian abundant message	743	5	9.89117e-19	0.5	15	C:cellular bud neck polarisome; P:cellular bud site selection; C:site of polarized growth; P:establishment or maintenance of cytoskeleton polarity; P:hyphal growth; P:filamentous growth; P:protein localization; P:filamentous growth of a population of unicellular organisms; C:incipient cellular bud site; C:hyphal tip; P:pathogenesis; C:hyphal tip polarisome; C:cellular bud neck; C:cellular bud tip…		no IPS match
T0547_R_0.0328_L_741	calmodulin 3b (phosphorylase delta)	741	20	2.38713e-99	0.9825	59	C:spindle pole; C:nucleoplasm; C:centrosome; C:cytosol; C:spindle microtubule; C:plasma membrane; C:sarcomere; C:growth cone; C:calcium channel complex; C:extracellular vesicular exosome; F:calcium ion binding; F:adenylate cyclase binding; F:kinase activity; F:protein domain specific binding; F:nitric-oxide synthase regulator activity; F:titin binding; F:type 3 metabotropic glutamate receptor bin…	-	IPR002048 (SMART); IPR011992 (G3DSA:1.10.238.GENE3D); IPR011992 (G3DSA:1.10.238.GENE3D); IPR011992 (PFAM); PTHR23050:SF155 (PANTHER); PTHR23050 (PANTHER); IPR018247 (PROSITE_PATTERNS); IPR018247 (PROSITE_PATTERNS); IPR018247 (PROSITE_PATTERNS); IPR018247 (PROSITE_PATTERNS); IPR002048 (PROSITE_PROFILES); IPR002048 (PROSITE_PROFILES); IPR002048 (PROSITE_PROFILES); IPR002048 (PROSITE_PROFILES); SSF4…
T0548_R_0.0204_L_741	---NA---	741	0			0	-		no IPS match
T0549_R_0.0293_L_741	bcl2 adenovirus e1b 19 kda protein-interacting protein 3-like	741	20	1.79689e-14	0.5265	3	C:mitochondrial envelope; P:positive regulation of apoptotic process; C:integral to membrane		IPR010548 (PFAM); PTHR15186:SF2 (PANTHER); PTHR15186 (PANTHER); TRANSMEMBRANE (PHOBIUS); NON_CYTOPLASMIC_DOMAIN (PHOBIUS); CYTOPLASMIC_DOMAIN (PHOBIUS); TMhelix (TMHMM)
T0550_R_0.0126_L_741	chromosome 20 open reading frame 24	741	20	1.26682e-31	0.7595	1	C:mitochondrion		IPR029008 (PFAM); IPR010742 (PANTHER); NON_CYTOPLASMIC_DOMAIN (PHOBIUS); TRANSMEMBRANE (PHOBIUS); CYTOPLASMIC_DOMAIN (PHOBIUS); TRANSMEMBRANE (PHOBIUS); NON_CYTOPLASMIC_DOMAIN (PHOBIUS); TMhelix (TMHMM); TMhelix (TMHMM)
T0551_R_0.1522_L_740	preli domain-containing protein mitochondrial	740	20	5.02788e-72	0.7035	8	C:intracellular membrane-bounded organelle; P:regulation of apoptotic process; P:single-organism process; P:positive regulation of biological process; P:negative regulation of cellular process; P:regulation of macromolecule metabolic process; P:regulation of biological quality; P:regulation of primary metabolic process	-	IPR006797 (PFAM); PTHR11158 (PANTHER); PTHR11158:SF16 (PANTHER); IPR006797 (PROSITE_PROFILES)
T0552_R_0.0296_L_740	PREDICTED: uncharacterized protein LOC100201149	740	1	1.27052e-24	0.64	0	-		Coil (COILS); Coil (COILS); Coil (COILS); Coil (COILS); Coil (COILS)
T0553_R_0.0153_L_738	---NA---	738	0			0	-		no IPS match
T0554_R_0.0254_L_738	---NA---	738	0			0	-		CYTOPLASMIC_DOMAIN (PHOBIUS); NON_CYTOPLASMIC_DOMAIN (PHOBIUS); TRANSMEMBRANE (PHOBIUS); TMhelix (TMHMM)
T0555_R_0.0101_L_738	serine threonine-protein kinase mrck partial	738	20	1.08414e-83	0.7345	7	F:nucleotide binding; F:protein kinase activity; F:metal ion binding; P:phosphorylation; P:actin cytoskeleton organization; P:regulation of biological process; P:localization	-	IPR001180 (PFAM); PTHR22988 (PANTHER); PTHR22988:SF2 (PANTHER); IPR001180 (PROSITE_PROFILES)
T0556_R_0.0459_L_737	ras-related c3 botulinum toxin substrate 1	737	20	2.05278e-115	0.9285	69	C:Golgi membrane; C:phagocytic cup; C:trans-Golgi network; C:cytosol; C:extrinsic to plasma membrane; C:lamellipodium; C:ruffle membrane; ; C:melanosome; C:extracellular vesicular exosome; F:nucleic acid binding; F:GTPase activity; F:GTP binding; F:endoribonuclease activity, producing 3'-phosphomonoesters; F:Rab GTPase binding; F:protein kinase binding; F:GTP-dependent protein binding; F:thioeste…	EC:3.1.27	IPR001806 (PRINTS); IPR003579 (SMART); IPR003578 (SMART); IPR002041 (SMART); IPR020849 (SMART); IPR001806 (PFAM); IPR005225 (TIGRFAM); IPR027417 (G3DSA:3.40.50.GENE3D); PTHR24072:SF104 (PANTHER); PTHR24072 (PANTHER); IPR003578 (PROSITE_PROFILES); IPR027417 (SUPERFAMILY)
T0557_R_0.009_L_737	sodium calcium exchanger 1-like	737	20	1.28942e-95	0.6915	6	C:membrane; F:nucleoside-triphosphatase activity; F:organic cyclic compound binding; F:heterocyclic compound binding; P:metal ion transport; P:transmembrane transport	EC:3.6.1.15	IPR004837 (PFAM); PTHR11878 (PANTHER); TRANSMEMBRANE (PHOBIUS); CYTOPLASMIC_DOMAIN (PHOBIUS); CYTOPLASMIC_DOMAIN (PHOBIUS); TRANSMEMBRANE (PHOBIUS); NON_CYTOPLASMIC_DOMAIN (PHOBIUS); TRANSMEMBRANE (PHOBIUS); NON_CYTOPLASMIC_DOMAIN (PHOBIUS); TRANSMEMBRANE (PHOBIUS); CYTOPLASMIC_DOMAIN (PHOBIUS); TMhelix (TMHMM); TMhelix (TMHMM); TMhelix (TMHMM); TMhelix (TMHMM)
T0558_R_0.0248_L_737	---NA---	737	0			0	-		no IPS match
T0559_R_0.0087_L_736	bifunctional aminoacyl-trna synthetase	736	20	3.49474e-26	0.5665	6	C:macromolecular complex; C:intracellular part; F:aminoacyl-tRNA ligase activity; F:organic cyclic compound binding; F:heterocyclic compound binding; P:tRNA aminoacylation for protein translation	EC:6.1.1	IPR000738 (SMART); IPR009068 (G3DSA:1.10.287.GENE3D); IPR000738 (PFAM); IPR000738 (PROSITE_PROFILES); IPR000738 (PROSITE_PROFILES); IPR009068 (SUPERFAMILY); IPR009068 (SUPERFAMILY)
T0560_R_0.0061_L_736	---NA---	736	0			0	-		no IPS match
T0561_R_0.0098_L_736	serine threonine-protein kinase wnk3	736	20	7.15157e-109	0.7785	19	C:cytoplasm; F:magnesium ion binding; F:protein serine/threonine kinase activity; F:ATP binding; F:chloride channel inhibitor activity; F:potassium channel inhibitor activity; F:protein kinase binding; F:phosphatase binding; F:protein serine/threonine kinase inhibitor activity; P:positive regulation of systemic arterial blood pressure; P:ion transport; P:negative regulation of phosphatase activit…	EC:2.7.11	IPR002290 (SMART); IPR000719 (PFAM); G3DSA:3.10.20.90 (GENE3D); G3DSA:1.10.510.10 (GENE3D); IPR024678 (PFAM); PTHR13902 (PANTHER); IPR008271 (PROSITE_PATTERNS); IPR000719 (PROSITE_PROFILES); IPR011009 (SUPERFAMILY)
T0562_R_0.0093_L_736	rna-binding family protein isoform 2	736	20	9.49795e-20	0.629	2	F:nucleotide binding; F:nucleic acid binding	-	no IPS match
T0563_R_0.0269_L_735	---NA---	735	0			0	-		no IPS match
T0564_R_0.0136_L_735	---NA---	735	0			0	-		no IPS match
T0565_R_0.011_L_734	---NA---	734	0			0	-		no IPS match
T0566_R_0.0099_L_734	transmembrane protein 214	734	20	1.98898e-30	0.457	1	C:integral to membrane		IPR019308 (PFAM); IPR019308 (PANTHER)
T0567_R_0.0133_L_734	eukaryotic translation initiation factor 4e-binding protein 2	734	20	2.11852e-34	0.664	5	F:eukaryotic initiation factor 4E binding; P:negative regulation of translational initiation; P:translational initiation; F:translation initiation factor activity; P:translation		TRANSMEMBRANE (PHOBIUS); NON_CYTOPLASMIC_DOMAIN (PHOBIUS); CYTOPLASMIC_DOMAIN (PHOBIUS); TMhelix (TMHMM)
T0568_R_0.0102_L_733	von willebrand factor a domain-containing protein 2	733	20	5.13638e-15	0.4585	17	C:collagen; F:peptidase inhibitor activity; C:extracellular region; P:negative regulation of peptidase activity; P:cell communication; C:membrane; F:hydrolase activity; P:multicellular organismal development; F:peptidase activity; P:proteolysis; P:cell-cell signaling; C:plasma membrane; P:homophilic cell adhesion; F:calcium ion binding; P:cell adhesion; F:scavenger receptor activity; P:receptor-m…		IPR002035 (SMART); IPR002035 (G3DSA:3.40.50.GENE3D); IPR002035 (PFAM); PTHR22992 (PANTHER); IPR002035 (PROSITE_PROFILES); IPR001791 (PROSITE_PROFILES); IPR002035 (SUPERFAMILY)
T0569_R_0.0076_L_733	low quality protein: hemicentin-1-like	733	20	6.31876e-15	0.4295	5	P:fin morphogenesis; P:fin development; F:calcium ion binding; P:basement membrane organization; C:extracellular region		IPR003598 (SMART); IPR003599 (SMART); PF13895 (PFAM); IPR013783 (G3DSA:2.60.40.GENE3D); IPR013098 (PFAM); IPR013783 (G3DSA:2.60.40.GENE3D); PTHR10489 (PANTHER); IPR007110 (PROSITE_PROFILES); IPR007110 (PROSITE_PROFILES); SSF48726 (SUPERFAMILY); SSF48726 (SUPERFAMILY)
T0570_R_0.0064_L_732	voltage-gated sodium channel	732	4	1.20243e-12	0.81	4	C:voltage-gated sodium channel complex; F:voltage-gated sodium channel activity; P:regulation of ion transmembrane transport; P:sodium ion transmembrane transport	-	no IPS match
T0571_R_0.0186_L_732	atp synthase subunit mitochondrial isoform x2	732	20	4.41665e-106	0.929	14	C:mitochondrial proton-transporting ATP synthase complex; C:plasma membrane; C:COP9 signalosome; C:proton-transporting ATP synthase complex, catalytic core F(1); F:ATP binding; F:MHC class I protein binding; F:proton-transporting ATP synthase activity, rotational mechanism; F:proton-transporting ATPase activity, rotational mechanism; P:negative regulation of endothelial cell proliferation; P:ATP …	-	IPR027417 (G3DSA:3.40.50.GENE3D); G3DSA:1.20.150.20 (GENE3D); IPR000194 (PFAM); IPR000793 (PFAM); PTHR15184 (PANTHER); PTHR15184:SF39 (PANTHER); IPR020003 (PROSITE_PATTERNS); IPR000793 (SUPERFAMILY); IPR027417 (SUPERFAMILY)
T0572_R_0.0305_L_732	---NA---	732	0			0	-		no IPS match
T0573_R_0.0137_L_731	eukaryotic translation initiation factor 3 subunit m	731	20	8.03731e-103	0.6665	7	C:eukaryotic translation initiation factor 3 complex; C:eukaryotic 43S preinitiation complex; C:eukaryotic 48S preinitiation complex; F:translation initiation factor activity; F:protein binding; P:formation of translation preinitiation complex; P:regulation of translational initiation	-	PTHR15350:SF2 (PANTHER); PTHR15350 (PANTHER)
T0574_R_0.0125_L_731	---NA---	731	0			0	-		no IPS match
T0575_R_0.0143_L_731	alpha-2-macroglobulin- partial	731	20	2.15834e-57	0.5815	4	P:negative regulation of endopeptidase activity; F:endopeptidase inhibitor activity; C:extracellular space; C:extracellular region		IPR001599 (PFAM); PTHR11412 (PANTHER); PTHR11412:SF80 (PANTHER); IPR014756 (SUPERFAMILY)
T0576_R_0.0119_L_731	nidogen-1-like	731	20	1.85927e-07	0.6415	14	P:cell-matrix adhesion; F:calcium ion binding; P:extracellular matrix organization; C:cell periphery; P:glomerular basement membrane development; C:basal lamina; C:basement membrane; F:extracellular matrix binding; F:laminin-1 binding; C:proteinaceous extracellular matrix; C:extracellular matrix; C:extracellular region; F:collagen binding; P:positive regulation of cell-substrate adhesion		IPR000742 (SMART); IPR001881 (SMART); IPR023413 (G3DSA:2.40.155.GENE3D); IPR024731 (PFAM); IPR018097 (PROSITE_PATTERNS); IPR000152 (PROSITE_PATTERNS); NON_CYTOPLASMIC_DOMAIN (PHOBIUS); CYTOPLASMIC_DOMAIN (PHOBIUS); TRANSMEMBRANE (PHOBIUS); IPR000742 (PROSITE_PROFILES); SSF57196 (SUPERFAMILY); TMhelix (TMHMM)
T0577_R_0.0079_L_731	kinesin-like protein kif2a isoform x1	731	20	3.66377e-19	0.5215	9	C:microtubule organizing center; C:spindle; C:microtubule; F:protein binding; P:microtubule-based process; P:cell cycle phase; P:single-multicellular organism process; ;	-	no IPS match
T0578_R_0.0236_L_731	protein	731	13	4.83216e-27	0.6015	3	C:membrane; P:transport; F:transporter activity		no IPS match
T0579_R_0.0559_L_731	---NA---	731	0			0	-		no IPS match
T0580_R_0.0076_L_730	---NA---	730	0			0	-		no IPS match
T0581_R_0.0035_L_727	---NA---	727	0			0	-		no IPS match
T0582_R_0.0076_L_727	hippocalcin-like protein 1	727	20	3.22425e-31	0.7655	2	C:extracellular vesicular exosome; F:calcium ion binding	-	PR00450 (PRINTS); IPR002048 (SMART); IPR011992 (PFAM); IPR011992 (G3DSA:1.10.238.GENE3D); IPR028846 (PANTHER); IPR018247 (PROSITE_PATTERNS); IPR018247 (PROSITE_PATTERNS); IPR002048 (PROSITE_PROFILES); IPR002048 (PROSITE_PROFILES); SSF47473 (SUPERFAMILY)
T0583_R_0.0144_L_727	---NA---	727	0			0	-		no IPS match
T0584_R_0.0144_L_726	---NA---	726	0			0	-		IPR002000 (PFAM); PTHR11506:SF6 (PANTHER); IPR002000 (PANTHER); NON_CYTOPLASMIC_DOMAIN (PHOBIUS); CYTOPLASMIC_DOMAIN (PHOBIUS); TRANSMEMBRANE (PHOBIUS); PS51257 (PROSITE_PROFILES); TMhelix (TMHMM)
T0585_R_0.0147_L_726	delta -fatty-acid desaturase-like	726	20	3.20978e-38	0.5255	8	P:lipid metabolic process; P:oxidation-reduction process; F:oxidoreductase activity, acting on paired donors, with oxidation of a pair of donors resulting in the reduction of molecular oxygen to two molecules of water; F:heme binding; F:iron ion binding; P:fatty acid biosynthetic process; F:sphingolipid delta-8 desaturase activity; F:metal ion binding		IPR001199 (PRINTS); IPR001199 (PFAM); IPR001199 (G3DSA:3.10.120.GENE3D); PTHR19353 (PANTHER); PTHR19353:SF20 (PANTHER); CYTOPLASMIC_DOMAIN (PHOBIUS); TRANSMEMBRANE (PHOBIUS); NON_CYTOPLASMIC_DOMAIN (PHOBIUS); IPR001199 (PROSITE_PROFILES); IPR001199 (SUPERFAMILY); TMhelix (TMHMM)
T0586_R_0.0097_L_725	cyclin-dependent kinase 17-like isoform x6	725	20	2.52552e-17	0.5715	6	F:ATP binding; F:protein kinase activity; F:nucleotide binding; P:protein phosphorylation; F:transferase activity, transferring phosphorus-containing groups; F:protein serine/threonine kinase activity		G3DSA:3.30.200.20 (GENE3D); PTHR24056:SF52 (PANTHER); PTHR24056 (PANTHER)
T0587_R_0.0221_L_724	acid ceramidase	724	20	9.57087e-114	0.7795	5	C:lysosome; F:NAD+ ADP-ribosyltransferase activity; F:ceramidase activity; P:lipid metabolic process; P:collateral sprouting	EC:3.5.1.23; EC:2.4.2.30	IPR029132 (PFAM)
T0588_R_0.0126_L_724	ras-related protein rab-8a	724	20	3.54062e-63	0.836	32	C:Golgi membrane; C:centrosome; C:plasma membrane; C:postsynaptic density; C:trans-Golgi network transport vesicle; C:dendrite; C:phagocytic vesicle membrane; C:nonmotile primary cilium; C:cilium basal body; C:neuronal cell body; C:recycling endosome membrane; C:extracellular vesicular exosome; F:GTPase activity; F:GTP binding; F:Rab GTPase binding; F:GDP binding; F:protein kinase binding; P:G2/M…	-	IPR001806 (PRINTS); IPR003578 (SMART); IPR020849 (SMART); IPR003579 (SMART); IPR027417 (G3DSA:3.40.50.GENE3D); IPR001806 (PFAM); PTHR24073 (PANTHER); PTHR24073:SF24 (PANTHER); PS51419 (PROSITE_PROFILES); IPR027417 (SUPERFAMILY)
T0589_R_0.0126_L_724	sortilin	724	20	4.07285e-07	0.472	59	P:lipid metabolic process; C:integral to membrane; C:membrane; F:catalytic activity; C:Golgi apparatus; P:transport; P:cellular response to xenobiotic stimulus; F:threonine-type endopeptidase activity; C:proteasome complex; C:perinuclear region of cytoplasm; C:plasma membrane; F:neurotensin receptor activity, non-G-protein coupled; F:enzyme binding; C:cytoplasmic membrane-bounded vesicle; P:endoc…		TRANSMEMBRANE (PHOBIUS); NON_CYTOPLASMIC_DOMAIN (PHOBIUS); CYTOPLASMIC_DOMAIN (PHOBIUS)
T0590_R_0.0103_L_724	delta-1-pyrroline-5-carboxylate mitochondrial	724	20	5.4212e-39	0.808	8	C:mitochondrion; C:intermediate filament; F:1-pyrroline-5-carboxylate dehydrogenase activity; F:structural molecule activity; F:oxidoreductase activity, acting on the aldehyde or oxo group of donors, NAD or NADP as acceptor; F:identical protein binding; P:proline biosynthetic process; P:oxidation-reduction process	EC:1.5.1.12	no IPS match
T0591_R_0.015_L_723	---NA---	723	0			0	-		no IPS match
T0592_R_0.0165_L_722	thymosin beta homologue	722	20	7.31777e-152	0.6835	3	C:cytoplasm; F:actin binding; P:cytoskeleton organization	-	IPR001152 (SMART); IPR001152 (PFAM); IPR001152 (G3DSA:1.20.5.GENE3D); PTHR20940 (PANTHER); PTHR20940:SF1 (PANTHER)
T0593_R_0.0207_L_721	---NA---	721	0			0	-		TRANSMEMBRANE (PHOBIUS); TRANSMEMBRANE (PHOBIUS); CYTOPLASMIC_DOMAIN (PHOBIUS); SIGNAL_PEPTIDE (PHOBIUS); SIGNAL_PEPTIDE_C_REGION (PHOBIUS); CYTOPLASMIC_DOMAIN (PHOBIUS); SIGNAL_PEPTIDE_H_REGION (PHOBIUS); NON_CYTOPLASMIC_DOMAIN (PHOBIUS); NON_CYTOPLASMIC_DOMAIN (PHOBIUS); TRANSMEMBRANE (PHOBIUS); SIGNAL_PEPTIDE_N_REGION (PHOBIUS); TMhelix (TMHMM); TMhelix (TMHMM)
T0594_R_0.0056_L_720	---NA---	720	0			0	-		no IPS match
T0595_R_0.0291_L_717	microtubule binding	717	20	9.32424e-43	0.605	1	F:microtubule binding		Coil (COILS); IPR004953 (PFAM); IPR001715 (G3DSA:1.10.418.GENE3D); IPR027328 (PANTHER); IPR004953 (PROSITE_PROFILES); IPR004953 (SUPERFAMILY); IPR001715 (SUPERFAMILY)
T0596_R_0.0157_L_717	---NA---	717	0			0	-		no IPS match
T0597_R_0.0077_L_716	---NA---	716	0			0	-		no IPS match
T0598_R_0.0098_L_716	---NA---	716	0			0	-		no IPS match
T0599_R_0.0541_L_716	AF175577_1J3-crystallin	716	1	6.79865e-11	0.43	0	-		IPR011001 (G3DSA:1.10.225.GENE3D); IPR008139 (PROSITE_PROFILES); IPR011001 (SUPERFAMILY); IPR011001 (SUPERFAMILY)
T0600_R_0.0173_L_715	fibrillin-3	715	20	1.14282e-52	0.572	4	F:extracellular matrix structural constituent; F:calcium ion binding; C:proteinaceous extracellular matrix; C:extracellular region		IPR001881 (SMART); IPR000742 (SMART); IPR017878 (G3DSA:3.90.290.GENE3D); G3DSA:2.10.25.10 (GENE3D); G3DSA:2.10.25.10 (GENE3D); IPR001881 (PFAM); IPR017878 (PFAM); PTHR24039:SF20 (PANTHER); IPR011398 (PANTHER); IPR018097 (PROSITE_PATTERNS); IPR000152 (PROSITE_PATTERNS); IPR000152 (PROSITE_PATTERNS); IPR013032 (PROSITE_PATTERNS); IPR000152 (PROSITE_PATTERNS); IPR018097 (PROSITE_PATTERNS); IPR013032…
T0601_R_0.1385_L_715	40s ribosomal protein s5	715	20	3.26521e-130	0.9345	12	C:membrane; C:cytosolic small ribosomal subunit; C:extracellular vesicular exosome; F:mRNA binding; F:structural constituent of ribosome; P:nuclear-transcribed mRNA catabolic process, nonsense-mediated decay; P:translational initiation; P:translational elongation; P:translational termination; P:regulation of translational fidelity; P:SRP-dependent cotranslational protein targeting to membrane; P:…	-	IPR005716 (TIGRFAM); IPR023798 (G3DSA:1.10.455.GENE3D); IPR023798 (PFAM); IPR000235 (PANTHER); IPR020606 (PROSITE_PATTERNS); IPR023798 (SUPERFAMILY)
T0602_R_0.0274_L_715	---NA---	715	0			0	-		no IPS match
T0603_R_0.0194_L_713	protein	713	16	9.66767e-19	0.4563	0	-		no IPS match
T0604_R_0.0078_L_713	gtpase hras	713	20	1.5215e-96	0.904	53	C:Golgi membrane; C:nucleus; C:cytosol; C:plasma membrane; C:perinuclear region of cytoplasm; F:GTP binding; F:protein C-terminus binding; F:hydrolase activity; P:MAPK cascade; P:activation of MAPKK activity; P:GTP catabolic process; P:endocytosis; P:cell cycle arrest; P:mitotic cell cycle checkpoint; P:epidermal growth factor receptor signaling pathway; P:Ras protein signal transduction; P:synap…	-	IPR001806 (PRINTS); IPR003579 (SMART); IPR003578 (SMART); IPR020849 (SMART); IPR027417 (G3DSA:3.40.50.GENE3D); IPR005225 (TIGRFAM); IPR001806 (PFAM); PTHR24070:SF184 (PANTHER); IPR020849 (PANTHER); IPR020849 (PROSITE_PROFILES); IPR027417 (SUPERFAMILY)
T0605_R_0.0218_L_712	cadherin- partial	712	20	1.33737e-07	0.4815	6	F:calcium ion binding; P:homophilic cell adhesion; C:integral to membrane; P:cell adhesion; C:membrane; C:plasma membrane		IPR002102 (PFAM); IPR002126 (G3DSA:2.60.40.GENE3D); IPR016134 (G3DSA:1.10.1330.GENE3D); IPR002126 (PFAM); IPR002102 (G3DSA:2.60.40.GENE3D); IPR002126 (PROSITE_PROFILES); IPR015919 (SUPERFAMILY); IPR008965 (SUPERFAMILY)
T0606_R_0.0102_L_711	threonine--trna cytoplasmic	711	20	5.22704e-148	0.93	7	C:cytosol; C:actin cytoskeleton; C:extracellular vesicular exosome; F:threonine-tRNA ligase activity; F:ATP binding; F:protein homodimerization activity; P:threonyl-tRNA aminoacylation	EC:6.1.1.3	IPR002320 (PRINTS); G3DSA:3.30.930.10 (GENE3D); IPR002314 (PFAM); PTHR11451 (PANTHER); PTHR11451:SF22 (PANTHER); IPR006195 (PROSITE_PROFILES); SSF55681 (SUPERFAMILY)
T0607_R_0.0099_L_710	myosin-10 isoform x1	710	20	1.42727e-76	0.7575	45	C:stress fiber; C:nucleus; C:spindle; C:myosin II complex; C:axon; C:growth cone; C:midbody; C:cell leading edge; C:neuromuscular junction; C:cleavage furrow; C:neuronal cell body; C:dendritic spine; C:cell cortex part; C:plasma membrane part; ; F:microfilament motor activity; F:ATP binding; F:actin-dependent ATPase activity; F:ADP binding; F:actin filament binding; P:microtubule cytoskeleton org…	-	Coil (COILS); Coil (COILS); IPR002928 (PFAM); PTHR13140 (PANTHER); PTHR13140:SF317 (PANTHER); SSF90257 (SUPERFAMILY); SSF90257 (SUPERFAMILY)
T0608_R_0.0189_L_710	---NA---	710	0			0	-		no IPS match
T0609_R_0.0093_L_709	glycogen liver partial	709	20	1.81836e-103	0.8315	16	C:cytoplasm; C:plasma membrane; F:purine nucleobase binding; F:ATP binding; F:drug binding; F:glycogen phosphorylase activity; F:AMP binding; F:vitamin binding; F:pyridoxal phosphate binding; F:carbohydrate binding; F:bile acid binding; F:protein homodimerization activity; P:glycogen catabolic process; P:5-phosphoribose 1-diphosphate biosynthetic process; P:glucose homeostasis; P:necroptosis	-	G3DSA:3.40.50.2000 (GENE3D); IPR000811 (PFAM); PTHR11468:SF5 (PANTHER); IPR000811 (PANTHER); IPR000811 (PROSITE_PATTERNS); SSF53756 (SUPERFAMILY)
T0610_R_0.0087_L_709	gamma-glutamyltranspeptidase 1	709	20	4.68509e-43	0.6325	6	C:membrane; F:peptidase activity; F:transferase activity, transferring acyl groups; P:glutathione metabolic process; P:protein metabolic process; P:alpha-amino acid metabolic process	-	IPR000101 (PRINTS); IPR000101 (PFAM); PTHR11686:SF15 (PANTHER); IPR000101 (PANTHER); CYTOPLASMIC_DOMAIN (PHOBIUS); NON_CYTOPLASMIC_DOMAIN (PHOBIUS); TRANSMEMBRANE (PHOBIUS); SignalP-TM (SIGNALP_GRAM_POSITIVE); IPR029055 (SUPERFAMILY); TMhelix (TMHMM)
T0611_R_0.0114_L_709	trafficking kinesin-binding protein 1-like	709	20	2.59678e-55	0.6275	5	C:mitochondrion; F:GABA receptor binding; C:cytoplasm; P:endosome to lysosome transport; C:early endosome		Coil (COILS); Coil (COILS); Coil (COILS); IPR006933 (PFAM); PTHR15751:SF12 (PANTHER); PTHR15751 (PANTHER)
T0612_R_0.0108_L_708	---NA---	708	0			0	-		TRANSMEMBRANE (PHOBIUS); SIGNAL_PEPTIDE_C_REGION (PHOBIUS); SIGNAL_PEPTIDE_H_REGION (PHOBIUS); SIGNAL_PEPTIDE (PHOBIUS); NON_CYTOPLASMIC_DOMAIN (PHOBIUS); SIGNAL_PEPTIDE_N_REGION (PHOBIUS); CYTOPLASMIC_DOMAIN (PHOBIUS); SignalP-TM (SIGNALP_GRAM_NEGATIVE); SignalP-TM (SIGNALP_GRAM_POSITIVE); TMhelix (TMHMM); TMhelix (TMHMM)
T0613_R_0.0108_L_708	---NA---	708	0			0	-		no IPS match
T0614_R_0.0099_L_708	f-box wd repeat-containing protein 11	708	20	3.69439e-93	0.84	18	C:nucleus; C:centrosome; C:cytosol; C:SCF ubiquitin ligase complex; F:ubiquitin-protein ligase activity; F:protein dimerization activity; P:G2/M transition of mitotic cell cycle; P:protein polyubiquitination; P:protein dephosphorylation; P:Wnt receptor signaling pathway; P:SCF-dependent proteasomal ubiquitin-dependent protein catabolic process; P:protein destabilization; P:negative regulation of …	-	IPR021977 (SMART); G3DSA:1.20.1280.50 (GENE3D); IPR001810 (PFAM); IPR021977 (PFAM); PTHR22844 (PANTHER); PTHR22844:SF143 (PANTHER); IPR001810 (PROSITE_PROFILES); IPR001810 (SUPERFAMILY)
T0615_R_0.0117_L_707	probable inactive purple acid phosphatase 2	707	20	4.598e-38	0.501	4	C:endomembrane system; C:intracellular membrane-bounded organelle; C:cytoplasmic part; F:hydrolase activity	-	IPR015914 (G3DSA:2.60.40.GENE3D); PTHR22953:SF18 (PANTHER); PTHR22953 (PANTHER); NON_CYTOPLASMIC_DOMAIN (PHOBIUS); SIGNAL_PEPTIDE (PHOBIUS); SIGNAL_PEPTIDE_N_REGION (PHOBIUS); SIGNAL_PEPTIDE_H_REGION (PHOBIUS); SIGNAL_PEPTIDE_C_REGION (PHOBIUS); SignalP-noTM (SIGNALP_EUK); SignalP-TM (SIGNALP_GRAM_POSITIVE); SignalP-noTM (SIGNALP_GRAM_NEGATIVE); IPR008963 (SUPERFAMILY)
T0616_R_0.0217_L_706	matrix metalloproteinase- partial	706	20	1.65398e-40	0.5185	11	F:metalloendopeptidase activity; F:hydrolase activity; F:zinc ion binding; F:metallopeptidase activity; C:extracellular matrix; F:peptidase activity; P:proteolysis; F:metal ion binding; F:calcium ion binding; P:inflammatory response; C:integral to membrane		IPR018487 (SMART); IPR000585 (G3DSA:2.110.10.GENE3D); IPR018487 (PFAM); PTHR10201 (PANTHER); PTHR10201:SF131 (PANTHER); IPR018486 (PROSITE_PATTERNS); IPR018487 (PROSITE_PROFILES); IPR018487 (PROSITE_PROFILES); IPR018487 (PROSITE_PROFILES); IPR000585 (SUPERFAMILY)
T0617_R_0.0163_L_706	colorectal mutant cancer	706	1	3.07595e-15	0.54	0	-		Coil (COILS)
T0618_R_0.0302_L_706	cystatin precursor	706	20	1.00933e-08	0.51	5	F:peptidase inhibitor activity; P:negative regulation of endopeptidase activity; F:cysteine-type endopeptidase inhibitor activity; P:negative regulation of peptidase activity; C:extracellular region		no IPS match
T0619_R_0.0202_L_705	neural cell adhesion molecule 2	705	20	4.01771e-12	0.539	4	C:membrane; C:axon; P:axonal fasciculation; P:sensory perception of smell	-	IPR003598 (SMART); IPR003599 (SMART); IPR013783 (G3DSA:2.60.40.GENE3D); IPR000884 (PFAM); G3DSA:2.20.100.10 (GENE3D); IPR013098 (PFAM); PTHR13723 (PANTHER); IPR007110 (PROSITE_PROFILES); IPR000884 (PROSITE_PROFILES); IPR000884 (SUPERFAMILY); SSF48726 (SUPERFAMILY)
T0620_R_0.0097_L_705	---NA---	705	0			0	-		no IPS match
T0621_R_0.0097_L_704	---NA---	704	0			0	-		CYTOPLASMIC_DOMAIN (PHOBIUS); NON_CYTOPLASMIC_DOMAIN (PHOBIUS); TRANSMEMBRANE (PHOBIUS); TMhelix (TMHMM)
T0622_R_0.0045_L_704	protein	704	20	1.29318e-20	0.5715	2	P:cell-matrix adhesion; F:calcium ion binding		IPR002350 (SMART); IPR000716 (SMART); G3DSA:3.30.60.30 (GENE3D); IPR000716 (G3DSA:4.10.800.GENE3D); IPR002350 (PFAM); IPR000716 (PFAM); PTHR12352 (PANTHER); IPR000716 (PROSITE_PATTERNS); IPR002350 (PROSITE_PROFILES); IPR000716 (PROSITE_PROFILES); IPR000716 (PROSITE_PROFILES); IPR000716 (SUPERFAMILY); IPR000716 (SUPERFAMILY); SSF100895 (SUPERFAMILY); SSF57603 (SUPERFAMILY)
T0623_R_0.0221_L_704	atp synthase subunit mitochondrial isoform x1	704	20	2.07782e-106	0.853	14	C:mitochondrial proton-transporting ATP synthase complex; C:plasma membrane; C:COP9 signalosome; C:proton-transporting ATP synthase complex, catalytic core F(1); F:ATP binding; F:MHC class I protein binding; F:proton-transporting ATP synthase activity, rotational mechanism; F:proton-transporting ATPase activity, rotational mechanism; P:negative regulation of endothelial cell proliferation; P:ATP …	-	IPR004100 (PFAM); IPR027417 (G3DSA:3.40.50.GENE3D); IPR023366 (G3DSA:2.40.30.GENE3D); IPR000194 (PFAM); PTHR15184:SF39 (PANTHER); PTHR15184 (PANTHER); IPR027417 (SUPERFAMILY); IPR004100 (SUPERFAMILY)
T0624_R_0.0154_L_703	villin-like protein	703	20	1.01382e-86	0.6655	2	F:actin binding; P:cytoskeleton organization		IPR007122 (PRINTS); IPR007122 (SMART); IPR029006 (G3DSA:3.40.20.GENE3D); IPR029006 (G3DSA:3.40.20.GENE3D); IPR007123 (PFAM); IPR007122 (PANTHER); SSF55753 (SUPERFAMILY); SSF55753 (SUPERFAMILY)
T0625_R_0.0182_L_703	PREDICTED: uncharacterized protein LOC100925129	703	2	3.57356e-12	0.81	0	-		no IPS match
T0626_R_0.0133_L_702	matrix metalloproteinase-25	702	20	1.05788e-25	0.541	1	F:hydrolase activity	-	IPR021190 (PRINTS); IPR002477 (PFAM); IPR002477 (G3DSA:1.10.101.GENE3D); IPR001818 (PFAM); IPR024079 (G3DSA:3.40.390.GENE3D); PTHR10201 (PANTHER); SIGNAL_PEPTIDE_N_REGION (PHOBIUS); SIGNAL_PEPTIDE_H_REGION (PHOBIUS); SIGNAL_PEPTIDE_C_REGION (PHOBIUS); NON_CYTOPLASMIC_DOMAIN (PHOBIUS); SIGNAL_PEPTIDE (PHOBIUS); SignalP-noTM (SIGNALP_EUK); IPR002477 (SUPERFAMILY); SSF55486 (SUPERFAMILY)
T0627_R_0.0094_L_701	complement component c3 precursor	701	20	9.74274e-22	0.483	11	P:negative regulation of endopeptidase activity; C:extracellular space; C:extracellular region; F:endopeptidase inhibitor activity; P:immune system process; P:complement activation, classical pathway; P:complement activation, alternative pathway; P:innate immune response; P:inflammatory response; P:complement activation; F:metal ion binding		IPR018933 (SMART); IPR018933 (PFAM); IPR009048 (PFAM); IPR009048 (G3DSA:2.60.40.GENE3D); G3DSA:2.40.50.120 (GENE3D); IPR012675 (G3DSA:3.10.20.GENE3D); IPR006058 (PROSITE_PATTERNS); IPR001134 (PROSITE_PROFILES); IPR008993 (SUPERFAMILY); IPR009048 (SUPERFAMILY)
T0628_R_0.0119_L_700	integrin alpha-x	700	20	1.31946e-17	0.4675	11	F:calcium ion binding; P:integrin-mediated signaling pathway; C:integral to membrane; P:cell adhesion; C:membrane; C:integrin complex; P:defense response to virus; C:external side of plasma membrane; F:peptidase inhibitor activity; C:extracellular region; P:negative regulation of peptidase activity		IPR002035 (G3DSA:3.40.50.GENE3D); IPR002035 (PFAM); IPR002035 (G3DSA:3.40.50.GENE3D); PTHR22992 (PANTHER); IPR002035 (PROSITE_PROFILES); IPR002035 (PROSITE_PROFILES); IPR002035 (SUPERFAMILY); IPR002035 (SUPERFAMILY)
T0629_R_0.0085_L_700	probable bax inhibitor 1-like	700	20	3.2255e-102	0.753	2	C:endoplasmic reticulum; C:integral to membrane	-	IPR006214 (PFAM); PTHR23291:SF4 (PANTHER); IPR006214 (PANTHER); CYTOPLASMIC_DOMAIN (PHOBIUS); TRANSMEMBRANE (PHOBIUS); CYTOPLASMIC_DOMAIN (PHOBIUS); TRANSMEMBRANE (PHOBIUS); CYTOPLASMIC_DOMAIN (PHOBIUS); NON_CYTOPLASMIC_DOMAIN (PHOBIUS); NON_CYTOPLASMIC_DOMAIN (PHOBIUS); TRANSMEMBRANE (PHOBIUS); NON_CYTOPLASMIC_DOMAIN (PHOBIUS); TRANSMEMBRANE (PHOBIUS); TRANSMEMBRANE (PHOBIUS); TRANSMEMBRANE (PHO…
T0630_R_0.0481_L_700	sarcoplasmic calcium-binding	700	20	3.39797e-15	0.478	8	F:calcium ion binding; F:metal ion binding; F:ATP binding; F:protein kinase activity; F:nucleotide binding; P:protein phosphorylation; F:transferase activity, transferring phosphorus-containing groups; F:protein serine/threonine kinase activity		IPR002048 (SMART); IPR011992 (PFAM); IPR011992 (G3DSA:1.10.238.GENE3D); PTHR10891 (PANTHER); IPR018247 (PROSITE_PATTERNS); IPR018247 (PROSITE_PATTERNS); IPR002048 (PROSITE_PROFILES); IPR002048 (PROSITE_PROFILES); IPR002048 (PROSITE_PROFILES); SSF47473 (SUPERFAMILY)
T0631_R_0.0079_L_700	ras-related protein r-ras2-like	700	20	4.70256e-105	0.8785	11	C:endoplasmic reticulum; C:plasma membrane; C:extracellular vesicular exosome; F:GTPase activity; F:sphingomyelin phosphodiesterase activity; F:protein binding; F:GTP binding; P:osteoblast differentiation; P:GTP catabolic process; P:Ras protein signal transduction; P:positive regulation of cell migration	EC:3.1.4.12	Coil (COILS); IPR001806 (PRINTS); IPR020849 (SMART); IPR003579 (SMART); IPR003578 (SMART); IPR002041 (SMART); IPR001806 (PFAM); IPR027417 (G3DSA:3.40.50.GENE3D); IPR005225 (TIGRFAM); IPR020849 (PANTHER); IPR020849 (PROSITE_PROFILES); IPR027417 (SUPERFAMILY)
T0632_R_0.0362_L_700	---NA---	700	0			0	-		no IPS match
T0633_R_0.0101_L_699	protein	699	20	7.09434e-117	0.673	6	C:integral to membrane; C:cell junction; C:postsynaptic membrane; F:acetylcholine-activated cation-selective channel activity; P:cation transport; P:ion transmembrane transport	-	IPR002394 (PRINTS); IPR006201 (PRINTS); IPR006202 (G3DSA:2.70.170.GENE3D); IPR027361 (G3DSA:1.20.120.GENE3D); IPR006202 (PFAM); IPR006201 (PANTHER); PTHR18945:SF484 (PANTHER); IPR018000 (PROSITE_PATTERNS); TRANSMEMBRANE (PHOBIUS); NON_CYTOPLASMIC_DOMAIN (PHOBIUS); CYTOPLASMIC_DOMAIN (PHOBIUS); IPR006029 (SUPERFAMILY); IPR006202 (SUPERFAMILY); TMhelix (TMHMM)
T0634_R_0.0073_L_699	ras gtpase-activating-like partial	699	20	7.03059e-114	0.7855	29	C:nucleolus; C:microtubule; C:cell-cell junction; C:lateral plasma membrane; C:midbody; C:extrinsic to internal side of plasma membrane; C:cell leading edge; ; C:neuron projection; C:extracellular vesicular exosome; F:Ras GTPase activator activity; F:calmodulin binding; F:phosphatidylinositol-3,4,5-trisphosphate binding; F:protein kinase binding; F:protein phosphatase binding; F:protein complex b…	-	Coil (COILS); IPR000048 (SMART); IPR000048 (PFAM); PTHR14149:SF12 (PANTHER); PTHR14149 (PANTHER); IPR000048 (PROSITE_PROFILES); IPR000048 (PROSITE_PROFILES); IPR008936 (SUPERFAMILY)
T0635_R_0.0101_L_699	ubiquitin-like protein 3-like	699	20	5.27033e-40	0.759	3	F:molecular_function; P:biological_process; C:cellular_component		G3DSA:3.10.20.90 (GENE3D); PF13881 (PFAM); PTHR13169:SF2 (PANTHER); PTHR13169 (PANTHER); IPR029071 (SUPERFAMILY)
T0636_R_0.0204_L_698	fibrillin-2- partial	698	20	6.30801e-75	0.651	10	F:extracellular matrix structural constituent; F:calcium ion binding; C:proteinaceous extracellular matrix; C:extracellular region; P:bone trabecula formation; P:sequestering of TGFbeta in extracellular matrix; P:positive regulation of bone mineralization; P:positive regulation of osteoblast differentiation; P:limb morphogenesis; P:embryonic limb morphogenesis		IPR001881 (SMART); IPR000742 (SMART); G3DSA:2.10.25.10 (GENE3D); IPR001881 (PFAM); G3DSA:2.10.25.10 (GENE3D); G3DSA:2.10.25.10 (GENE3D); PTHR24034 (PANTHER); IPR000152 (PROSITE_PATTERNS); IPR018097 (PROSITE_PATTERNS); IPR013032 (PROSITE_PATTERNS); IPR000152 (PROSITE_PATTERNS); IPR013032 (PROSITE_PATTERNS); IPR018097 (PROSITE_PATTERNS); IPR000152 (PROSITE_PATTERNS); IPR018097 (PROSITE_PATTERNS); I…
T0637_R_0.0189_L_698	glycine n-methyltransferase	698	20	6.72961e-57	0.7785	16	C:nucleus; C:cytosol; F:folic acid binding; F:glycine binding; F:glycine N-methyltransferase activity; P:glycogen metabolic process; P:regulation of gluconeogenesis; P:glycine metabolic process; P:methionine metabolic process; P:one-carbon metabolic process; P:methylation; P:S-adenosylhomocysteine metabolic process; P:S-adenosylmethionine metabolic process; P:folic acid metabolic process; P:prote…	EC:2.1.1.20; EC:2.1.1.162; EC:2.1.1.156	IPR029063 (G3DSA:3.40.50.GENE3D); IPR025714 (PFAM); IPR014369 (PANTHER); IPR029063 (SUPERFAMILY)
T0638_R_0.0122_L_696	ras-related c3 botulinum toxin substrate 2	696	20	1.49163e-12	0.8525	12	C:nuclear envelope; C:cytoplasm; C:membrane; F:GTPase activity; F:GTP binding; P:GTP catabolic process; P:chemotaxis; P:small GTPase mediated signal transduction; P:positive regulation of cell proliferation; P:cell projection assembly; P:actin cytoskeleton organization; P:regulation of respiratory burst	-	CYTOPLASMIC_DOMAIN (PHOBIUS); TRANSMEMBRANE (PHOBIUS); NON_CYTOPLASMIC_DOMAIN (PHOBIUS); TMhelix (TMHMM)
T0639_R_0.008_L_695	ras-specific guanine nucleotide-releasing factor partial	695	20	4.16603e-74	0.7955	4	C:intracellular; F:guanyl-nucleotide exchange factor activity; P:small GTPase mediated signal transduction; P:positive regulation of GTPase activity	-	IPR001895 (SMART); IPR001895 (G3DSA:1.10.840.GENE3D); IPR001895 (PFAM); PTHR23113 (PANTHER); PTHR23113:SF180 (PANTHER); IPR001895 (PROSITE_PROFILES); IPR023578 (SUPERFAMILY)
T0640_R_0.0144_L_695	low quality protein: hemicentin-2	695	20	2.01844e-13	0.43	5	F:calcium ion binding; C:basement membrane; C:cell junction; C:cell cortex; C:extracellular region		IPR003598 (SMART); IPR003599 (SMART); IPR013783 (G3DSA:2.60.40.GENE3D); IPR013783 (G3DSA:2.60.40.GENE3D); IPR013098 (PFAM); PTHR10489 (PANTHER); IPR007110 (PROSITE_PROFILES); IPR007110 (PROSITE_PROFILES); SSF48726 (SUPERFAMILY); SSF48726 (SUPERFAMILY)
T0641_R_0.0092_L_695	lipoxygenase homology domain-containing protein 1-like	695	20	1.69951e-40	0.581	3	P:intracellular signal transduction; P:signal transduction; F:growth factor activity		IPR001024 (SMART); IPR001024 (G3DSA:2.60.60.GENE3D); IPR001024 (PFAM); PTHR10877 (PANTHER); IPR001024 (PROSITE_PROFILES); IPR001024 (PROSITE_PROFILES); IPR008976 (SUPERFAMILY)
T0642_R_0.0233_L_694	stress-70 mitochondrial-like	694	20	4.36837e-21	0.764	9	C:mitochondrion; C:lipid particle; C:microtubule associated complex; F:ATP binding; F:ATPase activity; F:unfolded protein binding; P:mitochondrion degradation; P:protein folding; P:response to heat	EC:3.6.1.3	Coil (COILS); IPR029048 (G3DSA:1.20.1270.GENE3D); PTHR19375:SF173 (PANTHER); PTHR19375 (PANTHER); IPR029048 (SUPERFAMILY)
T0643_R_0.0202_L_694	threonine--trna cytoplasmic	694	20	7.06235e-76	0.815	7	C:cytosol; C:actin cytoskeleton; C:extracellular vesicular exosome; F:threonine-tRNA ligase activity; F:ATP binding; F:protein homodimerization activity; P:threonyl-tRNA aminoacylation	EC:6.1.1.3	no IPS match
T0644_R_0.0126_L_694	---NA---	694	0			0	-
T0645_R_0.0347_L_693	cg13830-pa-like protein	693	9	5.32941e-06	0.5678	11	F:calcium ion binding; P:signal transduction; C:proteinaceous extracellular matrix; C:GPI-anchor transamidase complex; F:chitin binding; P:proteolysis; P:chitin metabolic process; F:GPI-anchor transamidase activity; C:extracellular region; F:cysteine-type endopeptidase activity; P:attachment of GPI anchor to protein
T0646_R_0.0246_L_693	bcl-2-like protein 1-like	693	20	6.0131e-43	0.525	1	P:regulation of apoptotic process		IPR026298 (PRINTS); SM00337 (SMART); G3DSA:1.10.437.10 (GENE3D); IPR026298 (PFAM); PTHR11256:SF31 (PANTHER); IPR026298 (PANTHER); NON_CYTOPLASMIC_DOMAIN (PHOBIUS); CYTOPLASMIC_DOMAIN (PHOBIUS); TRANSMEMBRANE (PHOBIUS); IPR002475 (PROSITE_PROFILES); SSF56854 (SUPERFAMILY); TMhelix (TMHMM)
T0647_R_0.0154_L_693	---NA---	693	0			0	-		no IPS match
T0648_R_0.0523_L_692	filamin-c isoform 2	692	20	3.04997e-12	0.6495	7	F:actin binding; C:sarcolemma; C:cytoplasm; F:ankyrin binding; F:cytoskeletal protein binding; P:muscle fiber development; C:plasma membrane		NON_CYTOPLASMIC_DOMAIN (PHOBIUS); TRANSMEMBRANE (PHOBIUS); CYTOPLASMIC_DOMAIN (PHOBIUS)
T0649_R_0.0065_L_692	phosphatidylinositol 4-kinase type 2- partial	692	20	9.5691e-118	0.7675	3	F:kinase activity; F:phosphotransferase activity, alcohol group as acceptor; P:phosphorylation	-	IPR000403 (PFAM); PTHR12865 (PANTHER)
T0650_R_0.0252_L_692	---NA---	692	0			0	-		no IPS match
T0651_R_0.0062_L_692	tpa: helix-loop-helix protein adi-pearl	692	3	1.32978e-08	0.7	4	C:cytoplasm; P:negative regulation of transcription, DNA-dependent; F:protein dimerization activity; C:nucleus		TRANSMEMBRANE (PHOBIUS); CYTOPLASMIC_DOMAIN (PHOBIUS); NON_CYTOPLASMIC_DOMAIN (PHOBIUS); TMhelix (TMHMM)
T0652_R_0.0169_L_692	protein	692	20	2.62805e-33	0.5485	4	F:peptidase inhibitor activity; C:extracellular region; P:negative regulation of peptidase activity; C:collagen		IPR002035 (SMART); IPR002035 (PFAM); IPR002035 (G3DSA:3.40.50.GENE3D); PTHR22992 (PANTHER); SIGNAL_PEPTIDE_C_REGION (PHOBIUS); NON_CYTOPLASMIC_DOMAIN (PHOBIUS); SIGNAL_PEPTIDE_H_REGION (PHOBIUS); SIGNAL_PEPTIDE (PHOBIUS); SIGNAL_PEPTIDE_N_REGION (PHOBIUS); IPR002035 (PROSITE_PROFILES); SignalP-noTM (SIGNALP_EUK); IPR002035 (SUPERFAMILY); TMhelix (TMHMM)
T0653_R_0.0357_L_692	40s ribosomal protein s8	692	20	8.74672e-103	0.821	3	C:ribosome; F:structural constituent of ribosome; P:translation	-	IPR001047 (TIGRFAM); IPR022309 (PFAM); IPR001047 (PANTHER)
T0654_R_0.0111_L_691	cold shock domain-containing protein e1	691	20	5.30523e-44	0.595	4	C:membrane; C:intracellular membrane-bounded organelle; C:cytoplasmic part; F:RNA binding	-	IPR011129 (SMART); IPR012340 (G3DSA:2.40.50.GENE3D); IPR002059 (PFAM); PTHR12913:SF1 (PANTHER); PTHR12913 (PANTHER); IPR012340 (SUPERFAMILY)
T0655_R_0.0074_L_690	phosphatase and actin regulator 2 isoform x2	690	20	5.40402e-58	0.8495	3	F:actin binding; F:protein phosphatase inhibitor activity; P:negative regulation of catalytic activity	-	Coil (COILS); IPR004018 (SMART); IPR004018 (PFAM); PTHR12751 (PANTHER); IPR004018 (PROSITE_PROFILES); IPR004018 (PROSITE_PROFILES); IPR004018 (PROSITE_PROFILES)
T0656_R_0.0083_L_690	eukaryotic elongation factor 2 kinase	690	20	1.6341e-42	0.5905	4	F:binding; F:kinase activity; P:phosphorylation; P:cellular protein metabolic process	-	IPR011990 (G3DSA:1.25.40.GENE3D); PTHR14187 (PANTHER); SSF81901 (SUPERFAMILY)
T0657_R_0.5764_L_690	cytochrome c	690	20	5.51984e-61	0.866	6	C:mitochondrial intermembrane space; C:respiratory chain; F:iron ion binding; F:electron carrier activity; F:heme binding; P:oxidation-reduction process	-	SIGNAL_PEPTIDE_C_REGION (PHOBIUS); SIGNAL_PEPTIDE_N_REGION (PHOBIUS); SIGNAL_PEPTIDE (PHOBIUS); NON_CYTOPLASMIC_DOMAIN (PHOBIUS); SIGNAL_PEPTIDE_H_REGION (PHOBIUS); SignalP-TM (SIGNALP_GRAM_POSITIVE)
T0658_R_0.0198_L_689	---NA---	689	0			0	-		no IPS match
T0659_R_0.017_L_689	melanotransferrin isoform x1	689	20	6.72142e-53	0.5805	4	P:cellular iron ion homeostasis; F:ferric iron binding; P:iron ion transport; C:extracellular region		IPR001156 (PRINTS); IPR001156 (SMART); G3DSA:3.40.190.10 (GENE3D); IPR001156 (PFAM); G3DSA:3.40.190.10 (GENE3D); PTHR11485:SF18 (PANTHER); PTHR11485 (PANTHER); IPR018195 (PROSITE_PATTERNS); IPR001156 (PROSITE_PROFILES); SSF53850 (SUPERFAMILY)
T0660_R_0.0167_L_689	ras gtpase-activating protein-binding protein 2-like isoform x2	689	20	1.01795e-55	0.752	4	C:intracellular; F:nucleotide binding; F:nucleic acid binding; P:transport	-	IPR002075 (PFAM); G3DSA:3.10.450.50 (GENE3D); PTHR10693 (PANTHER); PTHR10693:SF20 (PANTHER); IPR018222 (PROSITE_PROFILES); SSF54427 (SUPERFAMILY)
T0661_R_0.0247_L_689	---NA---	689	0			0	-		SIGNAL_PEPTIDE_N_REGION (PHOBIUS); SIGNAL_PEPTIDE_H_REGION (PHOBIUS); NON_CYTOPLASMIC_DOMAIN (PHOBIUS); SIGNAL_PEPTIDE (PHOBIUS); SIGNAL_PEPTIDE_C_REGION (PHOBIUS); SignalP-noTM (SIGNALP_EUK); SignalP-noTM (SIGNALP_GRAM_NEGATIVE); SignalP-TM (SIGNALP_GRAM_POSITIVE)
T0662_R_0.0204_L_688	casein kinase ii subunit alpha	688	20	4.04099e-109	0.943	27	C:cytosol; C:plasma membrane; C:protein kinase CK2 complex; C:Sin3 complex; C:NuRD complex; C:PcG protein complex; F:protein serine/threonine kinase activity; F:ATP binding; F:beta-catenin binding; F:protein phosphatase regulator activity; F:protein N-terminus binding; F:Hsp90 protein binding; P:M phase of mitotic cell cycle; P:mitotic prometaphase; P:transcription, DNA-dependent; P:regulation of…	EC:2.7.11	IPR002290 (SMART); G3DSA:3.30.200.20 (GENE3D); IPR000719 (PFAM); G3DSA:1.10.510.10 (GENE3D); PTHR24054 (PANTHER); PTHR24054:SF28 (PANTHER); IPR017441 (PROSITE_PATTERNS); IPR008271 (PROSITE_PATTERNS); TRANSMEMBRANE (PHOBIUS); NON_CYTOPLASMIC_DOMAIN (PHOBIUS); CYTOPLASMIC_DOMAIN (PHOBIUS); IPR000719 (PROSITE_PROFILES); IPR011009 (SUPERFAMILY)
T0663_R_0.0074_L_687	glycerol-3-phosphate dehydrogenase	687	20	8.63053e-54	0.7725	4	C:cytoplasm; F:oxidoreductase activity, acting on the CH-OH group of donors, NAD or NADP as acceptor; F:coenzyme binding; P:glycerol-3-phosphate metabolic process	-	IPR006168 (PRINTS); IPR006109 (PFAM); IPR013328 (G3DSA:1.10.1040.GENE3D); IPR006168 (PANTHER); IPR008927 (SUPERFAMILY)
T0664_R_0.0152_L_687	6-4 photolyase	687	20	6.15525e-78	0.8995	3	F:DNA (6-4) photolyase activity; P:DNA repair; P:response to light stimulus	EC:4.1.99.13	G3DSA:1.10.579.10 (GENE3D); IPR005101 (PFAM); PTHR11455 (PANTHER); PTHR11455:SF11 (PANTHER); IPR005101 (SUPERFAMILY)
T0665_R_0.0465_L_687	tubulin alpha-1a chain-like	687	20	6.11392e-112	0.989	11	C:nucleus; C:cytoplasmic microtubule; ; C:extracellular vesicular exosome; F:GTPase activity; F:structural constituent of cytoskeleton; F:GTP binding; F:protein domain specific binding; P:GTP catabolic process; P:microtubule-based process; P:protein polymerization	-	IPR002452 (PRINTS); IPR018316 (SMART); IPR018316 (PFAM); IPR018316 (G3DSA:3.30.1330.GENE3D); IPR023123 (G3DSA:1.10.287.GENE3D); PTHR11588:SF57 (PANTHER); IPR000217 (PANTHER); IPR008280 (SUPERFAMILY)
T0666_R_0.0211_L_686	alpha-1-macroglobulin- partial	686	20	8.98681e-50	0.574	6	P:negative regulation of endopeptidase activity; C:extracellular space; C:extracellular region; F:endopeptidase inhibitor activity; F:hydrolase activity; P:metabolic process		IPR002890 (PFAM); PTHR11412 (PANTHER)
T0667_R_0.0174_L_686	viral iap-associated factor homolog	686	20	4.76432e-90	0.766	0	-		IPR024253 (PFAM); IPR012336 (G3DSA:3.40.30.GENE3D); PTHR21148:SF16 (PANTHER); PTHR21148 (PANTHER); IPR012336 (SUPERFAMILY)
T0668_R_0.0161_L_686	ubiquitin-conjugating enzyme e2 d3 isoform x1	686	20	1.37667e-76	0.92	40	C:nucleoplasm; C:cytosol; C:microtubule associated complex; C:plasma membrane; C:endosome membrane; F:ubiquitin-protein ligase activity; F:ATP binding; F:acid-amino acid ligase activity; F:ubiquitin protein ligase binding; P:negative regulation of transcription from RNA polymerase II promoter; P:compound eye photoreceptor cell differentiation; P:nematode larval development; P:DNA repair; P:transc…	-	SM00212 (SMART); IPR016135 (G3DSA:3.10.110.GENE3D); IPR000608 (PFAM); PTHR24068 (PANTHER); IPR023313 (PROSITE_PATTERNS); IPR000608 (PROSITE_PROFILES); IPR016135 (SUPERFAMILY)
T0669_R_0.0374_L_684	nucleobindin 1	684	20	5.31121e-50	0.5965	5	C:extracellular space; C:Golgi apparatus; F:binding; P:multicellular organism reproduction; P:defense response to Gram-negative bacterium	-	Coil (COILS); PTHR19237:SF20 (PANTHER); PTHR19237 (PANTHER); SIGNAL_PEPTIDE_C_REGION (PHOBIUS); SIGNAL_PEPTIDE_H_REGION (PHOBIUS); SIGNAL_PEPTIDE (PHOBIUS); SIGNAL_PEPTIDE_N_REGION (PHOBIUS); NON_CYTOPLASMIC_DOMAIN (PHOBIUS); SignalP-noTM (SIGNALP_EUK)
T0670_R_0.0137_L_683	---NA---	683	0			0	-		Coil (COILS)
T0671_R_0.0084_L_683	protein held out wings-like	683	20	1.28681e-83	0.783	1	F:RNA binding	-	IPR004087 (SMART); IPR004088 (G3DSA:3.30.1370.GENE3D); IPR004088 (PFAM); PTHR11208 (PANTHER); PTHR11208:SF39 (PANTHER); IPR004088 (PROSITE_PROFILES); IPR004088 (SUPERFAMILY)
T0672_R_0.0112_L_683	glycine dehydrogenase	683	20	3.42904e-74	0.753	9	C:mitochondrion; C:glycine cleavage complex; F:glycine dehydrogenase (decarboxylating) activity; F:glycine binding; F:enzyme binding; F:pyridoxal phosphate binding; F:protein homodimerization activity; P:glycine decarboxylation via glycine cleavage system; P:oxidation-reduction process	EC:1.4.4.2	IPR015421 (G3DSA:3.40.640.GENE3D); IPR020580 (PFAM); PTHR11773:SF1 (PANTHER); IPR020581 (PANTHER); IPR015424 (SUPERFAMILY)
T0673_R_0.0103_L_682	proliferation-associated protein 2g4	682	20	9.05315e-117	0.82	16	C:nucleolus; C:cytoplasm; C:membrane; C:ribonucleoprotein complex; C:extracellular vesicular exosome; F:DNA binding; F:sequence-specific DNA binding transcription factor activity; F:hydrolase activity; F:ubiquitin protein ligase binding; ; P:transcription, DNA-dependent; P:rRNA processing; P:regulation of translation; P:cell cycle arrest; P:cell proliferation; P:negative regulation of transcripti…	-	IPR011991 (G3DSA:1.10.10.GENE3D); IPR000994 (G3DSA:3.90.230.GENE3D); PTHR10804 (PANTHER); PTHR10804:SF89 (PANTHER); IPR000994 (SUPERFAMILY); SSF46785 (SUPERFAMILY)
T0674_R_0.0063_L_681	tyrosine-protein kinase src42a	681	20	2.15123e-71	0.7145	19	C:adherens junction; F:nucleotide binding; F:non-membrane spanning protein tyrosine kinase activity; P:tricarboxylic acid cycle; P:transmembrane receptor protein tyrosine kinase signaling pathway; P:JNK cascade; P:dorsal closure, spreading of leading edge cells; P:open tracheal system development; P:salivary gland morphogenesis; P:imaginal disc-derived wing morphogenesis; P:peptidyl-tyrosine phos…	EC:2.7.10.2	IPR000980 (PRINTS); IPR000980 (SMART); G3DSA:2.30.30.40 (GENE3D); IPR000980 (G3DSA:3.30.505.GENE3D); IPR000980 (PFAM); IPR011511 (PFAM); PTHR24418 (PANTHER); IPR001452 (PROSITE_PROFILES); IPR000980 (PROSITE_PROFILES); IPR000980 (SUPERFAMILY)
T0675_R_0.0066_L_681	---NA---	681	0			0	-		SIGNAL_PEPTIDE (PHOBIUS); TRANSMEMBRANE (PHOBIUS); NON_CYTOPLASMIC_DOMAIN (PHOBIUS); SIGNAL_PEPTIDE_N_REGION (PHOBIUS); CYTOPLASMIC_DOMAIN (PHOBIUS); SIGNAL_PEPTIDE_H_REGION (PHOBIUS); SIGNAL_PEPTIDE_C_REGION (PHOBIUS); TMhelix (TMHMM)
T0676_R_0.297_L_681	---NA---	681	0			0	-		IPR008160 (PFAM); PTHR24023 (PANTHER)
T0677_R_0.0091_L_680	actin-binding lim protein partial	680	20	3.10922e-17	0.6775	3	C:intracellular non-membrane-bounded organelle; F:binding; P:cellular process	-	IPR003128 (SMART); IPR003128 (G3DSA:1.10.950.GENE3D); IPR003128 (PFAM); PTHR24213 (PANTHER); IPR003128 (PROSITE_PROFILES); IPR003128 (SUPERFAMILY)
T0678_R_0.0091_L_680	atp-dependent rna helicase ddx3x-like isoform x3	680	20	2.54768e-72	0.834	8	C:nucleus; C:cytoplasm; C:membrane; F:DNA binding; F:RNA binding; F:ATP binding; F:ATP-dependent helicase activity; P:ATP catabolic process	-	IPR011545 (PFAM); IPR027417 (G3DSA:3.40.50.GENE3D); PTHR24031:SF195 (PANTHER); PTHR24031 (PANTHER); IPR014014 (PROSITE_PROFILES); IPR014001 (PROSITE_PROFILES); IPR027417 (SUPERFAMILY)
T0679_R_0.0182_L_680	cytochrome b561	680	20	2.312e-40	0.6905	1	P:single-organism cellular process	-	IPR006593 (SMART); IPR004877 (PFAM); PTHR10106:SF0 (PANTHER); PTHR10106 (PANTHER); NON_CYTOPLASMIC_DOMAIN (PHOBIUS); TRANSMEMBRANE (PHOBIUS); CYTOPLASMIC_DOMAIN (PHOBIUS); TRANSMEMBRANE (PHOBIUS); CYTOPLASMIC_DOMAIN (PHOBIUS); CYTOPLASMIC_DOMAIN (PHOBIUS); TRANSMEMBRANE (PHOBIUS); TRANSMEMBRANE (PHOBIUS); NON_CYTOPLASMIC_DOMAIN (PHOBIUS); IPR006593 (PROSITE_PROFILES); TMhelix (TMHMM); TMhelix (TM…
T0680_R_0.1777_L_677	translationally-controlled tumor protein homolog	677	20	3.36021e-40	0.5815	1	C:cytoplasm		IPR018105 (PRINTS); IPR011323 (G3DSA:2.170.150.GENE3D); IPR018105 (PFAM); IPR018105 (PANTHER); IPR011057 (SUPERFAMILY)
T0681_R_0.011_L_676	PREDICTED: uncharacterized protein LOC100202739	676	1	2.35083e-10	0.45	0	-		no IPS match
T0682_R_0.006_L_675	---NA---	675	0			0	-		SIGNAL_PEPTIDE_C_REGION (PHOBIUS); NON_CYTOPLASMIC_DOMAIN (PHOBIUS); SIGNAL_PEPTIDE_N_REGION (PHOBIUS); SIGNAL_PEPTIDE (PHOBIUS); SIGNAL_PEPTIDE_H_REGION (PHOBIUS)
T0683_R_0.0101_L_673	basement membrane-specific heparan sulfate proteoglycan core protein	673	20	9.65248e-53	0.4925	9	C:extracellular matrix; C:membrane-bounded organelle; C:extracellular region part; F:binding; P:glycosaminoglycan metabolic process; P:primary metabolic process; P:single-organism metabolic process; P:single-organism cellular process; P:organ development	-	IPR001791 (SMART); IPR001791 (PFAM); IPR013320 (G3DSA:2.60.120.GENE3D); PTHR10574 (PANTHER); IPR013032 (PROSITE_PATTERNS); IPR013032 (PROSITE_PATTERNS); IPR000742 (PROSITE_PROFILES); IPR001791 (PROSITE_PROFILES); IPR013320 (SUPERFAMILY)
T0684_R_0.0047_L_673	hypothetical protein BRAFLDRAFT_66300	673	12	6.29073e-16	0.4975	1	P:cell adhesion		no IPS match
T0685_R_0.007_L_673	dual 3 -cyclic-amp and -gmp phosphodiesterase 11 isoform x3	673	20	3.94544e-88	0.687	1	F:3',5'-cyclic-nucleotide phosphodiesterase activity	EC:3.1.4.17	IPR003018 (SMART); IPR003018 (PFAM); IPR029016 (G3DSA:3.30.450.GENE3D); PTHR11347:SF20 (PANTHER); PTHR11347 (PANTHER); IPR029016 (SUPERFAMILY)
T0686_R_0.0089_L_672	carbamoyl-phosphate synthase	672	20	2.27586e-99	0.918	8	F:carbamoyl-phosphate synthase (ammonia) activity; F:carbamoyl-phosphate synthase (glutamine-hydrolyzing) activity; F:ATP binding; F:metal ion binding; P:urea cycle; P:glutamine catabolic process; P:carbamoyl phosphate biosynthetic process; P:ammonia homeostasis	EC:6.3.5.5; EC:6.3.4.16	IPR005483 (PRINTS); IPR013815 (G3DSA:3.30.1490.GENE3D); IPR005479 (PFAM); IPR013816 (G3DSA:3.30.470.GENE3D); PTHR11405 (PANTHER); IPR005479 (PROSITE_PATTERNS); IPR005479 (PROSITE_PATTERNS); IPR011761 (PROSITE_PROFILES); SSF56059 (SUPERFAMILY)
T0687_R_0.013_L_672	ccaat enhancer-binding protein beta	672	20	7.46707e-38	0.7215	6	F:sequence-specific DNA binding transcription factor activity; F:sequence-specific DNA binding; P:response to yeast; P:regulation of transcription, DNA-dependent; P:response to bacterium; P:regulation of DNA methylation	-	Coil (COILS); IPR004827 (SMART); G3DSA:1.20.5.170 (GENE3D); IPR004827 (PFAM); PTHR23334 (PANTHER); IPR004827 (PROSITE_PROFILES); SSF57959 (SUPERFAMILY)
T0688_R_0.0114_L_671	---NA---	671	0			0	-		IPR027361 (G3DSA:1.20.120.GENE3D); IPR006029 (PFAM); NON_CYTOPLASMIC_DOMAIN (PHOBIUS); CYTOPLASMIC_DOMAIN (PHOBIUS); TRANSMEMBRANE (PHOBIUS); IPR006029 (SUPERFAMILY); TMhelix (TMHMM)
T0689_R_0.006_L_671	catalase	671	20	4.92303e-32	0.7255	4	F:peroxidase activity; F:binding; P:response to oxidative stress; P:single-organism metabolic process	EC:1.11.1.7	IPR010582 (PFAM); IPR018028 (PANTHER); IPR020835 (SUPERFAMILY)
T0690_R_0.0137_L_670	zinc metalloproteinase nas-4	670	20	3.34261e-62	0.566	2	F:metallopeptidase activity; F:metal ion binding	-	IPR001506 (PRINTS); IPR003582 (SMART); IPR003582 (PFAM); IPR001506 (PFAM); IPR024079 (G3DSA:3.40.390.GENE3D); PTHR10127 (PANTHER); IPR003582 (PROSITE_PROFILES); IPR003582 (PROSITE_PROFILES); SSF55486 (SUPERFAMILY)
T0691_R_0.0547_L_669	peroxiredoxin- partial	669	20	5.06076e-117	0.8755	12	C:nucleus; C:mitochondrion; F:thioredoxin peroxidase activity; F:identical protein binding; P:cell proliferation; P:removal of superoxide radicals; P:regulation of stress-activated MAPK cascade; P:erythrocyte homeostasis; P:natural killer cell mediated cytotoxicity; P:regulation of NF-kappaB import into nucleus; P:hydrogen peroxide catabolic process; P:oxidation-reduction process	EC:1.11.1	IPR024706 (PIRSF); IPR012336 (G3DSA:3.40.30.GENE3D); IPR000866 (PFAM); IPR019479 (PFAM); PTHR10681:SF101 (PANTHER); PTHR10681 (PANTHER); IPR012336 (PROSITE_PROFILES); IPR012336 (SUPERFAMILY)
T0692_R_0.0115_L_669	map microtubule affinity-regulating kinase 3-like	669	20	7.08219e-26	0.962	9	C:plasma membrane; F:magnesium ion binding; F:phosphatidylserine binding; F:protein serine/threonine kinase activity; F:ATP binding; F:phosphatidylinositol-4,5-bisphosphate binding; F:phosphatidic acid binding; P:protein phosphorylation; P:intracellular signal transduction	EC:2.7.11	G3DSA:3.30.200.20 (GENE3D); IPR000719 (PFAM); PTHR24346 (PANTHER); IPR017441 (PROSITE_PATTERNS); IPR000719 (PROSITE_PROFILES); IPR011009 (SUPERFAMILY)
T0693_R_0.0194_L_668	riboflavin-binding protein	668	20	2.90413e-31	0.6175	0	-		IPR018143 (PFAM); IPR004269 (PANTHER)
T0694_R_0.0077_L_667	ptb domain-containing adapter protein ced-6	667	20	4.20987e-28	0.6655	0	-		IPR006020 (SMART); IPR011993 (G3DSA:2.30.29.GENE3D); IPR006020 (PFAM); PTHR11232:SF31 (PANTHER); PTHR11232 (PANTHER); IPR006020 (PROSITE_PROFILES); SSF50729 (SUPERFAMILY)
T0695_R_0.0077_L_666	agrin-like isoform x2	666	20	3.9808e-57	0.577	1	F:calcium ion binding		IPR002350 (SMART); IPR002350 (PFAM); G3DSA:3.30.60.30 (GENE3D); PF13385 (PFAM); IPR013320 (G3DSA:2.60.120.GENE3D); IPR013320 (G3DSA:2.60.120.GENE3D); PTHR10913 (PANTHER); PTHR10913:SF14 (PANTHER); IPR002350 (PROSITE_PROFILES); IPR013320 (SUPERFAMILY); SSF100895 (SUPERFAMILY)
T0696_R_0.0125_L_666	---NA---	666	0			0	-		no IPS match
T0697_R_0.0102_L_665	hemicentin-1 isoform x3	665	20	8.84589e-25	0.472	1	C:extracellular region part	-	PR01705 (PRINTS); IPR000884 (SMART); IPR000884 (PFAM); G3DSA:2.20.100.10 (GENE3D); IPR000998 (PFAM); PTHR23282:SF75 (PANTHER); PTHR23282 (PANTHER); IPR000998 (PROSITE_PROFILES); IPR000884 (PROSITE_PROFILES); IPR000884 (SUPERFAMILY); IPR013320 (SUPERFAMILY)
T0698_R_0.0131_L_664	reverse transcriptase	664	18	7.84076e-13	0.4644	4	F:RNA binding; P:RNA-dependent DNA replication; F:RNA-directed DNA polymerase activity; F:metal ion binding		SignalP-noTM (SIGNALP_EUK)
T0699_R_0.0295_L_664	---NA---	664	0			0	-		no IPS match
T0700_R_0.0244_L_664	cytochrome c oxidase subunit mitochondrial-like	664	20	1.42198e-32	0.7705	3	C:mitochondrial envelope; F:cytochrome-c oxidase activity;	EC:1.9.3.1	IPR002124 (PFAM); IPR002124 (G3DSA:2.60.11.GENE3D); IPR002124 (PANTHER); IPR002124 (PROSITE_PROFILES); SSF57802 (SUPERFAMILY)
T0701_R_0.0359_L_664	hypothetical protein BRAFLDRAFT_100979	664	1	1.10189e-06	0.42	0	-		SIGNAL_PEPTIDE_H_REGION (PHOBIUS); NON_CYTOPLASMIC_DOMAIN (PHOBIUS); SIGNAL_PEPTIDE_C_REGION (PHOBIUS); SIGNAL_PEPTIDE_N_REGION (PHOBIUS); SIGNAL_PEPTIDE (PHOBIUS); SignalP-noTM (SIGNALP_EUK)
T0702_R_0.0202_L_663	matrix metalloproteinase-25	663	20	9.81204e-23	0.5965	2	F:peptidase activity; F:metal ion binding	-	IPR002477 (PFAM); IPR002477 (G3DSA:1.10.101.GENE3D); IPR024079 (G3DSA:3.40.390.GENE3D); IPR001818 (PFAM); PTHR10201 (PANTHER); TRANSMEMBRANE (PHOBIUS); CYTOPLASMIC_DOMAIN (PHOBIUS); NON_CYTOPLASMIC_DOMAIN (PHOBIUS); SSF55486 (SUPERFAMILY); IPR002477 (SUPERFAMILY); TMhelix (TMHMM)
T0703_R_0.009_L_663	gamma-aminobutyric acid receptor-associated partial	663	20	4.45033e-33	0.9185	4	C:Golgi membrane; C:autophagic vacuole membrane; P:autophagy; P:negative regulation of proteasomal protein catabolic process	-	G3DSA:3.10.20.90 (GENE3D); IPR004241 (PFAM); IPR004241 (PANTHER); IPR029071 (SUPERFAMILY)
T0704_R_0.0173_L_663	catenin delta-2-like	663	20	1.36349e-14	0.7155	1	P:single-organism process	-	IPR000225 (SMART); IPR000225 (PFAM); IPR011989 (G3DSA:1.25.10.GENE3D); IPR028435 (PANTHER); IPR000225 (PROSITE_PROFILES); IPR016024 (SUPERFAMILY)
T0705_R_0.0189_L_663	carbamoyl-phosphate synthase	663	20	7.22692e-91	0.7565	5	F:ligase activity; F:ion binding; P:nitrogen compound metabolic process; P:cellular metabolic process; P:organic substance metabolic process	-	IPR005480 (SMART); IPR005480 (G3DSA:1.10.1030.GENE3D); IPR013816 (G3DSA:3.30.470.GENE3D); IPR016185 (G3DSA:3.40.50.GENE3D); IPR005480 (PFAM); PTHR11405 (PANTHER); SSF56059 (SUPERFAMILY); IPR005480 (SUPERFAMILY)
T0706_R_0.0173_L_663	---NA---	663	0			0	-		no IPS match
T0707_R_0.0142_L_661	ribosomal protein l4	661	20	2.78651e-100	0.78	7	C:vacuole; C:membrane; C:cytosolic ribosome; C:intracellular organelle part; C:cell periphery; F:structural constituent of ribosome; P:translation	-	IPR002136 (PFAM); IPR025755 (PFAM); IPR023574 (G3DSA:3.40.1370.GENE3D); PTHR19431 (PANTHER); IPR023574 (SUPERFAMILY)
T0708_R_0.0106_L_661	gtp-binding nuclear protein gsp1 ran	661	20	1.84861e-79	0.9035	11	C:nucleus; C:membrane; F:GTPase activity; F:GTP binding; P:GTP catabolic process; P:rRNA processing; P:intracellular protein transport; P:nucleocytoplasmic transport; P:small GTPase mediated signal transduction; P:chromosome organization; P:regulation of cell cycle	-	IPR002041 (PRINTS); IPR002041 (SMART); IPR003579 (SMART); IPR020849 (SMART); IPR001806 (PFAM); IPR027417 (G3DSA:3.40.50.GENE3D); PTHR24071 (PANTHER); IPR002041 (PROSITE_PROFILES); IPR027417 (SUPERFAMILY)
T0709_R_0.0087_L_661	lissencephaly- partial	661	20	7.9037e-122	0.869	54	C:astral microtubule; C:kinetochore; C:nuclear envelope; C:centrosome; C:cytosol; C:kinesin complex; C:cell cortex; C:membrane; C:axon; C:growth cone; C:cell leading edge; C:motile primary cilium; C:nonmotile primary cilium; C:neuronal cell body; C:perinuclear region of cytoplasm; C:extracellular vesicular exosome; F:microtubule binding; F:hydrolase activity; F:protein homodimerization activity; …	-
T0710_R_0.0164_L_661	protocadherin fat 3	661	20	9.13881e-23	0.5135	1	C:cell part	-	IPR002126 (PRINTS); IPR002126 (SMART); IPR002126 (G3DSA:2.60.40.GENE3D); IPR002126 (PFAM); PTHR24027 (PANTHER); IPR020894 (PROSITE_PATTERNS); IPR002126 (PROSITE_PROFILES); IPR002126 (PROSITE_PROFILES); IPR015919 (SUPERFAMILY); IPR015919 (SUPERFAMILY)
T0711_R_0.0122_L_661	sushi domain-containing protein 2-like	661	20	3.43487e-26	0.569	8	P:cell-matrix adhesion; F:calcium ion binding; F:scavenger receptor activity; C:membrane; P:receptor-mediated endocytosis; C:extracellular region; F:extracellular matrix structural constituent; C:proteinaceous extracellular matrix		IPR001846 (PFAM); PTHR13802 (PANTHER); PTHR13802:SF41 (PANTHER); SIGNAL_PEPTIDE_C_REGION (PHOBIUS); SIGNAL_PEPTIDE_H_REGION (PHOBIUS); SIGNAL_PEPTIDE (PHOBIUS); SIGNAL_PEPTIDE_N_REGION (PHOBIUS); NON_CYTOPLASMIC_DOMAIN (PHOBIUS); IPR001846 (PROSITE_PROFILES); SignalP-noTM (SIGNALP_EUK); SignalP-TM (SIGNALP_GRAM_POSITIVE)
T0712_R_0.0077_L_661	---NA---	661	0			0	-		no IPS match
T0713_R_0.0068_L_659	glycogenin-1-like isoform x2	659	20	4.62328e-85	0.6485	1	F:transferase activity	-	IPR029044 (G3DSA:3.90.550.GENE3D); IPR002495 (PFAM); PTHR11183:SF41 (PANTHER); PTHR11183 (PANTHER); IPR029044 (SUPERFAMILY)
T0714_R_0.0288_L_659	filamin-a isoform x2	659	20	4.68509e-40	0.4865	3	C:cytoplasm; C:membrane; F:cytoskeletal protein binding	-	IPR001298 (SMART); IPR013783 (G3DSA:2.60.40.GENE3D); IPR013783 (G3DSA:2.60.40.GENE3D); IPR017868 (PFAM); PTHR11915 (PANTHER); IPR028559 (PTHR11915:PANTHER); IPR017868 (PROSITE_PROFILES); IPR017868 (PROSITE_PROFILES); IPR014756 (SUPERFAMILY); IPR014756 (SUPERFAMILY)
T0715_R_0.0938_L_658	---NA---	658	0			0	-		no IPS match
T0716_R_0.0071_L_657	calcium binding egf domain containing protein	657	20	2.92745e-27	0.598	1	F:binding	-	IPR000742 (SMART); IPR001881 (SMART); G3DSA:2.10.25.10 (GENE3D); IPR024731 (PFAM); G3DSA:2.10.25.10 (GENE3D); IPR023413 (G3DSA:2.40.155.GENE3D); IPR001881 (PFAM); PTHR24048 (PANTHER); IPR018097 (PROSITE_PATTERNS); IPR000152 (PROSITE_PATTERNS); IPR013032 (PROSITE_PATTERNS); IPR013032 (PROSITE_PATTERNS); IPR018097 (PROSITE_PATTERNS); IPR000152 (PROSITE_PATTERNS); IPR000742 (PROSITE_PROFILES); IPR00…
T0717_R_0.013_L_657	---NA---	657	0			0	-		no IPS match
T0718_R_0.0081_L_656	---NA---	656	0			0	-		no IPS match
T0719_R_0.015_L_655	clathrin heavy chain 1-like	655	20	9.77426e-85	0.8145	27	C:mitochondrion; C:trans-Golgi network; C:spindle; C:clathrin coat of trans-Golgi network vesicle; C:clathrin coat of coated pit; C:T-tubule; C:Myb complex; C:melanosome; C:extracellular vesicular exosome; C:clathrin complex; F:double-stranded RNA binding; F:structural molecule activity; F:protein C-terminus binding; F:ankyrin binding; F:heat shock protein binding; F:clathrin light chain binding;…	-	IPR011990 (G3DSA:1.25.40.GENE3D); IPR000547 (PFAM); PTHR10292 (PANTHER); IPR000547 (PROSITE_PROFILES)
T0720_R_0.0065_L_654	---NA---	654	0			0	-		no IPS match
T0721_R_0.0228_L_654	solute carrier family 25 member 38	654	20	8.46747e-45	0.6915	3	C:membrane; P:transport; P:single-organism cellular process	-	IPR023395 (G3DSA:1.50.40.GENE3D); IPR018108 (PFAM); PTHR24089:SF107 (PANTHER); PTHR24089 (PANTHER); SIGNAL_PEPTIDE_C_REGION (PHOBIUS); SIGNAL_PEPTIDE_H_REGION (PHOBIUS); NON_CYTOPLASMIC_DOMAIN (PHOBIUS); SIGNAL_PEPTIDE (PHOBIUS); SIGNAL_PEPTIDE_N_REGION (PHOBIUS); IPR018108 (PROSITE_PROFILES); IPR018108 (PROSITE_PROFILES); IPR023395 (SUPERFAMILY)
T0722_R_0.0117_L_653	kinesin heavy chain	653	20	1.57816e-123	0.87	7	C:kinesin complex; C:microtubule; F:microtubule motor activity; F:ATP binding; F:microtubule binding; P:microtubule-based movement; P:metabolic process	-	IPR001752 (PRINTS); IPR001752 (SMART); IPR001752 (G3DSA:3.40.850.GENE3D); IPR001752 (PFAM); PTHR24115:SF380 (PANTHER); IPR027640 (PANTHER); IPR001752 (PROSITE_PROFILES); IPR027417 (SUPERFAMILY)
T0723_R_0.0649_L_653	protein	653	20	5.71282e-28	0.627	6	F:ATP binding; F:protein kinase activity; F:nucleotide binding; P:protein phosphorylation; F:transferase activity, transferring phosphorus-containing groups; F:protein serine/threonine kinase activity		NON_CYTOPLASMIC_DOMAIN (PHOBIUS); CYTOPLASMIC_DOMAIN (PHOBIUS); TRANSMEMBRANE (PHOBIUS); TMhelix (TMHMM)
T0724_R_0.0216_L_652	---NA---	652	0			0	-		no IPS match
T0725_R_0.019_L_650	---NA---	650	0			0	-		SIGNAL_PEPTIDE_N_REGION (PHOBIUS); SIGNAL_PEPTIDE_C_REGION (PHOBIUS); NON_CYTOPLASMIC_DOMAIN (PHOBIUS); SIGNAL_PEPTIDE (PHOBIUS); CYTOPLASMIC_DOMAIN (PHOBIUS); SIGNAL_PEPTIDE_H_REGION (PHOBIUS); TRANSMEMBRANE (PHOBIUS); TMhelix (TMHMM); TMhelix (TMHMM)
T0726_R_0.0095_L_650	serine threonine-protein phosphatase 6 regulatory ankyrin repeat subunit b-like	650	20	2.45621e-48	0.62	14	C:cilium; C:membrane; C:dendrite; C:neuronal cell body; F:catalytic activity; F:mechanically-gated ion channel activity; P:startle response; P:cation transport; P:mechanosensory behavior; P:response to auditory stimulus; P:locomotion; P:detection of mechanical stimulus involved in sensory perception of sound; P:sensory perception of touch; P:transmembrane transport	-	IPR002153 (PRINTS); IPR005821 (PFAM); PTHR24121:SF2 (PANTHER); PTHR24121 (PANTHER); NON_CYTOPLASMIC_DOMAIN (PHOBIUS); NON_CYTOPLASMIC_DOMAIN (PHOBIUS); CYTOPLASMIC_DOMAIN (PHOBIUS); TRANSMEMBRANE (PHOBIUS); CYTOPLASMIC_DOMAIN (PHOBIUS); TRANSMEMBRANE (PHOBIUS); TRANSMEMBRANE (PHOBIUS); TMhelix (TMHMM); TMhelix (TMHMM); TMhelix (TMHMM); TMhelix (TMHMM)
T0727_R_0.0108_L_650	---NA---	650	0			0	-		CYTOPLASMIC_DOMAIN (PHOBIUS); NON_CYTOPLASMIC_DOMAIN (PHOBIUS); TRANSMEMBRANE (PHOBIUS); TMhelix (TMHMM)
T0728_R_0.017_L_650	---NA---	650	0			0	-		no IPS match
T0729_R_0.0958_L_649	s-adenosylmethionine decarboxylase proenzyme	649	20	1.00362e-35	0.7025	2	F:carboxy-lyase activity; P:polyamine biosynthetic process	-	IPR016067 (G3DSA:3.60.90.GENE3D); IPR001985 (PFAM); IPR001985 (PANTHER); IPR018166 (PROSITE_PATTERNS); IPR016067 (SUPERFAMILY)
T0730_R_0.0141_L_649	predicted protein	649	1	2.55808e-32	0.76	0	-		no IPS match
T0731_R_0.0164_L_649	c3 and pzp-like alpha-2-macroglobulin domain-containing protein 8	649	20	3.76818e-25	0.4645	9	P:negative regulation of endopeptidase activity; C:extracellular space; C:extracellular region; F:endopeptidase inhibitor activity; C:membrane; F:peptidase inhibitor activity; F:serine-type endopeptidase inhibitor activity; C:plasma membrane; P:negative regulation of peptidase activity		IPR011625 (PFAM); PTHR11412 (PANTHER)
T0732_R_0.0305_L_649	low quality protein: 15 kda seleno	649	20	1.53703e-43	0.6695	4	C:endoplasmic reticulum lumen; C:extracellular vesicular exosome; F:selenium binding; P:'de novo' posttranslational protein folding	-	PTHR13077 (PANTHER); TRANSMEMBRANE (PHOBIUS); NON_CYTOPLASMIC_DOMAIN (PHOBIUS); CYTOPLASMIC_DOMAIN (PHOBIUS); SignalP-noTM (SIGNALP_EUK)
T0733_R_0.1302_L_649	60s ribosomal protein l18	649	20	9.32787e-104	0.8505	4	C:cytosolic large ribosomal subunit; F:structural constituent of ribosome; P:mitotic spindle elongation; P:translation	-	IPR021131 (PFAM); G3DSA:3.100.10.10 (GENE3D); IPR000039 (PANTHER); IPR021131 (SUPERFAMILY)
T0734_R_0.0272_L_649	tropomodulin family protein	649	20	2.10524e-12	0.519	6	C:cytoplasm; C:cytoskeleton; P:cellular component organization; P:single-organism cellular process; P:single-organism developmental process; P:anatomical structure development	-
T0735_R_0.0056_L_648	---NA---	648	0			0	-		SIGNAL_PEPTIDE_N_REGION (PHOBIUS); NON_CYTOPLASMIC_DOMAIN (PHOBIUS); SIGNAL_PEPTIDE (PHOBIUS); SIGNAL_PEPTIDE_H_REGION (PHOBIUS); SIGNAL_PEPTIDE_C_REGION (PHOBIUS)
T0736_R_0.0059_L_648	---NA---	648	0			0	-		Coil (COILS)
T0737_R_0.0161_L_647	---NA---	647	0			0	-		no IPS match
T0738_R_0.0132_L_647	---NA---	647	0			0	-		TRANSMEMBRANE (PHOBIUS); NON_CYTOPLASMIC_DOMAIN (PHOBIUS); CYTOPLASMIC_DOMAIN (PHOBIUS)
T0739_R_0.0191_L_647	---NA---	647	0			0	-		no IPS match
T0740_R_0.0227_L_647	matrix metalloproteinase-17-like	647	20	9.51348e-26	0.578	1	F:hydrolase activity	-	IPR018487 (SMART); IPR000585 (G3DSA:2.110.10.GENE3D); IPR018487 (PFAM); PTHR10201:SF131 (PANTHER); PTHR10201 (PANTHER); IPR018487 (PROSITE_PROFILES); IPR018487 (PROSITE_PROFILES); IPR018487 (PROSITE_PROFILES); IPR000585 (SUPERFAMILY)
T0741_R_0.0231_L_646	coagulation factor xiii a chain-like	646	20	1.0351e-21	0.5015	8	P:peptide cross-linking; F:protein-glutamine gamma-glutamyltransferase activity; F:metal ion binding; C:cellular_component; C:cell-cell adherens junction; P:organ morphogenesis; P:keratinocyte differentiation; C:intrinsic to membrane		IPR013783 (G3DSA:2.60.40.GENE3D); IPR008958 (PFAM); IPR002931 (G3DSA:3.90.260.GENE3D); IPR023608 (PANTHER); PTHR11590:SF40 (PANTHER); SSF54001 (SUPERFAMILY); IPR008958 (SUPERFAMILY)
T0742_R_0.0135_L_646	alpha- sarcomeric	646	20	1.12249e-128	0.8935	17	C:focal adhesion; C:membrane; C:Z disc; F:1-acylglycerol-3-phosphate O-acyltransferase activity; F:protein tyrosine phosphatase activity; F:calcium ion binding; F:2-alkenal reductase [NAD(P)] activity; F:actin filament binding; P:cytoskeletal anchoring at plasma membrane; P:flight behavior; P:phospholipid biosynthetic process; P:actin cytoskeleton reorganization; P:peptidyl-tyrosine dephosphoryla…	EC:2.3.1.51; EC:1.3.1.74; EC:3.1.3.48	IPR001715 (SMART); IPR001715 (G3DSA:1.10.418.GENE3D); IPR001715 (PFAM); G3DSA:1.20.58.60 (GENE3D); IPR001715 (G3DSA:1.10.418.GENE3D); IPR026921 (PTHR11915:PANTHER); PTHR11915 (PANTHER); IPR001589 (PROSITE_PATTERNS); IPR001715 (PROSITE_PROFILES); IPR001715 (SUPERFAMILY); SSF46966 (SUPERFAMILY)
T0743_R_0.0182_L_645	protein	645	20	7.4514e-56	0.6335	1	F:peptidase activity	-	IPR001506 (PRINTS); IPR006026 (SMART); IPR001506 (PFAM); IPR024079 (G3DSA:3.40.390.GENE3D); PTHR10127 (PANTHER); SSF55486 (SUPERFAMILY)
T0744_R_0.0571_L_645	s9 ribosomal protein	645	20	1.19292e-109	0.947	7	C:small ribosomal subunit; C:membrane; F:structural constituent of ribosome; F:transforming growth factor beta-activated receptor activity; F:rRNA binding; P:translation; P:transmembrane receptor protein serine/threonine kinase signaling pathway	-	IPR002942 (PFAM); IPR002942 (G3DSA:3.10.290.GENE3D); IPR001912 (PFAM); IPR005710 (TIGRFAM); IPR022801 (PANTHER); IPR018079 (PROSITE_PATTERNS); IPR002942 (PROSITE_PROFILES); SSF55174 (SUPERFAMILY)
T0745_R_0.067_L_645	60s ribosomal protein l15	645	20	1.47909e-115	0.8765	3	C:cytosolic large ribosomal subunit; F:structural constituent of ribosome; P:translation	-
T0746_R_0.0056_L_645	tetraspanin-17-like isoform 2	645	20	5.20477e-23	0.598	2	C:integral to membrane; C:membrane		no IPS match
T0747_R_0.0112_L_644	---NA---	644	0			0	-		no IPS match
T0748_R_0.0132_L_644	von willebrand factor a domain-containing protein 2-like	644	20	2.0791e-11	0.5295	3	F:carbohydrate binding; F:calcium ion binding; C:collagen		IPR002035 (G3DSA:3.40.50.GENE3D); IPR002035 (PFAM); PTHR22992 (PANTHER); IPR002035 (PROSITE_PROFILES); IPR002035 (SUPERFAMILY)
T0749_R_0.0112_L_644	cat eye syndrome critical region protein 2-like	644	20	2.6e-08	0.471	1	P:single-organism process	-	TRANSMEMBRANE (PHOBIUS); NON_CYTOPLASMIC_DOMAIN (PHOBIUS); CYTOPLASMIC_DOMAIN (PHOBIUS)
T0750_R_0.1084_L_644	---NA---	644	0			0	-		no IPS match
T0751_R_0.0172_L_644	---NA---	644	0			0	-		no IPS match
T0752_R_0.0056_L_643	---NA---	643	0			0	-		no IPS match
T0753_R_0.0109_L_643	ataxin-2-like isoform x3	643	20	1.24237e-30	0.5755	0	-		IPR025852 (PFAM); G3DSA:2.30.30.100 (GENE3D); IPR009604 (PFAM); PTHR12854 (PANTHER)
T0754_R_0.0245_L_642	PREDICTED: uncharacterized protein LOC100208799	642	2	1.1174e-07	0.505	0	-		Coil (COILS); SIGNAL_PEPTIDE (PHOBIUS); SIGNAL_PEPTIDE_N_REGION (PHOBIUS); SIGNAL_PEPTIDE_C_REGION (PHOBIUS); NON_CYTOPLASMIC_DOMAIN (PHOBIUS); SIGNAL_PEPTIDE_H_REGION (PHOBIUS); IPR003582 (PROSITE_PROFILES); SignalP-noTM (SIGNALP_EUK)
T0755_R_0.0106_L_642	casein kinase i isoform alpha isoform x3	642	20	7.07307e-144	0.96	17	C:condensed chromosome kinetochore; C:centrosome; C:cytosol; C:mRNA cleavage and polyadenylation specificity factor complex; C:membrane; C:nuclear speck; C:ribonucleoprotein complex; F:magnesium ion binding; F:glycoprotein binding; F:protein serine/threonine kinase activity; F:ATP binding; F:peptide binding; F:phosphoprotein binding; P:cell morphogenesis; P:protein phosphorylation; P:mitosis; P:W…	EC:2.7.11	IPR002290 (SMART); IPR000719 (PFAM); G3DSA:1.10.510.10 (GENE3D); G3DSA:3.30.200.20 (GENE3D); PTHR11909 (PANTHER); PTHR11909:SF84 (PANTHER); IPR008271 (PROSITE_PATTERNS); IPR000719 (PROSITE_PROFILES); IPR011009 (SUPERFAMILY)
T0756_R_0.0116_L_642	rab gdp dissociation inhibitor alpha	642	20	5.11971e-79	0.8455	15	C:Golgi apparatus; C:cytosol; C:midbody; C:neuron projection; C:protein complex; F:Rab GDP-dissociation inhibitor activity; F:GTPase activator activity; F:Rab GTPase binding; P:protein transport; P:Rab protein signal transduction; P:positive regulation of GTPase activity; P:negative regulation of axonogenesis; P:regulation of small GTPase mediated signal transduction; P:response to calcium ion; P…	-
T0757_R_0.0507_L_642	40s ribosomal protein s27	642	20	8.67815e-31	0.919	4	C:ribosome; F:structural constituent of ribosome; F:metal ion binding; P:translation	-	IPR000592 (PFAM); IPR023407 (G3DSA:2.20.25.GENE3D); IPR000592 (PANTHER); IPR000592 (PROSITE_PATTERNS); IPR000592 (HAMAP); IPR011332 (SUPERFAMILY)
T0758_R_0.0136_L_641	alcohol acetyltransferase	641	3	3.73983e-09	0.4233	0	-		IPR023213 (G3DSA:3.30.559.GENE3D); IPR003480 (PFAM); CYTOPLASMIC_DOMAIN (PHOBIUS); NON_CYTOPLASMIC_DOMAIN (PHOBIUS); TRANSMEMBRANE (PHOBIUS); SSF52777 (SUPERFAMILY)
T0759_R_0.0156_L_641	nadh dehydrogenase	641	20	4.68211e-104	0.8765	6	C:mitochondrial respiratory chain complex I; F:NADH dehydrogenase (ubiquinone) activity; F:FMN binding; F:NAD binding; F:4 iron, 4 sulfur cluster binding; P:oxidation-reduction process	EC:1.6.5.3	IPR011538 (PFAM); PTHR11780 (PANTHER); SSF142019 (SUPERFAMILY)
T0760_R_0.0658_L_641	60s ribosomal protein l10a	641	20	2.66124e-106	0.901	4	C:large ribosomal subunit; F:RNA binding; F:structural constituent of ribosome; P:translation	-	IPR002143 (PIRSF); IPR028364 (PFAM); IPR016095 (G3DSA:3.40.50.GENE3D); IPR016094 (G3DSA:3.30.190.GENE3D); PTHR23105:SF36 (PANTHER); PTHR23105 (PANTHER); IPR023673 (PROSITE_PATTERNS); IPR023674 (SUPERFAMILY)
T0761_R_0.0093_L_640	lysyl oxidase homolog 2	640	20	1.42072e-68	0.662	16	C:basement membrane; C:nucleus; C:intracellular non-membrane-bounded organelle; C:receptor complex; C:extracellular vesicular exosome; F:protein binding; F:oxidoreductase activity, acting on the CH-NH2 group of donors, oxygen as acceptor; P:regulation of transcription, DNA-dependent; P:cellular protein modification process; P:anatomical structure morphogenesis; P:chromatin modification; P:single-…	-	IPR001695 (PRINTS); IPR001695 (PFAM); PTHR19331 (PANTHER); PTHR19331:SF10 (PANTHER); IPR019828 (PROSITE_PATTERNS)
T0762_R_0.009_L_639	---NA---	639	0			0	-		no IPS match
T0763_R_0.0187_L_639	nadh dehydrogenase subunit 4	639	20	3.90796e-95	0.7555	3	C:mitochondrion; F:NADH dehydrogenase (ubiquinone) activity; P:ATP synthesis coupled electron transport	EC:1.6.5.3	IPR003918 (PRINTS); IPR001750 (PFAM); PTHR22773 (PANTHER); PTHR22773:SF40 (PANTHER); NON_CYTOPLASMIC_DOMAIN (PHOBIUS); TRANSMEMBRANE (PHOBIUS); TRANSMEMBRANE (PHOBIUS); CYTOPLASMIC_DOMAIN (PHOBIUS); TRANSMEMBRANE (PHOBIUS); NON_CYTOPLASMIC_DOMAIN (PHOBIUS); CYTOPLASMIC_DOMAIN (PHOBIUS); TMhelix (TMHMM); TMhelix (TMHMM); TMhelix (TMHMM)
T0764_R_0.0157_L_639	---NA---	639	0			0	-		no IPS match
T0765_R_0.033_L_638	mitochondrial import inner membrane translocase subunit tim23-like	638	20	2.6155e-66	0.6585	1	C:integral to membrane	-	IPR003397 (PFAM); PTHR15371:SF0 (PANTHER); PTHR15371 (PANTHER); CYTOPLASMIC_DOMAIN (PHOBIUS); TRANSMEMBRANE (PHOBIUS); TRANSMEMBRANE (PHOBIUS); CYTOPLASMIC_DOMAIN (PHOBIUS); NON_CYTOPLASMIC_DOMAIN (PHOBIUS); TMhelix (TMHMM); TMhelix (TMHMM)
T0766_R_0.0063_L_638	endoplasmic reticulum aminopeptidase 1 isoform x1	638	20	2.60831e-100	0.74	19	C:extracellular space; C:endoplasmic reticulum lumen; C:cytosol; C:integral to membrane; C:extracellular vesicular exosome; F:aminopeptidase activity; F:interleukin-6 receptor binding; F:interleukin-1, Type II receptor binding; F:tumor necrosis factor receptor binding; F:metalloexopeptidase activity; F:zinc ion binding; P:angiogenesis; P:membrane protein ectodomain proteolysis; P:regulation of bl…	EC:3.4.11	IPR014782 (PRINTS); IPR014782 (PFAM); PTHR11533:SF147 (PANTHER); IPR001930 (PANTHER); SSF55486 (SUPERFAMILY); SSF63737 (SUPERFAMILY)
T0767_R_0.014_L_638	---NA---	638	0			0	-		IPR020683 (G3DSA:1.25.40.GENE3D); IPR002110 (PROSITE_PROFILES); IPR020683 (PROSITE_PROFILES); IPR020683 (SUPERFAMILY)
T0768_R_0.0073_L_638	ubiquitin carboxyl-terminal hydrolase 34	638	20	1.19131e-42	0.6455	1	F:hydrolase activity	-	no IPS match
T0769_R_0.0087_L_637	reverse transcriptase	637	20	2.79076e-27	0.5415	1	P:cellular process	-	PTHR19446 (PANTHER)
T0770_R_0.0765_L_637	calmodulin	637	20	2.38622e-40	0.71	4	F:metal ion binding; C:cilium; F:calcium ion binding; C:cell projection		IPR002048 (SMART); IPR011992 (G3DSA:1.10.238.GENE3D); IPR011992 (G3DSA:1.10.238.GENE3D); IPR011992 (PFAM); PTHR23050 (PANTHER); IPR018247 (PROSITE_PATTERNS); IPR018247 (PROSITE_PATTERNS); IPR002048 (PROSITE_PROFILES); IPR002048 (PROSITE_PROFILES); IPR002048 (PROSITE_PROFILES); IPR002048 (PROSITE_PROFILES); SSF47473 (SUPERFAMILY)
T0771_R_0.0137_L_636	hemicentin-1- partial	636	20	1.22283e-17	0.482	1	C:extracellular region part	-	IPR003599 (SMART); IPR003598 (SMART); IPR013098 (PFAM); IPR013783 (G3DSA:2.60.40.GENE3D); IPR013783 (G3DSA:2.60.40.GENE3D); PTHR10489 (PANTHER); IPR007110 (PROSITE_PROFILES); IPR007110 (PROSITE_PROFILES); SSF48726 (SUPERFAMILY); SSF48726 (SUPERFAMILY)
T0772_R_0.0131_L_636	beta-ig-h3 fasciclin	636	20	1.17618e-23	0.5055	0	-		IPR000782 (SMART); IPR000782 (G3DSA:2.30.180.GENE3D); IPR000782 (PFAM); IPR000782 (G3DSA:2.30.180.GENE3D); PTHR10900 (PANTHER); IPR000782 (PROSITE_PROFILES); IPR000782 (PROSITE_PROFILES); IPR000782 (SUPERFAMILY); IPR000782 (SUPERFAMILY)
T0773_R_0.01_L_636	---NA---	636	0			0	-		NON_CYTOPLASMIC_DOMAIN (PHOBIUS); TRANSMEMBRANE (PHOBIUS); CYTOPLASMIC_DOMAIN (PHOBIUS); TMhelix (TMHMM)
T0774_R_0.0097_L_635	eukaryotic translation initiation factor 3 subunit partial	635	20	1.86633e-90	0.7585	3	C:translation preinitiation complex; P:translational initiation; P:ribonucleoprotein complex assembly	-	IPR007783 (PFAM); IPR007783 (PANTHER)
T0775_R_0.0161_L_635	---NA---	635	0			0	-		no IPS match
T0776_R_0.0228_L_635	---NA---	635	0			0	-		NON_CYTOPLASMIC_DOMAIN (PHOBIUS); CYTOPLASMIC_DOMAIN (PHOBIUS); TRANSMEMBRANE (PHOBIUS); TMhelix (TMHMM)
T0777_R_0.0198_L_634	peptidase d	634	20	5.67013e-98	0.777	5	C:extracellular vesicular exosome; F:metallocarboxypeptidase activity; F:metal ion binding; P:proteolysis; P:cellular amino acid metabolic process	EC:3.4.17	IPR007865 (SMART); IPR000994 (PFAM); IPR007865 (PFAM); IPR000994 (G3DSA:3.90.230.GENE3D); IPR029149 (G3DSA:3.40.350.GENE3D); PTHR10804 (PANTHER); PTHR10804:SF17 (PANTHER); IPR000994 (SUPERFAMILY); IPR028980 (SUPERFAMILY)
T0778_R_0.0067_L_633	f-box lrr-repeat protein 5	633	20	1.09705e-32	0.5565	1	C:intracellular part	-	IPR001810 (SMART); G3DSA:1.20.120.520 (GENE3D); G3DSA:1.20.1280.50 (GENE3D); IPR001810 (PFAM); PTHR23125 (PANTHER); PTHR23125:SF211 (PANTHER); IPR001810 (PROSITE_PROFILES); IPR001810 (SUPERFAMILY)
T0779_R_0.0071_L_633	3-dehydroquinate synthase	633	20	5.10239e-53	0.5355	2	F:transferase activity; P:metabolic process	-	G3DSA:3.40.50.1970 (GENE3D); SSF56796 (SUPERFAMILY)
T0780_R_0.0188_L_633	o-methyltransferase family 3 protein	633	20	3.19921e-40	0.6635	2	F:O-methyltransferase activity; P:methylation	EC:2.1.1	IPR029063 (G3DSA:3.40.50.GENE3D); IPR002935 (PFAM); PTHR10509:SF14 (PANTHER); IPR002935 (PANTHER); IPR002935 (PROSITE_PROFILES); IPR029063 (SUPERFAMILY)
T0781_R_0.0074_L_632	---NA---	632	0			0	-		SignalP-noTM (SIGNALP_EUK)
T0782_R_0.0108_L_632	transmembrane protein 214	632	15	2.40134e-12	0.468	2	C:integral to membrane; C:cytoplasmic microtubule		IPR019308 (PFAM); IPR019308 (PANTHER); NON_CYTOPLASMIC_DOMAIN (PHOBIUS); CYTOPLASMIC_DOMAIN (PHOBIUS); TRANSMEMBRANE (PHOBIUS)
T0783_R_0.0051_L_632	sphingosine-1-phosphate lyase 1	632	20	7.88874e-89	0.7775	1	F:lyase activity	-	IPR015421 (G3DSA:3.40.640.GENE3D); IPR002129 (PFAM); PTHR11999 (PANTHER); PTHR11999:SF63 (PANTHER); IPR015424 (SUPERFAMILY)
T0784_R_0.0061_L_631	---NA---	631	0			0	-		no IPS match
T0785_R_0.0121_L_631	duf1772-domain-containing protein	631	20	1.81387e-30	0.5165	0	-		IPR013901 (PFAM); TRANSMEMBRANE (PHOBIUS); CYTOPLASMIC_DOMAIN (PHOBIUS); TRANSMEMBRANE (PHOBIUS); NON_CYTOPLASMIC_DOMAIN (PHOBIUS); CYTOPLASMIC_DOMAIN (PHOBIUS); TMhelix (TMHMM)
T0786_R_0.0179_L_631	ethanolamine-phosphate cytidylyltransferase-like isoform x2	631	20	2.7827e-100	0.8045	3	F:ethanolamine-phosphate cytidylyltransferase activity; P:biosynthetic process; P:ethanolamine-containing compound metabolic process	EC:2.7.7.14	Coil (COILS); IPR004821 (TIGRFAM); IPR014729 (G3DSA:3.40.50.GENE3D); IPR004821 (PFAM); PTHR10739:SF23 (PANTHER); PTHR10739 (PANTHER); SSF52374 (SUPERFAMILY)
T0787_R_0.0206_L_631	fibrillin-2	631	20	1.00066e-07	0.5855	10	P:bone trabecula formation; P:sequestering of TGFbeta in extracellular matrix; P:positive regulation of bone mineralization; C:proteinaceous extracellular matrix; F:extracellular matrix structural constituent; P:positive regulation of osteoblast differentiation; P:limb morphogenesis; F:calcium ion binding; P:embryonic limb morphogenesis; C:extracellular region		SIGNAL_PEPTIDE_H_REGION (PHOBIUS); SIGNAL_PEPTIDE_C_REGION (PHOBIUS); SIGNAL_PEPTIDE_N_REGION (PHOBIUS); NON_CYTOPLASMIC_DOMAIN (PHOBIUS); SIGNAL_PEPTIDE (PHOBIUS); PS51257 (PROSITE_PROFILES); SignalP-noTM (SIGNALP_EUK)
T0788_R_0.0142_L_631	methionine partial	631	20	1.37998e-105	0.823	17	C:cytosol; C:methionine adenosyltransferase complex; F:methionine adenosyltransferase activity; F:protein binding; F:ATP binding; F:amino acid binding; F:metal ion binding; P:sulfur amino acid metabolic process; P:S-adenosylmethionine biosynthetic process; P:one-carbon metabolic process; P:xenobiotic metabolic process; P:circadian rhythm; P:response to light stimulus; P:response to hormone stimul…	EC:2.5.1.6	IPR022628 (PFAM); G3DSA:3.30.300.10 (GENE3D); G3DSA:3.30.300.10 (GENE3D); IPR022629 (PFAM); IPR002133 (PANTHER); IPR022631 (PROSITE_PATTERNS); IPR022636 (SUPERFAMILY); IPR022636 (SUPERFAMILY)
T0789_R_0.0088_L_630	rgm domain family member partial	630	20	5.06454e-57	0.6755	0	-		IPR009496 (PFAM); IPR010536 (PFAM); PTHR31428 (PANTHER); PTHR31428:SF1 (PANTHER)
T0790_R_0.0064_L_630	---NA---	630	0			0	-		no IPS match
T0791_R_0.0149_L_630	---NA---	630	0			0	-		SIGNAL_PEPTIDE_C_REGION (PHOBIUS); NON_CYTOPLASMIC_DOMAIN (PHOBIUS); SIGNAL_PEPTIDE (PHOBIUS); SIGNAL_PEPTIDE_N_REGION (PHOBIUS); SIGNAL_PEPTIDE_H_REGION (PHOBIUS); SignalP-noTM (SIGNALP_EUK); SignalP-TM (SIGNALP_GRAM_POSITIVE); SignalP-noTM (SIGNALP_GRAM_NEGATIVE)
T0792_R_0.0044_L_629	---NA---	629	0			0	-		CYTOPLASMIC_DOMAIN (PHOBIUS); NON_CYTOPLASMIC_DOMAIN (PHOBIUS); TRANSMEMBRANE (PHOBIUS); TMhelix (TMHMM)
T0793_R_0.0234_L_629	---NA---	629	0			0	-		no IPS match
T0794_R_0.1547_L_629	ribosomal protein l19	629	20	6.82233e-67	0.901	3	C:ribosome; F:structural constituent of ribosome; P:translation	-	no IPS match
T0795_R_0.0081_L_629	aromatic-l-amino-acid decarboxylase	629	20	1.7548e-70	0.688	4	C:axon; C:neuronal cell body; F:tyrosine decarboxylase activity; P:octopamine biosynthetic process	EC:4.1.1.25	IPR002129 (PFAM); IPR015421 (G3DSA:3.40.640.GENE3D); PTHR11999:SF69 (PANTHER); PTHR11999 (PANTHER); IPR015424 (SUPERFAMILY)
T0796_R_0.04_L_628	hypothetical protein HELRODRAFT_174249	628	20	2.77428e-20	0.5305	0	-		no IPS match
T0797_R_0.0071_L_627	unconventional myosin-vi-like	627	20	5.11655e-102	0.7735	23	C:ruffle; C:Golgi apparatus; C:coated pit; C:cell cortex; C:myosin complex; C:DNA-directed RNA polymerase II, holoenzyme; C:filamentous actin; C:nuclear membrane; C:clathrin-coated endocytic vesicle; C:perinuclear region of cytoplasm; F:motor activity; F:calmodulin binding; F:ATP binding; F:ADP binding; F:actin filament binding; P:intracellular protein transport; P:endocytosis; P:sensory percepti…	-	IPR001609 (PRINTS); IPR001609 (SMART); IPR027417 (G3DSA:3.40.50.GENE3D); IPR001609 (PFAM); PTHR13140 (PANTHER); PTHR13140:SF346 (PANTHER); IPR001609 (PROSITE_PROFILES); IPR027417 (SUPERFAMILY)
T0798_R_0.0194_L_627	---NA---	627	0			0	-		CYTOPLASMIC_DOMAIN (PHOBIUS); NON_CYTOPLASMIC_DOMAIN (PHOBIUS); TRANSMEMBRANE (PHOBIUS)
T0799_R_0.0071_L_626	nucleolar gtp-binding protein 1	626	20	7.62216e-38	0.688	7	C:cytoplasm; C:nuclear part; F:GTP binding; P:regulation of cellular metabolic process; P:negative regulation of cellular process; P:regulation of macromolecule metabolic process; P:regulation of primary metabolic process	-	Coil (COILS); IPR012973 (PFAM); PTHR11702:SF23 (PANTHER); PTHR11702 (PANTHER)
T0800_R_0.0102_L_626	fh1 fh2 domain-containing protein 3	626	20	7.3651e-103	0.8025	11	C:nucleolus; C:striated muscle thin filament; C:Z disc; F:actin binding; F:Rho GTPase binding; F:GTPase activating protein binding; P:regulation of cell shape; P:cell migration; P:negative regulation of actin filament polymerization; P:sarcomere organization; P:actin filament network formation	-	IPR011989 (G3DSA:1.25.10.GENE3D); PTHR23213:SF184 (PANTHER); PTHR23213 (PANTHER); IPR014768 (PROSITE_PROFILES); IPR016024 (SUPERFAMILY)
T0801_R_0.0105_L_626	ectonucleoside triphosphate diphosphohydrolase 1	626	20	2.47624e-26	0.493	3	C:membrane; F:hydrolase activity; P:nucleoside diphosphate metabolic process	-	IPR000407 (PFAM); IPR000407 (PANTHER); NON_CYTOPLASMIC_DOMAIN (PHOBIUS); TRANSMEMBRANE (PHOBIUS); CYTOPLASMIC_DOMAIN (PHOBIUS); TMhelix (TMHMM)
T0802_R_0.0215_L_625	---NA---	625	0			0	-		Coil (COILS); G3DSA:1.20.1170.10 (GENE3D); SSF46966 (SUPERFAMILY)
T0803_R_0.0164_L_625	fibrillin-2	625	20	1.57699e-55	0.618	6	C:proteinaceous extracellular matrix; P:embryonic limb morphogenesis; P:positive regulation of bone mineralization; P:sequestering of TGFbeta in extracellular matrix; P:positive regulation of osteoblast differentiation; P:bone trabecula formation	-	IPR001881 (SMART); IPR000742 (SMART); IPR017878 (G3DSA:3.90.290.GENE3D); G3DSA:2.10.25.10 (GENE3D); IPR001881 (PFAM); G3DSA:2.10.25.10 (GENE3D); IPR017878 (PFAM); G3DSA:2.10.25.10 (GENE3D); G3DSA:2.10.25.10 (GENE3D); IPR011398 (PANTHER); PTHR24039:SF20 (PANTHER); IPR018097 (PROSITE_PATTERNS); IPR013032 (PROSITE_PATTERNS); IPR018097 (PROSITE_PATTERNS); IPR000152 (PROSITE_PATTERNS); IPR000152 (PROS…
T0804_R_1.4137_L_625	rrna intron-encoded homing endonuclease	625	20	1.09039e-29	0.748	2	P:nucleic acid phosphodiester bond hydrolysis; F:endonuclease activity		no IPS match
T0805_R_0.0245_L_625	superoxide dismutase	625	20	2.81455e-65	0.7715	4	F:superoxide dismutase activity; F:metal ion binding; P:removal of superoxide radicals; P:oxidation-reduction process	EC:1.15.1.1	no IPS match
T0806_R_0.0106_L_624	cytochrome b-c1 complex subunit mitochondrial-like	624	20	2.11921e-33	0.682	1	F:catalytic activity	-
T0807_R_0.0512_L_624	60s ribosomal protein l13	624	20	1.36859e-103	0.824	4	C:ribosome; F:structural constituent of ribosome; P:translation; P:regulation of cell cycle	-	IPR001380 (PFAM); IPR001380 (PANTHER); PTHR11722:SF0 (PANTHER); IPR018256 (PROSITE_PATTERNS)
T0808_R_0.0085_L_623	leucine-rich ppr motif-containing mitochondrial-like	623	7	3.71898e-06	0.4629	0	-		no IPS match
T0809_R_0.0072_L_622	ectonucleoside triphosphate diphosphohydrolase partial	622	20	2.25891e-80	0.6245	1	C:intracellular part	-	IPR000407 (PFAM); PTHR11782:SF37 (PANTHER); IPR000407 (PANTHER); IPR000407 (PROSITE_PATTERNS)
T0810_R_0.0089_L_622	---NA---	622	0			0	-		CYTOPLASMIC_DOMAIN (PHOBIUS); NON_CYTOPLASMIC_DOMAIN (PHOBIUS); TRANSMEMBRANE (PHOBIUS); TRANSMEMBRANE (PHOBIUS); CYTOPLASMIC_DOMAIN (PHOBIUS); TMhelix (TMHMM); TMhelix (TMHMM)
T0811_R_0.0089_L_621	unconventional myosin-xv-like	621	20	1.3407e-27	0.471	6	C:cytoskeleton; F:ATP binding; P:metabolic process; F:nucleotide binding; C:myosin complex; F:motor activity		IPR001452 (SMART); IPR001452 (PFAM); G3DSA:2.30.30.40 (GENE3D); PTHR22692 (PANTHER); PTHR22692:SF3 (PANTHER); IPR001452 (PROSITE_PROFILES); IPR001452 (SUPERFAMILY)
T0812_R_0.0051_L_621	stress-70 mitochondrial	621	20	1.86537e-126	0.9575	11	C:nucleolus; C:mitochondrial nucleoid; C:extracellular vesicular exosome; F:ATP binding; F:enzyme binding; ; F:unfolded protein binding; P:protein folding; P:protein export from nucleus; P:protein targeting to mitochondrion; P:negative regulation of apoptotic process	-	Coil (COILS); G3DSA:3.30.420.40 (GENE3D); G3DSA:3.30.30.30 (GENE3D); IPR013126 (PFAM); G3DSA:3.90.640.10 (GENE3D); G3DSA:3.30.420.40 (GENE3D); PTHR19375:SF173 (PANTHER); PTHR19375 (PANTHER); IPR018181 (PROSITE_PATTERNS); SSF53067 (SUPERFAMILY); SSF53067 (SUPERFAMILY)
T0813_R_0.0195_L_621	reverse transcriptase	621	20	2.94275e-17	0.4765	6	F:RNA binding; P:RNA-dependent DNA replication; F:RNA-directed DNA polymerase activity; F:metal ion binding; P:proteolysis; F:cysteine-type peptidase activity		IPR000477 (PFAM); PTHR19446 (PANTHER); PTHR19446:SF310 (PANTHER); IPR000477 (PROSITE_PROFILES); SSF56672 (SUPERFAMILY)
T0814_R_0.0103_L_621	beta-ig-h3 fasciclin	621	20	5.95482e-10	0.5275	0	-		IPR000782 (SMART); IPR000782 (G3DSA:2.30.180.GENE3D); IPR000782 (PFAM); PTHR10900 (PANTHER); IPR000782 (PROSITE_PROFILES); IPR000782 (SUPERFAMILY)
T0815_R_0.0106_L_620	nucleoside diphosphate kinase 7-like	620	20	4.10856e-78	0.709	6	F:nucleotide binding; F:kinase activity; P:pyrimidine ribonucleoside triphosphate biosynthetic process; P:pyrimidine ribonucleotide biosynthetic process; P:phosphorylation; P:pyrimidine ribonucleoside biosynthetic process	-	IPR001564 (PRINTS); IPR001564 (SMART); IPR001564 (PFAM); IPR001564 (G3DSA:3.30.70.GENE3D); PTHR11349 (PANTHER); IPR006602 (PROSITE_PROFILES); IPR001564 (SUPERFAMILY); IPR001564 (SUPERFAMILY)
T0816_R_0.0086_L_619	PREDICTED: uncharacterized protein LOC100199386, partial	619	1	4.3218e-33	0.71	0	-		Coil (COILS); Coil (COILS); Coil (COILS)
T0817_R_0.0117_L_619	spectrin beta non-erythrocytic 2- partial	619	20	8.9948e-98	0.805	21	C:nucleolus; C:spectrin; C:axolemma; C:M band; C:cuticular plate; C:protein complex; C:extracellular vesicular exosome; F:actin binding; F:structural constituent of cytoskeleton; F:calmodulin binding; F:phospholipid binding; F:ankyrin binding; F:protein complex binding; ; P:mitotic cytokinesis; P:common-partner SMAD protein phosphorylation; P:SMAD protein import into nucleus; P:Golgi to plasma me…	-	IPR001715 (SMART); G3DSA:1.20.58.60 (GENE3D); IPR001715 (G3DSA:1.10.418.GENE3D); IPR001715 (G3DSA:1.10.418.GENE3D); IPR001715 (PFAM); PTHR11915 (PANTHER); IPR001589 (PROSITE_PATTERNS); IPR001715 (PROSITE_PROFILES); IPR001715 (SUPERFAMILY)
T0818_R_0.0138_L_619	dual specificity protein phosphatase cdc14a isoform x2	619	20	5.07989e-118	0.9	11	C:nucleolus; C:cytoplasm; C:centrosome; C:spindle; F:protein tyrosine phosphatase activity; F:protein binding; F:protein tyrosine/serine/threonine phosphatase activity; P:cell cycle; P:cell proliferation; P:peptidyl-tyrosine dephosphorylation; P:cell division	EC:3.1.3.48; EC:3.1.3	IPR029021 (G3DSA:3.90.190.GENE3D); IPR029021 (G3DSA:3.90.190.GENE3D); IPR029260 (PFAM); IPR026068 (PTHR23339:PANTHER); PTHR23339 (PANTHER); IPR029021 (SUPERFAMILY); IPR029021 (SUPERFAMILY)
T0819_R_0.0058_L_619	---NA---	619	0			0	-		no IPS match
T0820_R_0.0134_L_618	---NA---	618	0			0	-		no IPS match
T0821_R_0.0245_L_617	PREDICTED: uncharacterized protein LOC100208216	617	1	9.4847e-12	0.55	0	-		IPR002035 (G3DSA:3.40.50.GENE3D); IPR002035 (G3DSA:3.40.50.GENE3D); IPR002035 (SUPERFAMILY)
T0822_R_0.0052_L_617	acid ceramidase-like	617	20	4.26329e-18	0.7595	5	C:lysosome; F:NAD+ ADP-ribosyltransferase activity; F:ceramidase activity; P:lipid metabolic process; P:collateral sprouting	EC:3.5.1.23; EC:2.4.2.30	no IPS match
T0823_R_0.0069_L_617	mitochondrial 10-formyltetrahydrofolate partial	617	20	4.14853e-112	0.8945	10	C:cytoplasm; F:methyltransferase activity; F:formyltetrahydrofolate dehydrogenase activity; F:oxidoreductase activity, acting on the aldehyde or oxo group of donors, NAD or NADP as acceptor; F:hydroxymethyl-, formyl- and related transferase activity; P:one-carbon metabolic process; P:biosynthetic process; P:10-formyltetrahydrofolate catabolic process; P:methylation; P:oxidation-reduction process	EC:1.5.1.6	IPR015590 (PFAM); IPR016163 (G3DSA:3.40.309.GENE3D); PTHR11699:SF118 (PANTHER); PTHR11699 (PANTHER); IPR016160 (PROSITE_PATTERNS); IPR016161 (SUPERFAMILY)
T0824_R_0.019_L_616	fibrillin-1	616	20	2.66098e-83	0.668	5	C:microfibril; F:protein binding; P:kidney development; P:sequestering of BMP in extracellular matrix; P:sequestering of TGFbeta in extracellular matrix	-	IPR000742 (SMART); IPR001881 (SMART); G3DSA:2.10.25.10 (GENE3D); IPR017878 (G3DSA:3.90.290.GENE3D); IPR017878 (PFAM); G3DSA:2.10.25.10 (GENE3D); IPR001881 (PFAM); IPR011398 (PANTHER); IPR013032 (PROSITE_PATTERNS); IPR013032 (PROSITE_PATTERNS); IPR013032 (PROSITE_PATTERNS); IPR013032 (PROSITE_PATTERNS); IPR013032 (PROSITE_PATTERNS); IPR018097 (PROSITE_PATTERNS); IPR000152 (PROSITE_PATTERNS); IPR00…
T0825_R_0.0059_L_615	sodium-dependent neutral amino acid transporter b at3	615	20	6.31269e-27	0.586	2	C:membrane; P:transport	-	no IPS match
T0826_R_0.0062_L_615	chaperone activity of bc1 complex- mitochondrial-like	615	20	2.96327e-31	0.7115	2	F:transferase activity, transferring phosphorus-containing groups; P:metabolic process	-	PTHR10566 (PANTHER); PTHR10566:SF65 (PANTHER)
T0827_R_0.01_L_615	frizzled-7	615	20	9.50708e-37	0.6895	8	C:membrane; F:transmembrane signaling receptor activity; P:multicellular organismal development; P:Wnt receptor signaling pathway; P:regulation of cellular metabolic process; P:cell development; P:positive regulation of cellular process; P:negative regulation of cellular process	-	IPR020067 (G3DSA:1.10.2000.GENE3D); IPR020067 (SUPERFAMILY)
T0828_R_0.0153_L_614	---NA---	614	0			0	-		no IPS match
T0829_R_0.0229_L_614	mitochondrial 10-formyltetrahydrofolate dehydrogenase	614	20	5.95294e-58	0.7105	8	C:cytoplasm; F:oxidoreductase activity; F:transferase activity, transferring one-carbon groups; P:cellular metabolic process; P:primary metabolic process; P:small molecule metabolic process; P:single-organism cellular process; P:organic substance metabolic process	-	Coil (COILS); IPR009081 (G3DSA:1.10.1200.GENE3D); IPR009081 (PFAM); IPR016162 (G3DSA:3.40.605.GENE3D); IPR005793 (G3DSA:3.10.25.GENE3D); PTHR11699:SF118 (PANTHER); PTHR11699 (PANTHER); IPR009081 (PROSITE_PROFILES); IPR016161 (SUPERFAMILY); IPR009081 (SUPERFAMILY)
T0830_R_0.0069_L_613	---NA---	613	0			0	-		no IPS match
T0831_R_0.0146_L_613	epidermal growth factor-like protein 7 isoform x1	613	20	6.33406e-28	0.569	12	C:organelle lumen; C:Golgi apparatus part; C:blood microparticle; ; P:immune system process; P:cellular protein modification process; P:blood coagulation; P:regulation of response to external stimulus; P:single-organism cellular process; P:localization; P:regulation of protein metabolic process;	-	IPR000742 (SMART); IPR001881 (SMART); G3DSA:2.10.25.10 (GENE3D); IPR001881 (PFAM); G3DSA:2.10.25.10 (GENE3D); G3DSA:2.10.25.10 (GENE3D); G3DSA:2.10.25.10 (GENE3D); PTHR24048 (PANTHER); IPR000152 (PROSITE_PATTERNS); IPR013032 (PROSITE_PATTERNS); IPR018097 (PROSITE_PATTERNS); IPR018097 (PROSITE_PATTERNS); IPR018097 (PROSITE_PATTERNS); IPR013032 (PROSITE_PATTERNS); IPR000152 (PROSITE_PATTERNS); IPR0…
T0832_R_0.0115_L_612	echinoderm microtubule-associated 6-like	612	20	1.08057e-99	0.822	5	C:cytoplasm; C:microtubule; C:extracellular vesicular exosome; F:catalytic activity; P:metabolic process	-	IPR001680 (SMART); IPR001680 (PFAM); IPR005108 (PFAM); IPR015943 (G3DSA:2.130.10.GENE3D); PTHR13720 (PANTHER); PTHR13720:SF21 (PANTHER); IPR017986 (PROSITE_PROFILES); IPR017986 (SUPERFAMILY); TMhelix (TMHMM)
T0833_R_0.0105_L_611	---NA---	611	0			0	-		no IPS match
T0834_R_0.0122_L_611	minor histocompatibility antigen h13	611	20	1.07125e-72	0.7845	8	C:rough endoplasmic reticulum; C:cell surface; C:integral to cytosolic side of endoplasmic reticulum membrane; C:integral to lumenal side of endoplasmic reticulum membrane; F:aspartic endopeptidase activity, intramembrane cleaving; F:protein homodimerization activity; P:membrane protein proteolysis; P:regulation of neuron apoptotic process	EC:3.4.23	no IPS match
T0835_R_0.0084_L_610	collagen alpha-6 chain	610	18	7.9886e-06	0.4561	2	F:calcium ion binding; C:collagen		IPR002035 (G3DSA:3.40.50.GENE3D); IPR002035 (PFAM); IPR002035 (PROSITE_PROFILES); IPR002035 (SUPERFAMILY)
T0836_R_0.0063_L_610	---NA---	610	0			0	-		no IPS match
T0837_R_0.0213_L_610	voltage-dependent calcium channel subunit alpha-2 delta-2	610	7	5.65104e-13	0.47	6	P:cell adhesion; F:calcium ion binding; P:homophilic cell adhesion; C:membrane; C:extrachromosomal circular DNA; C:integral to membrane		IPR002126 (G3DSA:2.60.40.GENE3D); SIGNAL_PEPTIDE (PHOBIUS); SIGNAL_PEPTIDE_N_REGION (PHOBIUS); SIGNAL_PEPTIDE_H_REGION (PHOBIUS); SIGNAL_PEPTIDE_C_REGION (PHOBIUS); NON_CYTOPLASMIC_DOMAIN (PHOBIUS); SignalP-noTM (SIGNALP_EUK); IPR015919 (SUPERFAMILY)
T0838_R_0.0091_L_610	tetratricopeptide repeat protein 36	610	20	1.07468e-44	0.75	0	-		IPR019734 (SMART); IPR011990 (G3DSA:1.25.40.GENE3D); IPR001440 (PFAM); PF13414 (PFAM); PTHR21405 (PANTHER); IPR013026 (PROSITE_PROFILES); SSF48452 (SUPERFAMILY)
T0839_R_0.0178_L_610	---NA---	610	0			0	-		NON_CYTOPLASMIC_DOMAIN (PHOBIUS); TRANSMEMBRANE (PHOBIUS); CYTOPLASMIC_DOMAIN (PHOBIUS); TMhelix (TMHMM)
T0840_R_0.0147_L_609	---NA---	609	0			0	-		no IPS match
T0841_R_0.0108_L_609	mucin- partial	609	20	3.86288e-30	0.5015	10	P:cell-matrix adhesion; F:calcium ion binding; C:membrane; C:extracellular region; F:extracellular matrix structural constituent; C:proteinaceous extracellular matrix; F:scavenger receptor activity; P:receptor-mediated endocytosis; F:carbohydrate binding; C:integral to membrane		PTHR13802:SF41 (PANTHER); PTHR13802 (PANTHER)
T0842_R_0.0224_L_608	---NA---	608	0			0	-		CYTOPLASMIC_DOMAIN (PHOBIUS); TRANSMEMBRANE (PHOBIUS); NON_CYTOPLASMIC_DOMAIN (PHOBIUS); TMhelix (TMHMM)
T0843_R_0.0074_L_608	---NA---	608	0			0	-		no IPS match
T0844_R_0.0105_L_608	matrix metallo protein ase-17	608	20	3.71116e-23	0.561	1	F:hydrolase activity	-	IPR002477 (G3DSA:1.10.101.GENE3D); IPR002477 (PFAM); IPR024079 (G3DSA:3.40.390.GENE3D); IPR001818 (PFAM); PTHR10201 (PANTHER); SIGNAL_PEPTIDE_C_REGION (PHOBIUS); NON_CYTOPLASMIC_DOMAIN (PHOBIUS); SIGNAL_PEPTIDE_N_REGION (PHOBIUS); SIGNAL_PEPTIDE_H_REGION (PHOBIUS); SIGNAL_PEPTIDE (PHOBIUS); SignalP-TM (SIGNALP_GRAM_POSITIVE); SignalP-noTM (SIGNALP_GRAM_NEGATIVE); SignalP-noTM (SIGNALP_EUK); SSF55…
T0845_R_0.0175_L_608	troponin slow skeletal and cardiac muscles	608	20	1.01636e-08	0.5895	19	C:nucleolus; C:mitochondrion; C:troponin complex; F:actin binding; F:calcium ion binding; F:calcium channel inhibitor activity; F:protein kinase binding; F:protein domain specific binding; F:troponin C binding; F:troponin I binding; F:troponin T binding; F:protein homodimerization activity; F:calcium-dependent protein binding; P:regulation of muscle contraction; P:negative regulation of ATPase ac…	-	NON_CYTOPLASMIC_DOMAIN (PHOBIUS); TRANSMEMBRANE (PHOBIUS); TRANSMEMBRANE (PHOBIUS); CYTOPLASMIC_DOMAIN (PHOBIUS); TRANSMEMBRANE (PHOBIUS); CYTOPLASMIC_DOMAIN (PHOBIUS); NON_CYTOPLASMIC_DOMAIN (PHOBIUS); TMhelix (TMHMM)
T0846_R_0.019_L_605	---NA---	605	0			0	-		no IPS match
T0847_R_0.0162_L_605	smoothelin-like protein 1	605	20	9.60566e-35	0.7105	0	-		Coil (COILS); IPR001715 (SMART); IPR001715 (PFAM); IPR001715 (G3DSA:1.10.418.GENE3D); PTHR11915 (PANTHER); IPR001715 (PROSITE_PROFILES); IPR001715 (SUPERFAMILY)
T0848_R_0.0155_L_604	lon peptidase n-terminal domain and ring finger protein partial	604	20	1.86401e-54	0.7205	3	F:metal ion binding; P:primary metabolic process; P:organic substance metabolic process	-	Coil (COILS); IPR001841 (SMART); IPR013083 (G3DSA:3.30.40.GENE3D); IPR001841 (PFAM); IPR003111 (PFAM); PTHR23327 (PANTHER); IPR017907 (PROSITE_PATTERNS); IPR001841 (PROSITE_PROFILES); SSF57850 (SUPERFAMILY); IPR015947 (SUPERFAMILY)
T0849_R_0.0127_L_604	fermitin family 1	604	20	6.95087e-73	0.727	3	C:cytoskeleton; C:cell junction; P:single-organism cellular process	-	Coil (COILS); IPR014352 (G3DSA:1.20.80.GENE3D); IPR011993 (G3DSA:2.30.29.GENE3D); IPR019748 (PFAM); PTHR16160:SF6 (PANTHER); PTHR16160 (PANTHER); SSF50729 (SUPERFAMILY); IPR019748 (SUPERFAMILY)
T0850_R_0.0092_L_603	---NA---	603	0			0	-		no IPS match
T0851_R_0.0103_L_602	wap four-disulfide core domain protein 6a-like	602	20	1.70547e-13	0.575	9	P:negative regulation of endopeptidase activity; F:serine-type endopeptidase inhibitor activity; C:extracellular region; F:molecular_function; F:peptidase inhibitor activity; P:defense response to bacterium; P:negative regulation of peptidase activity; C:cellular_component; P:biological_process		IPR002223 (PRINTS); IPR002223 (SMART); IPR002223 (G3DSA:4.10.410.GENE3D); IPR002223 (PFAM); PTHR10083 (PANTHER); IPR020901 (PROSITE_PATTERNS); IPR002223 (PROSITE_PROFILES); IPR002223 (SUPERFAMILY)
T0852_R_0.0216_L_602	guanine nucleotide-binding protein subunit alpha-11	602	20	1.35078e-106	0.8485	21	C:lysosomal membrane; C:cytosol; C:heterotrimeric G-protein complex; C:extracellular vesicular exosome; F:GTPase activity; F:signal transducer activity; F:GTP binding; F:G-protein beta/gamma-subunit complex binding; F:type 2A serotonin receptor binding; F:metal ion binding; P:skeletal system development; P:regulation of action potential; P:GTP catabolic process; P:adenylate cyclase-modulating G-p…	-	IPR001019 (PRINTS); IPR001019 (SMART); IPR001019 (PFAM); IPR011025 (G3DSA:1.10.400.GENE3D); IPR027417 (G3DSA:3.40.50.GENE3D); PTHR10218:SF57 (PANTHER); IPR001019 (PANTHER); IPR011025 (SUPERFAMILY); IPR027417 (SUPERFAMILY)
T0853_R_0.1199_L_602	stress-associated endoplasmic reticulum protein 2	602	20	4.93301e-17	0.855	3	C:endoplasmic reticulum membrane; C:integral to membrane; P:protein transport	-	IPR010580 (PFAM); IPR010580 (PANTHER); NON_CYTOPLASMIC_DOMAIN (PHOBIUS); TRANSMEMBRANE (PHOBIUS); CYTOPLASMIC_DOMAIN (PHOBIUS); TMhelix (TMHMM)
T0854_R_0.0184_L_602	PREDICTED: uncharacterized protein LOC100211279, partial	602	1	1.31978e-05	0.58	0	-		Coil (COILS); Coil (COILS); SSF90257 (SUPERFAMILY)
T0855_R_0.0138_L_601	atp-binding cassette sub-family f member 1-like	601	20	1.53357e-100	0.844	3	F:ATP binding; F:ATPase activity; P:ATP catabolic process	EC:3.6.1.3	no IPS match
T0856_R_0.0067_L_601	sorting nexin-2	601	20	6.80791e-87	0.752	1	F:phosphatidylinositol binding	-	Coil (COILS); Coil (COILS); IPR001683 (PFAM); IPR015404 (PFAM); IPR001683 (G3DSA:3.30.1520.GENE3D); PTHR10555 (PANTHER); PTHR10555:SF140 (PANTHER); SSF103657 (SUPERFAMILY); IPR001683 (SUPERFAMILY)
T0857_R_0.0577_L_601	---NA---	601	0			0	-		no IPS match
T0858_R_0.0135_L_600	phosphonoacetaldehyde hydrolase	600	20	2.598e-72	0.717	2	F:phosphonoacetaldehyde hydrolase activity; P:organic phosphonate catabolic process	EC:3.11.1.1	TMhelix (TMHMM)
T0859_R_0.0106_L_600	dynein heavy chain	600	20	3.91668e-73	0.731	44	C:kinetochore; C:mitochondrion; C:Golgi apparatus; C:cytoplasmic dynein complex; C:cell cortex; C:ribonucleoprotein complex; C:fusome; C:germline ring canal; F:microtubule motor activity; F:ATP binding; F:ATPase activity, coupled; P:ATP catabolic process; P:intracellular protein transport; P:mitotic spindle organization; P:mitosis; P:centrosome cycle; P:pole cell formation; P:cystoblast division;…	-	Coil (COILS); IPR026983 (PANTHER); PTHR10676:SF28 (PANTHER)
T0860_R_0.0192_L_600	ethanolamine-phosphate cytidylyltransferase-like	600	20	1.05628e-84	0.8685	2	F:nucleotidyltransferase activity; P:biosynthetic process	-	IPR014729 (G3DSA:3.40.50.GENE3D); IPR004821 (PFAM); IPR004821 (TIGRFAM); PTHR10739 (PANTHER); PTHR10739:SF23 (PANTHER); SSF52374 (SUPERFAMILY)
T0861_R_0.0213_L_600	myosin binding isoform p	600	20	5.46529e-61	0.7475	11	C:myosin phosphatase complex; C:apical junction complex; C:apical cortex; F:myosin phosphatase activity; F:myosin binding; P:dorsal closure; P:germline ring canal formation; P:imaginal disc-derived wing hair organization; P:regulation of compound eye photoreceptor development; P:oogenesis; P:axon extension	-	IPR002110 (SMART); IPR020683 (G3DSA:1.25.40.GENE3D); IPR020683 (PFAM); PTHR24179:SF21 (PANTHER); PTHR24179 (PANTHER); IPR002110 (PROSITE_PROFILES); IPR020683 (PROSITE_PROFILES); IPR002110 (PROSITE_PROFILES); IPR020683 (SUPERFAMILY)
T0862_R_0.005_L_600	---NA---	600	0			0	-		no IPS match
T0863_R_0.0067_L_600	protein	600	20	2.04575e-59	0.5585	8	P:cell cycle arrest; P:negative regulation of microtubule depolymerization; C:stress fiber; F:actin filament binding; F:cytoskeletal adaptor activity; F:microtubule binding; P:microtubule bundle formation; C:microtubule		IPR001715 (G3DSA:1.10.418.GENE3D); IPR001715 (PFAM); PTHR25069 (PANTHER); IPR001715 (PROSITE_PROFILES); IPR001715 (SUPERFAMILY)
T0864_R_0.0085_L_600	---NA---	600	0			0	-		no IPS match
T0865_R_0.0642_L_600	---NA---	600	0			0	-		no IPS match
T0866_R_0.0064_L_599	kinesin-like protein klp6-like	599	20	1.06929e-114	0.8125	7	C:kinesin complex; C:microtubule; F:microtubule motor activity; F:ATP binding; F:microtubule binding; P:microtubule-based movement; P:metabolic process	-	IPR001752 (PRINTS); IPR001752 (SMART); IPR001752 (G3DSA:3.40.850.GENE3D); IPR001752 (PFAM); IPR027640 (PANTHER); PTHR24115:SF396 (PANTHER); IPR001752 (PROSITE_PROFILES); IPR027417 (SUPERFAMILY)
T0867_R_0.0053_L_599	a disintegrin and metalloproteinase with thrombospondin motifs 12	599	20	9.61981e-19	0.457	8	P:proteolysis; F:metallopeptidase activity; F:zinc ion binding; F:metalloendopeptidase activity; C:extracellular matrix; F:peptidase activity; C:proteinaceous extracellular matrix; P:integrin-mediated signaling pathway		IPR002870 (PFAM); PTHR13723 (PANTHER); SIGNAL_PEPTIDE_C_REGION (PHOBIUS); SIGNAL_PEPTIDE (PHOBIUS); NON_CYTOPLASMIC_DOMAIN (PHOBIUS); SIGNAL_PEPTIDE_N_REGION (PHOBIUS); SIGNAL_PEPTIDE_H_REGION (PHOBIUS)
T0868_R_0.0089_L_599	---NA---	599	0			0	-		NON_CYTOPLASMIC_DOMAIN (PHOBIUS); TRANSMEMBRANE (PHOBIUS); CYTOPLASMIC_DOMAIN (PHOBIUS); TMhelix (TMHMM)
T0869_R_0.016_L_599	fibrocystin-l	599	20	1.00516e-27	0.5305	0	-		IPR013783 (G3DSA:2.60.40.GENE3D); IPR002909 (PFAM); IPR013783 (G3DSA:2.60.40.GENE3D); IPR014756 (SUPERFAMILY); IPR014756 (SUPERFAMILY)
T0870_R_0.0135_L_599	dolichyl-diphosphooligosaccharide--protein glycosyltransferase subunit partial	599	20	3.77652e-44	0.693	1	F:transferase activity	-	Coil (COILS); PF14966 (PFAM); PTHR21049:SF0 (PANTHER); IPR007676 (PANTHER); TRANSMEMBRANE (PHOBIUS); CYTOPLASMIC_DOMAIN (PHOBIUS); NON_CYTOPLASMIC_DOMAIN (PHOBIUS); SignalP-noTM (SIGNALP_EUK)
T0871_R_0.032_L_599	translocon-associated protein subunit beta	599	20	3.06874e-80	0.7245	2	C:endoplasmic reticulum; C:integral to membrane	-	IPR008856 (PFAM); IPR008856 (PANTHER); NON_CYTOPLASMIC_DOMAIN (PHOBIUS); TRANSMEMBRANE (PHOBIUS); TRANSMEMBRANE (PHOBIUS); NON_CYTOPLASMIC_DOMAIN (PHOBIUS); CYTOPLASMIC_DOMAIN (PHOBIUS); TMhelix (TMHMM); TMhelix (TMHMM)
T0872_R_0.0125_L_598	matrix metalloproteinase-17-like	598	20	2.07128e-17	0.655	2	F:peptidase activity; F:metal ion binding	-	IPR018487 (SMART); IPR018487 (PFAM); IPR000585 (G3DSA:2.110.10.GENE3D); PTHR10201:SF131 (PANTHER); PTHR10201 (PANTHER); IPR018486 (PROSITE_PATTERNS); CYTOPLASMIC_DOMAIN (PHOBIUS); NON_CYTOPLASMIC_DOMAIN (PHOBIUS); TRANSMEMBRANE (PHOBIUS); IPR018487 (PROSITE_PROFILES); IPR018487 (PROSITE_PROFILES); IPR000585 (SUPERFAMILY)
T0873_R_0.0057_L_598	ras and ef-hand domain-containing	598	20	1.48753e-14	0.5595	1	F:binding	-	IPR002048 (SMART); IPR002048 (PFAM); PF13833 (PFAM); IPR011992 (G3DSA:1.10.238.GENE3D); IPR011992 (G3DSA:1.10.238.GENE3D); IPR011992 (G3DSA:1.10.238.GENE3D); PTHR10891 (PANTHER); IPR018247 (PROSITE_PATTERNS); IPR002048 (PROSITE_PROFILES); IPR002048 (PROSITE_PROFILES); IPR002048 (PROSITE_PROFILES); SSF47473 (SUPERFAMILY)
T0874_R_0.0089_L_598	---NA---	598	0			0	-		no IPS match
T0875_R_0.0085_L_598	calumenin isoform 6	598	20	3.87299e-42	0.8925	11	C:extracellular region; C:Golgi apparatus; C:membrane; C:sarcoplasmic reticulum lumen; C:melanosome; F:enzyme inhibitor activity; F:calcium ion binding; F:enzyme binding; P:platelet degranulation; P:platelet activation; P:negative regulation of catalytic activity	-	IPR002048 (PFAM); IPR011992 (G3DSA:1.10.238.GENE3D); PTHR10827 (PANTHER); IPR027239 (PTHR10827:PANTHER); IPR018247 (PROSITE_PATTERNS); IPR018247 (PROSITE_PATTERNS); IPR002048 (PROSITE_PROFILES); IPR002048 (PROSITE_PROFILES); SSF47473 (SUPERFAMILY)
T0876_R_0.0128_L_598	serine threonine-protein phosphatase 2b catalytic subunit alpha isoform isoform x3	598	20	6.90183e-86	0.888	33	C:nucleoplasm; C:nucleolus; C:mitochondrion; C:cytosol; C:calcineurin complex; C:Z disc; C:sarcolemma; F:calcium ion binding; F:calmodulin binding; F:drug binding; F:enzyme binding; F:calmodulin-dependent protein phosphatase activity; F:protein heterodimerization activity; P:G1/S transition of mitotic cell cycle; P:response to amphetamine; P:protein dephosphorylation; P:protein import into nucleu…	-	IPR006186 (PRINTS); IPR006186 (SMART); IPR029052 (G3DSA:3.60.21.GENE3D); IPR004843 (PFAM); PTHR11668:SF192 (PANTHER); PTHR11668 (PANTHER); IPR006186 (PROSITE_PATTERNS); TRANSMEMBRANE (PHOBIUS); NON_CYTOPLASMIC_DOMAIN (PHOBIUS); CYTOPLASMIC_DOMAIN (PHOBIUS); IPR029052 (SUPERFAMILY); TMhelix (TMHMM)
T0877_R_0.005_L_597	voltage-dependent calcium channel subunit alpha-2 delta-3	597	20	2.7485e-15	0.53	0	-		PTHR10166 (PANTHER)
T0878_R_0.0193_L_597	dead box atp-dependent rna helicase	597	20	1.13545e-37	0.997	15	C:eukaryotic translation initiation factor 4F complex; C:pole plasm; C:precatalytic spliceosome; C:catalytic step 2 spliceosome; F:translation initiation factor activity; F:ATP-dependent RNA helicase activity; F:protein binding; F:ATP binding; P:mRNA splicing, via spliceosome; P:ATP catabolic process; P:translational initiation; P:response to DNA damage stimulus; P:pole plasm oskar mRNA localizat…	-	G3DSA:3.40.192.10 (GENE3D)
T0879_R_0.1302_L_597	tubulin beta-4b chain-like	597	20	1.07807e-145	0.9995	25	C:nuclear envelope lumen; C:cytosol; C:microtubule; ; C:cell body; C:tubulin complex; C:extracellular vesicular exosome; F:double-stranded RNA binding; F:GTPase activity; F:structural constituent of cytoskeleton; F:GTP binding; F:protein domain specific binding; F:protein complex binding; F:GTPase activating protein binding; F:MHC class I protein binding; F:unfolded protein binding; P:G2/M transi…	-	IPR002453 (PRINTS); IPR018316 (SMART); IPR018316 (PFAM); IPR003008 (G3DSA:3.40.50.GENE3D); IPR018316 (G3DSA:3.30.1330.GENE3D); IPR023123 (G3DSA:1.10.287.GENE3D); PTHR11588:SF80 (PANTHER); IPR000217 (PANTHER); IPR008280 (SUPERFAMILY)
T0880_R_0.0089_L_597	collagen alpha-1 chain-like	597	20	6.20852e-40	0.56	6	F:extracellular matrix structural constituent; C:collagen; F:metal ion binding; P:proteolysis; F:catalytic activity; F:metalloendopeptidase activity		IPR000885 (SMART); IPR000885 (PFAM); PTHR24023:SF509 (PANTHER); PTHR24023 (PANTHER); IPR000885 (PROSITE_PROFILES)
T0881_R_0.0061_L_597	coatomer subunit partial	597	20	3.90784e-104	0.9045	11	C:endoplasmic reticulum; C:cytosol; C:COPI vesicle coat; C:clathrin adaptor complex; ; P:intracellular protein transport; P:retrograde vesicle-mediated transport, Golgi to ER; P:adult locomotory behavior; P:cerebellar Purkinje cell layer maturation; P:pigmentation; P:COPI coating of Golgi vesicle	-	Coil (COILS); IPR022775 (PFAM); G3DSA:3.30.450.60 (GENE3D); IPR027059 (PANTHER); PTHR10121:SF0 (PANTHER); NON_CYTOPLASMIC_DOMAIN (PHOBIUS); SIGNAL_PEPTIDE (PHOBIUS); SIGNAL_PEPTIDE_N_REGION (PHOBIUS); SIGNAL_PEPTIDE_H_REGION (PHOBIUS); SIGNAL_PEPTIDE_C_REGION (PHOBIUS); IPR011012 (SUPERFAMILY)
T0882_R_0.0279_L_596	hypothetical protein HELRODRAFT_174249	596	20	5.7684e-15	0.482	0	-		IPR006343 (G3DSA:1.10.10.GENE3D)
T0883_R_0.0071_L_596	protocadherin fat 1-like	596	20	4.17411e-40	0.5085	1	C:membrane	-	IPR002126 (PRINTS); IPR002126 (SMART); IPR002126 (PFAM); IPR002126 (G3DSA:2.60.40.GENE3D); IPR002126 (G3DSA:2.60.40.GENE3D); PTHR24027 (PANTHER); IPR002126 (PROSITE_PROFILES); IPR002126 (PROSITE_PROFILES); IPR015919 (SUPERFAMILY); IPR015919 (SUPERFAMILY)
T0884_R_0.015_L_596	---NA---	596	0			0	-		no IPS match
T0885_R_0.0079_L_596	---NA---	596	0			0	-		no IPS match
T0886_R_0.0175_L_596	---NA---	596	0			0	-		SIGNAL_PEPTIDE_C_REGION (PHOBIUS); SIGNAL_PEPTIDE_H_REGION (PHOBIUS); NON_CYTOPLASMIC_DOMAIN (PHOBIUS); SIGNAL_PEPTIDE (PHOBIUS); SIGNAL_PEPTIDE_N_REGION (PHOBIUS); SignalP-TM (SIGNALP_EUK)
T0887_R_0.0207_L_596	dihydrosphingosine 1-phosphate phosphatase -like	596	20	3.94923e-50	0.5155	7	P:metabolic process; C:membrane; F:catalytic activity; C:endoplasmic reticulum membrane; P:sphingolipid metabolic process; P:response to abscisic acid stimulus; P:stomatal closure		IPR000326 (G3DSA:1.20.144.GENE3D); IPR000326 (PFAM); PTHR14969 (PANTHER); PTHR14969:SF3 (PANTHER); CYTOPLASMIC_DOMAIN (PHOBIUS); TRANSMEMBRANE (PHOBIUS); CYTOPLASMIC_DOMAIN (PHOBIUS); TRANSMEMBRANE (PHOBIUS); NON_CYTOPLASMIC_DOMAIN (PHOBIUS); NON_CYTOPLASMIC_DOMAIN (PHOBIUS); NON_CYTOPLASMIC_DOMAIN (PHOBIUS); TRANSMEMBRANE (PHOBIUS); TRANSMEMBRANE (PHOBIUS); CYTOPLASMIC_DOMAIN (PHOBIUS); TRANSMEM…
T0888_R_0.0332_L_596	---NA---	596	0			0	-		no IPS match
T0889_R_0.014_L_595	voltage-dependent l-type calcium channel subunit beta- partial	595	20	1.58971e-106	0.7065	9	C:voltage-gated calcium channel complex; C:presynaptic active zone; F:voltage-gated calcium channel activity; P:oviposition; P:locomotion; P:positive regulation of locomotion; P:regulation of calcium ion transport; P:striated muscle contraction involved in embryonic body morphogenesis; P:calcium ion transmembrane transport	-	IPR000584 (PRINTS); IPR008145 (PFAM); IPR027417 (G3DSA:3.40.50.GENE3D); G3DSA:2.30.30.40 (GENE3D); PTHR11824:SF5 (PANTHER); IPR000584 (PANTHER); IPR001452 (PROSITE_PROFILES); IPR001452 (SUPERFAMILY); IPR027417 (SUPERFAMILY)
T0890_R_0.0093_L_595	sec14-like protein 1-like	595	20	2.78615e-79	0.8305	4	C:Golgi apparatus; C:integral to membrane; F:transporter activity; P:transport	-	IPR006797 (PFAM); PTHR23324 (PANTHER); PTHR23324:SF61 (PANTHER); IPR006797 (PROSITE_PROFILES)
T0891_R_0.0039_L_595	rab-like protein 6	595	20	1.74289e-31	0.7435	3	C:intracellular part; F:GTP binding; P:small GTPase mediated signal transduction	-	IPR001806 (PFAM); IPR027417 (G3DSA:3.40.50.GENE3D); PTHR14932 (PANTHER); IPR027417 (SUPERFAMILY)
T0892_R_0.0168_L_594	legumain-like protein	594	20	7.08464e-20	0.5215	3	P:proteolysis; F:cysteine-type endopeptidase activity; F:hydrolase activity		IPR001096 (PANTHER)
T0893_R_0.0115_L_594	adipor-like receptor cg5315- partial	594	1	2.31098e-13	0.68	0	-		no IPS match
T0894_R_0.0057_L_594	---NA---	594	0			0	-		no IPS match
T0895_R_0.0136_L_594	potassium channel subfamily k member 15-like	594	20	3.4156e-08	0.439	6	P:potassium ion transmembrane transport; C:integral to membrane; C:membrane; F:potassium channel activity; P:ion transport; P:transport		IPR003280 (PRINTS); G3DSA:1.10.287.70 (GENE3D); IPR013099 (PFAM); G3DSA:1.10.287.70 (GENE3D); PTHR11003 (PANTHER); CYTOPLASMIC_DOMAIN (PHOBIUS); NON_CYTOPLASMIC_DOMAIN (PHOBIUS); CYTOPLASMIC_DOMAIN (PHOBIUS); TRANSMEMBRANE (PHOBIUS); TRANSMEMBRANE (PHOBIUS); TRANSMEMBRANE (PHOBIUS); NON_CYTOPLASMIC_DOMAIN (PHOBIUS); SSF81324 (SUPERFAMILY); SSF81324 (SUPERFAMILY); TMhelix (TMHMM); TMhelix (TMHMM);…
T0896_R_0.0154_L_594	transmembrane emp24 domain-containing protein 4-like	594	20	7.6314e-114	0.8655	2	C:integral to membrane; P:transport	-	Coil (COILS); IPR009038 (PFAM); PTHR22811:SF38 (PANTHER); IPR015720 (PANTHER); CYTOPLASMIC_DOMAIN (PHOBIUS); NON_CYTOPLASMIC_DOMAIN (PHOBIUS); TRANSMEMBRANE (PHOBIUS); IPR009038 (PROSITE_PROFILES); TMhelix (TMHMM)
T0897_R_0.0194_L_594	---NA---	594	0			0	-		IPR009030 (SUPERFAMILY)
T0898_R_0.0072_L_593	---NA---	593	0			0	-		no IPS match
T0899_R_0.005_L_593	---NA---	593	0			0	-		Coil (COILS); CYTOPLASMIC_DOMAIN (PHOBIUS); NON_CYTOPLASMIC_DOMAIN (PHOBIUS); CYTOPLASMIC_DOMAIN (PHOBIUS); TRANSMEMBRANE (PHOBIUS); TRANSMEMBRANE (PHOBIUS); TMhelix (TMHMM); TMhelix (TMHMM)
T0900_R_0.0118_L_593	staphylococcal nuclease domain-containing protein 1-like	593	20	2.01476e-72	0.7405	6	C:cytoplasm; C:RISC complex; F:nucleic acid binding; F:hydrolase activity, acting on ester bonds; P:metabolic process; P:gene silencing by RNA	-	IPR016071 (SMART); IPR016071 (G3DSA:2.40.50.GENE3D); IPR016071 (PFAM); PTHR12302 (PANTHER); IPR016071 (PROSITE_PROFILES); IPR016071 (SUPERFAMILY)
T0901_R_0.0212_L_593	---NA---	593	0			0	-		no IPS match
T0902_R_0.0158_L_593	---NA---	593	0			0	-		no IPS match
T0903_R_0.0165_L_593	---NA---	593	0			0	-		no IPS match
T0904_R_0.0137_L_592	protein	592	20	1.66042e-29	0.5515	3	P:cell adhesion; F:metal ion binding; F:copper ion binding		IPR002172 (SMART); IPR000421 (PFAM); IPR002172 (G3DSA:4.10.400.GENE3D); IPR008979 (G3DSA:2.60.120.GENE3D); IPR002172 (PFAM); PTHR24543 (PANTHER); IPR023415 (PROSITE_PATTERNS); IPR002172 (PROSITE_PROFILES); IPR000421 (PROSITE_PROFILES); IPR002172 (SUPERFAMILY); IPR008979 (SUPERFAMILY)
T0905_R_0.0058_L_592	myosin light chain kinase-like protein	592	20	4.63945e-97	0.7745	40	C:stress fiber; C:nucleus; C:cytosol; C:synaptic vesicle; C:postsynaptic density; C:sarcomere; C:lamellipodium; C:cleavage furrow; C:neuronal cell body; C:terminal bouton; C:dendritic spine; C:extracellular vesicular exosome; F:calmodulin-dependent protein kinase activity; F:myosin light chain kinase activity; F:calmodulin binding; F:ATP binding; F:myosin light chain binding; P:water transport; P…	EC:2.7.11.18; EC:2.7.11.17	IPR002290 (SMART); G3DSA:1.10.510.10 (GENE3D); IPR000719 (PFAM); IPR020675 (PANTHER); IPR000719 (PROSITE_PROFILES); IPR011009 (SUPERFAMILY)
T0906_R_0.0155_L_592	---NA---	592	0			0	-		no IPS match
T0907_R_0.0442_L_592	translocon-associated protein subunit gamma	592	20	1.08069e-101	0.8015	3	C:Sec61 translocon complex; C:integral to endoplasmic reticulum membrane; P:cotranslational protein targeting to membrane	-	no IPS match
T0908_R_0.0219_L_592	---NA---	592	0			0	-		CYTOPLASMIC_DOMAIN (PHOBIUS); TRANSMEMBRANE (PHOBIUS); NON_CYTOPLASMIC_DOMAIN (PHOBIUS)
T0909_R_0.0205_L_591	---NA---	591	0			0	-		no IPS match
T0910_R_0.0097_L_591	f-box protein at1g78280-like	591	20	4.18425e-27	0.5715	2	F:transferase activity; P:metabolic process	-	G3DSA:2.60.120.650 (GENE3D); PTHR12461 (PANTHER); PTHR12461:SF26 (PANTHER); NON_CYTOPLASMIC_DOMAIN (PHOBIUS); CYTOPLASMIC_DOMAIN (PHOBIUS); TRANSMEMBRANE (PHOBIUS); SSF51197 (SUPERFAMILY); TMhelix (TMHMM)
T0911_R_0.0137_L_591	ga10596	591	20	2.20311e-66	0.5685	8	F:symporter activity; C:integral to membrane; F:neurotransmitter:sodium symporter activity; C:membrane; P:transmembrane transport; P:neurotransmitter transport; P:transport; C:integral to plasma membrane		IPR000175 (PRINTS); IPR000175 (PFAM); PTHR11616:SF132 (PANTHER); IPR000175 (PANTHER); NON_CYTOPLASMIC_DOMAIN (PHOBIUS); CYTOPLASMIC_DOMAIN (PHOBIUS); TRANSMEMBRANE (PHOBIUS); TRANSMEMBRANE (PHOBIUS); TRANSMEMBRANE (PHOBIUS); NON_CYTOPLASMIC_DOMAIN (PHOBIUS); CYTOPLASMIC_DOMAIN (PHOBIUS); IPR000175 (PROSITE_PROFILES); SSF161070 (SUPERFAMILY); TMhelix (TMHMM); TMhelix (TMHMM); TMhelix (TMHMM)
T0912_R_0.0137_L_591	cold shock domain protein partial	591	20	4.26903e-34	0.903	28	C:polysome; C:tight junction; C:perinuclear region of cytoplasm; C:histone pre-mRNA 3'end processing complex; F:double-stranded DNA binding; F:single-stranded DNA binding; F:sequence-specific DNA binding transcription factor activity; F:transcription corepressor activity; F:mRNA 3'-UTR binding; F:Rho GTPase binding; P:negative regulation of transcription from RNA polymerase II promoter; P:in uter…	-	IPR002059 (PRINTS); IPR011129 (SMART); IPR002059 (PFAM); IPR012340 (G3DSA:2.40.50.GENE3D); PTHR11544 (PANTHER); IPR019844 (PROSITE_PATTERNS); IPR012340 (SUPERFAMILY)
T0913_R_0.0105_L_590	protein	590	20	1.14954e-56	0.659	2	C:integral to membrane; P:transmembrane transport	-	IPR011701 (PFAM); G3DSA:1.20.1250.20 (GENE3D); PTHR11360:SF90 (PANTHER); PTHR11360 (PANTHER); TRANSMEMBRANE (PHOBIUS); TRANSMEMBRANE (PHOBIUS); CYTOPLASMIC_DOMAIN (PHOBIUS); TRANSMEMBRANE (PHOBIUS); NON_CYTOPLASMIC_DOMAIN (PHOBIUS); NON_CYTOPLASMIC_DOMAIN (PHOBIUS); CYTOPLASMIC_DOMAIN (PHOBIUS); TRANSMEMBRANE (PHOBIUS); CYTOPLASMIC_DOMAIN (PHOBIUS); IPR020846 (PROSITE_PROFILES); IPR020846 (SUPERF…
T0914_R_0.0087_L_590	protein	590	3	5.97159e-13	0.4567	0	-		no IPS match
T0915_R_0.0245_L_590	---NA---	590	0			0	-		no IPS match
T0916_R_0.0043_L_590	gtp-binding protein 128up	590	20	4.18152e-87	0.916	2	F:nucleic acid binding; F:GTP binding	-	no IPS match
T0917_R_0.0079_L_590	leucine carboxyl methyltransferase 1	590	20	9.31172e-58	0.7205	7	F:protein C-terminal carboxyl O-methyltransferase activity; F:protein binding; F:S-adenosylmethionine-dependent methyltransferase activity; P:C-terminal protein methylation; P:negative regulation of protein complex assembly; P:regulation of apoptotic process; P:regulation of mitotic cell cycle spindle assembly checkpoint	EC:2.1.1	IPR029063 (G3DSA:3.40.50.GENE3D); IPR007213 (PFAM); PTHR13600:SF6 (PANTHER); IPR007213 (PANTHER); IPR029063 (SUPERFAMILY)
T0918_R_0.0094_L_590	---NA---	590	0			0	-		no IPS match
T0919_R_0.0141_L_590	unnamed protein product	590	1	0.000572521	0.48	0	-		IPR002035 (G3DSA:3.40.50.GENE3D); IPR002035 (PFAM); IPR002035 (PROSITE_PROFILES); IPR002035 (SUPERFAMILY)
T0920_R_0.0108_L_590	---NA---	590	0			0	-		no IPS match
T0921_R_0.0174_L_589	---NA---	589	0			0	-		no IPS match
T0922_R_0.0072_L_589	---NA---	589	0			0	-		IPR002035 (G3DSA:3.40.50.GENE3D); IPR002035 (SUPERFAMILY)
T0923_R_0.0217_L_588	---NA---	588	0			0	-		NON_CYTOPLASMIC_DOMAIN (PHOBIUS); CYTOPLASMIC_DOMAIN (PHOBIUS); TRANSMEMBRANE (PHOBIUS); TRANSMEMBRANE (PHOBIUS); CYTOPLASMIC_DOMAIN (PHOBIUS); TMhelix (TMHMM)
T0924_R_0.013_L_588	low quality protein: agrin	588	20	1.18677e-14	0.547	2	P:single-organism cellular process; P:regulation of cellular process	-	IPR002350 (SMART); IPR002350 (PFAM); IPR002035 (G3DSA:3.40.50.GENE3D); G3DSA:3.30.60.30 (GENE3D); IPR002350 (PROSITE_PROFILES); IPR002035 (SUPERFAMILY); SSF100895 (SUPERFAMILY)
T0925_R_0.0992_L_588	60s ribosomal protein l13a	588	20	2.43406e-99	0.8645	7	C:cytosolic large ribosomal subunit; C:GAIT complex; F:structural constituent of ribosome; P:translation; P:negative regulation of translation; P:cellular response to interferon-gamma; P:negative regulation of formation of translation preinitiation complex	-	Coil (COILS); IPR023564 (G3DSA:3.90.1180.GENE3D); IPR005822 (PFAM); IPR005755 (TIGRFAM); IPR005822 (PANTHER); IPR005755 (PTHR11545:PANTHER); IPR023564 (SUPERFAMILY)
T0926_R_0.0083_L_587	PREDICTED: uncharacterized protein LOC100199386, partial	587	1	1.53828e-39	0.69	0	-		Coil (COILS); Coil (COILS); Coil (COILS); SSF57997 (SUPERFAMILY)
T0927_R_0.0029_L_587	muscle m-line assembly protein unc-89-like isoform x3	587	20	2.55617e-29	0.52	2	P:cellular process; P:muscle structure development	-	IPR003598 (SMART); IPR003599 (SMART); IPR013783 (G3DSA:2.60.40.GENE3D); IPR013098 (PFAM); IPR013783 (G3DSA:2.60.40.GENE3D); PTHR19897 (PANTHER); IPR007110 (PROSITE_PROFILES); IPR007110 (PROSITE_PROFILES); SSF48726 (SUPERFAMILY); SSF48726 (SUPERFAMILY)
T0928_R_0.0087_L_587	---NA---	587	0			0	-		no IPS match
T0929_R_0.0098_L_587	vitellogenin receptor	587	20	5.42159e-58	0.616	3	F:calcium ion binding; C:integral to membrane; C:membrane		IPR001881 (SMART); IPR000742 (SMART); IPR001881 (PFAM); G3DSA:2.10.25.10 (GENE3D); PF14670 (PFAM); G3DSA:2.10.25.10 (GENE3D); IPR011042 (G3DSA:2.120.10.GENE3D); PTHR10529 (PANTHER); IPR013032 (PROSITE_PATTERNS); IPR018097 (PROSITE_PATTERNS); IPR000033 (PROSITE_PROFILES); IPR000033 (PROSITE_PROFILES); SSF57196 (SUPERFAMILY); SSF57196 (SUPERFAMILY); SSF63825 (SUPERFAMILY)
T0930_R_0.0094_L_586	---NA---	586	0			0	-		no IPS match
T0931_R_0.0178_L_586	splicing factor u2af 65 kda subunit	586	20	2.93487e-80	0.7985	13	C:spliceosomal complex; C:nucleolus; C:nuclear speck; C:viral nucleocapsid; F:nucleotide binding; F:enzyme binding; ; F:C2H2 zinc finger domain binding; P:mRNA splicing, via spliceosome; P:termination of RNA polymerase II transcription; P:mRNA export from nucleus; P:mRNA 3'-end processing; P:negative regulation of mRNA splicing, via spliceosome	-	IPR000504 (SMART); PF14259 (PFAM); IPR012677 (G3DSA:3.30.70.GENE3D); PTHR23139 (PANTHER); PTHR23139:SF53 (PANTHER); IPR000504 (PROSITE_PROFILES); SSF54928 (SUPERFAMILY)
T0932_R_0.0926_L_586	40s ribosomal protein s7	586	20	1.6324e-106	0.8755	8	C:nucleolus; C:cytosolic small ribosomal subunit; C:90S preribosome; C:small-subunit processome; F:structural constituent of ribosome; P:cytoplasmic translation; P:rRNA processing; P:ribosomal small subunit biogenesis	-	IPR000554 (PFAM); IPR000554 (PANTHER); PTHR11278:SF0 (PANTHER); IPR000554 (PROSITE_PATTERNS)
T0933_R_0.0156_L_585	carbamoyl-phosphate synthase	585	20	2.32637e-81	0.8305	6	F:carbamoyl-phosphate synthase (ammonia) activity; F:carbamoyl-phosphate synthase (glutamine-hydrolyzing) activity; F:ATP binding; F:metal ion binding; P:glutamine catabolic process; P:carbamoyl phosphate biosynthetic process	EC:6.3.5.5; EC:6.3.4.16	IPR005483 (PRINTS); IPR017926 (PFAM); IPR016185 (G3DSA:3.40.50.GENE3D); IPR005481 (PFAM); IPR029062 (G3DSA:3.40.50.GENE3D); PTHR11405 (PANTHER); IPR017926 (PROSITE_PROFILES); IPR016185 (SUPERFAMILY); IPR029062 (SUPERFAMILY)
T0934_R_0.004_L_585	---NA---	585	0			0	-		no IPS match
T0935_R_0.0073_L_584	beta-catenin	584	20	6.45576e-106	0.9095	164	C:spindle pole; C:nucleoplasm; C:transcription factor complex; C:centrosome; C:cytosol; C:zonula adherens; C:fascia adherens; C:cell cortex; C:internal side of plasma membrane; C:basolateral plasma membrane; C:lateral plasma membrane; C:catenin complex; C:Z disc; C:lamellipodium; C:desmosome; C:membrane coat; C:beta-catenin destruction complex; C:microvillus membrane; C:protein-DNA complex; C:Scr…	-	IPR000225 (SMART); IPR000225 (PFAM); IPR011989 (G3DSA:1.25.10.GENE3D); PTHR23315 (PANTHER); PTHR23315:SF53 (PANTHER); IPR000225 (PROSITE_PROFILES); IPR000225 (PROSITE_PROFILES); IPR000225 (PROSITE_PROFILES); IPR016024 (SUPERFAMILY)
T0936_R_0.0084_L_584	astacin-like metalloprotease partial	584	20	8.00056e-16	0.554	7	F:metal ion binding; P:proteolysis; F:metallopeptidase activity; F:hydrolase activity; F:zinc ion binding; F:peptidase activity; F:metalloendopeptidase activity		IPR024079 (G3DSA:3.40.390.GENE3D); IPR001506 (PFAM); PTHR10127 (PANTHER); SIGNAL_PEPTIDE_N_REGION (PHOBIUS); SIGNAL_PEPTIDE_C_REGION (PHOBIUS); SIGNAL_PEPTIDE (PHOBIUS); SIGNAL_PEPTIDE_H_REGION (PHOBIUS); NON_CYTOPLASMIC_DOMAIN (PHOBIUS); SignalP-noTM (SIGNALP_EUK); SSF55486 (SUPERFAMILY)
T0937_R_0.0157_L_584	transcription factor sox-2	584	20	3.69932e-38	0.8905	47	C:transcription factor complex; C:nucleolus; C:cytosol; F:transcription regulatory region sequence-specific DNA binding; F:RNA polymerase II core promoter proximal region sequence-specific DNA binding transcription factor activity involved in positive regulation of transcription; F:chromatin binding; F:protein binding; F:miRNA binding; P:negative regulation of transcription from RNA polymerase II…	-	IPR009071 (SMART); IPR009071 (G3DSA:1.10.30.GENE3D); IPR009071 (PFAM); PTHR10270 (PANTHER); PTHR10270:SF47 (PANTHER); IPR009071 (PROSITE_PROFILES); IPR009071 (SUPERFAMILY)
T0938_R_0.004_L_583	isoform a	583	20	5.61751e-17	0.48	4	C:neuron projection; P:axon guidance; P:organ morphogenesis; P:regulation of cellular process	-	IPR003599 (SMART); IPR003598 (SMART); IPR013783 (G3DSA:2.60.40.GENE3D); IPR013783 (G3DSA:2.60.40.GENE3D); PF13895 (PFAM); IPR013098 (PFAM); PTHR10489 (PANTHER); IPR007110 (PROSITE_PROFILES); IPR007110 (PROSITE_PROFILES); SSF48726 (SUPERFAMILY); SSF48726 (SUPERFAMILY)
T0939_R_0.0673_L_582	60s ribosomal protein l12-like	582	20	1.2284e-95	0.8895	3	C:ribosome; F:structural constituent of ribosome; P:translation	-	IPR000911 (SMART); IPR020783 (G3DSA:1.10.10.GENE3D); IPR020783 (PFAM); IPR020784 (G3DSA:3.30.1550.GENE3D); IPR020784 (PFAM); IPR000911 (PANTHER); IPR020785 (PROSITE_PATTERNS); IPR000911 (HAMAP); IPR020784 (SUPERFAMILY); IPR020783 (SUPERFAMILY)
T0940_R_0.03_L_582	translocon-associated protein subunit delta	582	20	7.82153e-54	0.644	3	C:integral to membrane; C:endoplasmic reticulum; P:cellular response to estrogen stimulus		IPR008855 (PFAM); IPR008855 (PANTHER)
T0941_R_0.0088_L_581	glycogen synthase kinase-3 partial	581	20	5.70341e-124	0.932	3	F:protein serine/threonine kinase activity; F:ATP binding; P:protein phosphorylation	EC:2.7.11	IPR002290 (SMART); IPR000719 (PFAM); G3DSA:1.10.510.10 (GENE3D); PTHR24057 (PANTHER); IPR008271 (PROSITE_PATTERNS); IPR000719 (PROSITE_PROFILES); IPR011009 (SUPERFAMILY)
T0942_R_0.0095_L_581	---NA---	581	0			0	-		no IPS match
T0943_R_0.0165_L_581	partial	581	20	4.04948e-69	0.6585	3	F:calcium ion binding; C:integral to membrane; C:membrane		IPR000033 (SMART); IPR000033 (PFAM); IPR011042 (G3DSA:2.120.10.GENE3D); PTHR10529 (PANTHER); IPR000033 (PROSITE_PROFILES); IPR000033 (PROSITE_PROFILES); IPR000033 (PROSITE_PROFILES); IPR000033 (PROSITE_PROFILES); IPR000033 (PROSITE_PROFILES); SSF63825 (SUPERFAMILY)
T0944_R_0.0095_L_581	a disintegrin and metalloproteinase with thrombospondin motifs 9	581	20	2.40752e-31	0.5545	4	C:extracellular space; F:endopeptidase activity; P:proteolysis; P:positive regulation of melanocyte differentiation	-	IPR012314 (PFAM); PTHR13723:SF33 (PANTHER); PTHR13723 (PANTHER); IPR012314 (PROSITE_PROFILES)
T0945_R_0.0315_L_581	hypothetical protein CGI_10006117	581	7	1.2601e-13	0.6143	0	-		TRANSMEMBRANE (PHOBIUS); CYTOPLASMIC_DOMAIN (PHOBIUS); NON_CYTOPLASMIC_DOMAIN (PHOBIUS)
T0946_R_0.007_L_580	---NA---	580	0			0	-		no IPS match
T0947_R_0.0158_L_580	protein	580	20	5.02634e-38	0.6405	1	C:extracellular region		IPR001283 (PRINTS); IPR002413 (PRINTS); IPR014044 (SMART); IPR014044 (PFAM); IPR014044 (G3DSA:3.40.33.GENE3D); PTHR10334:SF189 (PANTHER); IPR001283 (PANTHER); IPR018244 (PROSITE_PATTERNS); IPR014044 (SUPERFAMILY)
T0948_R_0.0139_L_580	collagen alpha-1 chain-like	580	20	1.11843e-08	0.505	12	F:peptidase inhibitor activity; C:extracellular region; P:negative regulation of peptidase activity; C:collagen; P:cell-cell signaling; F:calcium ion binding; P:homophilic cell adhesion; P:multicellular organismal development; P:cell adhesion; C:membrane; C:plasma membrane; P:polysaccharide catabolic process		IPR002035 (G3DSA:3.40.50.GENE3D); IPR002035 (PFAM); PTHR22992 (PANTHER); PTHR22992:SF88 (PANTHER); IPR002035 (PROSITE_PROFILES); IPR002035 (SUPERFAMILY)
T0949_R_0.0132_L_580	yth domain family protein 2	580	20	4.07968e-103	0.8245	0	-		IPR007275 (PFAM); PTHR12357:SF15 (PANTHER); PTHR12357 (PANTHER); IPR007275 (PROSITE_PROFILES)
T0950_R_0.0103_L_579	low quality protein: cyclin i member 2	579	20	7.08477e-12	0.4995	1	P:regulation of cell cycle		IPR013763 (G3DSA:1.10.472.GENE3D); IPR006671 (PFAM); IPR013763 (G3DSA:1.10.472.GENE3D); PTHR10177 (PANTHER); PTHR10177:SF182 (PANTHER); IPR013763 (SUPERFAMILY)
T0951_R_0.0173_L_579	aquaporin fa-chip-like	579	20	4.50879e-43	0.681	4	C:membrane; F:water transmembrane transporter activity; P:water transport; P:transmembrane transport	-	IPR000425 (PRINTS); IPR000425 (PFAM); IPR023271 (G3DSA:1.20.1080.GENE3D); IPR000425 (PANTHER); SIGNAL_PEPTIDE_H_REGION (PHOBIUS); CYTOPLASMIC_DOMAIN (PHOBIUS); SIGNAL_PEPTIDE (PHOBIUS); SIGNAL_PEPTIDE_C_REGION (PHOBIUS); TRANSMEMBRANE (PHOBIUS); CYTOPLASMIC_DOMAIN (PHOBIUS); NON_CYTOPLASMIC_DOMAIN (PHOBIUS); NON_CYTOPLASMIC_DOMAIN (PHOBIUS); SIGNAL_PEPTIDE_N_REGION (PHOBIUS); TRANSMEMBRANE (PHOBI…
T0952_R_0.0099_L_579	---NA---	579	0			0	-		SIGNAL_PEPTIDE (PHOBIUS); SIGNAL_PEPTIDE_H_REGION (PHOBIUS); SIGNAL_PEPTIDE_N_REGION (PHOBIUS); NON_CYTOPLASMIC_DOMAIN (PHOBIUS); SIGNAL_PEPTIDE_C_REGION (PHOBIUS); SignalP-noTM (SIGNALP_GRAM_NEGATIVE); SignalP-noTM (SIGNALP_EUK)
T0953_R_0.0099_L_578	serine threonine-protein kinase pak partial	578	20	4.02674e-114	0.911	64	C:endosome; C:cytosol; C:focal adhesion; C:intercalated disc; C:cytoplasmic membrane-bounded vesicle; C:Z disc; C:axon; C:dendrite; C:growth cone; C:midbody; C:filamentous actin; C:nuclear membrane; C:cleavage furrow; C:ruffle membrane; F:chromatin binding; F:protein kinase C activity; F:receptor signaling protein serine/threonine kinase activity; F:protein kinase C binding; F:collagen binding; F…	EC:2.7.11; EC:2.7.11.13	IPR002290 (SMART); IPR000719 (PFAM); G3DSA:1.10.510.10 (GENE3D); PTHR24361:SF250 (PANTHER); PTHR24361 (PANTHER); IPR008271 (PROSITE_PATTERNS); IPR000719 (PROSITE_PROFILES); IPR011009 (SUPERFAMILY)
T0954_R_0.0092_L_578	sodium-dependent neutral amino acid transporter b at3-like	578	20	1.42384e-73	0.6215	4	C:membrane; F:neurotransmitter transporter activity; F:symporter activity; P:single-organism transport	-	IPR000175 (PRINTS); IPR000175 (PFAM); IPR000175 (PANTHER); CYTOPLASMIC_DOMAIN (PHOBIUS); CYTOPLASMIC_DOMAIN (PHOBIUS); CYTOPLASMIC_DOMAIN (PHOBIUS); TRANSMEMBRANE (PHOBIUS); TRANSMEMBRANE (PHOBIUS); NON_CYTOPLASMIC_DOMAIN (PHOBIUS); TRANSMEMBRANE (PHOBIUS); TRANSMEMBRANE (PHOBIUS); NON_CYTOPLASMIC_DOMAIN (PHOBIUS); NON_CYTOPLASMIC_DOMAIN (PHOBIUS); TRANSMEMBRANE (PHOBIUS); IPR000175 (PROSITE_PROF…
T0955_R_0.0207_L_577	histone h2b	577	20	1.75871e-24	0.97	6	C:nucleosome; C:nucleoplasm; C:extracellular vesicular exosome; F:DNA binding; F:protein heterodimerization activity; P:nucleosome assembly	-	no IPS match
T0956_R_0.0044_L_577	zinc finger protein 330	577	20	1.37139e-96	0.8605	4	C:chromosome, centromeric region; C:nucleolus; C:midbody; F:zinc ion binding	-	IPR010531 (PFAM); PTHR13214:SF1 (PANTHER); IPR010531 (PANTHER)
T0957_R_0.0048_L_577	---NA---	577	0			0	-		SignalP-noTM (SIGNALP_EUK)
T0958_R_0.0125_L_577	loc100037170 protein	577	20	5.88984e-71	0.823	20	C:ruffle; C:cytoplasm; C:centrosome; C:plasma membrane; C:fascia adherens; C:focal adhesion; C:actin cytoskeleton; C:intracellular membrane-bounded organelle; C:synapse; C:extracellular vesicular exosome; F:insulin receptor binding; F:integrin binding; F:structural constituent of cytoskeleton; F:vinculin binding; F:LIM domain binding; F:actin filament binding; P:cytoskeletal anchoring at plasma m…	-	Coil (COILS); IPR002558 (SMART); IPR002558 (G3DSA:1.20.1410.GENE3D); IPR002558 (PFAM); PTHR19981 (PANTHER); IPR002558 (PROSITE_PROFILES); IPR002558 (SUPERFAMILY)
T0959_R_0.0074_L_576	---NA---	576	0			0	-		TRANSMEMBRANE (PHOBIUS); NON_CYTOPLASMIC_DOMAIN (PHOBIUS); CYTOPLASMIC_DOMAIN (PHOBIUS); TMhelix (TMHMM)
T0960_R_0.0052_L_576	serine threonine protein kinase-related domain containing protein	576	20	1.99573e-11	0.526	13	F:protein kinase activity; F:protein binding; P:protein phosphorylation; P:transport; P:autophagy; P:response to oxidative stress; P:cellular response to starvation; P:regulation of autophagy; P:developmental programmed cell death; P:larval midgut histolysis; P:positive regulation of cellular process; P:synapse organization;	-	Coil (COILS); IPR022708 (PFAM)
T0961_R_0.0129_L_576	---NA---	576	0			0	-		no IPS match
T0962_R_0.0344_L_575	4-aminobutyrate aminotransferase	575	6	4.66429e-06	0.755	6	F:4-aminobutyrate transaminase activity; F:transferase activity; P:gamma-aminobutyric acid metabolic process; F:catalytic activity; F:pyridoxal phosphate binding; F:transaminase activity		no IPS match
T0963_R_0.0137_L_575	unconventional myosin-xv	575	20	8.20221e-32	0.5765	6	F:ATP binding; C:cytoskeleton; P:metabolic process; F:nucleotide binding; C:myosin complex; F:motor activity		PTHR22692:SF3 (PANTHER); PTHR22692 (PANTHER)
T0964_R_0.0063_L_575	---NA---	575	0			0	-		no IPS match
T0965_R_0.0074_L_574	inositol-tetrakisphosphate 1-kinase-like	574	20	6.63485e-32	0.5805	1	F:kinase activity	-	IPR008656 (PFAM); PTHR14217:SF1 (PANTHER); PTHR14217 (PANTHER); SSF56059 (SUPERFAMILY)
T0966_R_0.0274_L_574	---NA---	574	0			0	-		IPR008160 (PFAM); PTHR24023 (PANTHER)
T0967_R_0.0071_L_573	---NA---	573	0			0	-		no IPS match
T0968_R_0.0067_L_573	probable inactive purple acid phosphatase 27-like	573	20	4.62938e-58	0.6215	2	F:hydrolase activity; P:metabolic process	-	IPR015914 (G3DSA:2.60.40.GENE3D); IPR029052 (G3DSA:3.60.21.GENE3D); IPR018946 (PFAM); PTHR22953 (PANTHER); PTHR22953:SF18 (PANTHER); IPR008963 (SUPERFAMILY); IPR029052 (SUPERFAMILY)
T0969_R_0.0234_L_573	protein	573	4	5.7066e-10	0.53	2	P:transport; P:single-organism process	-	SIGNAL_PEPTIDE_C_REGION (PHOBIUS); SIGNAL_PEPTIDE_H_REGION (PHOBIUS); SIGNAL_PEPTIDE_N_REGION (PHOBIUS); SIGNAL_PEPTIDE (PHOBIUS); NON_CYTOPLASMIC_DOMAIN (PHOBIUS); SignalP-noTM (SIGNALP_EUK)
T0970_R_0.0085_L_573	caltractin	573	20	8.8358e-82	0.9545	9	C:vacuolar membrane; C:plasmodesma; F:nucleic acid binding; F:calcium ion binding; F:ATP binding; F:ATP-dependent helicase activity; P:ATP catabolic process; P:mitosis; P:thigmotropism	-	Coil (COILS); IPR002048 (SMART); IPR011992 (PFAM); PF13833 (PFAM); IPR011992 (G3DSA:1.10.238.GENE3D); IPR011992 (G3DSA:1.10.238.GENE3D); PTHR23050:SF123 (PANTHER); PTHR23050 (PANTHER); IPR018247 (PROSITE_PATTERNS); IPR000629 (PROSITE_PATTERNS); IPR018247 (PROSITE_PATTERNS); IPR018247 (PROSITE_PATTERNS); IPR002048 (PROSITE_PROFILES); IPR002048 (PROSITE_PROFILES); IPR002048 (PROSITE_PROFILES); IPR0…
T0971_R_0.0045_L_573	anoctamin-7 isoform x1	573	20	5.42087e-56	0.6195	1	C:cell part	-	IPR007632 (PFAM); PTHR12308:SF17 (PANTHER); IPR007632 (PANTHER); TRANSMEMBRANE (PHOBIUS); NON_CYTOPLASMIC_DOMAIN (PHOBIUS); CYTOPLASMIC_DOMAIN (PHOBIUS); TMhelix (TMHMM)
T0972_R_0.0163_L_573	heterogeneous nuclear ribonucleoproteins a2 b1 isoform x1	573	20	7.75454e-37	0.61	9	C:membrane; C:nuclear lumen; C:catalytic step 2 spliceosome; F:protein binding; F:single-stranded telomeric DNA binding; ; P:mRNA processing; P:RNA splicing; P:RNA transport	-	IPR000504 (SMART); IPR000504 (PFAM); IPR012677 (G3DSA:3.30.70.GENE3D); IPR012677 (G3DSA:3.30.70.GENE3D); PF14259 (PFAM); PTHR24012:SF293 (PANTHER); PTHR24012 (PANTHER); IPR000504 (PROSITE_PROFILES); IPR000504 (PROSITE_PROFILES); SSF54928 (SUPERFAMILY); SSF54928 (SUPERFAMILY)
T0973_R_0.023_L_573	ras-related protein rab-10	573	20	1.29108e-108	0.9125	20	C:endoplasmic reticulum membrane; C:Golgi apparatus; C:plasma membrane; C:insulin-responsive compartment; C:recycling endosome; C:endoplasmic reticulum tubular network; C:primary cilium; F:GTPase activity; F:GTP binding; F:GDP binding; F:myosin V binding; P:GTP catabolic process; P:small GTPase mediated signal transduction; P:protein transport; P:vesicle-mediated transport; P:endosomal transport;…	-	IPR001806 (PRINTS); IPR002041 (SMART); IPR003579 (SMART); IPR024156 (SMART); IPR020849 (SMART); IPR003578 (SMART); IPR027417 (G3DSA:3.40.50.GENE3D); IPR001806 (PFAM); IPR005225 (TIGRFAM); PTHR24073:SF456 (PANTHER); PTHR24073 (PANTHER); PS51419 (PROSITE_PROFILES); IPR027417 (SUPERFAMILY)
T0974_R_0.0112_L_572	agrin-like isoform x1	572	20	8.03138e-20	0.5035	0	-		IPR002350 (SMART); IPR002035 (PFAM); G3DSA:3.30.60.30 (GENE3D); IPR002035 (G3DSA:3.40.50.GENE3D); IPR002350 (PFAM); IPR002350 (PROSITE_PROFILES); IPR002035 (PROSITE_PROFILES); IPR002035 (SUPERFAMILY)
T0975_R_0.0268_L_572	ribosomal protein l4	572	20	7.07176e-97	0.8725	13	C:nucleolus; C:membrane; C:cytosolic large ribosomal subunit; C:extracellular vesicular exosome; F:structural constituent of ribosome; F:protein binding; ; P:nuclear-transcribed mRNA catabolic process, nonsense-mediated decay; P:translational initiation; P:translational elongation; P:translational termination; P:SRP-dependent cotranslational protein targeting to membrane; P:viral transcription	-	IPR002136 (PFAM); IPR023574 (G3DSA:3.40.1370.GENE3D); PTHR19431 (PANTHER); IPR013000 (PROSITE_PATTERNS); IPR023574 (SUPERFAMILY)
T0976_R_0.006_L_572	udp-glucose:glycoprotein glucosyltransferase 2	572	20	1.51593e-17	0.574	6	C:intracellular membrane-bounded organelle; C:cytoplasmic part; P:cellular protein modification process; P:single-organism metabolic process; P:single-organism cellular process; P:carbohydrate derivative metabolic process	-	IPR009448 (PANTHER); SIGNAL_PEPTIDE_C_REGION (PHOBIUS); SIGNAL_PEPTIDE_H_REGION (PHOBIUS); SIGNAL_PEPTIDE_N_REGION (PHOBIUS); NON_CYTOPLASMIC_DOMAIN (PHOBIUS); SIGNAL_PEPTIDE (PHOBIUS); TMhelix (TMHMM)
T0977_R_0.0249_L_572	---NA---	572	0			0	-		Coil (COILS); IPR022189 (PFAM)
T0978_R_0.0082_L_572	l-aspartate dehydrogenase-like	572	20	6.45378e-71	0.678	3	F:oxidoreductase activity; P:pyridine nucleotide biosynthetic process; P:nicotinamide nucleotide metabolic process	-	G3DSA:3.30.360.10 (GENE3D); IPR005106 (PFAM); IPR016040 (G3DSA:3.40.50.GENE3D); IPR002811 (PFAM); PTHR31873:SF2 (PANTHER); PTHR31873 (PANTHER); SSF51735 (SUPERFAMILY); SSF55347 (SUPERFAMILY)
T0979_R_0.0104_L_571	clip-associating protein 2 isoform x5	571	20	1.23843e-07	0.5705	21	P:microtubule nucleation; P:microtubule organizing center organization; C:spindle; C:chromosome; P:microtubule anchoring; P:mitosis; C:condensed chromosome kinetochore; C:microtubule; C:kinetochore; C:chromosome, centromeric region; C:cytoplasm; C:microtubule organizing center; C:Golgi apparatus; P:cell division; C:trans-Golgi network; P:cell cycle; C:cytoskeleton; C:cytoplasmic microtubule; F:ki…		IPR028399 (PTHR21567:PANTHER); PTHR21567 (PANTHER)
T0980_R_0.0112_L_571	predicted protein	571	1	0.000624004	0.45	6	P:proteolysis; F:metallopeptidase activity; C:extracellular matrix; F:zinc ion binding; C:proteinaceous extracellular matrix; F:metalloendopeptidase activity		IPR002870 (PFAM); PTHR13723 (PANTHER); SIGNAL_PEPTIDE_H_REGION (PHOBIUS); NON_CYTOPLASMIC_DOMAIN (PHOBIUS); SIGNAL_PEPTIDE (PHOBIUS); SIGNAL_PEPTIDE_C_REGION (PHOBIUS); SIGNAL_PEPTIDE_N_REGION (PHOBIUS); SignalP-noTM (SIGNALP_EUK)
T0981_R_0.0127_L_571	bifunctional protein ncoat-like	571	20	4.42876e-31	0.484	0	-		IPR016181 (G3DSA:3.40.630.GENE3D); PTHR13170:SF17 (PANTHER); PTHR13170 (PANTHER)
T0982_R_0.0216_L_571	protein capicua homolog	571	20	7.88372e-18	0.5165	0	-		no IPS match
T0983_R_0.0257_L_571	protein	571	20	9.96e-32	0.4795	6	F:peptidase inhibitor activity; C:collagen; C:extracellular region; P:negative regulation of peptidase activity; F:extracellular matrix structural constituent; F:calcium ion binding		IPR008197 (SMART); IPR002035 (G3DSA:3.40.50.GENE3D); IPR008197 (G3DSA:4.10.75.GENE3D); IPR002035 (G3DSA:3.40.50.GENE3D); IPR008197 (PFAM); IPR002035 (PFAM); PTHR22992:SF88 (PANTHER); PTHR22992 (PANTHER); IPR002035 (PROSITE_PROFILES); IPR008197 (PROSITE_PROFILES); IPR008197 (SUPERFAMILY); IPR002035 (SUPERFAMILY)
T0984_R_0.0138_L_571	microtubule-actin cross-linking factor isoform 4	571	4	7.34818e-37	0.7125	2	P:cell cycle arrest; F:calcium ion binding		G3DSA:1.20.58.60 (GENE3D); IPR003108 (G3DSA:3.30.920.GENE3D); IPR003108 (PFAM); IPR003108 (PROSITE_PROFILES); SSF46966 (SUPERFAMILY); IPR003108 (SUPERFAMILY)
T0985_R_0.0142_L_570	sodium-dependent neutral amino acid transporter b at2-like	570	20	1.29685e-31	0.8255	4	C:integral to plasma membrane; F:neurotransmitter:sodium symporter activity; P:neurotransmitter transport; P:transmembrane transport	-	IPR000175 (PRINTS); IPR000175 (PFAM); IPR000175 (PANTHER); IPR000175 (PROSITE_PATTERNS); TRANSMEMBRANE (PHOBIUS); CYTOPLASMIC_DOMAIN (PHOBIUS); NON_CYTOPLASMIC_DOMAIN (PHOBIUS); CYTOPLASMIC_DOMAIN (PHOBIUS); TRANSMEMBRANE (PHOBIUS); IPR000175 (PROSITE_PROFILES); SSF161070 (SUPERFAMILY); TMhelix (TMHMM); TMhelix (TMHMM)
T0986_R_0.0108_L_570	protocadherin fat 3	570	20	2.23941e-11	0.494	6	F:calcium ion binding; P:homophilic cell adhesion; P:cell adhesion; C:membrane; C:plasma membrane; C:integral to membrane		IPR002126 (PRINTS); IPR002126 (SMART); IPR002126 (G3DSA:2.60.40.GENE3D); IPR002126 (G3DSA:2.60.40.GENE3D); IPR002126 (PFAM); PTHR24027 (PANTHER); IPR002126 (PROSITE_PROFILES); IPR002126 (PROSITE_PROFILES); IPR015919 (SUPERFAMILY); IPR015919 (SUPERFAMILY)
T0987_R_0.0164_L_570	---NA---	570	0			0	-		SIGNAL_PEPTIDE_C_REGION (PHOBIUS); NON_CYTOPLASMIC_DOMAIN (PHOBIUS); SIGNAL_PEPTIDE_H_REGION (PHOBIUS); SIGNAL_PEPTIDE (PHOBIUS); SIGNAL_PEPTIDE_N_REGION (PHOBIUS); SignalP-TM (SIGNALP_EUK); TMhelix (TMHMM)
T0988_R_0.012_L_569	f-actin-capping protein subunit beta isoform x1	569	20	4.52955e-34	0.8115	19	C:acrosomal vesicle; C:cytosol; C:F-actin capping protein complex; C:intercalated disc; C:membrane; C:Z disc; C:lamellipodium; C:cortical cytoskeleton; C:WASH complex; F:beta-tubulin binding; F:actin filament binding; P:regulation of cell morphogenesis; P:lamellipodium assembly; P:actin cytoskeleton organization; P:negative regulation of microtubule polymerization; P:neuron projection development…	-	no IPS match
T0989_R_0.0064_L_569	calmodulin	569	20	1.19408e-11	0.608	1	F:calcium ion binding		IPR002048 (SMART); IPR011992 (G3DSA:1.10.238.GENE3D); IPR011992 (PFAM); IPR011992 (G3DSA:1.10.238.GENE3D); PTHR10891 (PANTHER); IPR018247 (PROSITE_PATTERNS); IPR018247 (PROSITE_PATTERNS); IPR002048 (PROSITE_PROFILES); IPR002048 (PROSITE_PROFILES); IPR002048 (PROSITE_PROFILES); SSF47473 (SUPERFAMILY)
T0990_R_0.0266_L_569	myosin heavy chain	569	20	4.57503e-45	0.795	6	C:myofibril; C:myosin filament; F:motor activity; F:actin binding; F:ATP binding; P:metabolic process	-	Coil (COILS); Coil (COILS); Coil (COILS); IPR002928 (PFAM); PTHR13140:SF358 (PANTHER); PTHR13140 (PANTHER); SSF90257 (SUPERFAMILY)
T0991_R_0.0183_L_569	---NA---	569	0			0	-		no IPS match
T0992_R_0.0127_L_569	x-box binding protein 1	569	20	4.10954e-26	0.7155	3	F:sequence-specific DNA binding transcription factor activity; F:sequence-specific DNA binding; P:regulation of transcription, DNA-dependent	-	Coil (COILS); Coil (COILS); IPR004827 (SMART); IPR004827 (PFAM); G3DSA:1.20.5.170 (GENE3D); PTHR13301 (PANTHER); IPR004827 (PROSITE_PATTERNS); IPR004827 (PROSITE_PROFILES); SSF57959 (SUPERFAMILY)
T0993_R_0.0157_L_569	o-linked n-acetylglucosamine ogt	569	20	9.70349e-75	0.953	40	C:histone acetyltransferase complex; C:nucleolus; C:mitochondrion; C:centrosome; C:cytosol; C:plasma membrane; C:MLL5-L complex; F:phosphatidylinositol-3,4,5-trisphosphate binding; F:enzyme activator activity; F:protein N-acetylglucosaminyltransferase activity; F:peptide binding; F:identical protein binding; F:histone acetyltransferase activity (H4-K5 specific); F:histone acetyltransferase activi…	EC:2.4.1.94	IPR019734 (SMART); IPR011990 (G3DSA:1.25.40.GENE3D); PF13414 (PFAM); PTHR23083 (PANTHER); PTHR23083:SF369 (PANTHER); IPR013026 (PROSITE_PROFILES); IPR019734 (PROSITE_PROFILES); IPR019734 (PROSITE_PROFILES); SSF48452 (SUPERFAMILY)
T0994_R_0.0105_L_569	hypoxia-inducible factor 1-alpha isoform x2	569	20	8.70679e-68	0.5775	85	C:nucleus; C:cytoplasm; C:motile cilium; F:RNA polymerase II transcription factor binding transcription factor activity; F:RNA polymerase II core promoter proximal region sequence-specific DNA binding transcription factor activity involved in positive regulation of transcription; F:ubiquitin protein ligase binding; F:protein complex binding; F:histone deacetylase binding; F:sequence-specific DNA …	-	G3DSA:3.30.450.20 (GENE3D); IPR013767 (PFAM); PTHR23043 (PANTHER); PTHR23043:SF17 (PANTHER); IPR000014 (PROSITE_PROFILES); IPR000014 (SUPERFAMILY)
T0995_R_0.0127_L_568	probable pyridoxine biosynthesis snzerr	568	20	2.13137e-69	0.8395	3	F:lyase activity; P:pyridoxine biosynthetic process; P:pyridoxal phosphate biosynthetic process	-	IPR001852 (PFAM); IPR013785 (G3DSA:3.20.20.GENE3D); PTHR31829:SF0 (PANTHER); PTHR31829 (PANTHER); IPR001852 (PROSITE_PATTERNS); IPR001852 (PROSITE_PROFILES); IPR011060 (SUPERFAMILY)
T0996_R_0.0041_L_568	---NA---	568	0			0	-		no IPS match
T0997_R_0.0053_L_567	g-protein coupled receptor partial	567	20	1.88688e-12	0.4425	0	-		IPR013320 (G3DSA:2.60.120.GENE3D); PF13385 (PFAM); IPR013320 (SUPERFAMILY)
T0998_R_0.003_L_567	---NA---	567	0			0	-		no IPS match
T0999_R_0.0086_L_567	cytochrome b-c1 complex subunit mitochondrial-like	567	20	7.9511e-53	0.6595	4	C:membrane; F:oxidoreductase activity, acting on diphenols and related substances as donors; F:iron-sulfur cluster binding; P:single-organism process	-	IPR017941 (G3DSA:2.102.10.GENE3D); IPR004192 (PFAM); IPR004192 (G3DSA:1.20.5.GENE3D); IPR014349 (PANTHER); PTHR10134:SF4 (PANTHER); SignalP-TM (SIGNALP_GRAM_POSITIVE); IPR017941 (SUPERFAMILY); SSF81502 (SUPERFAMILY)
T1000_R_0.0173_L_567	extracellular matrix protein fras1	567	20	1.00363e-12	0.4345	18	F:peptidase inhibitor activity; P:negative regulation of endopeptidase activity; P:regulation of cell growth; F:insulin-like growth factor binding; F:serine-type endopeptidase inhibitor activity; C:extracellular region; P:negative regulation of peptidase activity; P:cell communication; P:protein transport; C:integral to membrane; C:membrane; C:basement membrane; P:skin development; ; C:extracellu…		IPR001007 (SMART); IPR001007 (PFAM); IPR001007 (PROSITE_PATTERNS); IPR001007 (PROSITE_PATTERNS); IPR001007 (PROSITE_PROFILES); IPR001007 (PROSITE_PROFILES); SSF57603 (SUPERFAMILY); SSF57603 (SUPERFAMILY)
T1001_R_0.0075_L_566	proteinase inhibitor serpin	566	20	2.5248e-29	0.5515	7	F:molecular_function; P:biological_process; C:cellular_component; C:extracellular space; P:negative regulation of endopeptidase activity; F:serine-type endopeptidase inhibitor activity; C:cytosol		IPR023796 (SMART); G3DSA:3.30.497.10 (GENE3D); G3DSA:2.30.39.10 (GENE3D); IPR023796 (PFAM); IPR000215 (PANTHER); IPR023796 (SUPERFAMILY)
T1002_R_0.0056_L_566	cadherin egf lag seven-pass g-type receptor 2	566	20	2.76533e-51	0.5715	13	C:cytoplasm; C:plasma membrane; F:protein binding; P:neuron migration; P:cilium movement; P:regulation of transcription, DNA-dependent; P:homophilic cell adhesion; P:Wnt receptor signaling pathway; P:ventricular system development; P:neural plate anterior/posterior regionalization; P:regulation of protein localization; P:cerebrospinal fluid secretion; P:cilium assembly	-	IPR001879 (SMART); IPR002049 (SMART); IPR001879 (PFAM); IPR002049 (PFAM); G3DSA:2.10.25.10 (GENE3D); PTHR24026 (PANTHER); PTHR24026:SF35 (PANTHER); IPR002049 (PROSITE_PATTERNS); IPR001879 (PROSITE_PROFILES); IPR002049 (PROSITE_PROFILES); IPR002049 (PROSITE_PROFILES); SSF57196 (SUPERFAMILY)
T1003_R_0.0053_L_565	glutaryl- mitochondrial-like	565	20	8.71194e-40	0.973	9	C:mitochondrial inner membrane; C:mitochondrial matrix; F:fatty-acyl-CoA binding; F:glutaryl-CoA dehydrogenase activity; F:flavin adenine dinucleotide binding; P:lysine catabolic process; P:tryptophan metabolic process; P:fatty acid oxidation; P:fatty-acyl-CoA biosynthetic process	EC:1.3.99.7	G3DSA:1.20.140.10 (GENE3D); IPR009075 (PFAM); PTHR10909 (PANTHER); PTHR10909:SF152 (PANTHER); IPR006089 (PROSITE_PATTERNS); IPR009075 (SUPERFAMILY)
T1004_R_0.0121_L_565	protein	565	20	1.4028e-26	0.512	5	C:membrane; C:axon; P:reproduction; P:homophilic cell adhesion; P:anterior/posterior axon guidance	-	IPR002126 (G3DSA:2.60.40.GENE3D); PTHR24027 (PANTHER); IPR002126 (PROSITE_PROFILES); IPR002126 (PROSITE_PROFILES); IPR015919 (SUPERFAMILY)
T1005_R_0.0053_L_565	abc transporter b family protein	565	20	8.65245e-70	0.757	9	C:integral to membrane; F:GTPase activator activity; F:ATP binding; F:ATPase activity, coupled to transmembrane movement of substances; P:ATP catabolic process; P:signal transduction; P:positive regulation of GTPase activity; P:regulation of small GTPase mediated signal transduction; P:transmembrane transport	-	G3DSA:1.20.1560.10 (GENE3D); IPR011527 (PFAM); PTHR24221 (PANTHER); PTHR24221:SF156 (PANTHER); TRANSMEMBRANE (PHOBIUS); NON_CYTOPLASMIC_DOMAIN (PHOBIUS); CYTOPLASMIC_DOMAIN (PHOBIUS); TRANSMEMBRANE (PHOBIUS); CYTOPLASMIC_DOMAIN (PHOBIUS); TRANSMEMBRANE (PHOBIUS); NON_CYTOPLASMIC_DOMAIN (PHOBIUS); IPR011527 (PROSITE_PROFILES); IPR011527 (SUPERFAMILY); TMhelix (TMHMM); TMhelix (TMHMM); TMhelix (TMH…
T1006_R_0.009_L_565	---NA---	565	0			0	-		no IPS match
T1007_R_0.006_L_565	c-maf-inducing partial	565	20	3.08204e-38	0.6165	5	C:cytoplasm; C:nucleus; F:molecular_function; P:biological_process; C:cellular_component		no IPS match
T1008_R_0.0076_L_564	major facilitator superfamily domain-containing protein 4-b-like	564	15	3.92302e-12	0.6127	2	C:integral to membrane; P:transmembrane transport		G3DSA:1.20.1250.20 (GENE3D); PTHR23121:SF10 (PANTHER); PTHR23121 (PANTHER); NON_CYTOPLASMIC_DOMAIN (PHOBIUS); CYTOPLASMIC_DOMAIN (PHOBIUS); TRANSMEMBRANE (PHOBIUS); IPR020846 (SUPERFAMILY); TMhelix (TMHMM)
T1009_R_0.0061_L_563	---NA---	563	0			0	-		no IPS match
T1010_R_0.0042_L_563	---NA---	563	0			0	-		no IPS match
T1011_R_0.0057_L_563	isoform f	563	20	3.29944e-20	0.495	4	P:open tracheal system development; P:mesoderm development; P:anatomical structure morphogenesis; P:single-organism cellular process	-	IPR020683 (G3DSA:1.25.40.GENE3D); IPR017893 (PFAM); PTHR16267 (PANTHER); PTHR16267:SF11 (PANTHER); IPR017893 (PROSITE_PROFILES); IPR020683 (SUPERFAMILY)
T1012_R_0.0068_L_563	---NA---	563	0			0	-		NON_CYTOPLASMIC_DOMAIN (PHOBIUS); CYTOPLASMIC_DOMAIN (PHOBIUS); TRANSMEMBRANE (PHOBIUS); TMhelix (TMHMM)
T1013_R_0.0132_L_563	ribosome biogenesis protein nsa2 homolog	563	20	1.584e-50	0.868	4	C:nucleolus; C:ribonucleoprotein complex; ; P:rRNA processing	-	IPR022309 (PFAM); PTHR12642 (PANTHER); PTHR12642:SF0 (PANTHER)
T1014_R_0.0099_L_562	isocitrate dehydrogenase	562	20	1.5795e-70	0.877	12	C:mitochondrion; C:cytosol; F:magnesium ion binding; F:isocitrate dehydrogenase (NADP+) activity; F:receptor binding; F:protein homodimerization activity; F:NAD binding; P:tricarboxylic acid cycle; P:isocitrate metabolic process; P:2-oxoglutarate metabolic process; P:glutathione metabolic process; P:response to oxidative stress	EC:1.1.1.42	no IPS match
T1015_R_0.0155_L_562	syntenin-1 isoform x1	562	20	7.83193e-83	0.7625	0	-		IPR001478 (SMART); IPR001478 (G3DSA:2.30.42.GENE3D); IPR001478 (G3DSA:2.30.42.GENE3D); IPR001478 (PFAM); PTHR12345 (PANTHER); PTHR12345:SF3 (PANTHER); IPR001478 (PROSITE_PROFILES); IPR001478 (SUPERFAMILY)
T1016_R_0.0091_L_561	---NA---	561	0			0	-		no IPS match
T1017_R_0.0372_L_561	---NA---	561	0			0	-		CYTOPLASMIC_DOMAIN (PHOBIUS); NON_CYTOPLASMIC_DOMAIN (PHOBIUS); TRANSMEMBRANE (PHOBIUS); TMhelix (TMHMM)
T1018_R_0.0141_L_560	---NA---	560	0			0	-		TRANSMEMBRANE (PHOBIUS); NON_CYTOPLASMIC_DOMAIN (PHOBIUS); CYTOPLASMIC_DOMAIN (PHOBIUS); TMhelix (TMHMM)
T1019_R_0.0163_L_560	catenin delta-2-like	560	20	2.07593e-27	0.641	5	P:cell-cell adhesion; F:cadherin binding; P:regulation of actin cytoskeleton organization; P:embryonic body morphogenesis; C:cell-cell adherens junction		IPR011989 (G3DSA:1.25.10.GENE3D); IPR028435 (PANTHER); IPR028446 (PTHR10372:PANTHER); IPR016024 (SUPERFAMILY)
T1020_R_0.0076_L_560	proline-serine-threonine phosphatase-interacting protein 2	560	20	2.21387e-44	0.6215	0	-		Coil (COILS); Coil (COILS); PTHR23065 (PANTHER); SSF103657 (SUPERFAMILY)
T1021_R_0.011_L_559	exoribonuclease rex4	559	20	3.9481e-46	0.674	1	P:cellular process	-	IPR006055 (SMART); IPR012337 (G3DSA:3.30.420.GENE3D); IPR013520 (PFAM); PTHR12801 (PANTHER); IPR012337 (SUPERFAMILY)
T1022_R_0.0091_L_559	rho-related gtp-binding protein	559	20	8.77743e-90	0.938	9	C:nucleus; C:plasma membrane; C:cleavage furrow; F:signal transducer activity; F:GTP binding; P:cytokinesis; P:small GTPase mediated signal transduction; P:positive regulation of I-kappaB kinase/NF-kappaB cascade; P:apical junction assembly	-	IPR001806 (PRINTS); IPR003578 (SMART); IPR020849 (SMART); IPR003579 (SMART); IPR005225 (TIGRFAM); IPR001806 (PFAM); IPR027417 (G3DSA:3.40.50.GENE3D); PTHR24072:SF100 (PANTHER); PTHR24072 (PANTHER); IPR003578 (PROSITE_PROFILES); IPR027417 (SUPERFAMILY)
T1023_R_0.0061_L_558	6-phosphofructo-2-kinase fructose- -	558	20	2.47313e-22	0.6755	3	F:kinase activity; P:carbohydrate metabolic process; P:phosphorylation	-	no IPS match
T1024_R_0.0141_L_558	l-ascorbate oxidase	558	20	8.98447e-78	0.622	4	F:metal ion binding; P:oxidation-reduction process; F:oxidoreductase activity; F:copper ion binding		IPR001117 (PFAM); IPR008972 (G3DSA:2.60.40.GENE3D); PTHR11709:SF33 (PANTHER); PTHR11709 (PANTHER); IPR008972 (SUPERFAMILY)
T1025_R_0.0099_L_558	fibrocystin-l- partial	558	20	3.89509e-36	0.5465	7	C:apical plasma membrane; C:mitotic spindle; P:kidney development; C:primary cilium; P:cilium assembly; P:regulation of centrosome duplication; C:centrosome		IPR028839 (PTHR11915:PANTHER); PTHR11915 (PANTHER)
T1026_R_0.005_L_558	---NA---	558	0			0	-		Coil (COILS); G3DSA:1.20.58.60 (GENE3D)
T1027_R_0.0099_L_558	---NA---	558	0			0	-		no IPS match
T1028_R_0.0065_L_557	---NA---	557	0			0	-		no IPS match
T1029_R_0.0069_L_557	ap-1 complex subunit gamma-1 isoform x6	557	20	1.82497e-89	0.923	5	C:Golgi apparatus; C:clathrin adaptor complex; F:protein transporter activity; P:intracellular protein transport; P:vesicle-mediated transport	-	CYTOPLASMIC_DOMAIN (PHOBIUS); CYTOPLASMIC_DOMAIN (PHOBIUS); TRANSMEMBRANE (PHOBIUS); TRANSMEMBRANE (PHOBIUS); NON_CYTOPLASMIC_DOMAIN (PHOBIUS); SignalP-TM (SIGNALP_GRAM_POSITIVE); TMhelix (TMHMM)
T1030_R_0.0096_L_557	---NA---	557	0			0	-		no IPS match
T1031_R_0.0306_L_556	myosin heavy chain	556	20	2.48196e-33	0.6105	2	C:intracellular non-membrane-bounded organelle; F:binding	-	Coil (COILS); Coil (COILS); IPR002928 (PFAM); PTHR13140 (PANTHER); PTHR13140:SF364 (PANTHER); SSF57997 (SUPERFAMILY)
T1032_R_0.0057_L_556	alpha partial	556	20	4.77505e-103	0.8895	4	C:phosphopyruvate hydratase complex; F:magnesium ion binding; F:phosphopyruvate hydratase activity; P:glycolysis	EC:4.2.1.11	IPR000941 (PRINTS); IPR020810 (PFAM); IPR020811 (PFAM); IPR029065 (G3DSA:3.20.20.GENE3D); IPR029017 (G3DSA:3.30.390.GENE3D); IPR000941 (PANTHER); IPR029065 (SUPERFAMILY); IPR029017 (SUPERFAMILY)
T1033_R_0.0284_L_555	dystrophin isoform x1	555	20	1.92351e-27	0.485	11	C:cell projection; C:intracellular non-membrane-bounded organelle; C:protein complex; C:cytoplasmic part; C:plasma membrane part; F:cytoskeletal protein binding; P:neurogenesis; P:regulation of system process; P:positive regulation of cellular process; P:regulation of calcium ion transport; P:regulation of biological quality	-	Coil (COILS); G3DSA:1.20.58.60 (GENE3D); IPR002017 (PFAM); SSF46966 (SUPERFAMILY)
T1034_R_0.0246_L_555	heat shock protein 70	555	20	9.5306e-73	0.8585	12	C:transcription factor TFIIA complex; C:mitochondrion; F:ATP binding; F:unfolded protein binding; P:reproduction; P:nematode larval development; P:transcription initiation from RNA polymerase II promoter; P:protein folding; P:determination of adult lifespan; P:embryo development ending in birth or egg hatching; P:endoplasmic reticulum unfolded protein response; P:mitochondrial unfolded protein re…	-	IPR013126 (PRINTS); G3DSA:3.30.420.40 (GENE3D); G3DSA:3.30.30.30 (GENE3D); IPR013126 (PFAM); PTHR19375:SF173 (PANTHER); PTHR19375 (PANTHER); IPR018181 (PROSITE_PATTERNS); SSF53067 (SUPERFAMILY)
T1035_R_0.0104_L_555	---NA---	555	0			0	-		no IPS match
T1036_R_0.0084_L_555	contactin-3-like	555	20	1.59286e-10	0.5045	9	P:regulation of apoptotic process; F:hydrolase activity; P:metabolic process; C:intracellular; F:calcium ion binding; C:basement membrane; C:cell junction; C:cell cortex; C:extracellular region		IPR003598 (SMART); IPR013098 (PFAM); IPR013783 (G3DSA:2.60.40.GENE3D); PTHR10489 (PANTHER); SIGNAL_PEPTIDE (PHOBIUS); SIGNAL_PEPTIDE_C_REGION (PHOBIUS); SIGNAL_PEPTIDE_N_REGION (PHOBIUS); SIGNAL_PEPTIDE_H_REGION (PHOBIUS); NON_CYTOPLASMIC_DOMAIN (PHOBIUS); IPR007110 (PROSITE_PROFILES); SignalP-noTM (SIGNALP_EUK); SSF48726 (SUPERFAMILY)
T1037_R_0.0176_L_555	gsna protein	555	20	1.93343e-63	0.7115	2	F:actin binding; P:cytoskeleton organization		IPR007122 (PRINTS); IPR007122 (SMART); IPR007123 (PFAM); IPR029006 (G3DSA:3.40.20.GENE3D); IPR029006 (G3DSA:3.40.20.GENE3D); IPR007122 (PANTHER); SSF55753 (SUPERFAMILY); SSF55753 (SUPERFAMILY)
T1038_R_0.0216_L_553	---NA---	553	0			0	-		NON_CYTOPLASMIC_DOMAIN (PHOBIUS); CYTOPLASMIC_DOMAIN (PHOBIUS); TRANSMEMBRANE (PHOBIUS); TMhelix (TMHMM)
T1039_R_0.0065_L_553	neogenin isoform x3	553	20	1.56328e-18	0.505	4	P:nervous system development; P:chordate embryonic development; P:anatomical structure formation involved in morphogenesis; P:epithelium development	-	PR00014 (PRINTS); IPR003961 (SMART); IPR013783 (G3DSA:2.60.40.GENE3D); IPR013098 (PFAM); IPR013783 (G3DSA:2.60.40.GENE3D); IPR003961 (PFAM); PTHR10489 (PANTHER); IPR007110 (PROSITE_PROFILES); IPR003961 (PROSITE_PROFILES); IPR003961 (SUPERFAMILY)
T1040_R_0.0208_L_553	atp-binding cassette sub-family e member 1	553	20	2.94626e-117	0.9315	7	C:mitochondrion; F:ATP binding; F:organic phosphonate transmembrane-transporting ATPase activity; F:iron-sulfur cluster binding; P:ATP catabolic process; P:organic phosphonate transport; P:organophosphate ester transport	EC:3.6.3.28	IPR013283 (PRINTS); IPR027417 (G3DSA:3.40.50.GENE3D); IPR001450 (PFAM); IPR007209 (PFAM); G3DSA:3.30.70.20 (GENE3D); IPR003439 (PFAM); IPR013283 (PANTHER); IPR017900 (PROSITE_PATTERNS); IPR017896 (PROSITE_PROFILES); IPR017896 (PROSITE_PROFILES); SSF54862 (SUPERFAMILY)
T1041_R_0.0069_L_553	kelch-like protein diablo-like	553	20	1.31097e-66	0.536	1	P:single-organism cellular process	-	IPR006652 (SMART); IPR015916 (G3DSA:2.130.10.GENE3D); IPR006652 (PFAM); PTHR24412:SF178 (PANTHER); PTHR24412 (PANTHER); SSF117281 (SUPERFAMILY)
T1042_R_0.0154_L_553	---NA---	553	0			0	-		no IPS match
T1043_R_0.0046_L_552	predicted protein	552	1	1.66586e-06	0.51	1	F:actin binding		Coil (COILS); G3DSA:1.20.58.60 (GENE3D); SSF46966 (SUPERFAMILY); SSF46966 (SUPERFAMILY)
T1044_R_0.0046_L_552	clustered mitochondria protein homolog	552	20	3.04609e-08	0.5305	5	P:translational initiation; P:intracellular distribution of mitochondria; C:cytoplasm; F:translation initiation factor activity; P:mitochondrion organization		no IPS match
T1045_R_0.0089_L_551	Dystroglycan	551	20	1.41299e-09	0.451	4	P:cytoskeletal anchoring at plasma membrane; F:calcium ion binding; C:dystrophin-associated glycoprotein complex; C:membrane		IPR027468 (G3DSA:3.30.70.GENE3D); IPR013783 (G3DSA:2.60.40.GENE3D); IPR015919 (SUPERFAMILY)
T1046_R_0.0201_L_551	---NA---	551	0			0	-		no IPS match
T1047_R_0.0089_L_551	---NA---	551	0			0	-		CYTOPLASMIC_DOMAIN (PHOBIUS); NON_CYTOPLASMIC_DOMAIN (PHOBIUS); TRANSMEMBRANE (PHOBIUS); CYTOPLASMIC_DOMAIN (PHOBIUS); TRANSMEMBRANE (PHOBIUS); TMhelix (TMHMM); TMhelix (TMHMM)
T1048_R_0.0124_L_550	bone morphogenetic protein 1	550	20	3.65317e-15	0.5155	3	F:binding; F:peptidase activity; P:dorsal/ventral pattern formation	-	IPR000859 (SMART); IPR000859 (PFAM); IPR000859 (G3DSA:2.60.120.GENE3D); PTHR10127 (PANTHER); CYTOPLASMIC_DOMAIN (PHOBIUS); NON_CYTOPLASMIC_DOMAIN (PHOBIUS); TRANSMEMBRANE (PHOBIUS); IPR000859 (PROSITE_PROFILES); IPR000859 (SUPERFAMILY); TMhelix (TMHMM)
T1049_R_0.0108_L_550	alpha-2-macroglobulin-like partial	550	20	2.97054e-29	0.517	6	P:negative regulation of endopeptidase activity; C:extracellular space; C:extracellular region; F:endopeptidase inhibitor activity; F:hydrolase activity; P:metabolic process		PTHR11412 (PANTHER)
T1050_R_0.0116_L_550	nadh dehydrogenase	550	20	2.63076e-111	0.9595	6	C:mitochondrial respiratory chain complex I; F:NADH dehydrogenase (ubiquinone) activity; F:FMN binding; F:NAD binding; F:4 iron, 4 sulfur cluster binding; P:mitochondrial electron transport, NADH to ubiquinone	EC:1.6.5.3	IPR011538 (PFAM); PTHR11780 (PANTHER); IPR001949 (PROSITE_PATTERNS); SSF142984 (SUPERFAMILY); SSF142019 (SUPERFAMILY)
T1051_R_0.012_L_550	collagen alpha-1 chain-like	550	5	4.11898e-06	0.496	5	F:peptidase inhibitor activity; C:collagen; C:extracellular region; P:negative regulation of peptidase activity; F:structural constituent of cuticle		IPR008160 (PFAM); PTHR24023 (PANTHER); PTHR24023:SF379 (PANTHER)
T1052_R_0.005_L_550	ras association domain-containing protein 2	550	20	2.35526e-36	0.7015	1	P:signal transduction		no IPS match
T1053_R_0.0058_L_550	ubiquitin-associated and sh3 domain-containing protein b-like	550	20	1.80561e-39	0.6125	4	F:phosphoglycerate mutase activity; P:metabolic process; F:catalytic activity; F:isomerase activity		IPR029033 (G3DSA:3.40.50.GENE3D); PTHR16469 (PANTHER); PTHR16469:SF27 (PANTHER); IPR029033 (SUPERFAMILY)
T1054_R_0.0093_L_550	---NA---	550	0			0	-		no IPS match
T1055_R_0.0128_L_549	---NA---	549	0			0	-		SIGNAL_PEPTIDE_H_REGION (PHOBIUS); SIGNAL_PEPTIDE (PHOBIUS); NON_CYTOPLASMIC_DOMAIN (PHOBIUS); SIGNAL_PEPTIDE_C_REGION (PHOBIUS); SIGNAL_PEPTIDE_N_REGION (PHOBIUS); TMhelix (TMHMM)
T1056_R_0.0116_L_549	cd109 partial	549	20	2.47076e-07	0.5255	4	P:negative regulation of endopeptidase activity; C:extracellular space; C:extracellular region; F:endopeptidase inhibitor activity		PTHR11412 (PANTHER)
T1057_R_0.0264_L_549	minor histocompatibility antigen h13	549	20	6.66738e-78	0.7625	8	C:rough endoplasmic reticulum; C:cell surface; C:integral to cytosolic side of endoplasmic reticulum membrane; C:integral to lumenal side of endoplasmic reticulum membrane; F:aspartic endopeptidase activity, intramembrane cleaving; F:protein homodimerization activity; P:membrane protein ectodomain proteolysis; P:membrane protein intracellular domain proteolysis	EC:3.4.23	IPR007369 (PFAM); PTHR12174:SF23 (PANTHER); IPR007369 (PANTHER); NON_CYTOPLASMIC_DOMAIN (PHOBIUS); TRANSMEMBRANE (PHOBIUS); CYTOPLASMIC_DOMAIN (PHOBIUS); TRANSMEMBRANE (PHOBIUS); TRANSMEMBRANE (PHOBIUS); CYTOPLASMIC_DOMAIN (PHOBIUS); NON_CYTOPLASMIC_DOMAIN (PHOBIUS); TRANSMEMBRANE (PHOBIUS); TRANSMEMBRANE (PHOBIUS); NON_CYTOPLASMIC_DOMAIN (PHOBIUS); CYTOPLASMIC_DOMAIN (PHOBIUS); TMhelix (TMHMM); …
T1058_R_0.0066_L_549	unnamed protein product	549	2	2.55154e-05	0.605	0	-		no IPS match
T1059_R_0.0237_L_549	heterogeneous nuclear ribonucleoproteins a2 b1 isoform x1	549	20	3.03061e-39	0.6115	4	F:nucleic acid binding; C:viral nucleocapsid; F:nucleotide binding; C:ribonucleoprotein complex		IPR000504 (SMART); IPR012677 (G3DSA:3.30.70.GENE3D); IPR000504 (PFAM); PTHR24012:SF293 (PANTHER); PTHR24012 (PANTHER); IPR000504 (PROSITE_PROFILES); IPR000504 (PROSITE_PROFILES); SSF54928 (SUPERFAMILY); SSF54928 (SUPERFAMILY)
T1060_R_0.2005_L_549	tubulin beta-4b chain-like	549	20	5.01307e-95	0.9795	19	C:nucleus; C:cytosol; C:microtubule; C:plasma membrane; C:tubulin complex; C:extracellular vesicular exosome; F:double-stranded RNA binding; F:GTPase activity; F:structural constituent of cytoskeleton; F:GTP binding; F:MHC class I protein binding; F:unfolded protein binding; P:G2/M transition of mitotic cell cycle; P:GTP catabolic process; P:cellular component movement; P:microtubule-based proces…	-	IPR000217 (PRINTS); IPR002453 (PRINTS); IPR003008 (SMART); IPR003008 (G3DSA:3.40.50.GENE3D); IPR003008 (PFAM); PTHR11588:SF54 (PANTHER); IPR000217 (PANTHER); IPR017975 (PROSITE_PATTERNS); IPR013838 (PROSITE_PATTERNS); IPR003008 (SUPERFAMILY)
T1061_R_0.0147_L_549	---NA---	549	0			0	-		IPR008160 (PFAM); PTHR24023:SF379 (PANTHER); PTHR24023 (PANTHER)
T1062_R_0.0113_L_548	poly -binding protein 3-like isoform x1	548	20	1.21557e-37	0.714	1	C:intracellular membrane-bounded organelle	-	IPR004087 (SMART); IPR004088 (G3DSA:3.30.1370.GENE3D); IPR004088 (PFAM); IPR004088 (G3DSA:3.30.1370.GENE3D); PTHR10288 (PANTHER); IPR004088 (PROSITE_PROFILES); IPR004088 (PROSITE_PROFILES); IPR004088 (SUPERFAMILY); IPR004088 (SUPERFAMILY)
T1063_R_0.0093_L_548	eukaryotic translation initiation factor 4 gamma 3 isoform x12	548	20	1.96551e-35	0.616	3	F:RNA binding; P:translational initiation; F:translation initiation factor activity		SIGNAL_PEPTIDE_H_REGION (PHOBIUS); SIGNAL_PEPTIDE_C_REGION (PHOBIUS); SIGNAL_PEPTIDE_N_REGION (PHOBIUS); NON_CYTOPLASMIC_DOMAIN (PHOBIUS); SIGNAL_PEPTIDE (PHOBIUS); SignalP-TM (SIGNALP_GRAM_POSITIVE)
T1064_R_0.007_L_548	immunoglobulin i-set domain-containing protein	548	20	5.04294e-15	0.4815	10	P:cell adhesion; C:membrane; C:integral to membrane; F:phosphatase activity; P:dephosphorylation; F:hydrolase activity; P:protein dephosphorylation; P:peptidyl-tyrosine dephosphorylation; F:protein tyrosine phosphatase activity; F:phosphoprotein phosphatase activity		IPR003961 (SMART); IPR013783 (G3DSA:2.60.40.GENE3D); IPR013783 (G3DSA:2.60.40.GENE3D); IPR003961 (PFAM); PTHR10489 (PANTHER); IPR003961 (PROSITE_PROFILES); IPR003961 (PROSITE_PROFILES); IPR003961 (SUPERFAMILY)
T1065_R_0.0035_L_548	and pleckstrin domain-containing protein 1	548	20	5.78261e-40	0.818	13	C:cytosol; C:cytoskeleton; C:cell junction; C:dendrite; C:extrinsic to internal side of plasma membrane; C:synapse; F:cytoskeletal protein binding; F:Rac guanyl-nucleotide exchange factor activity; F:Rac GTPase binding; P:synapse assembly; P:negative regulation of phosphatase activity; P:positive regulation of Rac GTPase activity; P:dendrite morphogenesis	-	no IPS match
T1066_R_0.0167_L_548	---NA---	548	0			0	-		SIGNAL_PEPTIDE_H_REGION (PHOBIUS); SIGNAL_PEPTIDE_N_REGION (PHOBIUS); NON_CYTOPLASMIC_DOMAIN (PHOBIUS); SIGNAL_PEPTIDE_C_REGION (PHOBIUS); SIGNAL_PEPTIDE (PHOBIUS); TMhelix (TMHMM)
T1067_R_0.0085_L_548	mitochondrial cardiolipin hydrolase-like	548	20	2.92466e-54	0.7205	5	C:mitochondrion; C:membrane; F:nuclease activity; P:lipid metabolic process; P:cellular process	EC:3.1	CYTOPLASMIC_DOMAIN (PHOBIUS); TRANSMEMBRANE (PHOBIUS); NON_CYTOPLASMIC_DOMAIN (PHOBIUS)
T1068_R_0.0163_L_548	extended synaptotagmin 2	548	20	4.55624e-19	0.6345	2	C:integral to membrane; C:membrane		PTHR10774 (PANTHER); PTHR10774:SF44 (PANTHER); TRANSMEMBRANE (PHOBIUS); CYTOPLASMIC_DOMAIN (PHOBIUS); NON_CYTOPLASMIC_DOMAIN (PHOBIUS); TMhelix (TMHMM)
T1069_R_0.0163_L_548	---NA---	548	0			0	-		SIGNAL_PEPTIDE_N_REGION (PHOBIUS); SIGNAL_PEPTIDE (PHOBIUS); SIGNAL_PEPTIDE_H_REGION (PHOBIUS); NON_CYTOPLASMIC_DOMAIN (PHOBIUS); SIGNAL_PEPTIDE_C_REGION (PHOBIUS); SignalP-noTM (SIGNALP_EUK); SignalP-noTM (SIGNALP_GRAM_NEGATIVE)
T1070_R_0.0109_L_548	peptidyl-prolyl cis-trans isomerase b	548	20	1.03492e-62	0.7805	15	C:nucleus; C:smooth endoplasmic reticulum; C:membrane; C:macromolecular complex; C:extracellular vesicular exosome; F:peptidyl-prolyl cis-trans isomerase activity; F:protein complex binding; ; P:protein peptidyl-prolyl isomerization; P:positive regulation of multicellular organism growth; P:protein stabilization; P:nuclear transport; P:bone development; P:chaperone-mediated protein folding; P:reg…	EC:5.2.1.8	IPR002130 (PRINTS); IPR024936 (PIRSF); IPR029000 (G3DSA:2.40.100.GENE3D); IPR002130 (PFAM); PTHR11071:SF11 (PANTHER); PTHR11071 (PANTHER); IPR020892 (PROSITE_PATTERNS); SIGNAL_PEPTIDE_C_REGION (PHOBIUS); SIGNAL_PEPTIDE_N_REGION (PHOBIUS); SIGNAL_PEPTIDE (PHOBIUS); NON_CYTOPLASMIC_DOMAIN (PHOBIUS); SIGNAL_PEPTIDE_H_REGION (PHOBIUS); IPR002130 (PROSITE_PROFILES); SignalP-noTM (SIGNALP_EUK); IPR0290…
T1071_R_0.007_L_547	predicted protein	547	1	1.13863e-09	0.91	3	C:nucleus; F:sequence-specific DNA binding transcription factor activity; P:regulation of transcription, DNA-dependent	-	IPR011539 (G3DSA:2.60.40.GENE3D); IPR011539 (PFAM); IPR011539 (PROSITE_PROFILES); IPR008967 (SUPERFAMILY)
T1072_R_0.0144_L_547	ef hand domain protein	547	20	1.6873e-30	0.5955	1	F:metal ion binding	-	Coil (COILS); IPR000433 (SMART); IPR000433 (PFAM); PTHR20930 (PANTHER); PTHR20930:SF1 (PANTHER); IPR000433 (PROSITE_PATTERNS); IPR000433 (PROSITE_PROFILES); SSF57850 (SUPERFAMILY)
T1073_R_0.0163_L_547	serine threonine-protein kinase mrck alpha- partial	547	20	1.64616e-99	0.8605	19	C:cytoplasm; C:cell-cell junction; C:cell leading edge; C:actomyosin; C:extracellular vesicular exosome; F:magnesium ion binding; F:protein serine/threonine kinase activity; F:small GTPase regulator activity; F:ATP binding; F:identical protein binding; P:microtubule cytoskeleton organization; P:protein phosphorylation; P:nuclear migration; P:cell migration; P:actomyosin structure organization; P:…	EC:2.7.11	IPR002290 (SMART); IPR000719 (PFAM); G3DSA:1.10.510.10 (GENE3D); PTHR22988 (PANTHER); IPR008271 (PROSITE_PATTERNS); IPR000719 (PROSITE_PROFILES); IPR011009 (SUPERFAMILY)
T1074_R_0.0097_L_547	kinesin light chain 1	547	20	1.76721e-30	0.734	18	C:cytosol; C:kinesin complex; C:membrane; C:axon; C:growth cone; C:cytoplasmic vesicle; C:ciliary rootlet; C:neuronal cell body; C:membrane-bounded organelle; F:microtubule motor activity; F:tubulin binding; P:intracellular protein transport; P:blood coagulation; P:axon cargo transport; P:metabolic process; P:antigen processing and presentation of exogenous peptide antigen via MHC class II; P:pro…	-	PTHR19959:SF129 (PANTHER); PTHR19959 (PANTHER)
T1075_R_0.1903_L_547	---NA---	547	0			0	-		G3DSA:2.160.10.10 (GENE3D)
T1076_R_0.0109_L_547	---NA---	547	0			0	-		no IPS match
T1077_R_0.0078_L_547	serine threonine-protein kinase rio2-like isoform x2	547	20	9.40867e-46	0.7855	3	F:protein serine/threonine kinase activity; F:ATP binding; P:protein phosphorylation	EC:2.7.11	IPR018934 (PFAM); G3DSA:1.10.510.10 (GENE3D); PTHR10593 (PANTHER); PTHR10593:SF1 (PANTHER); SIGNAL_PEPTIDE_C_REGION (PHOBIUS); NON_CYTOPLASMIC_DOMAIN (PHOBIUS); SIGNAL_PEPTIDE_H_REGION (PHOBIUS); SIGNAL_PEPTIDE_N_REGION (PHOBIUS); SIGNAL_PEPTIDE (PHOBIUS); IPR011009 (SUPERFAMILY)
T1078_R_0.0136_L_546	protocadherin fat 2	546	20	8.72563e-13	0.5085	2	P:single-organism process; P:regulation of biological process	-	IPR002126 (SMART); IPR002126 (G3DSA:2.60.40.GENE3D); PTHR24027 (PANTHER); IPR002126 (PROSITE_PROFILES); IPR015919 (SUPERFAMILY); IPR015919 (SUPERFAMILY)
T1079_R_0.0074_L_546	tumor necrosis factor receptor superfamily member 6b	546	20	7.73208e-17	0.549	0	-		IPR001368 (SMART); IPR001368 (PFAM); G3DSA:2.10.50.10 (GENE3D); G3DSA:2.10.50.10 (GENE3D); PTHR23097 (PANTHER); IPR001368 (PROSITE_PATTERNS); IPR001368 (PROSITE_PATTERNS); IPR001368 (PROSITE_PATTERNS); TRANSMEMBRANE (PHOBIUS); NON_CYTOPLASMIC_DOMAIN (PHOBIUS); CYTOPLASMIC_DOMAIN (PHOBIUS); IPR001368 (PROSITE_PROFILES); IPR001368 (PROSITE_PROFILES); IPR001368 (PROSITE_PROFILES); SSF57586 (SUPERFAM…
T1080_R_0.0164_L_546	---NA---	546	0			0	-		IPR008983 (SUPERFAMILY)
T1081_R_0.0086_L_546	alkaline phosphatase	546	20	3.80204e-36	0.626	0	-		TRANSMEMBRANE (PHOBIUS); NON_CYTOPLASMIC_DOMAIN (PHOBIUS); CYTOPLASMIC_DOMAIN (PHOBIUS); IPR029052 (SUPERFAMILY); TMhelix (TMHMM)
T1082_R_0.0109_L_546	neural-cadherin-like	546	20	1.13647e-16	0.477	6	C:integral to membrane; C:membrane; F:calcium ion binding; P:homophilic cell adhesion; P:cell adhesion; C:plasma membrane		IPR013320 (G3DSA:2.60.120.GENE3D); IPR001791 (PFAM); IPR013032 (PROSITE_PATTERNS); IPR013032 (PROSITE_PATTERNS); IPR001791 (PROSITE_PROFILES); IPR013320 (SUPERFAMILY)
T1083_R_0.032_L_546	hypothetical protein LOTGIDRAFT_137957, partial	546	12	5.91088e-12	0.5775	4	F:scavenger receptor activity; C:membrane; P:receptor-mediated endocytosis; C:cell wall		Coil (COILS); Coil (COILS)
T1084_R_0.0951_L_546	40s ribosomal protein s10	546	20	7.8665e-55	0.7945	3	C:ribosome; F:hydrolase activity; P:metabolic process	-	IPR005326 (PFAM); PTHR12146 (PANTHER)
T1085_R_0.0137_L_545	low quality protein: hemicentin-1	545	20	3.75971e-16	0.452	8	P:fin morphogenesis; P:fin development; F:calcium ion binding; P:basement membrane organization; C:extracellular region; C:basement membrane; C:cell junction; C:cell cortex		IPR003599 (SMART); IPR003598 (SMART); IPR013783 (G3DSA:2.60.40.GENE3D); IPR013098 (PFAM); IPR013783 (G3DSA:2.60.40.GENE3D); PTHR10489 (PANTHER); IPR007110 (PROSITE_PROFILES); IPR007110 (PROSITE_PROFILES); SSF48726 (SUPERFAMILY); SSF48726 (SUPERFAMILY)
T1086_R_0.009_L_545	partial	545	20	2.27358e-34	0.5805	2	F:actin binding; P:cytoskeleton organization		IPR007122 (PRINTS); IPR029006 (G3DSA:3.40.20.GENE3D); IPR029006 (G3DSA:3.40.20.GENE3D); IPR007122 (PANTHER); PTHR11977:SF23 (PANTHER); SSF55753 (SUPERFAMILY); SSF55753 (SUPERFAMILY)
T1087_R_0.0106_L_544	dipeptidyl aminopeptidase-like partial	544	20	1.59917e-49	0.5365	1	F:peptidase activity	-	IPR002469 (G3DSA:2.140.10.GENE3D); IPR002469 (PFAM); IPR029058 (G3DSA:3.40.50.GENE3D); PTHR11731 (PANTHER); PTHR11731:SF93 (PANTHER); IPR029058 (SUPERFAMILY); SSF82171 (SUPERFAMILY)
T1088_R_0.011_L_544	cadherin egf lag seven-pass g-type receptor 2	544	20	5.9775e-23	0.553	0	-		IPR002126 (PRINTS); IPR002126 (SMART); IPR002126 (G3DSA:2.60.40.GENE3D); IPR002126 (PFAM); PTHR24027:SF250 (PANTHER); PTHR24027 (PANTHER); IPR002126 (PROSITE_PROFILES); IPR015919 (SUPERFAMILY); IPR015919 (SUPERFAMILY)
T1089_R_0.0125_L_544	glutamate dehydrogenase	544	20	1.09512e-95	0.85	16	C:mitochondrial inner membrane; F:glutamate dehydrogenase (NAD+) activity; F:glutamate dehydrogenase [NAD(P)+] activity; F:ATP binding; F:GTP binding; F:enzyme binding; F:ADP binding; F:NAD+ binding; F:leucine binding; P:glutamate biosynthetic process; P:glutamate catabolic process; P:glutamine metabolic process; P:response to aluminum ion; P:positive regulation of insulin secretion; P:oxidation-…	EC:1.4.1.3; EC:1.4.1.2	IPR006095 (PRINTS); IPR006096 (SMART); IPR016040 (G3DSA:3.40.50.GENE3D); IPR006096 (PFAM); PTHR11606 (PANTHER); PTHR11606:SF10 (PANTHER); SSF51735 (SUPERFAMILY)
T1090_R_0.0102_L_544	sh3 and multiple ankyrin repeat domains protein 3-like	544	20	1.99803e-61	0.763	36	C:neuron spine; C:cilium membrane; C:neuronal postsynaptic density; F:protein C-terminus binding; F:zinc ion binding; F:SH3 domain binding; F:GKAP/Homer scaffold activity; F:ionotropic glutamate receptor binding; F:identical protein binding; F:scaffold protein binding; P:MAPK cascade; P:memory; P:striatal medium spiny neuron differentiation; P:adult behavior; P:negative regulation of actin filame…	-	IPR002110 (SMART); IPR020683 (G3DSA:1.25.40.GENE3D); IPR020683 (PFAM); PTHR24135 (PANTHER); IPR002110 (PROSITE_PROFILES); IPR020683 (PROSITE_PROFILES); IPR002110 (PROSITE_PROFILES); IPR020683 (SUPERFAMILY)
T1091_R_0.0153_L_544	zinc metalloproteinase nas-4-like	544	11	1.79341e-06	0.5718	7	F:metal ion binding; P:proteolysis; F:metallopeptidase activity; F:hydrolase activity; F:zinc ion binding; F:peptidase activity; F:metalloendopeptidase activity		Coil (COILS); IPR001506 (PFAM); IPR024079 (G3DSA:3.40.390.GENE3D); SSF55486 (SUPERFAMILY)
T1092_R_0.0168_L_544	---NA---	544	0			0	-		no IPS match
T1093_R_0.0153_L_544	---NA---	544	0			0	-		no IPS match
T1094_R_0.0227_L_544	---NA---	544	0			0	-		SIGNAL_PEPTIDE_C_REGION (PHOBIUS); SIGNAL_PEPTIDE_H_REGION (PHOBIUS); SIGNAL_PEPTIDE (PHOBIUS); SIGNAL_PEPTIDE_N_REGION (PHOBIUS); NON_CYTOPLASMIC_DOMAIN (PHOBIUS); SignalP-TM (SIGNALP_GRAM_POSITIVE); SignalP-noTM (SIGNALP_EUK)
T1095_R_0.018_L_543	---NA---	543	0			0	-		no IPS match
T1096_R_0.0086_L_543	dystrophin isoform x1	543	20	1.22455e-66	0.719	35	C:nucleus; C:cytosol; C:cell surface; C:actin cytoskeleton; C:syntrophin complex; C:lateral plasma membrane; C:filopodium membrane; C:sarcolemma; C:costamere; C:membrane raft; F:dystroglycan binding; F:actin binding; F:structural constituent of cytoskeleton; F:structural constituent of muscle; F:myosin binding; F:vinculin binding; F:metal ion binding; P:regulation of heart rate; P:muscle organ de…	-	IPR018159 (SMART); G3DSA:1.20.58.60 (GENE3D); G3DSA:1.20.58.60 (GENE3D); IPR002017 (PFAM); PTHR11915 (PANTHER); PTHR11915:SF261 (PANTHER); SSF46966 (SUPERFAMILY); SSF46966 (SUPERFAMILY)
T1097_R_0.0082_L_543	e3 ubiquitin-protein ligase rfwd2-like	543	20	9.06134e-56	0.8975	13	C:Golgi membrane; C:nucleolus; C:centrosome; C:cytosol; C:focal adhesion; C:nuclear speck; F:protein binding; F:zinc ion binding; F:ligase activity; F:2-alkenal reductase [NAD(P)] activity; P:DNA damage response, signal transduction by p53 class mediator resulting in cell cycle arrest; P:protein ubiquitination; P:oxidation-reduction process	EC:1.3.1.74	no IPS match
T1098_R_0.0094_L_543	protocadherin fat 4	543	20	5.1902e-24	0.5735	12	F:transferase activity; C:integral to membrane; C:membrane; P:peptidyl-tyrosine phosphorylation; P:oxidation-reduction process; F:transmembrane receptor protein tyrosine kinase activity; F:oxidoreductase activity; F:alcohol dehydrogenase (NAD) activity; C:plasma membrane; P:homophilic cell adhesion; F:calcium ion binding; P:cell adhesion		IPR002126 (PRINTS); IPR002126 (SMART); IPR002126 (G3DSA:2.60.40.GENE3D); IPR002126 (PFAM); PTHR24027:SF250 (PANTHER); PTHR24027 (PANTHER); IPR020894 (PROSITE_PATTERNS); IPR002126 (PROSITE_PROFILES); IPR002126 (PROSITE_PROFILES); IPR015919 (SUPERFAMILY); IPR015919 (SUPERFAMILY)
T1099_R_0.009_L_543	tectonin beta-propeller repeat-containing protein 1-like	543	20	2.33871e-19	0.481	1	P:cell adhesion		IPR006624 (SMART); IPR006624 (PFAM); PTHR23250 (PANTHER)
T1100_R_0.0071_L_543	PREDICTED: hypothetical protein LOC100632279	543	1	0.000201762	0.57	4	; F:electron carrier activity; F:cytochrome-c oxidase activity; C:mitochondrial respiratory chain		IPR003177 (G3DSA:4.10.91.GENE3D); CYTOPLASMIC_DOMAIN (PHOBIUS); TRANSMEMBRANE (PHOBIUS); NON_CYTOPLASMIC_DOMAIN (PHOBIUS); IPR003177 (SUPERFAMILY); TMhelix (TMHMM)
T1101_R_0.0098_L_543	phosphoenolpyruvate phosphomutase	543	20	4.47013e-81	0.8975	3	F:metal ion binding; F:phosphoenolpyruvate mutase activity; P:organic phosphonate biosynthetic process	EC:5.4.2.9	PF13714 (PFAM); IPR015813 (G3DSA:3.20.20.GENE3D); PTHR21631:SF12 (PANTHER); PTHR21631 (PANTHER); IPR015813 (SUPERFAMILY)
T1102_R_0.0133_L_543	---NA---	543	0			0	-		no IPS match
T1103_R_0.0114_L_543	prominin-1 isoform x2	543	20	4.87957e-25	0.5505	10	C:photoreceptor outer segment; C:microvillus; C:integral to membrane; C:membrane-bounded vesicle; C:organelle part; C:extracellular membrane-bounded organelle; ; P:neural retina development; P:cell differentiation; P:retina morphogenesis in camera-type eye	-	IPR008795 (PFAM); PTHR22730:SF1 (PANTHER); IPR008795 (PANTHER); TRANSMEMBRANE (PHOBIUS); NON_CYTOPLASMIC_DOMAIN (PHOBIUS); TRANSMEMBRANE (PHOBIUS); CYTOPLASMIC_DOMAIN (PHOBIUS); NON_CYTOPLASMIC_DOMAIN (PHOBIUS); TMhelix (TMHMM); TMhelix (TMHMM)
T1104_R_0.0106_L_543	---NA---	543	0			0	-		no IPS match
T1105_R_0.0188_L_543	---NA---	543	0			0	-		SIGNAL_PEPTIDE_H_REGION (PHOBIUS); SIGNAL_PEPTIDE_C_REGION (PHOBIUS); SIGNAL_PEPTIDE (PHOBIUS); NON_CYTOPLASMIC_DOMAIN (PHOBIUS); SIGNAL_PEPTIDE_N_REGION (PHOBIUS); TMhelix (TMHMM)
T1106_R_0.0051_L_542	dead box atp-dependent rna helicase	542	20	4.74987e-105	0.895	7	C:cytosol; F:nucleic acid binding; F:ATP binding; F:ATP-dependent helicase activity; P:ATP catabolic process; P:modulation by virus of host morphology or physiology; P:termination of G-protein coupled receptor signaling pathway	-	IPR027417 (G3DSA:3.40.50.GENE3D); IPR027417 (G3DSA:3.40.50.GENE3D); IPR011545 (PFAM); PTHR24031:SF76 (PANTHER); PTHR24031 (PANTHER); IPR000629 (PROSITE_PATTERNS); IPR014001 (PROSITE_PROFILES); IPR001650 (PROSITE_PROFILES); IPR027417 (SUPERFAMILY)
T1107_R_0.022_L_542	---NA---	542	0			0	-		NON_CYTOPLASMIC_DOMAIN (PHOBIUS); TRANSMEMBRANE (PHOBIUS); CYTOPLASMIC_DOMAIN (PHOBIUS); TMhelix (TMHMM)
T1108_R_0.0031_L_542	doublecortin-like protein kinase	542	20	2.02353e-58	0.626	10	C:cytosol; C:microtubule associated complex; C:neuron projection; F:microtubule binding; F:transferase activity, transferring phosphorus-containing groups; F:protein kinase binding; P:neuron migration; P:axon guidance; P:central nervous system development; P:intracellular signal transduction	-	IPR003533 (SMART); IPR003533 (PFAM); IPR003533 (G3DSA:3.10.20.GENE3D); PTHR24349 (PANTHER); IPR003533 (PROSITE_PROFILES); SSF89837 (SUPERFAMILY)
T1109_R_0.0106_L_542	---NA---	542	0			0	-		no IPS match
[truncated: 4,018 more rows]

[truncated: 5 more sheets: Biological Process, Molecular Function, Cellular Components, BLAST Statics, Top Hit Species]
