# Supplementary material for: Firing the Sting: Chemically Induced Discharge of Cnidae Reveals Novel Proteins and Peptides from Box Jellyfish (Chironex fleckeri) Venom
Source: Toxins (Basel). 2015 Mar 18;7(3):936–50. doi: 10.3390/toxins7030936 (PMC4379534; doi:10.3390/toxins7030936)
Supplement: Supplementary file 1 [file toxins-07-00936-s001.zip › New folder/toxins-76019-Table S2.xlsx]

## Sheet: Protein Level Summary
	Protein Level FDR Analysis
	Proteins Identified at Critical False Discovery Rates															Correspondence between FDR Levels and ProteinPilot Reported Confidences
		Number of Proteins Detected															Corresponding ProteinPilot Confidence
	Critical FDR	Local FDR	Global FDR	Global FDR from Fit												Critical FDR	Local FDR	Global FDR	Global FDR from Fit
	0.01	210	244	242												0.01	0.983018	0.69097	0.704879
	0.05	226	260	265												0.05	0.955332	0.292054	0.25869
	0.1	233														0.1	0.902276
	* It is recommended you use numbers in bold and avoid using numbers in italics.																Corresponding Unused ProtScore
																Critical FDR	Local FDR	Global FDR	Global FDR from Fit
																0.01	1.77	0.51	0.53
																0.05	1.35	0.15	0.13
																0.1	1.01

## Sheet: Distinct Peptide Level Summary
	Distinct Peptide Level FDR Analysis
	Peptides Identified at Critical False Discovery Rates															Correspondence between FDR Levels and ProteinPilot Reported Confidences
		Number of Peptides Identified															Corresponding ProteinPilot Confidence
	Critical FDR	Local FDR	Global FDR	Global FDR from Fit												Critical FDR	Local FDR	Global FDR	Global FDR from Fit
	0.01	1481	1984	1999												0.01	0.9952	0.9486	0.9432
	0.05	1881	2492	2501												0.05	0.9712	0.4658	0.4481
	0.1	2061	2791	2789												0.1	0.922	0.2074	0.2086
	* It is recommended you use numbers in bold and avoid using numbers in italics.															* It is recommended you use numbers in bold and avoid using numbers in italics.

## Sheet: Spectral Level Summary
	Spectral Level FDR Analysis
	Spectra Identified at Critical False Discovery Rates															Correspondence between FDR Levels and ProteinPilot Reported Confidences
		Number of Spectra Identified															Corresponding ProteinPilot Confidence
	Critical FDR	Local FDR	Global FDR	Global FDR from Fit												Critical FDR	Local FDR	Global FDR	Global FDR from Fit
	0.01	7131	9508	9521												0.01	0.973	0.6709	0.6652
	0.05	8911	11549	11501												0.05	0.824	0.1286	0.1347
	0.1	9626	12684	12696												0.1	0.6294	0.06561	0.06511
	* It is recommended you use numbers in bold and avoid using numbers in italics.															* It is recommended you use numbers in bold and avoid using numbers in italics.

## Sheet: Protein Level Data
Protein Level Data	Unused ProtScore Threshold	Confidence Threshold	Forward	Reverse	Correct	Incorrect	Total	Global FDR	q-value	Fit Unused ProtScore Threshold	Fit Confidence Threshold	Fit Forward	Fit Reverse	Fit Correct	Fit Incorrect	Fit Total	Fit Global FDR	Fit Local FDR
	179.99	1	1	0	1	0	1	0	0	179.99	1	1	7.77863e-14	1	1.55573e-13	1	1.55573e-13	8.93087e-13
	169.87	1	2	0	2	0	2	0	0	169.87	1	2	1.66068e-12	2	3.32135e-12	2	1.66068e-12	3.12589e-12
	160	1	3	0	3	0	3	0	0	160	1	3	5.57592e-12	3	1.11518e-11	3	3.71728e-12	7.88058e-12
	137.02	1	4	0	4	0	4	0	0	137.02	1	4	1.13445e-11	4	2.26889e-11	4	5.67223e-12	1.15675e-11
	133.56	1	5	0	5	0	5	0	0	133.56	1	5	1.8607e-11	5	3.7214e-11	5	7.44279e-12	1.45372e-11
	85.63	1	6	0	6	0	6	0	0	85.63	1	6	2.71968e-11	6	5.43936e-11	6	9.0656e-12	1.71833e-11
	75.27	1	7	0	7	0	7	0	0	75.27	1	7	3.70646e-11	7	7.41291e-11	7	1.05899e-11	1.97331e-11
	63.03	1	8	0	8	0	8	0	0	63.03	1	8	4.82263e-11	8	9.64525e-11	8	1.20566e-11	2.23187e-11
	53.07	1	9	0	9	0	9	0	0	53.07	1	9	6.07412e-11	9	1.21482e-10	9	1.34981e-11	2.50241e-11
	44.49	1	10	0	10	0	10	0	0	44.49	1	10	7.47008e-11	10	1.49402e-10	10	1.49402e-11	2.79093e-11
	36.14	1	11	0	11	0	11	0	0	36.14	1	11	9.02185e-11	11	1.80437e-10	11	1.64034e-11	3.10228e-11
	33.68	1	12	0	12	0	12	0	0	33.68	1	12	1.07428e-10	12	2.14856e-10	12	1.79046e-11	3.44073e-11
	32.19	1	13	0	13	0	13	0	0	32.19	1	13	1.26488e-10	13	2.52976e-10	13	1.94597e-11	3.81039e-11
	31.91	1	14	0	14	0	14	0	0	31.91	1	14	1.47573e-10	14	2.95146e-10	14	2.10819e-11	4.21537e-11
	29.38	1	15	0	15	0	15	0	0	29.38	1	15	1.70882e-10	15	3.41763e-10	15	2.27842e-11	4.65996e-11
	28.81	1	16	0	16	0	16	0	0	28.81	1	16	1.96635e-10	16	3.9327e-10	16	2.45794e-11	5.14872e-11
	28.53	1	17	0	17	0	17	0	0	28.53	1	17	2.25079e-10	17	4.50158e-10	17	2.64799e-11	5.68655e-11
	26.88	1	18	0	18	0	18	0	0	26.88	1	18	2.56486e-10	18	5.12972e-10	18	2.84985e-11	6.27879e-11
	26.83	1	19	0	19	0	19	0	0	26.83	1	19	2.91157e-10	19	5.82313e-10	19	3.06481e-11	6.93126e-11
	25.15	1	20	0	20	0	20	0	0	25.15	1	20	3.29424e-10	20	6.58848e-10	20	3.29424e-11	7.65035e-11
	22.24	1	21	0	21	0	21	0	0	22.24	1	21	3.71656e-10	21	7.43311e-10	21	3.53958e-11	8.44306e-11
	21.52	1	22	0	22	0	22	0	0	21.52	1	22	4.18259e-10	22	8.36519e-10	22	3.80236e-11	9.31712e-11
	20.95	1	23	0	23	0	23	0	0	20.95	1	23	4.69686e-10	23	9.39372e-10	23	4.08423e-11	1.0281e-10
	20.67	1	24	0	24	0	24	0	0	20.67	1	24	5.26429e-10	24	1.05286e-09	24	4.38691e-11	1.13441e-10
	19.52	1	25	0	25	0	25	0	0	19.52	1	25	5.89037e-10	25	1.17807e-09	25	4.7123e-11	1.25167e-10
	18.72	1	26	0	26	0	26	0	0	18.72	1	26	6.58115e-10	26	1.31623e-09	26	5.06243e-11	1.38101e-10
	18.3	1	27	0	27	0	27	0	0	18.3	1	27	7.34331e-10	27	1.46866e-09	27	5.43949e-11	1.5237e-10
	17.39	1	28	0	28	0	28	0	0	17.39	1	28	8.18421e-10	28	1.63684e-09	28	5.84586e-11	1.68111e-10
	16.99	1	29	0	29	0	29	0	0	16.99	1	29	9.11196e-10	29	1.82239e-09	29	6.28411e-11	1.85477e-10
	16.36	1	30	0	30	0	30	0	0	16.36	1	30	1.01356e-09	30	2.02711e-09	30	6.75704e-11	2.04637e-10
	16.27	1	31	0	31	0	31	0	0	16.27	1	31	1.12649e-09	31	2.25298e-09	31	7.26767e-11	2.25776e-10
	16.04	1	32	0	32	0	32	0	0	16.04	1	32	1.25109e-09	32	2.50218e-09	32	7.81931e-11	2.49099e-10
	15.1	1	33	0	33	0	33	0	0	15.1	1	33	1.38856e-09	33	2.77712e-09	33	8.41552e-11	2.74833e-10
	14.95	1	34	0	34	0	34	0	0	14.95	1	34	1.54023e-09	34	3.08047e-09	34	9.0602e-11	3.03226e-10
	14.73	1	35	0	35	0	35	0	0	14.73	1	35	1.70758e-09	35	3.41516e-09	35	9.7576e-11	3.34556e-10
	14.44	1	36	0	36	0	36	0	0	14.44	1	36	1.89222e-09	36	3.78443e-09	36	1.05123e-10	3.69124e-10
	13.43	1	37	0	37	0	37	0	0	13.43	1	37	2.09593e-09	37	4.19186e-09	37	1.13294e-10	4.07268e-10
	13.29	1	38	0	38	0	38	0	0	13.29	1	38	2.3207e-09	38	4.6414e-09	38	1.22142e-10	4.49356e-10
	12.68	1	39	0	39	0	39	0	0	12.68	1	39	2.5687e-09	39	5.1374e-09	39	1.31728e-10	4.95798e-10
	12.67	1	40	0	40	0	40	0	0	12.67	1	40	2.84233e-09	40	5.68467e-09	40	1.42117e-10	5.47044e-10
	12.25	1	41	0	41	0	41	0	0	12.25	1	41	3.14425e-09	41	6.2885e-09	41	1.53378e-10	6.03592e-10
	12	1	42	0	42	0	42	0	0	12	1	42	3.47738e-09	42	6.95476e-09	42	1.6559e-10	6.6599e-10
	11.93	1	43	0	43	0	43	0	0	11.93	1	43	3.84495e-09	43	7.6899e-09	43	1.78835e-10	7.34845e-10
	11.73	1	44	0	44	0	44	0	0	11.73	1	44	4.25053e-09	44	8.50105e-09	44	1.93206e-10	8.10825e-10
	11.48	1	45	0	45	0	45	0	0	11.48	1	45	4.69804e-09	45	9.39608e-09	45	2.08802e-10	8.94668e-10
	11.39	1	46	0	46	0	46	0	0	11.39	1	46	5.19183e-09	46	1.03837e-08	46	2.25732e-10	9.87187e-10
	11.19	1	47	0	47	0	47	0	0	11.19	1	47	5.7367e-09	47	1.14734e-08	47	2.44115e-10	1.08928e-09
	11.08	1	48	0	48	0	48	0	0	11.08	1	48	6.33791e-09	48	1.26758e-08	48	2.6408e-10	1.20195e-09
	10.79	1	49	0	49	0	49	0	0	10.79	1	49	7.00131e-09	49	1.40026e-08	49	2.85768e-10	1.32627e-09
	10.56	1	50	0	50	0	50	0	0	10.56	1	50	7.73334e-09	50	1.54667e-08	50	3.09334e-10	1.46346e-09
	10.46	1	51	0	51	0	51	0	0	10.46	1	51	8.5411e-09	51	1.70822e-08	51	3.34945e-10	1.61486e-09
	10.36	1	52	0	52	0	52	0	0	10.36	1	52	9.43242e-09	52	1.88648e-08	52	3.62785e-10	1.78193e-09
	10.12	1	53	0	53	0	53	0	0	10.12	1	53	1.0416e-08	53	2.08319e-08	53	3.93055e-10	1.9663e-09
	10.08	1	54	0	54	0	54	0	0	10.08	1	54	1.15013e-08	54	2.30026e-08	54	4.25973e-10	2.16975e-09
	10.01	1	55	0	55	0	55	0	0	10.01	1	55	1.26989e-08	55	2.53978e-08	55	4.61778e-10	2.39427e-09
	9.91	1	56	0	56	0	56	0	0	9.91	1	56	1.40205e-08	56	2.80409e-08	56	5.00731e-10	2.64204e-09
	9.68	1	57	0	57	0	57	0	0	9.68	1	57	1.54788e-08	57	3.09576e-08	57	5.43115e-10	2.91546e-09
	9.48	1	58	0	58	0	58	0	0	9.48	1	58	1.7088e-08	58	3.41761e-08	58	5.89242e-10	3.2172e-09
	9.25	1	59	0	59	0	59	0	0	9.25	1	59	1.88638e-08	59	3.77277e-08	59	6.39452e-10	3.55019e-09
	9.22	1	60	0	60	0	60	0	0	9.22	1	60	2.08235e-08	60	4.16469e-08	60	6.94115e-10	3.91766e-09
	8.96	1	61	0	61	0	61	0	0	8.96	1	61	2.29859e-08	61	4.59718e-08	61	7.53637e-10	4.32318e-09
	8.48	1	62	0	62	0	62	0	0	8.48	1	62	2.53722e-08	62	5.07445e-08	62	8.18459e-10	4.7707e-09
	8.41	1	63	0	63	0	63	0	0	8.41	1	63	2.80056e-08	63	5.60112e-08	63	8.89067e-10	5.26458e-09
	8.37	1	64	0	64	0	64	0	0	8.37	1	64	3.09116e-08	64	6.18231e-08	64	9.65987e-10	5.8096e-09
	7.75	1	65	0	65	0	65	0	0	7.75	1	65	3.41184e-08	65	6.82368e-08	65	1.0498e-09	6.41108e-09
	7.73	1	66	0	66	0	66	0	0	7.73	1	66	3.76573e-08	66	7.53145e-08	66	1.14113e-09	7.07486e-09
	7.67	1	67	0	67	0	67	0	0	7.67	1	67	4.15625e-08	67	8.31251e-08	67	1.24067e-09	7.80739e-09
	7.47	1	68	0	68	0	68	0	0	7.47	1	68	4.58722e-08	68	9.17444e-08	68	1.34918e-09	8.61581e-09
	7.45	1	69	0	69	0	69	0	0	7.45	1	69	5.06281e-08	69	1.01256e-07	69	1.46748e-09	9.50796e-09
	7.39	1	70	0	70	0	70	0	0	7.39	1	70	5.58765e-08	70	1.11753e-07	70	1.59647e-09	1.04925e-08
	7.26	1	71	0	71	0	71	0	0	7.26	1	71	6.16684e-08	71	1.23337e-07	71	1.73714e-09	1.15791e-08
	7.23	1	72	0	72	0	72	0	0	7.23	1	72	6.80601e-08	72	1.3612e-07	72	1.89056e-09	1.27782e-08
	7.16	1	73	0	73	0	73	0	0	7.16	1	73	7.51138e-08	73	1.50228e-07	73	2.05791e-09	1.41016e-08
	7.14	1	74	0	74	0	74	0	0	7.14	1	74	8.28979e-08	74	1.65796e-07	74	2.24048e-09	1.55621e-08
	6.95	1	75	0	75	0	75	0	0	6.95	1	75	9.14883e-08	75	1.82977e-07	75	2.43969e-09	1.71739e-08
	6.94	1	76	0	76	0	76	0	0	6.94	1	76	1.00968e-07	76	2.01937e-07	76	2.65707e-09	1.89526e-08
	6.9	1	77	0	77	0	77	0	0	6.9	1	77	1.11431e-07	77	2.22861e-07	77	2.8943e-09	2.09157e-08
	6.71	1	78	0	78	0	78	0	0	6.71	1	78	1.22976e-07	78	2.45953e-07	78	3.15324e-09	2.30821e-08
	6.47	1	79	0	79	0	79	0	0	6.47	1	79	1.35718e-07	79	2.71436e-07	79	3.4359e-09	2.5473e-08
	6.17	0.999999	80	0	80	0	80	0	0	6.17	0.999999	80	1.4978e-07	80	2.99559e-07	80	3.74449e-09	2.81117e-08
	6.08	0.999999	81	0	81	0	81	0	0	6.08	0.999999	81	1.65298e-07	81	3.30595e-07	81	4.08142e-09	3.10238e-08
	6.07	0.999999	82	0	82	0	82	0	0	6.07	0.999999	82	1.82423e-07	82	3.64847e-07	82	4.44935e-09	3.42376e-08
	6.04	0.999999	83	0	83	0	83	0	0	6.04	0.999999	83	2.01323e-07	83	4.02647e-07	83	4.85116e-09	3.77844e-08
	6	0.999999	86	0	86	0	86	0	0	6	0.999999	84	2.22181e-07	84	4.44362e-07	84	5.29003e-09	4.60187e-08
	5.84	0.999999	87	0	87	0	87	0	0	6	0.999999	85	2.452e-07	85	4.904e-07	85	5.76941e-09	4.60187e-08
	5.76	0.999998	88	0	88	0	88	0	0	6	0.999999	86	2.70603e-07	86	5.41206e-07	86	6.2931e-09	4.60187e-08
	5.75	0.999998	89	0	89	0	89	0	0	5.84	0.999999	87	2.98639e-07	87	5.97277e-07	87	6.86526e-09	5.6048e-08
	5.64	0.999998	90	0	90	0	90	0	0	5.76	0.999998	88	3.29579e-07	88	6.59157e-07	88	7.49042e-09	6.1855e-08
	5.11	0.999992	91	0	91	0	91	0	0	5.75	0.999998	89	3.63724e-07	89	7.27449e-07	89	8.17358e-09	6.82637e-08
	5.08	0.999992	92	0	92	0	92	0	0	5.64	0.999998	90	4.01408e-07	90	8.02816e-07	90	8.92017e-09	7.53366e-08
	5.06	0.999991	93	0	93	0	93	0	0	5.11	0.999992	91	4.42996e-07	91	8.85992e-07	91	9.73617e-09	8.31425e-08
	4.98	0.99999	94	0	94	0	94	0	0	5.08	0.999992	92	4.88893e-07	92	9.77786e-07	92	1.06281e-08	9.17573e-08
	4.88	0.999987	95	0	95	0	95	0	0	5.06	0.999991	93	5.39546e-07	93	1.07909e-06	93	1.16031e-08	1.01265e-07
	4.82	0.999985	96	0	96	0	96	0	0	4.98	0.99999	94	5.95448e-07	94	1.1909e-06	94	1.26691e-08	1.11758e-07
	4.66	0.999978	97	0	97	0	97	0	0	4.88	0.999987	95	6.57142e-07	95	1.31428e-06	95	1.38346e-08	1.23338e-07
	4.53	0.99997	98	0	98	0	98	0	0	4.82	0.999985	96	7.25229e-07	96	1.45046e-06	96	1.51089e-08	1.36119e-07
	4.49	0.999968	99	0	99	0	99	0	0	4.66	0.999978	97	8.00372e-07	97	1.60074e-06	97	1.65025e-08	1.50224e-07
	4.41	0.999961	100	0	100	0	100	0	0	4.53	0.99997	98	8.83301e-07	98	1.7666e-06	98	1.80266e-08	1.65792e-07
	4.32	0.999952	101	0	101	0	101	0	0	4.49	0.999968	99	9.74824e-07	99	1.94965e-06	99	1.96934e-08	1.82972e-07
	4.24	0.999942	102	0	102	0	102	0	0	4.41	0.999961	100	1.07583e-06	100	2.15166e-06	100	2.15166e-08	2.01934e-07
	4.23	0.999941	103	0	103	0	103	0	0	4.32	0.999952	101	1.18731e-06	101	2.37462e-06	101	2.3511e-08	2.22861e-07
	4.17	0.999932	104	0	104	0	104	0	0	4.24	0.999942	102	1.31034e-06	102	2.62067e-06	102	2.56929e-08	2.45956e-07
	4.11	0.999922	105	0	105	0	105	0	0	4.23	0.999941	103	1.44611e-06	103	2.89223e-06	103	2.80799e-08	2.71446e-07
	4.03	0.999907	107	0	107	0	107	0	0	4.17	0.999932	104	1.59596e-06	104	3.19193e-06	104	3.06916e-08	2.99578e-07
	4.02	0.999905	108	0	108	0	108	0	0	4.11	0.999922	105	1.76134e-06	105	3.52269e-06	105	3.35494e-08	3.30625e-07
	4.01	0.999902	110	0	110	0	110	0	0	4.03	0.999907	106	1.94386e-06	106	3.88772e-06	106	3.66766e-08	3.83333e-07
	4	0.9999	123	0	123	0	123	0	0	4.03	0.999907	107	2.1453e-06	107	4.2906e-06	107	4.0099e-08	3.83333e-07
	3.92	0.99988	125	0	125	0	125	0	0	4.02	0.999905	108	2.36761e-06	108	4.73522e-06	108	4.38446e-08	4.44446e-07
	3.84	0.999855	126	0	126	0	126	0	0	4.01	0.999902	109	2.61296e-06	109	5.22593e-06	109	4.79443e-08	5.15302e-07
	3.83	0.999852	127	0	127	0	127	0	0	4.01	0.999902	110	2.88375e-06	110	5.7675e-06	110	5.24318e-08	5.15302e-07
	3.73	0.999814	128	0	128	0	128	0	0	4	0.9999	111	3.1826e-06	111	6.3652e-06	111	5.73441e-08	1.07968e-06
	3.72	0.999809	129	0	129	0	129	0	0	4	0.9999	112	3.51242e-06	112	7.02485e-06	112	6.27218e-08	1.07968e-06
	3.66	0.999781	130	0	130	0	130	0	0	4	0.9999	113	3.87643e-06	113	7.75287e-06	113	6.86094e-08	1.07968e-06
	3.65	0.999776	131	0	131	0	131	0	0	4	0.9999	114	4.27817e-06	114	8.55634e-06	114	7.50557e-08	1.07968e-06
	3.62	0.99976	132	0	132	0	132	0	0	4	0.9999	115	4.72155e-06	115	9.4431e-06	115	8.2114e-08	1.07968e-06
	3.5	0.999684	133	0	133	0	133	0	0	4	0.9999	116	5.21089e-06	116	1.04218e-05	116	8.98429e-08	1.07968e-06
	3.34	0.999543	134	0	134	0	134	0	0	4	0.9999	117	5.75095e-06	117	1.15019e-05	117	9.83068e-08	1.07968e-06
	3.28	0.999475	135	0	135	0	135	0	0	4	0.9999	118	6.34699e-06	118	1.2694e-05	118	1.07576e-07	1.07968e-06
	3.24	0.999425	136	0	136	0	136	0	0	4	0.9999	119	7.00481e-06	119	1.40096e-05	119	1.17728e-07	1.07968e-06
	3.21	0.999383	137	0	137	0	137	0	0	4	0.9999	120	7.73081e-06	120	1.54616e-05	120	1.28847e-07	1.07968e-06
	3.11	0.999224	138	0	138	0	138	0	0	4	0.9999	121	8.53207e-06	121	1.70641e-05	121	1.41026e-07	1.07968e-06
	3.06	0.999129	139	0	139	0	139	0	0	4	0.9999	122	9.41639e-06	122	1.88328e-05	122	1.54367e-07	1.07968e-06
	2.99	0.998977	140	0	140	0	140	0	0	4	0.9999	123	1.03924e-05	123	2.07848e-05	123	1.68982e-07	1.07968e-06
	2.97	0.998928	141	0	141	0	141	0	0	3.92	0.99988	124	1.14695e-05	124	2.29391e-05	124	1.84993e-07	2.26231e-06
	2.89	0.998712	142	0	142	0	142	0	0	3.92	0.99988	125	1.26584e-05	125	2.53167e-05	125	2.02534e-07	2.26231e-06
	2.86	0.99862	143	0	143	0	143	0	0	3.84	0.999855	126	1.39704e-05	126	2.79408e-05	126	2.21753e-07	2.62304e-06
	2.84	0.998555	144	0	144	0	144	0	0	3.83	0.999852	127	1.54185e-05	127	3.08369e-05	127	2.42811e-07	2.89495e-06
	2.82	0.998486	145	0	145	0	145	0	0	3.73	0.999814	128	1.70166e-05	128	3.40333e-05	128	2.65885e-07	3.19505e-06
	2.77	0.998302	146	0	146	0	146	0	0	3.72	0.999809	129	1.87805e-05	129	3.7561e-05	129	2.9117e-07	3.52627e-06
	2.76	0.998262	147	0	147	0	147	0	0	3.66	0.999781	130	2.07272e-05	130	4.14544e-05	130	3.1888e-07	3.89182e-06
	2.68	0.997911	148	0	148	0	148	0	0	3.65	0.999776	131	2.28757e-05	131	4.57514e-05	131	3.49247e-07	4.29527e-06
	2.59	0.99743	150	0	150	0	150	0	0	3.62	0.99976	132	2.52469e-05	132	5.04939e-05	132	3.82529e-07	4.74054e-06
	2.51	0.99691	151	0	151	0	151	0	0	3.5	0.999684	133	2.7864e-05	133	5.5728e-05	133	4.19007e-07	5.23198e-06
	2.48	0.996689	152	0	152	0	152	0	0	3.34	0.999543	134	3.07523e-05	134	6.15047e-05	134	4.5899e-07	5.77437e-06
	2.43	0.996285	153	0	153	0	153	0	0	3.28	0.999475	135	3.39401e-05	135	6.78802e-05	135	5.02817e-07	6.37299e-06
	2.4	0.996019	154	0	154	0	154	0	0	3.24	0.999425	136	3.74584e-05	136	7.49168e-05	136	5.50859e-07	7.03368e-06
	2.38	0.995831	155	0	155	0	155	0	0	3.21	0.999383	137	4.13414e-05	137	8.26828e-05	137	6.03524e-07	7.76286e-06
	2.37	0.995734	156	0	156	0	156	0	0	3.11	0.999224	138	4.56269e-05	138	9.12539e-05	138	6.6126e-07	8.56764e-06
	2.3	0.994988	157	0	157	0	157	0	0	3.06	0.999129	139	5.03568e-05	139	0.000100714	139	7.24558e-07	9.45586e-06
	2.29	0.994871	158	0	158	0	158	0	0	2.99	0.998977	140	5.5577e-05	140	0.000111154	140	7.93957e-07	1.04362e-05
	2.27	0.99463	159	0	159	0	159	0	0	2.97	0.998928	141	6.13384e-05	141	0.000122677	141	8.70048e-07	1.15181e-05
	2.23	0.994112	160	0	160	0	160	0	0	2.89	0.998712	142	6.76971e-05	142	0.000135394	142	9.5348e-07	1.27122e-05
	2.1	0.992057	161	0	161	0	161	0	0	2.86	0.99862	143	7.4715e-05	143	0.00014943	143	1.04496e-06	1.40301e-05
	2.07	0.991489	163	0	163	0	163	0	0	2.84	0.998555	144	8.24605e-05	144	0.000164921	144	1.14528e-06	1.54847e-05
	2.06	0.99129	164	0	164	0	164	0	0	2.82	0.998486	145	9.1009e-05	145	0.000182018	145	1.2553e-06	1.70901e-05
	2.04	0.99088	166	0	166	0	166	0	0	2.77	0.998302	146	0.000100444	146	0.000200888	146	1.37594e-06	1.88619e-05
	2.03	0.990667	169	0	169	0	169	0	0	2.76	0.998262	147	0.000110857	147	0.000221713	147	1.50825e-06	2.08174e-05
	2.02	0.99045	171	0	171	0	171	0	0	2.68	0.997911	148	0.000122349	148	0.000244698	148	1.65337e-06	2.29757e-05
	2.01	0.990228	175	0	175	0	175	0	0	2.59	0.99743	149	0.000135033	149	0.000270066	149	1.81253e-06	2.66398e-05
	2	0.99	207	0	207	0	207	0	0	2.59	0.99743	150	0.000149032	150	0.000298064	150	1.9871e-06	2.66398e-05
	1.85	0.985875	208	0	208	0	208	0	0	2.51	0.99691	151	0.000164483	151	0.000328965	151	2.17858e-06	3.08883e-05
	1.77	0.983018	210	0	210	0	210	0	0	2.48	0.996689	152	0.000181535	152	0.00036307	152	2.38862e-06	3.40907e-05
	1.69	0.979583	211	0	211	0	211	0	0	2.43	0.996285	153	0.000200355	153	0.00040071	153	2.61902e-06	3.76251e-05
	1.66	0.978122	212	0	212	0	212	0	0	2.4	0.996019	154	0.000221126	154	0.000442253	154	2.87177e-06	4.1526e-05
	1.62	0.976012	216	0	216	0	216	0	0	2.38	0.995831	155	0.000244051	155	0.000488103	155	3.14905e-06	4.58313e-05
	1.6	0.974881	217	0	217	0	217	0	0	2.37	0.995734	156	0.000269353	155.999	0.000538706	156	3.45325e-06	5.0583e-05
	1.57	0.973085	217	1	216	2	218	0.00917431	0.00819672	2.3	0.994988	157	0.000297278	156.999	0.000594556	157	3.78698e-06	5.58273e-05
	1.55	0.971816	219	1	218	2	220	0.00909091	0.00819672	2.29	0.994871	158	0.000328098	157.999	0.000656196	158	4.15314e-06	6.16153e-05
	1.54	0.97116	220	1	219	2	221	0.00904977	0.00819672	2.27	0.99463	159	0.000362114	158.999	0.000724227	159	4.55489e-06	6.80034e-05
	1.41	0.961095	221	1	220	2	222	0.00900901	0.00819672	2.23	0.994112	160	0.000399656	159.999	0.000799312	160	4.9957e-06	7.50538e-05
	1.4	0.960189	222	1	221	2	223	0.00896861	0.00819672	2.1	0.992057	161	0.00044109	160.999	0.000882181	161	5.47938e-06	8.28352e-05
	1.39	0.959262	223	1	222	2	224	0.00892857	0.00819672	2.07	0.991489	162	0.00048682	161.999	0.000973641	162	6.01013e-06	9.60456e-05
	1.37	0.957342	224	1	223	2	225	0.00888889	0.00819672	2.07	0.991489	162.999	0.000537292	162.999	0.00107458	163	6.59254e-06	9.60456e-05
	1.35	0.955332	225	1	224	2	226	0.00884956	0.00819672	2.06	0.99129	163.999	0.000592996	163.999	0.00118599	164	7.23165e-06	0.000111363
	1.34	0.954291	226	1	225	2	227	0.00881057	0.00819672	2.04	0.99088	164.999	0.000654475	164.999	0.00130895	165	7.93303e-06	0.000129122
	1.29	0.948714	227	1	226	2	228	0.00877193	0.00819672	2.04	0.99088	165.999	0.000722328	165.999	0.00144466	166	8.70274e-06	0.000129122
	1.21	0.938341	228	1	227	2	229	0.00873362	0.00819672	2.03	0.990667	166.999	0.000797215	166.998	0.00159443	167	9.54748e-06	0.000165235
	1.19	0.935435	229	1	228	2	230	0.00869565	0.00819672	2.03	0.990667	167.999	0.000879866	167.998	0.00175973	168	1.04746e-05	0.000165235
	1.07	0.914886	231	1	230	2	232	0.00862069	0.00819672	2.03	0.990667	168.999	0.000971086	168.998	0.00194217	169	1.14921e-05	0.000165235
	1.01	0.902276	232	1	231	2	233	0.00858369	0.00819672	2.02	0.99045	169.999	0.00107176	169.998	0.00214352	170	1.2609e-05	0.000211447
	0.85	0.858746	233	1	232	2	234	0.00854701	0.00819672	2.02	0.99045	170.999	0.00118288	170.998	0.00236575	171	1.38348e-05	0.000211447
	0.81	0.845118	234	1	233	2	235	0.00851064	0.00819672	2.01	0.990228	171.999	0.00130551	171.997	0.00261101	172	1.51803e-05	0.000284258
	0.72	0.809454	235	1	234	2	236	0.00847458	0.00819672	2.01	0.990228	172.999	0.00144085	172.997	0.0028817	173	1.66572e-05	0.000284258
	0.7	0.800474	236	1	235	2	237	0.00843882	0.00819672	2.01	0.990228	173.998	0.00159023	173.997	0.00318045	174	1.82785e-05	0.000284258
	0.67	0.786204	237	1	236	2	238	0.00840336	0.00819672	2.01	0.990228	174.998	0.00175508	174.996	0.00351017	175	2.00581e-05	0.000284258
	0.61	0.754529	238	1	237	2	239	0.0083682	0.00819672	2	0.99	175.998	0.00193703	175.996	0.00387406	176	2.20117e-05	0.00167661
	0.6	0.748811	239	1	238	2	240	0.00833333	0.00819672	2	0.99	176.998	0.00213784	176.996	0.00427568	177	2.41564e-05	0.00167661
	0.58	0.736973	240	1	239	2	241	0.00829876	0.00819672	2	0.99	177.998	0.00235946	177.995	0.00471892	178	2.65108e-05	0.00167661
	0.53	0.704879	242	1	241	2	243	0.00823045	0.00819672	2	0.99	178.997	0.00260405	178.995	0.0052081	179	2.90955e-05	0.00167661
	0.51	0.69097	243	1	242	2	244	0.00819672	0.00819672	2	0.99	179.997	0.00287399	179.994	0.00574798	180	3.19332e-05	0.00167661
	0.49	0.676406	243	2	241	4	245	0.0163265	0.015873	2	0.99	180.997	0.0031719	180.994	0.00634381	181	3.50487e-05	0.00167661
	0.47	0.661156	244	2	242	4	246	0.0162602	0.015873	2	0.99	181.996	0.00350069	181.993	0.00700139	182	3.84692e-05	0.00167661
	0.39	0.59262	245	2	243	4	247	0.0161943	0.015873	2	0.99	182.996	0.00386355	182.992	0.00772711	183	4.22246e-05	0.00167661
	0.36	0.563484	246	2	244	4	248	0.016129	0.015873	2	0.99	183.996	0.00426401	183.991	0.00852802	184	4.63479e-05	0.00167661
	0.35	0.553316	247	2	245	4	249	0.0160643	0.015873	2	0.99	184.995	0.00470596	184.991	0.00941192	185	5.08753e-05	0.00167661
	0.31	0.510221	248	2	246	4	250	0.016	0.015873	2	0.99	185.995	0.0051937	185.99	0.0103874	186	5.58462e-05	0.00167661
	0.29	0.487139	249	2	247	4	251	0.0159363	0.015873	2	0.99	186.994	0.00573196	186.989	0.0114639	187	6.13044e-05	0.00167661
	0.27	0.462968	250	2	248	4	252	0.015873	0.015873	2	0.99	187.994	0.00632598	187.987	0.012652	188	6.72976e-05	0.00167661
	0.23	0.411156	250	3	247	6	253	0.0237154	0.023622	2	0.99	188.993	0.00698152	188.986	0.013963	189	7.38785e-05	0.00167661
	0.22	0.39744	251	3	248	6	254	0.023622	0.023622	2	0.99	189.992	0.00770494	189.985	0.0154099	190	8.11047e-05	0.00167661
	0.2	0.369043	251	4	247	8	255	0.0313725	0.0310078	2	0.99	190.991	0.00850328	190.983	0.0170066	191	8.90396e-05	0.00167661
	0.19	0.354346	252	4	248	8	256	0.03125	0.0310078	2	0.99	191.991	0.00938426	191.981	0.0187685	192	9.77528e-05	0.00167661
	0.18	0.339307	253	4	249	8	257	0.0311284	0.0310078	2	0.99	192.99	0.0103564	192.979	0.0207129	193	0.000107321	0.00167661
	0.17	0.323917	254	4	250	8	258	0.0310078	0.0310078	2	0.99	193.989	0.0114292	193.977	0.0228585	194	0.000117827	0.00167661
	0.15	0.292054	254	6	248	12	260	0.0461538	0.0461538	2	0.99	194.987	0.012613	194.975	0.0252261	195	0.000129364	0.00167661
	0.14	0.275564	256	7	249	14	263	0.0532319	0.0532319	2	0.99	195.986	0.0139193	195.972	0.0278386	196	0.000142034	0.00167661
	0.13	0.25869	257	8	249	16	265	0.0603774	0.0594796	2	0.99	196.985	0.0153607	196.969	0.0307213	197	0.000155946	0.00167661
	0.12	0.241422	258	8	250	16	266	0.0601504	0.0594796	2	0.99	197.983	0.0169511	197.966	0.0339021	198	0.000171223	0.00167661
	0.11	0.223753	259	8	251	16	267	0.0599251	0.0594796	2	0.99	198.981	0.0187058	198.963	0.0374117	199	0.000187998	0.00167661
	0.1	0.205672	261	8	253	16	269	0.0594796	0.0594796	2	0.99	199.979	0.0206419	199.959	0.0412839	200	0.000206419	0.00167661
	0.09	0.187169	261	9	252	18	270	0.0666667	0.0666667	2	0.99	200.977	0.0227781	200.954	0.0455561	201	0.000226647	0.00167661
	0.08	0.168236	261	10	251	20	271	0.0738007	0.0738007	2	0.99	201.975	0.0251347	201.95	0.0502694	202	0.000248859	0.00167661
	0.07	0.148862	263	12	251	24	275	0.0872727	0.0872727	2	0.99	202.972	0.0277346	202.945	0.0554692	203	0.000273247	0.00167661
	0.06	0.129036	265	13	252	26	278	0.0935252	0.0925267	2	0.99	203.969	0.0306027	203.939	0.0612054	204	0.000300026	0.00167661
	0.05	0.108749	268	13	255	26	281	0.0925267	0.0925267	2	0.99	204.966	0.0337665	204.932	0.0675329	205	0.000329429	0.00167661
										2	0.99	205.963	0.0372562	205.925	0.0745125	206	0.000361711	0.00167661
										2	0.99	206.959	0.0411054	206.918	0.0822107	207	0.000397153	0.00167661
										1.85	0.985875	207.955	0.0453506	207.909	0.0907011	208	0.000436063	0.00848702
										1.77	0.983018	208.95	0.0500322	208.9	0.100064	209	0.000478777	0.00982871
										1.77	0.983018	209.945	0.0551948	209.89	0.11039	210	0.000525665	0.00982871
										1.69	0.979583	210.939	0.0608872	210.878	0.121774	211	0.00057713	0.0113803
										1.66	0.978122	211.933	0.0671631	211.866	0.134326	212	0.000633614	0.0125469
										1.62	0.976012	212.926	0.0740816	212.852	0.148163	213	0.000695602	0.0160059
										1.62	0.976012	213.918	0.0817077	213.837	0.163415	214	0.000763623	0.0160059
										1.62	0.976012	214.91	0.0901124	214.82	0.180225	215	0.000838255	0.0160059
										1.62	0.976012	215.901	0.099374	215.801	0.198748	216	0.000920129	0.0160059
										1.6	0.974881	216.89	0.109578	216.781	0.219156	217	0.00100994	0.0204005
										1.57	0.973085	217.879	0.120819	217.758	0.241638	218	0.00110843	0.0224728
										1.55	0.971816	218.867	0.133199	218.734	0.266398	219	0.00121643	0.0259727
										1.55	0.971816	219.853	0.146831	219.706	0.293662	220	0.00133483	0.0259727
										1.54	0.97116	220.838	0.161838	220.676	0.323675	221	0.00146459	0.0300026
										1.41	0.961095	221.822	0.178354	221.643	0.356708	222	0.00160679	0.0330204
										1.4	0.960189	222.803	0.196526	222.607	0.393053	223	0.00176257	0.0363313
										1.39	0.959262	223.783	0.216514	223.567	0.433029	224	0.00193316	0.0399618
										1.37	0.957342	224.762	0.238492	224.523	0.476985	225	0.00211993	0.04394
										1.35	0.955332	225.737	0.262649	225.475	0.525298	226	0.00232433	0.0482962
										1.34	0.954291	226.711	0.28919	226.422	0.578379	227	0.00254793	0.0530626
										1.29	0.948714	227.682	0.318336	227.363	0.636672	228	0.00279242	0.0582732
										1.21	0.938341	228.65	0.350329	228.299	0.700658	229	0.00305964	0.0639641
										1.19	0.935435	229.615	0.385427	229.229	0.770854	230	0.00335154	0.0701732
										1.07	0.914886	230.576	0.42391	230.152	0.84782	231	0.00367021	0.0805458
										1.07	0.914886	231.534	0.466076	231.068	0.932153	232	0.0040179	0.0805458
										1.01	0.902276	232.488	0.512248	231.976	1.0245	233	0.00439697	0.0923139
										0.85	0.858746	233.437	0.562766	232.874	1.12553	234	0.00480996	0.101006
										0.81	0.845118	234.382	0.617995	233.764	1.23599	235	0.00525953	0.110427
										0.72	0.809454	235.322	0.678322	234.643	1.35664	236	0.00574849	0.12062
										0.7	0.800474	236.256	0.744154	235.512	1.48831	237	0.00627978	0.131629
										0.67	0.786204	237.184	0.81592	236.368	1.63184	238	0.00685647	0.143494
										0.61	0.754529	238.106	0.894068	237.212	1.78814	239	0.00748174	0.156256
										0.6	0.748811	239.021	0.979064	238.042	1.95813	240	0.00815887	0.169952
										0.58	0.736973	239.929	1.07139	238.857	2.14278	241	0.00889121	0.184612
										0.53	0.704879	240.828	1.17154	239.657	2.34309	242	0.00968217	0.208467
										0.53	0.704879	241.72	1.28003	240.44	2.56005	243	0.0105352	0.208467
										0.51	0.69097	242.603	1.39736	241.205	2.79471	244	0.0114537	0.234613
										0.49	0.676406	243.476	1.52404	241.952	3.04808	245	0.0124411	0.253327
										0.47	0.661156	244.339	1.66059	242.679	3.32118	246	0.0135007	0.273062
										0.39	0.59262	245.192	1.80751	243.385	3.61502	247	0.0146357	0.293799
										0.36	0.563484	246.035	1.96529	244.069	3.93057	248	0.0158491	0.315508
										0.35	0.553316	246.866	2.13438	244.731	4.26875	249	0.0171436	0.338146
										0.31	0.510221	247.685	2.31522	245.37	4.63044	250	0.0185218	0.361657
										0.29	0.487139	248.492	2.50822	245.984	5.01644	251	0.0199858	0.385972
										0.27	0.462968	249.286	2.71374	246.573	5.42748	252	0.0215376	0.411008
										0.23	0.411156	250.068	2.93209	247.136	5.86417	253	0.0231785	0.436672
										0.22	0.39744	250.836	3.16352	247.673	6.32705	254	0.0249096	0.462857
										0.2	0.369043	251.592	3.40825	248.183	6.81651	255	0.0267314	0.48945
										0.19	0.354346	252.334	3.66642	248.667	7.33284	256	0.0286439	0.516327
										0.18	0.339307	253.062	3.9381	249.124	7.8762	257	0.0306467	0.543361
										0.17	0.323917	253.777	4.22331	249.553	8.44662	258	0.0327388	0.570421
										0.15	0.292054	254.478	4.52199	249.956	9.04399	259	0.0349189	0.610773
										0.15	0.292054	255.166	4.83403	250.332	9.66807	260	0.0371849	0.610773
										0.14	0.275564	255.841	5.15925	250.681	10.3185	261	0.0395345	0.67634
										0.14	0.275564	256.503	5.49741	251.005	10.9948	262	0.041965	0.67634
										0.14	0.275564	257.152	5.84821	251.304	11.6964	263	0.0444731	0.67634
										0.13	0.25869	257.789	6.21132	251.577	12.4226	264	0.0470555	0.738267
										0.13	0.25869	258.414	6.58635	251.827	13.1727	265	0.0497083	0.738267
										0.12	0.241422	259.027	6.97286	252.054	13.9457	266	0.0524276	0.773075
										0.11	0.223753	259.63	7.37042	252.259	14.7408	267	0.0552092	0.795157
										0.1	0.205672	260.221	7.77854	252.443	15.5571	268	0.0580488	0.826475
										0.1	0.205672	260.803	8.19673	252.607	16.3935	269	0.0609422	0.826475
										0.09	0.187169	261.376	8.62448	252.751	17.249	270	0.063885	0.855535
										0.08	0.168236	261.939	9.06127	252.877	18.1225	271	0.0668728	0.873628
										0.07	0.148862	262.493	9.5066	252.987	19.0132	272	0.0699014	0.914393
										0.07	0.148862	263.04	9.95995	253.08	19.9199	273	0.0729666	0.914393
										0.07	0.148862	263.579	10.4208	253.158	20.8416	274	0.0760644	0.914393
										0.07	0.148862	264.111	10.8887	253.223	21.7775	275	0.0791908	0.914393
										0.06	0.129036	264.637	11.3632	253.274	22.7264	276	0.0823421	0.96121
										0.06	0.129036	265.156	11.8438	253.312	23.6876	277	0.0855148	0.96121
										0.06	0.129036	265.67	12.3301	253.34	24.6601	278	0.0887055	0.96121
										0.05	0.108749	266.178	12.8216	253.357	25.6432	279	0.0919109	0.992784
										0.05	0.108749	266.682	13.318	253.364	26.6359	280	0.0951282	0.992784
										0.05	0.108749	267.181	13.8188	253.362	27.6376	281	0.0983546	0.992784

## Sheet: Distinct Peptide Level Data
Distinct Peptide Level Data		Confidence Threshold	Forward	Reverse	Correct	Incorrect	Total	Global FDR	q-value		Fit Confidence Threshold	Fit Forward	Fit Reverse	Fit Correct	Fit Incorrect	Fit Total	Fit Global FDR	Fit Local FDR
		1	534	0	534	0	534	0	0		1	1	0	1	0	1	0	6.58729e-05
		0.9999	697	0	697	0	697	0	0		1	3	2.72436e-09	3	5.44872e-09	3	1.81624e-09	6.58729e-05
		0.9998	759	0	759	0	759	0	0		1	5	2.03776e-07	5	4.07553e-07	5	8.15105e-08	6.58729e-05
		0.9997	787	0	787	0	787	0	0		1	7	1.45675e-06	7	2.9135e-06	7	4.16214e-07	6.58729e-05
		0.9996	820	0	820	0	820	0	0		1	9	4.63555e-06	8.99999	9.27111e-06	9	1.03012e-06	6.58729e-05
		0.9995	856	0	856	0	856	0	0		1	11	1.00916e-05	11	2.01831e-05	11	1.83483e-06	6.58729e-05
		0.9994	882	0	882	0	882	0	0		1	13	1.77976e-05	13	3.55953e-05	13	2.7381e-06	6.58729e-05
		0.9993	903	0	903	0	903	0	0		1	15	2.75614e-05	14.9999	5.51228e-05	15	3.67486e-06	6.58729e-05
		0.9992	925	0	925	0	925	0	0		1	17	3.91453e-05	16.9999	7.82907e-05	17	4.60533e-06	6.58729e-05
		0.9991	950	0	950	0	950	0	0		1	18.9999	5.2319e-05	18.9999	0.000104638	19	5.50726e-06	6.58729e-05
		0.999	971	0	971	0	971	0	0		1	20.9999	6.68779e-05	20.9999	0.000133756	21	6.36933e-06	6.58729e-05
		0.9989	979	0	979	0	979	0	0		1	22.9999	8.26477e-05	22.9998	0.000165295	23	7.18676e-06	6.58729e-05
		0.9988	1094	0	1094	0	1094	0	0		1	24.9999	9.94821e-05	24.9998	0.000198964	25	7.95856e-06	6.58729e-05
		0.9987	1141	0	1141	0	1141	0	0		1	26.9999	0.000117259	26.9998	0.000234519	27	8.68587e-06	6.58729e-05
		0.9986	1168	0	1168	0	1168	0	0		1	28.9999	0.000135878	28.9997	0.000271756	29	9.37091e-06	6.58729e-05
		0.9985	1190	0	1190	0	1190	0	0		1	30.9998	0.000155255	30.9997	0.00031051	31	1.00164e-05	6.58729e-05
		0.9984	1208	0	1208	0	1208	0	0		1	32.9998	0.000175319	32.9996	0.000350638	33	1.06254e-05	6.58729e-05
		0.9983	1223	0	1223	0	1223	0	0		1	34.9998	0.000196012	34.9996	0.000392023	35	1.12007e-05	6.58729e-05
		0.9982	1238	0	1238	0	1238	0	0		1	36.9998	0.000217284	36.9996	0.000434568	37	1.17451e-05	6.58729e-05
		0.9981	1258	0	1258	0	1258	0	0		1	38.9998	0.000239094	38.9995	0.000478188	39	1.22612e-05	6.58729e-05
		0.998	1267	0	1267	0	1267	0	0		1	40.9997	0.000261407	40.9995	0.000522814	41	1.27515e-05	6.58729e-05
		0.9979	1279	0	1279	0	1279	0	0		1	42.9997	0.000284192	42.9994	0.000568384	43	1.32182e-05	6.58729e-05
		0.9978	1292	0	1292	0	1292	0	0		1	44.9997	0.000307424	44.9994	0.000614848	45	1.36633e-05	6.58729e-05
		0.9977	1305	0	1305	0	1305	0	0		1	46.9997	0.000331081	46.9993	0.000662162	47	1.40886e-05	6.58729e-05
		0.9976	1317	0	1317	0	1317	0	0		1	48.9996	0.000355145	48.9993	0.000710289	49	1.44957e-05	6.58729e-05
		0.9975	1323	0	1323	0	1323	0	0		1	50.9996	0.000379598	50.9992	0.000759196	51	1.48862e-05	6.58729e-05
		0.9974	1330	0	1330	0	1330	0	0		1	52.9996	0.000404428	52.9992	0.000808855	53	1.52614e-05	6.58729e-05
		0.9973	1336	0	1336	0	1336	0	0		1	54.9996	0.000429621	54.9991	0.000859243	55	1.56226e-05	6.58729e-05
		0.9972	1342	0	1342	0	1342	0	0		1	56.9995	0.000455169	56.9991	0.000910337	57	1.59708e-05	6.58729e-05
		0.9971	1349	1	1348	2	1350	0.00148148	0.00112676		1	58.9995	0.000481061	58.999	0.000962121	59	1.63071e-05	6.58729e-05
		0.997	1357	1	1356	2	1358	0.00147275	0.00112676		1	60.9995	0.00050729	60.999	0.00101458	61	1.66324e-05	6.58729e-05
		0.9969	1372	1	1371	2	1373	0.00145666	0.00112676		1	62.9995	0.000533849	62.9989	0.0010677	63	1.69476e-05	6.58729e-05
		0.9968	1379	1	1378	2	1380	0.00144928	0.00112676		1	64.9994	0.000560732	64.9989	0.00112146	65	1.72533e-05	6.58729e-05
		0.9967	1384	1	1383	2	1385	0.00144404	0.00112676		1	66.9994	0.000587935	66.9988	0.00117587	67	1.75503e-05	6.58729e-05
		0.9966	1394	1	1393	2	1395	0.00143369	0.00112676		1	68.9994	0.000615453	68.9988	0.00123091	69	1.78392e-05	6.58729e-05
		0.9965	1400	1	1399	2	1401	0.00142755	0.00112676		1	70.9994	0.000643282	70.9987	0.00128656	71	1.81206e-05	6.58729e-05
		0.9964	1410	1	1409	2	1411	0.00141743	0.00112676		1	72.9993	0.00067142	72.9987	0.00134284	73	1.83951e-05	6.58729e-05
		0.9963	1418	1	1417	2	1419	0.00140944	0.00112676		1	74.9993	0.000699864	74.9986	0.00139973	75	1.8663e-05	6.58729e-05
		0.9962	1423	1	1422	2	1424	0.00140449	0.00112676		1	76.9993	0.000728611	76.9985	0.00145722	77	1.8925e-05	6.58729e-05
		0.9961	1432	1	1431	2	1433	0.00139567	0.00112676		1	78.9992	0.00075766	78.9985	0.00151532	79	1.91813e-05	6.58729e-05
		0.996	1436	1	1435	2	1437	0.00139179	0.00112676		1	80.9992	0.000787009	80.9984	0.00157402	81	1.94323e-05	6.58729e-05
		0.9959	1443	1	1442	2	1444	0.00138504	0.00112676		1	82.9992	0.000816658	82.9984	0.00163332	83	1.96785e-05	6.58729e-05
		0.9958	1448	1	1447	2	1449	0.00138026	0.00112676		1	84.9992	0.000846605	84.9983	0.00169321	85	1.99201e-05	6.58729e-05
		0.9957	1454	1	1453	2	1455	0.00137457	0.00112676		1	86.9991	0.00087685	86.9982	0.0017537	87	2.01575e-05	6.58729e-05
		0.9956	1459	1	1458	2	1460	0.00136986	0.00112676		1	88.9991	0.000907392	88.9982	0.00181478	89	2.03908e-05	6.58729e-05
		0.9955	1464	1	1463	2	1465	0.00136519	0.00112676		1	90.9991	0.000938232	90.9981	0.00187646	91	2.06205e-05	6.58729e-05
		0.9954	1469	1	1468	2	1470	0.00136054	0.00112676		1	92.999	0.00096937	92.9981	0.00193874	93	2.08467e-05	6.58729e-05
		0.9953	1475	1	1474	2	1476	0.00135501	0.00112676		1	94.999	0.00100081	94.998	0.00200161	95	2.10696e-05	6.58729e-05
		0.9952	1480	1	1479	2	1481	0.00135044	0.00112676		1	96.999	0.00103254	96.9979	0.00206508	97	2.12895e-05	6.58729e-05
		0.9951	1482	1	1481	2	1483	0.00134862	0.00112676		1	98.9989	0.00106457	98.9979	0.00212914	99	2.15065e-05	6.58729e-05
		0.995	1485	1	1484	2	1486	0.0013459	0.00112676		1	100.999	0.0010969	100.998	0.0021938	101	2.17208e-05	6.58729e-05
		0.9949	1490	1	1489	2	1491	0.00134138	0.00112676		1	102.999	0.00112953	102.998	0.00225907	103	2.19327e-05	6.58729e-05
		0.9948	1494	1	1493	2	1495	0.00133779	0.00112676		1	104.999	0.00116247	104.998	0.00232494	105	2.21422e-05	6.58729e-05
		0.9947	1499	1	1498	2	1500	0.00133333	0.00112676		1	106.999	0.0011957	106.998	0.00239141	107	2.23496e-05	6.58729e-05
		0.9946	1503	1	1502	2	1504	0.00132979	0.00112676		1	108.999	0.00122924	108.998	0.00245848	109	2.25549e-05	6.58729e-05
		0.9945	1506	1	1505	2	1507	0.00132714	0.00112676		1	110.999	0.00126309	110.997	0.00252617	111	2.27583e-05	6.58729e-05
		0.9944	1508	1	1507	2	1509	0.00132538	0.00112676		1	112.999	0.00129724	112.997	0.00259447	113	2.29599e-05	6.58729e-05
		0.9943	1517	1	1516	2	1518	0.00131752	0.00112676		1	114.999	0.00133169	114.997	0.00266339	115	2.31599e-05	6.58729e-05
		0.9942	1520	1	1519	2	1521	0.00131492	0.00112676		1	116.999	0.00136646	116.997	0.00273292	117	2.33583e-05	6.58729e-05
		0.9941	1524	1	1523	2	1525	0.00131148	0.00112676		1	118.999	0.00140154	118.997	0.00280307	119	2.35552e-05	6.58729e-05
		0.994	1529	1	1528	2	1530	0.00130719	0.00112676		1	120.999	0.00143693	120.997	0.00287385	121	2.37508e-05	6.58729e-05
		0.9939	1535	1	1534	2	1536	0.00130208	0.00112676		1	122.999	0.00147263	122.997	0.00294526	123	2.39452e-05	6.58729e-05
		0.9938	1536	1	1535	2	1537	0.00130124	0.00112676		1	124.998	0.00150865	124.997	0.0030173	125	2.41384e-05	6.58729e-05
		0.9937	1540	1	1539	2	1541	0.00129786	0.00112676		1	126.998	0.00154498	126.997	0.00308997	127	2.43305e-05	6.58729e-05
		0.9936	1543	1	1542	2	1544	0.00129534	0.00112676		1	128.998	0.00158164	128.997	0.00316328	129	2.45216e-05	6.58729e-05
		0.9935	1546	1	1545	2	1547	0.00129282	0.00112676		1	130.998	0.00161862	130.997	0.00323724	131	2.47117e-05	6.58729e-05
		0.9934	1559	1	1558	2	1560	0.00128205	0.00112676		1	132.998	0.00165592	132.997	0.00331184	133	2.49011e-05	6.58729e-05
		0.9933	1565	1	1564	2	1566	0.00127714	0.00112676		1	134.998	0.00169355	134.997	0.00338709	135	2.50896e-05	6.58729e-05
		0.9932	1570	1	1569	2	1571	0.00127307	0.00112676		1	136.998	0.0017315	136.997	0.003463	137	2.52774e-05	6.58729e-05
		0.9931	1574	1	1573	2	1575	0.00126984	0.00112676		1	138.998	0.00176979	138.996	0.00353957	139	2.54646e-05	6.58729e-05
		0.993	1577	1	1576	2	1578	0.00126743	0.00112676		1	140.998	0.0018084	140.996	0.00361681	141	2.56511e-05	6.58729e-05
		0.9929	1580	1	1579	2	1581	0.00126502	0.00112676		1	142.998	0.00184735	142.996	0.00369471	143	2.58371e-05	6.58729e-05
		0.9927	1584	1	1583	2	1585	0.00126183	0.00112676		1	144.998	0.00188664	144.996	0.00377328	145	2.60227e-05	6.58729e-05
		0.9926	1587	1	1586	2	1588	0.00125945	0.00112676		1	146.998	0.00192627	146.996	0.00385254	147	2.62077e-05	6.58729e-05
		0.9925	1593	1	1592	2	1594	0.00125471	0.00112676		1	148.998	0.00196624	148.996	0.00393247	149	2.63924e-05	6.58729e-05
		0.9924	1596	1	1595	2	1597	0.00125235	0.00112676		1	150.998	0.00200655	150.996	0.0040131	151	2.65768e-05	6.58729e-05
		0.9923	1599	1	1598	2	1600	0.00125	0.00112676		1	152.998	0.00204721	152.996	0.00409442	153	2.67609e-05	6.58729e-05
		0.9922	1600	1	1599	2	1601	0.00124922	0.00112676		1	154.998	0.00208822	154.996	0.00417643	155	2.69447e-05	6.58729e-05
		0.9921	1612	1	1611	2	1613	0.00123993	0.00112676		1	156.998	0.00212957	156.996	0.00425915	157	2.71283e-05	6.58729e-05
		0.992	1614	1	1613	2	1615	0.00123839	0.00112676		1	158.998	0.00217129	158.996	0.00434257	159	2.73118e-05	6.58729e-05
		0.9919	1618	1	1617	2	1619	0.00123533	0.00112676		1	160.998	0.00221336	160.996	0.00442671	161	2.74951e-05	6.58729e-05
		0.9918	1620	1	1619	2	1621	0.00123381	0.00112676		1	162.998	0.00225578	162.995	0.00451157	163	2.76783e-05	6.58729e-05
		0.9917	1621	1	1620	2	1622	0.00123305	0.00112676		1	164.998	0.00229857	164.995	0.00459715	165	2.78615e-05	6.58729e-05
		0.9916	1624	1	1623	2	1625	0.00123077	0.00112676		1	166.998	0.00234173	166.995	0.00468346	167	2.80447e-05	6.58729e-05
		0.9915	1629	1	1628	2	1630	0.00122699	0.00112676		1	168.998	0.00238525	168.995	0.0047705	169	2.82278e-05	6.58729e-05
		0.9914	1630	1	1629	2	1631	0.00122624	0.00112676		1	170.998	0.00242914	170.995	0.00485829	171	2.84111e-05	6.58729e-05
		0.9913	1632	1	1631	2	1633	0.00122474	0.00112676		1	172.998	0.00247341	172.995	0.00494682	173	2.85943e-05	6.58729e-05
		0.9912	1635	1	1634	2	1636	0.00122249	0.00112676		1	174.997	0.00251805	174.995	0.0050361	175	2.87777e-05	6.58729e-05
		0.9911	1639	1	1638	2	1640	0.00121951	0.00112676		1	176.997	0.00256307	176.995	0.00512615	177	2.89613e-05	6.58729e-05
		0.991	1641	1	1640	2	1642	0.00121803	0.00112676		1	178.997	0.00260847	178.995	0.00521695	179	2.9145e-05	6.58729e-05
		0.9909	1647	1	1646	2	1648	0.00121359	0.00112676		1	180.997	0.00265426	180.995	0.00530852	181	2.93289e-05	6.58729e-05
		0.9908	1650	1	1649	2	1651	0.00121139	0.00112676		1	182.997	0.00270044	182.995	0.00540087	183	2.9513e-05	6.58729e-05
		0.9907	1651	1	1650	2	1652	0.00121065	0.00112676		1	184.997	0.002747	184.995	0.005494	185	2.96973e-05	6.58729e-05
		0.9906	1656	1	1655	2	1657	0.001207	0.00112676		1	186.997	0.00279396	186.994	0.00558792	187	2.98819e-05	6.58729e-05
		0.9905	1660	1	1659	2	1661	0.00120409	0.00112676		1	188.997	0.00284132	188.994	0.00568263	189	3.00668e-05	6.58729e-05
		0.9903	1670	1	1669	2	1671	0.00119689	0.00112676		1	190.997	0.00288907	190.994	0.00577814	191	3.02521e-05	6.58729e-05
		0.9902	1675	1	1674	2	1676	0.00119332	0.00112676		1	192.997	0.00293723	192.994	0.00587446	193	3.04376e-05	6.58729e-05
		0.9901	1677	1	1676	2	1678	0.0011919	0.00112676		1	194.997	0.0029858	194.994	0.00597159	195	3.06236e-05	6.58729e-05
		0.99	1678	1	1677	2	1679	0.00119119	0.00112676		1	196.997	0.00303477	196.994	0.00606954	197	3.08099e-05	6.58729e-05
		0.9899	1682	1	1681	2	1683	0.00118835	0.00112676		1	198.997	0.00308416	198.994	0.00616832	199	3.09966e-05	6.58729e-05
		0.9898	1685	1	1684	2	1686	0.00118624	0.00112676		1	200.997	0.00313396	200.994	0.00626793	201	3.11837e-05	6.58729e-05
		0.9897	1688	1	1687	2	1689	0.00118413	0.00112676		1	202.997	0.00318419	202.994	0.00636837	203	3.13713e-05	6.58729e-05
		0.9896	1691	1	1690	2	1692	0.00118203	0.00112676		1	204.997	0.00323483	204.994	0.00646967	205	3.15593e-05	6.58729e-05
		0.9895	1693	1	1692	2	1694	0.00118064	0.00112676		1	206.997	0.0032859	206.993	0.00657181	207	3.17479e-05	6.58729e-05
		0.9894	1696	1	1695	2	1697	0.00117855	0.00112676		1	208.997	0.00333741	208.993	0.00667481	209	3.19369e-05	6.58729e-05
		0.9893	1698	1	1697	2	1699	0.00117716	0.00112676		1	210.997	0.00338934	210.993	0.00677868	211	3.21265e-05	6.58729e-05
		0.9891	1700	1	1699	2	1701	0.00117578	0.00112676		1	212.997	0.00344171	212.993	0.00688343	213	3.23166e-05	6.58729e-05
		0.989	1701	1	1700	2	1702	0.00117509	0.00112676		1	214.997	0.00349453	214.993	0.00698905	215	3.25072e-05	6.58729e-05
		0.9889	1702	1	1701	2	1703	0.0011744	0.00112676		1	216.996	0.00354778	216.993	0.00709556	217	3.26984e-05	6.58729e-05
		0.9888	1705	1	1704	2	1706	0.00117233	0.00112676		1	218.996	0.00360148	218.993	0.00720297	219	3.28903e-05	6.58729e-05
		0.9886	1708	1	1707	2	1709	0.00117028	0.00112676		1	220.996	0.00365564	220.993	0.00731127	221	3.30827e-05	6.58729e-05
		0.9885	1709	1	1708	2	1710	0.00116959	0.00112676		1	222.996	0.00371024	222.993	0.00742049	223	3.32757e-05	6.58729e-05
		0.9884	1710	1	1709	2	1711	0.00116891	0.00112676		1	224.996	0.00376531	224.992	0.00753062	225	3.34694e-05	6.58729e-05
		0.9883	1711	1	1710	2	1712	0.00116822	0.00112676		1	226.996	0.00382084	226.992	0.00764168	227	3.36638e-05	6.58729e-05
		0.9882	1716	1	1715	2	1717	0.00116482	0.00112676		1	228.996	0.00387683	228.992	0.00775366	229	3.38588e-05	6.58729e-05
		0.9879	1717	1	1716	2	1718	0.00116414	0.00112676		1	230.996	0.00393329	230.992	0.00786659	231	3.40545e-05	6.58729e-05
		0.9878	1720	1	1719	2	1721	0.00116212	0.00112676		1	232.996	0.00399023	232.992	0.00798046	233	3.42509e-05	6.58729e-05
		0.9877	1723	1	1722	2	1724	0.00116009	0.00112676		1	234.996	0.00404764	234.992	0.00809529	235	3.4448e-05	6.58729e-05
		0.9876	1725	1	1724	2	1726	0.00115875	0.00112676		1	236.996	0.00410554	236.992	0.00821107	237	3.46459e-05	6.58729e-05
		0.9874	1726	1	1725	2	1727	0.00115808	0.00112676		1	238.996	0.00416392	238.992	0.00832783	239	3.48445e-05	6.58729e-05
		0.9873	1727	1	1726	2	1728	0.00115741	0.00112676		1	240.996	0.00422278	240.992	0.00844557	241	3.50439e-05	6.58729e-05
		0.9872	1729	1	1728	2	1730	0.00115607	0.00112676		1	242.996	0.00428214	242.991	0.00856429	243	3.5244e-05	6.58729e-05
		0.9871	1731	1	1730	2	1732	0.00115473	0.00112676		1	244.996	0.004342	244.991	0.008684	245	3.54449e-05	6.58729e-05
		0.987	1734	1	1733	2	1735	0.00115274	0.00112676		1	246.996	0.00440236	246.991	0.00880472	247	3.56466e-05	6.58729e-05
		0.9868	1736	1	1735	2	1737	0.00115141	0.00112676		1	248.996	0.00446322	248.991	0.00892645	249	3.58492e-05	6.58729e-05
		0.9867	1739	1	1738	2	1740	0.00114943	0.00112676		1	250.995	0.0045246	250.991	0.00904919	251	3.60526e-05	6.58729e-05
		0.9865	1742	1	1741	2	1743	0.00114745	0.00112676		1	252.995	0.00458648	252.991	0.00917297	253	3.62568e-05	6.58729e-05
		0.9864	1743	1	1742	2	1744	0.00114679	0.00112676		1	254.995	0.00464889	254.991	0.00929777	255	3.64619e-05	6.58729e-05
		0.9862	1745	1	1744	2	1746	0.00114548	0.00112676		1	256.995	0.00471181	256.991	0.00942363	257	3.66678e-05	6.58729e-05
		0.9861	1746	1	1745	2	1747	0.00114482	0.00112676		1	258.995	0.00477526	258.99	0.00955053	259	3.68746e-05	6.58729e-05
		0.9858	1747	1	1746	2	1748	0.00114416	0.00112676		1	260.995	0.00483925	260.99	0.00967849	261	3.70823e-05	6.58729e-05
		0.9857	1748	1	1747	2	1749	0.00114351	0.00112676		1	262.995	0.00490376	262.99	0.00980753	263	3.7291e-05	6.58729e-05
		0.9856	1750	1	1749	2	1751	0.0011422	0.00112676		1	264.995	0.00496882	264.99	0.00993764	265	3.75005e-05	6.58729e-05
		0.9853	1751	1	1750	2	1752	0.00114155	0.00112676		1	266.995	0.00503442	266.99	0.0100688	267	3.7711e-05	6.58729e-05
		0.9852	1753	1	1752	2	1754	0.00114025	0.00112676		1	268.995	0.00510057	268.99	0.0102011	269	3.79224e-05	6.58729e-05
		0.9851	1756	1	1755	2	1757	0.0011383	0.00112676		1	270.995	0.00516727	270.99	0.0103345	271	3.81348e-05	6.58729e-05
		0.9848	1757	1	1756	2	1758	0.00113766	0.00112676		1	272.995	0.00523452	272.99	0.010469	273	3.83482e-05	6.58729e-05
		0.9847	1760	1	1759	2	1761	0.00113572	0.00112676		1	274.995	0.00530234	274.989	0.0106047	275	3.85625e-05	6.58729e-05
		0.9846	1761	1	1760	2	1762	0.00113507	0.00112676		1	276.995	0.00537073	276.989	0.0107415	277	3.87778e-05	6.58729e-05
		0.9845	1763	1	1762	2	1764	0.00113379	0.00112676		1	278.995	0.00543969	278.989	0.0108794	279	3.89942e-05	6.58729e-05
		0.9844	1764	1	1763	2	1765	0.00113314	0.00112676		1	280.994	0.00550922	280.989	0.0110184	281	3.92115e-05	6.58729e-05
		0.9843	1765	1	1764	2	1766	0.0011325	0.00112676		1	282.994	0.00557933	282.989	0.0111587	283	3.94299e-05	6.58729e-05
		0.984	1766	1	1765	2	1767	0.00113186	0.00112676		1	284.994	0.00565003	284.989	0.0113001	285	3.96493e-05	6.58729e-05
		0.9839	1769	1	1768	2	1770	0.00112994	0.00112676		1	286.994	0.00572132	286.989	0.0114426	287	3.98698e-05	6.58729e-05
		0.9838	1771	1	1770	2	1772	0.00112867	0.00112676		1	288.994	0.0057932	288.988	0.0115864	289	4.00913e-05	6.58729e-05
		0.9837	1774	1	1773	2	1775	0.00112676	0.00112676		1	290.994	0.00586568	290.988	0.0117314	291	4.0314e-05	6.58729e-05
		0.9836	1775	2	1773	4	1777	0.00225098	0.0022309		1	292.994	0.00593877	292.988	0.0118775	293	4.05377e-05	6.58729e-05
		0.9835	1776	2	1774	4	1778	0.00224972	0.0022309		1	294.994	0.00601247	294.988	0.0120249	295	4.07625e-05	6.58729e-05
		0.9834	1777	2	1775	4	1779	0.00224845	0.0022309		1	296.994	0.00608678	296.988	0.0121736	297	4.09884e-05	6.58729e-05
		0.9833	1778	2	1776	4	1780	0.00224719	0.0022309		1	298.994	0.00616171	298.988	0.0123234	299	4.12155e-05	6.58729e-05
		0.9832	1779	2	1777	4	1781	0.00224593	0.0022309		1	300.994	0.00623727	300.988	0.0124745	301	4.14437e-05	6.58729e-05
		0.9829	1780	2	1778	4	1782	0.00224467	0.0022309		1	302.994	0.00631346	302.987	0.0126269	303	4.1673e-05	6.58729e-05
		0.9828	1781	2	1779	4	1783	0.00224341	0.0022309		1	304.994	0.00639028	304.987	0.0127806	305	4.19035e-05	6.58729e-05
		0.9827	1782	2	1780	4	1784	0.00224215	0.0022309		1	306.994	0.00646774	306.987	0.0129355	307	4.21351e-05	6.58729e-05
		0.9825	1783	2	1781	4	1785	0.0022409	0.0022309		1	308.993	0.00654585	308.987	0.0130917	309	4.2368e-05	6.58729e-05
		0.9823	1784	2	1782	4	1786	0.00223964	0.0022309		1	310.993	0.00662462	310.987	0.0132492	311	4.2602e-05	6.58729e-05
		0.9821	1788	2	1786	4	1790	0.00223464	0.0022309		1	312.993	0.00670403	312.987	0.0134081	313	4.28373e-05	6.58729e-05
		0.9819	1789	2	1787	4	1791	0.00223339	0.0022309		1	314.993	0.00678411	314.986	0.0135682	315	4.30737e-05	6.58729e-05
		0.9818	1790	2	1788	4	1792	0.00223214	0.0022309		1	316.993	0.00686486	316.986	0.0137297	317	4.33114e-05	6.58729e-05
		0.9817	1791	2	1789	4	1793	0.0022309	0.0022309		1	318.993	0.00694628	318.986	0.0138926	319	4.35504e-05	6.58729e-05
		0.9816	1791	3	1788	6	1794	0.00334448	0.0033389		1	320.993	0.00702838	320.986	0.0140568	321	4.37905e-05	6.58729e-05
		0.9815	1792	3	1789	6	1795	0.00334262	0.0033389		1	322.993	0.00711116	322.986	0.0142223	323	4.4032e-05	6.58729e-05
		0.9813	1793	3	1790	6	1796	0.00334076	0.0033389		1	324.993	0.00719464	324.986	0.0143893	325	4.42747e-05	6.58729e-05
		0.9812	1794	3	1791	6	1797	0.0033389	0.0033389		1	326.993	0.00727881	326.985	0.0145576	327	4.45187e-05	6.58729e-05
		0.9811	1794	4	1790	8	1798	0.00444939	0.00422833		1	328.993	0.00736368	328.985	0.0147274	329	4.4764e-05	6.58729e-05
		0.981	1795	4	1791	8	1799	0.00444691	0.00422833		1	330.993	0.00744926	330.985	0.0148985	331	4.50106e-05	6.58729e-05
		0.9809	1796	4	1792	8	1800	0.00444444	0.00422833		1	332.992	0.00753555	332.985	0.0150711	333	4.52586e-05	6.58729e-05
		0.9807	1797	4	1793	8	1801	0.00444198	0.00422833		1	334.992	0.00762256	334.985	0.0152451	335	4.55078e-05	6.58729e-05
		0.9805	1799	4	1795	8	1803	0.00443705	0.00422833		1	336.992	0.0077103	336.985	0.0154206	337	4.57584e-05	6.58729e-05
		0.9803	1801	4	1797	8	1805	0.00443213	0.00422833		1	338.992	0.00779876	338.984	0.0155975	339	4.60104e-05	6.58729e-05
		0.9802	1802	4	1798	8	1806	0.00442968	0.00422833		1	340.992	0.00788797	340.984	0.0157759	341	4.62637e-05	6.58729e-05
		0.9801	1803	4	1799	8	1807	0.00442723	0.00422833		1	342.992	0.00797791	342.984	0.0159558	343	4.65184e-05	6.58729e-05
		0.9798	1804	4	1800	8	1808	0.00442478	0.00422833		1	344.992	0.00806861	344.984	0.0161372	345	4.67746e-05	6.58729e-05
		0.9797	1805	4	1801	8	1809	0.00442233	0.00422833		1	346.992	0.00816006	346.984	0.0163201	347	4.70321e-05	6.58729e-05
		0.9796	1807	4	1803	8	1811	0.00441745	0.00422833		1	348.992	0.00825228	348.983	0.0165046	349	4.7291e-05	6.58729e-05
		0.9795	1808	4	1804	8	1812	0.00441501	0.00422833		1	350.992	0.00834526	350.983	0.0166905	351	4.75513e-05	6.58729e-05
		0.9793	1809	4	1805	8	1813	0.00441258	0.00422833		1	352.992	0.00843902	352.983	0.016878	353	4.78131e-05	6.58729e-05
		0.9792	1811	4	1807	8	1815	0.00440771	0.00422833		1	354.991	0.00853355	354.983	0.0170671	355	4.80764e-05	6.58729e-05
		0.9791	1812	4	1808	8	1816	0.00440529	0.00422833		1	356.991	0.00862888	356.983	0.0172578	357	4.83411e-05	6.58729e-05
		0.979	1813	4	1809	8	1817	0.00440286	0.00422833		1	358.991	0.008725	358.983	0.01745	359	4.86072e-05	6.58729e-05
		0.9789	1814	4	1810	8	1818	0.00440044	0.00422833		1	360.991	0.00882192	360.982	0.0176438	361	4.88749e-05	6.58729e-05
		0.9787	1816	4	1812	8	1820	0.0043956	0.00422833		1	362.991	0.00891964	362.982	0.0178393	363	4.9144e-05	6.58729e-05
		0.9784	1817	4	1813	8	1821	0.00439319	0.00422833		1	364.991	0.00901819	364.982	0.0180364	365	4.94147e-05	6.58729e-05
		0.9783	1818	4	1814	8	1822	0.00439078	0.00422833		1	366.991	0.00911755	366.982	0.0182351	367	4.96869e-05	6.58729e-05
		0.9782	1820	4	1816	8	1824	0.00438596	0.00422833		1	368.991	0.00921774	368.982	0.0184355	369	4.99606e-05	6.58729e-05
		0.9781	1823	4	1819	8	1827	0.00437876	0.00422833		1	370.991	0.00931876	370.981	0.0186375	371	5.02359e-05	6.58729e-05
		0.9776	1824	4	1820	8	1828	0.00437637	0.00422833		1	372.991	0.00942062	372.981	0.0188412	373	5.05127e-05	6.58729e-05
		0.9774	1826	4	1822	8	1830	0.00437158	0.00422833		1	374.99	0.00952334	374.981	0.0190467	375	5.07911e-05	6.58729e-05
		0.9771	1827	4	1823	8	1831	0.0043692	0.00422833		1	376.99	0.00962691	376.981	0.0192538	377	5.10711e-05	6.58729e-05
		0.977	1829	4	1825	8	1833	0.00436443	0.00422833		1	378.99	0.00973134	378.981	0.0194627	379	5.13527e-05	6.58729e-05
		0.9769	1830	4	1826	8	1834	0.00436205	0.00422833		1	380.99	0.00983664	380.98	0.0196733	381	5.16359e-05	6.58729e-05
		0.9766	1832	4	1828	8	1836	0.0043573	0.00422833		1	382.99	0.00994281	382.98	0.0198856	383	5.19207e-05	6.58729e-05
		0.9764	1833	4	1829	8	1837	0.00435493	0.00422833		1	384.99	0.0100499	384.98	0.0200997	385	5.22071e-05	6.58729e-05
		0.9761	1835	4	1831	8	1839	0.00435019	0.00422833		1	386.99	0.0101578	386.98	0.0203157	387	5.24952e-05	6.58729e-05
		0.976	1838	4	1834	8	1842	0.00434311	0.00422833		1	388.99	0.0102667	388.979	0.0205334	389	5.2785e-05	6.58729e-05
		0.9759	1840	4	1836	8	1844	0.00433839	0.00422833		1	390.99	0.0103764	390.979	0.0207529	391	5.30764e-05	6.58729e-05
		0.9757	1841	4	1837	8	1845	0.00433604	0.00422833		1	392.99	0.0104871	392.979	0.0209742	393	5.33695e-05	6.58729e-05
		0.9756	1842	4	1838	8	1846	0.00433369	0.00422833		1	394.989	0.0105987	394.979	0.0211974	395	5.36643e-05	6.58729e-05
		0.9754	1843	4	1839	8	1847	0.00433135	0.00422833		1	396.989	0.0107112	396.979	0.0214224	397	5.39608e-05	6.58729e-05
		0.9753	1844	4	1840	8	1848	0.004329	0.00422833		1	398.989	0.0108247	398.978	0.0216494	399	5.4259e-05	6.58729e-05
		0.9752	1846	4	1842	8	1850	0.00432432	0.00422833		1	400.989	0.0109391	400.978	0.0218782	401	5.4559e-05	6.58729e-05
		0.9748	1848	4	1844	8	1852	0.00431965	0.00422833		1	402.989	0.0110544	402.978	0.0221089	403	5.48607e-05	6.58729e-05
		0.9747	1849	4	1845	8	1853	0.00431732	0.00422833		1	404.989	0.0111708	404.978	0.0223415	405	5.51642e-05	6.58729e-05
		0.9745	1850	4	1846	8	1854	0.00431499	0.00422833		1	406.989	0.011288	406.977	0.0225761	407	5.54695e-05	6.58729e-05
		0.9742	1853	4	1849	8	1857	0.00430802	0.00422833		1	408.989	0.0114063	408.977	0.0228126	409	5.57765e-05	6.58729e-05
		0.9739	1855	4	1851	8	1859	0.00430339	0.00422833		1	410.988	0.0115255	410.977	0.0230511	411	5.60854e-05	6.58729e-05
		0.9738	1856	4	1852	8	1860	0.00430108	0.00422833		1	412.988	0.0116458	412.977	0.0232916	413	5.6396e-05	6.58729e-05
		0.9737	1857	4	1853	8	1861	0.00429876	0.00422833		1	414.988	0.011767	414.976	0.023534	415	5.67085e-05	6.58729e-05
		0.9736	1858	4	1854	8	1862	0.00429646	0.00422833		1	416.988	0.0118893	416.976	0.0237785	417	5.70228e-05	6.58729e-05
		0.9735	1859	4	1855	8	1863	0.00429415	0.00422833		1	418.988	0.0120125	418.976	0.0240251	419	5.7339e-05	6.58729e-05
		0.973	1862	4	1858	8	1866	0.00428725	0.00422833		1	420.988	0.0121368	420.976	0.0242736	421	5.76571e-05	6.58729e-05
		0.9725	1863	4	1859	8	1867	0.00428495	0.00422833		1	422.988	0.0122621	422.975	0.0245243	423	5.7977e-05	6.58729e-05
		0.9724	1864	4	1860	8	1868	0.00428266	0.00422833		1	424.988	0.0123885	424.975	0.024777	425	5.82989e-05	6.58729e-05
		0.9723	1867	4	1863	8	1871	0.00427579	0.00422833		1	426.987	0.0125159	426.975	0.0250319	427	5.86226e-05	6.58729e-05
		0.9721	1869	4	1865	8	1873	0.00427122	0.00422833		1	428.987	0.0126444	428.975	0.0252888	429	5.89483e-05	6.58729e-05
		0.972	1872	4	1868	8	1876	0.00426439	0.00422833		1	430.987	0.012774	430.974	0.0255479	431	5.92759e-05	6.58729e-05
		0.9718	1873	4	1869	8	1877	0.00426212	0.00422833		1	432.987	0.0129046	432.974	0.0258092	433	5.96055e-05	6.58729e-05
		0.9717	1874	4	1870	8	1878	0.00425985	0.00422833		1	434.987	0.0130363	434.974	0.0260726	435	5.9937e-05	6.58729e-05
		0.9716	1875	4	1871	8	1879	0.00425758	0.00422833		1	436.987	0.0131691	436.974	0.0263382	437	6.02705e-05	6.58729e-05
		0.9714	1876	4	1872	8	1880	0.00425532	0.00422833		1	438.987	0.013303	438.973	0.0266061	439	6.0606e-05	6.58729e-05
		0.9712	1877	4	1873	8	1881	0.00425306	0.00422833		1	440.987	0.0134381	440.973	0.0268761	441	6.09436e-05	6.58729e-05
		0.9711	1878	4	1874	8	1882	0.0042508	0.00422833		1	442.986	0.0135742	442.973	0.0271484	443	6.12831e-05	6.58729e-05
		0.971	1881	4	1877	8	1885	0.00424403	0.00422833		1	444.986	0.0137115	444.973	0.027423	445	6.16247e-05	6.58729e-05
		0.9707	1882	4	1878	8	1886	0.00424178	0.00422833		1	446.986	0.0138499	446.972	0.0276999	447	6.19684e-05	6.58729e-05
		0.9704	1883	4	1879	8	1887	0.00423953	0.00422833		1	448.986	0.0139895	448.972	0.027979	449	6.23141e-05	6.58729e-05
		0.9703	1884	4	1880	8	1888	0.00423729	0.00422833		1	450.986	0.0141303	450.972	0.0282605	451	6.26619e-05	6.58729e-05
		0.97	1886	4	1882	8	1890	0.0042328	0.00422833		1	452.986	0.0142722	452.971	0.0285443	453	6.30118e-05	6.58729e-05
		0.9697	1888	4	1884	8	1892	0.00422833	0.00422833		1	454.986	0.0144153	454.971	0.0288305	455	6.33638e-05	6.58729e-05
		0.9696	1888	5	1883	10	1893	0.00528262	0.00522466		1	456.985	0.0145596	456.971	0.0291191	457	6.3718e-05	6.58729e-05
		0.9693	1889	5	1884	10	1894	0.00527983	0.00522466		1	458.985	0.014705	458.971	0.0294101	459	6.40742e-05	6.58729e-05
		0.969	1890	5	1885	10	1895	0.00527704	0.00522466		1	460.985	0.0148517	460.97	0.0297035	461	6.44327e-05	6.58729e-05
		0.9689	1891	5	1886	10	1896	0.00527426	0.00522466		1	462.985	0.0149997	462.97	0.0299993	463	6.47933e-05	6.58729e-05
		0.9685	1892	5	1887	10	1897	0.00527148	0.00522466		1	464.985	0.0151488	464.97	0.0302976	465	6.51561e-05	6.58729e-05
		0.9681	1893	5	1888	10	1898	0.0052687	0.00522466		1	466.985	0.0152992	466.969	0.0305984	467	6.55212e-05	6.58729e-05
		0.9679	1894	5	1889	10	1899	0.00526593	0.00522466		1	468.985	0.0154508	468.969	0.0309017	469	6.58884e-05	6.58729e-05
		0.9678	1895	5	1890	10	1900	0.00526316	0.00522466		1	470.984	0.0156037	470.969	0.0312075	471	6.62579e-05	6.58729e-05
		0.9677	1896	5	1891	10	1901	0.00526039	0.00522466		1	472.984	0.0157579	472.968	0.0315158	473	6.66297e-05	6.58729e-05
		0.9676	1897	5	1892	10	1902	0.00525762	0.00522466		1	474.984	0.0159134	474.968	0.0318267	475	6.70037e-05	6.58729e-05
		0.9675	1898	5	1893	10	1903	0.00525486	0.00522466		1	476.984	0.0160701	476.968	0.0321403	477	6.738e-05	6.58729e-05
		0.9674	1901	5	1896	10	1906	0.00524659	0.00522466		1	478.984	0.0162282	478.968	0.0324564	479	6.77586e-05	6.58729e-05
		0.9668	1902	5	1897	10	1907	0.00524384	0.00522466		1	480.984	0.0163876	480.967	0.0327751	481	6.81395e-05	6.58729e-05
		0.9661	1903	5	1898	10	1908	0.00524109	0.00522466		1	482.983	0.0165483	482.967	0.0330965	483	6.85228e-05	6.58729e-05
		0.9655	1904	5	1899	10	1909	0.00523834	0.00522466		1	484.983	0.0167103	484.967	0.0334206	485	6.89084e-05	6.58729e-05
		0.9654	1905	5	1900	10	1910	0.0052356	0.00522466		1	486.983	0.0168737	486.966	0.0337473	487	6.92964e-05	6.58729e-05
		0.9653	1906	5	1901	10	1911	0.00523286	0.00522466		1	488.983	0.0170384	488.966	0.0340768	489	6.96867e-05	6.58729e-05
		0.9649	1907	5	1902	10	1912	0.00523013	0.00522466		1	490.983	0.0172045	490.966	0.034409	491	7.00795e-05	6.58729e-05
		0.9646	1908	5	1903	10	1913	0.00522739	0.00522466		1	492.983	0.017372	492.965	0.034744	493	7.04747e-05	6.58729e-05
		0.9645	1909	5	1904	10	1914	0.00522466	0.00522466		1	494.982	0.0175409	494.965	0.0350818	495	7.08723e-05	6.58729e-05
		0.9644	1910	6	1904	12	1916	0.00626305	0.00623701		1	496.982	0.0177112	496.965	0.0354224	497	7.12724e-05	6.58729e-05
		0.9642	1912	6	1906	12	1918	0.00625652	0.00623701		1	498.982	0.0178829	498.964	0.0357658	499	7.1675e-05	6.58729e-05
		0.9641	1914	6	1908	12	1920	0.00625	0.00623701		1	500.982	0.018056	500.964	0.0361121	501	7.208e-05	6.58729e-05
		0.9636	1915	6	1909	12	1921	0.00624675	0.00623701		1	502.982	0.0182306	502.964	0.0364613	503	7.24876e-05	6.58729e-05
		0.9633	1916	6	1910	12	1922	0.0062435	0.00623701		1	504.982	0.0184067	504.963	0.0368133	505	7.28977e-05	6.58729e-05
		0.9629	1918	6	1912	12	1924	0.00623701	0.00623701		1	506.981	0.0185842	506.963	0.0371683	507	7.33103e-05	6.58729e-05
		0.9627	1919	7	1912	14	1926	0.00726895	0.00718317		1	508.981	0.0187631	508.962	0.0375263	509	7.37255e-05	6.58729e-05
		0.9623	1920	7	1913	14	1927	0.00726518	0.00718317		1	510.981	0.0189436	510.962	0.0378872	511	7.41432e-05	6.58729e-05
		0.9622	1921	7	1914	14	1928	0.00726141	0.00718317		1	512.981	0.0191256	512.962	0.0382511	513	7.45636e-05	6.58729e-05
		0.9618	1922	7	1915	14	1929	0.00725765	0.00718317		1	514.981	0.019309	514.961	0.0386181	515	7.49865e-05	6.58729e-05
		0.9615	1923	7	1916	14	1930	0.00725389	0.00718317		1	516.981	0.019494	516.961	0.0389881	517	7.54121e-05	6.58729e-05
		0.9613	1925	7	1918	14	1932	0.00724638	0.00718317		1	518.98	0.0196806	518.961	0.0393612	519	7.58404e-05	6.58729e-05
		0.9609	1926	7	1919	14	1933	0.00724263	0.00718317		1	520.98	0.0198687	520.96	0.0397373	521	7.62713e-05	6.58729e-05
		0.9605	1927	7	1920	14	1934	0.00723888	0.00718317		1	522.98	0.0200583	522.96	0.0401167	523	7.67049e-05	6.58729e-05
		0.9603	1928	7	1921	14	1935	0.00723514	0.00718317		1	524.98	0.0202496	524.96	0.0404991	525	7.71412e-05	6.58729e-05
		0.9601	1931	7	1924	14	1938	0.00722394	0.00718317		1	526.98	0.0204424	526.959	0.0408848	527	7.75802e-05	6.58729e-05
		0.9596	1932	7	1925	14	1939	0.00722022	0.00718317		1	528.979	0.0206368	528.959	0.0412737	529	7.8022e-05	6.58729e-05
		0.9594	1934	7	1927	14	1941	0.00721278	0.00718317		1	530.979	0.0208329	530.958	0.0416658	531	7.84666e-05	6.58729e-05
		0.9591	1935	7	1928	14	1942	0.00720906	0.00718317		1	532.979	0.0210306	532.958	0.0420611	533	7.89139e-05	6.58729e-05
		0.9589	1936	7	1929	14	1943	0.00720535	0.00718317		0.9999	534.979	0.0212299	534.958	0.0424598	535	7.9364e-05	0.000279359
		0.9587	1938	7	1931	14	1945	0.00719794	0.00718317		0.9999	536.979	0.0214309	536.957	0.0428617	537	7.9817e-05	0.000279359
		0.9579	1940	7	1933	14	1947	0.00719055	0.00718317		0.9999	538.978	0.0216335	538.957	0.043267	539	8.02728e-05	0.000279359
		0.9577	1941	7	1934	14	1948	0.00718686	0.00718317		0.9999	540.978	0.0218379	540.956	0.0436757	541	8.07315e-05	0.000279359
		0.9576	1942	7	1935	14	1949	0.00718317	0.00718317		0.9999	542.978	0.0220439	542.956	0.0440878	543	8.1193e-05	0.000279359
		0.9575	1942	8	1934	16	1950	0.00820513	0.00814249		0.9999	544.978	0.0222517	544.955	0.0445033	545	8.16575e-05	0.000279359
		0.9574	1943	8	1935	16	1951	0.00820092	0.00814249		0.9999	546.978	0.0224611	546.955	0.0449223	547	8.21248e-05	0.000279359
		0.9572	1945	8	1937	16	1953	0.00819252	0.00814249		0.9999	548.977	0.0226724	548.955	0.0453447	549	8.25951e-05	0.000279359
		0.9569	1946	8	1938	16	1954	0.00818833	0.00814249		0.9999	550.977	0.0228854	550.954	0.0457707	551	8.30684e-05	0.000279359
		0.9567	1947	8	1939	16	1955	0.00818414	0.00814249		0.9999	552.977	0.0231001	552.954	0.0462002	553	8.35447e-05	0.000279359
		0.9564	1948	8	1940	16	1956	0.00817996	0.00814249		0.9999	554.977	0.0233166	554.953	0.0466333	555	8.4024e-05	0.000279359
		0.9562	1949	8	1941	16	1957	0.00817578	0.00814249		0.9999	556.976	0.023535	556.953	0.04707	557	8.45062e-05	0.000279359
		0.9561	1950	8	1942	16	1958	0.0081716	0.00814249		0.9999	558.976	0.0237551	558.952	0.0475103	559	8.49916e-05	0.000279359
		0.956	1951	8	1943	16	1959	0.00816743	0.00814249		0.9999	560.976	0.0239771	560.952	0.0479543	561	8.548e-05	0.000279359
		0.9552	1952	8	1944	16	1960	0.00816327	0.00814249		0.9999	562.976	0.024201	562.952	0.048402	563	8.59715e-05	0.000279359
		0.9548	1953	8	1945	16	1961	0.0081591	0.00814249		0.9999	564.976	0.0244267	564.951	0.0488533	565	8.64661e-05	0.000279359
		0.9545	1954	8	1946	16	1962	0.00815494	0.00814249		0.9999	566.975	0.0246543	566.951	0.0493085	567	8.69638e-05	0.000279359
		0.9541	1955	8	1947	16	1963	0.00815079	0.00814249		0.9999	568.975	0.0248837	568.95	0.0497674	569	8.74647e-05	0.000279359
		0.954	1956	8	1948	16	1964	0.00814664	0.00814249		0.9999	570.975	0.0251151	570.95	0.0502302	571	8.79688e-05	0.000279359
		0.9537	1957	8	1949	16	1965	0.00814249	0.00814249		0.9999	572.975	0.0253484	572.949	0.0506968	573	8.84761e-05	0.000279359
		0.9536	1957	9	1948	18	1966	0.00915565	0.00907258		0.9999	574.974	0.0255836	574.949	0.0511673	575	8.89866e-05	0.000279359
		0.9533	1958	9	1949	18	1967	0.00915099	0.00907258		0.9999	576.974	0.0258208	576.948	0.0516417	577	8.95003e-05	0.000279359
		0.9532	1960	9	1951	18	1969	0.0091417	0.00907258		0.9999	578.974	0.02606	578.948	0.05212	579	9.00173e-05	0.000279359
		0.9531	1961	9	1952	18	1970	0.00913706	0.00907258		0.9999	580.974	0.0263012	580.947	0.0526024	581	9.05376e-05	0.000279359
		0.953	1962	9	1953	18	1971	0.00913242	0.00907258		0.9999	582.973	0.0265443	582.947	0.0530887	583	9.10612e-05	0.000279359
		0.9526	1963	9	1954	18	1972	0.00912779	0.00907258		0.9999	584.973	0.0267895	584.946	0.0535791	585	9.15882e-05	0.000279359
		0.9524	1964	9	1955	18	1973	0.00912316	0.00907258		0.9999	586.973	0.0270368	586.946	0.0540735	587	9.21185e-05	0.000279359
		0.952	1965	9	1956	18	1974	0.00911854	0.00907258		0.9999	588.973	0.0272861	588.945	0.0545721	589	9.26521e-05	0.000279359
		0.9513	1967	9	1958	18	1976	0.00910931	0.00907258		0.9999	590.972	0.0275374	590.945	0.0550748	591	9.31892e-05	0.000279359
		0.9509	1968	9	1959	18	1977	0.0091047	0.00907258		0.9999	592.972	0.0277909	592.944	0.0555817	593	9.37297e-05	0.000279359
		0.9505	1969	9	1960	18	1978	0.0091001	0.00907258		0.9999	594.972	0.0280464	594.944	0.0560929	595	9.42737e-05	0.000279359
		0.9502	1970	9	1961	18	1979	0.0090955	0.00907258		0.9999	596.972	0.0283041	596.943	0.0566082	597	9.48212e-05	0.000279359
		0.9497	1971	9	1962	18	1980	0.00909091	0.00907258		0.9999	598.971	0.0285639	598.943	0.0571279	599	9.53721e-05	0.000279359
		0.9496	1972	9	1963	18	1981	0.00908632	0.00907258		0.9999	600.971	0.0288259	600.942	0.0576519	601	9.59266e-05	0.000279359
		0.9493	1973	9	1964	18	1982	0.00908174	0.00907258		0.9999	602.971	0.0290901	602.942	0.0581802	603	9.64846e-05	0.000279359
		0.9489	1974	9	1965	18	1983	0.00907716	0.00907258		0.9999	604.971	0.0293565	604.941	0.0587129	605	9.70462e-05	0.000279359
		0.9486	1975	9	1966	18	1984	0.00907258	0.00907258		0.9999	606.97	0.0296251	606.941	0.0592501	607	9.76114e-05	0.000279359
		0.9485	1975	10	1965	20	1985	0.0100756	0.0100553		0.9999	608.97	0.0298959	608.94	0.0597917	609	9.81802e-05	0.000279359
		0.9483	1976	10	1966	20	1986	0.0100705	0.0100553		0.9999	610.97	0.0301689	610.94	0.0603379	611	9.87527e-05	0.000279359
		0.9479	1978	10	1968	20	1988	0.0100604	0.0100553		0.9999	612.97	0.0304443	612.939	0.0608886	613	9.93288e-05	0.000279359
		0.9478	1979	10	1969	20	1989	0.0100553	0.0100553		0.9999	614.969	0.0307219	614.939	0.0614438	615	9.99086e-05	0.000279359
		0.947	1979	11	1968	22	1990	0.0110553	0.0109453		0.9999	616.969	0.0310018	616.938	0.0620037	617	0.000100492	0.000279359
		0.9462	1980	11	1969	22	1991	0.0110497	0.0109453		0.9999	618.969	0.0312841	618.937	0.0625682	619	0.00010108	0.000279359
		0.9458	1981	11	1970	22	1992	0.0110442	0.0109453		0.9999	620.968	0.0315687	620.937	0.0631375	621	0.000101671	0.000279359
		0.9452	1982	11	1971	22	1993	0.0110386	0.0109453		0.9999	622.968	0.0318557	622.936	0.0637114	623	0.000102266	0.000279359
		0.9451	1983	11	1972	22	1994	0.0110331	0.0109453		0.9999	624.968	0.0321451	624.936	0.0642902	625	0.000102864	0.000279359
		0.9449	1985	11	1974	22	1996	0.011022	0.0109453		0.9999	626.968	0.0324369	626.935	0.0648737	627	0.000103467	0.000279359
		0.9443	1986	11	1975	22	1997	0.0110165	0.0109453		0.9999	628.967	0.0327311	628.935	0.0654621	629	0.000104073	0.000279359
		0.9436	1987	11	1976	22	1998	0.011011	0.0109453		0.9999	630.967	0.0330277	630.934	0.0660554	631	0.000104684	0.000279359
		0.9432	1988	11	1977	22	1999	0.0110055	0.0109453		0.9999	632.967	0.0333268	632.933	0.0666537	633	0.000105298	0.000279359
		0.943	1989	11	1978	22	2000	0.011	0.0109453		0.9999	634.966	0.0336284	634.933	0.0672569	635	0.000105916	0.000279359
		0.9426	1990	11	1979	22	2001	0.0109945	0.0109453		0.9999	636.966	0.0339326	636.932	0.0678651	637	0.000106539	0.000279359
		0.9423	1991	11	1980	22	2002	0.010989	0.0109453		0.9999	638.966	0.0342392	638.932	0.0684784	639	0.000107165	0.000279359
		0.9416	1992	11	1981	22	2003	0.0109835	0.0109453		0.9999	640.965	0.0345484	640.931	0.0690968	641	0.000107795	0.000279359
		0.9415	1993	11	1982	22	2004	0.010978	0.0109453		0.9999	642.965	0.0348602	642.93	0.0697203	643	0.00010843	0.000279359
		0.9414	1995	11	1984	22	2006	0.0109671	0.0109453		0.9999	644.965	0.0351745	644.93	0.070349	645	0.000109068	0.000279359
		0.9413	1996	11	1985	22	2007	0.0109616	0.0109453		0.9999	646.965	0.0354915	646.929	0.070983	647	0.000109711	0.000279359
		0.9411	1997	11	1986	22	2008	0.0109562	0.0109453		0.9999	648.964	0.0358111	648.928	0.0716222	649	0.000110358	0.000279359
		0.9406	1998	11	1987	22	2009	0.0109507	0.0109453		0.9999	650.964	0.0361334	650.928	0.0722667	651	0.000111009	0.000279359
		0.9404	1999	11	1988	22	2010	0.0109453	0.0109453		0.9999	652.964	0.0364583	652.927	0.0729166	653	0.000111664	0.000279359
		0.9403	1999	12	1987	24	2011	0.0119344	0.0118871		0.9999	654.963	0.036786	654.926	0.0735719	655	0.000112324	0.000279359
		0.9398	2000	12	1988	24	2012	0.0119284	0.0118871		0.9999	656.963	0.0371163	656.926	0.0742327	657	0.000112987	0.000279359
		0.939	2001	12	1989	24	2013	0.0119225	0.0118871		0.9999	658.963	0.0374495	658.925	0.0748989	659	0.000113655	0.000279359
		0.9389	2003	12	1991	24	2015	0.0119107	0.0118871		0.9999	660.962	0.0377854	660.924	0.0755707	661	0.000114328	0.000279359
		0.9387	2004	12	1992	24	2016	0.0119048	0.0118871		0.9999	662.962	0.038124	662.924	0.0762481	663	0.000115005	0.000279359
		0.9385	2005	12	1993	24	2017	0.0118989	0.0118871		0.9999	664.962	0.0384655	664.923	0.0769311	665	0.000115686	0.000279359
		0.9382	2006	12	1994	24	2018	0.011893	0.0118871		0.9999	666.961	0.0388099	666.922	0.0776198	667	0.000116371	0.000279359
		0.9381	2007	12	1995	24	2019	0.0118871	0.0118871		0.9999	668.961	0.0391571	668.922	0.0783142	669	0.000117062	0.000279359
		0.9373	2007	13	1994	26	2020	0.0128713	0.0128268		0.9999	670.96	0.0395072	670.921	0.0790144	671	0.000117756	0.000279359
		0.9371	2008	13	1995	26	2021	0.0128649	0.0128268		0.9999	672.96	0.0398602	672.92	0.0797204	673	0.000118455	0.000279359
		0.9368	2010	13	1997	26	2023	0.0128522	0.0128268		0.9999	674.96	0.0402161	674.92	0.0804323	675	0.000119159	0.000279359
		0.9362	2011	13	1998	26	2024	0.0128458	0.0128268		0.9999	676.959	0.040575	676.919	0.0811501	677	0.000119867	0.000279359
		0.9357	2012	13	1999	26	2025	0.0128395	0.0128268		0.9999	678.959	0.0409369	678.918	0.0818739	679	0.00012058	0.000279359
		0.9353	2013	13	2000	26	2026	0.0128332	0.0128268		0.9999	680.959	0.0413018	680.917	0.0826037	681	0.000121298	0.000279359
		0.9347	2014	13	2001	26	2027	0.0128268	0.0128268		0.9999	682.958	0.0416698	682.917	0.0833395	683	0.00012202	0.000279359
		0.9346	2015	14	2001	28	2029	0.0137999	0.0137255		0.9999	684.958	0.0420408	684.916	0.0840815	685	0.000122747	0.000279359
		0.9344	2016	14	2002	28	2030	0.0137931	0.0137255		0.9999	686.958	0.0424148	686.915	0.0848297	687	0.000123478	0.000279359
		0.9338	2018	14	2004	28	2032	0.0137795	0.0137255		0.9999	688.957	0.042792	688.914	0.0855841	689	0.000124215	0.000279359
		0.9327	2019	14	2005	28	2033	0.0137727	0.0137255		0.9999	690.957	0.0431724	690.914	0.0863447	691	0.000124956	0.000279359
		0.9323	2020	14	2006	28	2034	0.013766	0.0137255		0.9999	692.956	0.0435558	692.913	0.0871117	693	0.000125702	0.000279359
		0.9322	2022	14	2008	28	2036	0.0137525	0.0137255		0.9999	694.956	0.0439425	694.912	0.087885	695	0.000126453	0.000279359
		0.9319	2023	14	2009	28	2037	0.0137457	0.0137255		0.9999	696.956	0.0443324	696.911	0.0886648	697	0.000127209	0.000279359
		0.9317	2024	14	2010	28	2038	0.013739	0.0137255		0.9998	698.955	0.0447255	698.911	0.0894511	699	0.00012797	0.000445136
		0.9315	2025	14	2011	28	2039	0.0137322	0.0137255		0.9998	700.955	0.045122	700.91	0.0902439	701	0.000128736	0.000445136
		0.931	2026	14	2012	28	2040	0.0137255	0.0137255		0.9998	702.954	0.0455217	702.909	0.0910433	703	0.000129507	0.000445136
		0.9308	2026	15	2011	30	2041	0.0146987	0.0146843		0.9998	704.954	0.0459247	704.908	0.0918494	705	0.000130283	0.000445136
		0.9307	2027	15	2012	30	2042	0.0146915	0.0146843		0.9998	706.954	0.0463311	706.907	0.0926621	707	0.000131064	0.000445136
		0.9306	2028	15	2013	30	2043	0.0146843	0.0146843		0.9998	708.953	0.0467408	708.907	0.0934816	709	0.00013185	0.000445136
		0.9303	2028	16	2012	32	2044	0.0156556	0.0155642		0.9998	710.953	0.047154	710.906	0.094308	711	0.000132641	0.000445136
		0.9298	2029	16	2013	32	2045	0.0156479	0.0155642		0.9998	712.952	0.0475706	712.905	0.0951412	713	0.000133438	0.000445136
		0.9291	2030	16	2014	32	2046	0.0156403	0.0155642		0.9998	714.952	0.0479907	714.904	0.0959813	715	0.00013424	0.000445136
		0.9276	2031	16	2015	32	2047	0.0156326	0.0155642		0.9998	716.952	0.0484142	716.903	0.0968284	717	0.000135047	0.000445136
		0.9275	2032	16	2016	32	2048	0.015625	0.0155642		0.9998	718.951	0.0488413	718.902	0.0976826	719	0.000135859	0.000445136
		0.9273	2033	16	2017	32	2049	0.0156174	0.0155642		0.9998	720.951	0.0492719	720.901	0.0985439	721	0.000136677	0.000445136
		0.9272	2034	16	2018	32	2050	0.0156098	0.0155642		0.9998	722.95	0.0497061	722.901	0.0994123	723	0.0001375	0.000445136
		0.9267	2035	16	2019	32	2051	0.0156021	0.0155642		0.9998	724.95	0.050144	724.9	0.100288	725	0.000138328	0.000445136
		0.9258	2037	16	2021	32	2053	0.0155869	0.0155642		0.9998	726.949	0.0505854	726.899	0.101171	727	0.000139162	0.000445136
		0.9245	2038	16	2022	32	2054	0.0155794	0.0155642		0.9998	728.949	0.0510306	728.898	0.102061	729	0.000140002	0.000445136
		0.9244	2039	16	2023	32	2055	0.0155718	0.0155642		0.9998	730.949	0.0514794	730.897	0.102959	731	0.000140847	0.000445136
		0.9237	2040	16	2024	32	2056	0.0155642	0.0155642		0.9998	732.948	0.051932	732.896	0.103864	733	0.000141697	0.000445136
		0.9225	2040	17	2023	34	2057	0.0165289	0.0163619		0.9998	734.948	0.0523883	734.895	0.104777	735	0.000142553	0.000445136
		0.9224	2041	17	2024	34	2058	0.0165209	0.0163619		0.9998	736.947	0.0528484	736.894	0.105697	737	0.000143415	0.000445136
		0.9222	2042	17	2025	34	2059	0.0165129	0.0163619		0.9998	738.947	0.0533124	738.893	0.106625	739	0.000144283	0.000445136
		0.9221	2043	17	2026	34	2060	0.0165049	0.0163619		0.9998	740.946	0.0537802	740.892	0.10756	741	0.000145156	0.000445136
		0.922	2044	17	2027	34	2061	0.0164968	0.0163619		0.9998	742.946	0.0542519	742.891	0.108504	743	0.000146035	0.000445136
		0.9215	2045	17	2028	34	2062	0.0164888	0.0163619		0.9998	744.945	0.0547275	744.891	0.109455	745	0.00014692	0.000445136
		0.9206	2046	17	2029	34	2063	0.0164809	0.0163619		0.9998	746.945	0.0552071	746.89	0.110414	747	0.00014781	0.000445136
		0.9201	2047	17	2030	34	2064	0.0164729	0.0163619		0.9998	748.944	0.0556907	748.889	0.111381	749	0.000148707	0.000445136
		0.9193	2048	17	2031	34	2065	0.0164649	0.0163619		0.9998	750.944	0.0561783	750.888	0.112357	751	0.000149609	0.000445136
		0.9192	2049	17	2032	34	2066	0.0164569	0.0163619		0.9998	752.943	0.0566699	752.887	0.11334	753	0.000150518	0.000445136
		0.9188	2050	17	2033	34	2067	0.016449	0.0163619		0.9998	754.943	0.0571657	754.886	0.114331	755	0.000151432	0.000445136
		0.9187	2052	17	2035	34	2069	0.0164331	0.0163619		0.9998	756.942	0.0576655	756.885	0.115331	757	0.000152353	0.000445136
		0.9186	2053	17	2036	34	2070	0.0164251	0.0163619		0.9998	758.942	0.0581695	758.884	0.116339	759	0.000153279	0.000445136
		0.9178	2054	17	2037	34	2071	0.0164172	0.0163619		0.9997	760.941	0.0586777	760.883	0.117355	761	0.000154212	0.000536306
		0.9175	2055	17	2038	34	2072	0.0164093	0.0163619		0.9997	762.941	0.0591902	762.882	0.11838	763	0.000155151	0.000536306
		0.9165	2058	17	2041	34	2075	0.0163855	0.0163619		0.9997	764.94	0.0597069	764.881	0.119414	765	0.000156096	0.000536306
		0.9164	2059	17	2042	34	2076	0.0163776	0.0163619		0.9997	766.94	0.0602279	766.88	0.120456	767	0.000157048	0.000536306
		0.9162	2061	17	2044	34	2078	0.0163619	0.0163619		0.9997	768.939	0.0607532	768.878	0.121506	769	0.000158006	0.000536306
		0.9156	2061	18	2043	36	2079	0.017316	0.017192		0.9997	770.939	0.0612829	770.877	0.122566	771	0.00015897	0.000536306
		0.915	2062	18	2044	36	2080	0.0173077	0.017192		0.9997	772.938	0.061817	772.876	0.123634	773	0.00015994	0.000536306
		0.914	2063	18	2045	36	2081	0.0172994	0.017192		0.9997	774.938	0.0623555	774.875	0.124711	775	0.000160917	0.000536306
		0.9137	2064	18	2046	36	2082	0.0172911	0.017192		0.9997	776.937	0.0628985	776.874	0.125797	777	0.000161901	0.000536306
		0.9136	2065	18	2047	36	2083	0.0172828	0.017192		0.9997	778.937	0.063446	778.873	0.126892	779	0.000162891	0.000536306
		0.9131	2066	18	2048	36	2084	0.0172745	0.017192		0.9997	780.936	0.0639981	780.872	0.127996	781	0.000163888	0.000536306
		0.9125	2067	18	2049	36	2085	0.0172662	0.017192		0.9997	782.935	0.0645548	782.871	0.12911	783	0.000164891	0.000536306
		0.9109	2068	18	2050	36	2086	0.0172579	0.017192		0.9997	784.935	0.0651161	784.87	0.130232	785	0.000165901	0.000536306
		0.9107	2069	18	2051	36	2087	0.0172496	0.017192		0.9997	786.934	0.065682	786.869	0.131364	787	0.000166917	0.000536306
		0.9105	2070	18	2052	36	2088	0.0172414	0.017192		0.9996	788.934	0.0662527	788.867	0.132505	789	0.000167941	0.000608491
		0.9104	2071	18	2053	36	2089	0.0172331	0.017192		0.9996	790.933	0.0668281	790.866	0.133656	791	0.000168971	0.000608491
		0.9093	2072	18	2054	36	2090	0.0172249	0.017192		0.9996	792.933	0.0674083	792.865	0.134817	793	0.000170008	0.000608491
		0.9083	2073	18	2055	36	2091	0.0172166	0.017192		0.9996	794.932	0.0679933	794.864	0.135987	795	0.000171052	0.000608491
		0.9077	2074	18	2056	36	2092	0.0172084	0.017192		0.9996	796.931	0.0685832	796.863	0.137166	797	0.000172103	0.000608491
		0.9074	2075	18	2057	36	2093	0.0172002	0.017192		0.9996	798.931	0.069178	798.862	0.138356	799	0.000173162	0.000608491
		0.9071	2076	18	2058	36	2094	0.017192	0.017192		0.9996	800.93	0.0697778	800.86	0.139556	801	0.000174227	0.000608491
		0.9069	2076	19	2057	38	2095	0.0181384	0.0180437		0.9996	802.93	0.0703825	802.859	0.140765	803	0.000175299	0.000608491
		0.9061	2077	19	2058	38	2096	0.0181298	0.0180437		0.9996	804.929	0.0709922	804.858	0.141984	805	0.000176378	0.000608491
		0.9054	2078	19	2059	38	2097	0.0181211	0.0180437		0.9996	806.928	0.0716071	806.857	0.143214	807	0.000177465	0.000608491
		0.9049	2079	19	2060	38	2098	0.0181125	0.0180437		0.9996	808.928	0.072227	808.856	0.144454	809	0.000178559	0.000608491
		0.9047	2080	19	2061	38	2099	0.0181039	0.0180437		0.9996	810.927	0.0728521	810.854	0.145704	811	0.00017966	0.000608491
		0.9046	2081	19	2062	38	2100	0.0180952	0.0180437		0.9996	812.927	0.0734824	812.853	0.146965	813	0.000180768	0.000608491
		0.9042	2082	19	2063	38	2101	0.0180866	0.0180437		0.9996	814.926	0.0741179	814.852	0.148236	815	0.000181884	0.000608491
		0.9035	2083	19	2064	38	2102	0.018078	0.0180437		0.9996	816.925	0.0747587	816.85	0.149517	817	0.000183008	0.000608491
		0.9027	2084	19	2065	38	2103	0.0180694	0.0180437		0.9996	818.925	0.0754048	818.849	0.15081	819	0.000184139	0.000608491
		0.9023	2085	19	2066	38	2104	0.0180608	0.0180437		0.9995	820.924	0.0760564	820.848	0.152113	821	0.000185277	0.000701911
		0.9009	2086	19	2067	38	2105	0.0180523	0.0180437		0.9995	822.923	0.0767133	822.847	0.153427	823	0.000186424	0.000701911
		0.9005	2087	19	2068	38	2106	0.0180437	0.0180437		0.9995	824.923	0.0773757	824.845	0.154751	825	0.000187577	0.000701911
		0.8998	2087	20	2067	40	2107	0.0189843	0.0189394		0.9995	826.922	0.0780436	826.844	0.156087	827	0.000188739	0.000701911
		0.8993	2088	20	2068	40	2108	0.0189753	0.0189394		0.9995	828.921	0.078717	828.843	0.157434	829	0.000189908	0.000701911
		0.8992	2089	20	2069	40	2109	0.0189663	0.0189394		0.9995	830.921	0.0793961	830.841	0.158792	831	0.000191086	0.000701911
		0.8982	2090	20	2070	40	2110	0.0189573	0.0189394		0.9995	832.92	0.0800808	832.84	0.160162	833	0.000192271	0.000701911
		0.8981	2091	20	2071	40	2111	0.0189484	0.0189394		0.9995	834.919	0.0807711	834.838	0.161542	835	0.000193464	0.000701911
		0.8977	2092	20	2072	40	2112	0.0189394	0.0189394		0.9995	836.919	0.0814673	836.837	0.162935	837	0.000194665	0.000701911
		0.8973	2092	21	2071	42	2113	0.019877	0.0197833		0.9995	838.918	0.0821692	838.836	0.164338	839	0.000195874	0.000701911
		0.8972	2093	21	2072	42	2114	0.0198675	0.0197833		0.9995	840.917	0.0828769	840.834	0.165754	841	0.000197091	0.000701911
		0.8971	2094	21	2073	42	2115	0.0198582	0.0197833		0.9995	842.916	0.0835906	842.833	0.167181	843	0.000198317	0.000701911
		0.8968	2095	21	2074	42	2116	0.0198488	0.0197833		0.9995	844.916	0.0843101	844.831	0.16862	845	0.000199551	0.000701911
		0.8963	2096	21	2075	42	2117	0.0198394	0.0197833		0.9995	846.915	0.0850357	846.83	0.170071	847	0.000200793	0.000701911
		0.8959	2097	21	2076	42	2118	0.01983	0.0197833		0.9995	848.914	0.0857673	848.828	0.171535	849	0.000202043	0.000701911
		0.8953	2098	21	2077	42	2119	0.0198207	0.0197833		0.9995	850.913	0.0865049	850.827	0.17301	851	0.000203302	0.000701911
		0.8945	2100	21	2079	42	2121	0.019802	0.0197833		0.9995	852.913	0.0872487	852.826	0.174497	853	0.000204569	0.000701911
		0.8939	2101	21	2080	42	2122	0.0197926	0.0197833		0.9995	854.912	0.0879987	854.824	0.175997	855	0.000205845	0.000701911
		0.8936	2102	21	2081	42	2123	0.0197833	0.0197833		0.9994	856.911	0.0887549	856.822	0.17751	857	0.000207129	0.000798017
		0.8924	2102	22	2080	44	2124	0.0207156	0.0205896		0.9994	858.91	0.0895174	858.821	0.179035	859	0.000208422	0.000798017
		0.8912	2104	22	2082	44	2126	0.0206961	0.0205896		0.9994	860.91	0.0902862	860.819	0.180572	861	0.000209724	0.000798017
		0.8909	2105	22	2083	44	2127	0.0206864	0.0205896		0.9994	862.909	0.0910615	862.818	0.182123	863	0.000211035	0.000798017
		0.8903	2106	22	2084	44	2128	0.0206767	0.0205896		0.9994	864.908	0.0918431	864.816	0.183686	865	0.000212354	0.000798017
		0.8895	2107	22	2085	44	2129	0.020667	0.0205896		0.9994	866.907	0.0926313	866.815	0.185263	867	0.000213682	0.000798017
		0.8894	2108	22	2086	44	2130	0.0206573	0.0205896		0.9994	868.907	0.093426	868.813	0.186852	869	0.00021502	0.000798017
		0.8886	2110	22	2088	44	2132	0.0206379	0.0205896		0.9994	870.906	0.0942274	870.812	0.188455	871	0.000216366	0.000798017
		0.8875	2111	22	2089	44	2133	0.0206282	0.0205896		0.9994	872.905	0.0950354	872.81	0.190071	873	0.000217721	0.000798017
		0.8865	2112	22	2090	44	2134	0.0206186	0.0205896		0.9994	874.904	0.0958501	874.808	0.1917	875	0.000219086	0.000798017
		0.8864	2113	22	2091	44	2135	0.0206089	0.0205896		0.9994	876.903	0.0966715	876.807	0.193343	877	0.00022046	0.000798017
		0.8862	2114	22	2092	44	2136	0.0205993	0.0205896		0.9994	878.903	0.0974999	878.805	0.195	879	0.000221843	0.000798017
		0.8848	2115	22	2093	44	2137	0.0205896	0.0205896		0.9994	880.902	0.098335	880.803	0.19667	881	0.000223235	0.000798017
		0.8839	2115	23	2092	46	2138	0.0215154	0.0215054		0.9993	882.901	0.0991772	882.802	0.198354	883	0.000224637	0.00087954
		0.8837	2116	23	2093	46	2139	0.0215054	0.0215054		0.9993	884.9	0.100026	884.8	0.200053	885	0.000226048	0.00087954
		0.8831	2116	24	2092	48	2140	0.0224299	0.0223985		0.9993	886.899	0.100883	886.798	0.201765	887	0.000227469	0.00087954
		0.8826	2117	24	2093	48	2141	0.0224194	0.0223985		0.9993	888.898	0.101746	888.797	0.203492	889	0.0002289	0.00087954
		0.8817	2118	24	2094	48	2142	0.022409	0.0223985		0.9993	890.897	0.102616	890.795	0.205233	891	0.00023034	0.00087954
		0.8803	2119	24	2095	48	2143	0.0223985	0.0223985		0.9993	892.897	0.103494	892.793	0.206988	893	0.00023179	0.00087954
		0.8793	2119	25	2094	50	2144	0.0233209	0.0231267		0.9993	894.896	0.104379	894.791	0.208758	895	0.000233249	0.00087954
		0.879	2121	25	2096	50	2146	0.0232992	0.0231267		0.9993	896.895	0.105271	896.789	0.210543	897	0.000234719	0.00087954
		0.8787	2122	25	2097	50	2147	0.0232883	0.0231267		0.9993	898.894	0.106171	898.788	0.212342	899	0.000236199	0.00087954
		0.8768	2123	25	2098	50	2148	0.0232775	0.0231267		0.9993	900.893	0.107079	900.786	0.214157	901	0.000237688	0.00087954
		0.8762	2124	25	2099	50	2149	0.0232666	0.0231267		0.9993	902.892	0.107993	902.784	0.215987	903	0.000239188	0.00087954
		0.8757	2125	25	2100	50	2150	0.0232558	0.0231267		0.9992	904.891	0.108916	904.782	0.217831	905	0.000240698	0.000961392
		0.8748	2126	25	2101	50	2151	0.023245	0.0231267		0.9992	906.89	0.109846	906.78	0.219692	907	0.000242218	0.000961392
		0.8746	2128	25	2103	50	2153	0.0232234	0.0231267		0.9992	908.889	0.110784	908.778	0.221567	909	0.000243748	0.000961392
		0.8735	2129	25	2104	50	2154	0.0232126	0.0231267		0.9992	910.888	0.111729	910.777	0.223459	911	0.000245289	0.000961392
		0.8734	2130	25	2105	50	2155	0.0232019	0.0231267		0.9992	912.887	0.112683	912.775	0.225365	913	0.000246841	0.000961392
		0.873	2131	25	2106	50	2156	0.0231911	0.0231267		0.9992	914.886	0.113644	914.773	0.227288	915	0.000248402	0.000961392
		0.8722	2132	25	2107	50	2157	0.0231803	0.0231267		0.9992	916.885	0.114614	916.771	0.229227	917	0.000249975	0.000961392
		0.8706	2134	25	2109	50	2159	0.0231589	0.0231267		0.9992	918.884	0.115591	918.769	0.231182	919	0.000251558	0.000961392
		0.8704	2135	25	2110	50	2160	0.0231481	0.0231267		0.9992	920.883	0.116577	920.767	0.233153	921	0.000253152	0.000961392
		0.8702	2136	25	2111	50	2161	0.0231374	0.0231267		0.9992	922.882	0.11757	922.765	0.235141	923	0.000254757	0.000961392
		0.8687	2137	25	2112	50	2162	0.0231267	0.0231267		0.9992	924.881	0.118572	924.763	0.237145	925	0.000256373	0.000961392
		0.8681	2138	26	2112	52	2164	0.0240296	0.0239301		0.9991	926.88	0.119583	926.761	0.239165	927	0.000257999	0.00105959
		0.8677	2139	26	2113	52	2165	0.0240185	0.0239301		0.9991	928.879	0.120601	928.759	0.241203	929	0.000259637	0.00105959
		0.8672	2140	26	2114	52	2166	0.0240074	0.0239301		0.9991	930.878	0.121629	930.757	0.243257	931	0.000261286	0.00105959
		0.867	2141	26	2115	52	2167	0.0239963	0.0239301		0.9991	932.877	0.122664	932.755	0.245329	933	0.000262946	0.00105959
		0.8665	2142	26	2116	52	2168	0.0239852	0.0239301		0.9991	934.876	0.123709	934.753	0.247417	935	0.000264618	0.00105959
		0.866	2143	26	2117	52	2169	0.0239742	0.0239301		0.9991	936.875	0.124762	936.75	0.249523	937	0.0002663	0.00105959
		0.8644	2144	26	2118	52	2170	0.0239631	0.0239301		0.9991	938.874	0.125824	938.748	0.251647	939	0.000267995	0.00105959
		0.8618	2145	26	2119	52	2171	0.0239521	0.0239301		0.9991	940.873	0.126894	940.746	0.253788	941	0.000269701	0.00105959
		0.8616	2146	26	2120	52	2172	0.0239411	0.0239301		0.9991	942.872	0.127974	942.744	0.255947	943	0.000271418	0.00105959
		0.8614	2147	26	2121	52	2173	0.0239301	0.0239301		0.9991	944.871	0.129062	944.742	0.258124	945	0.000273147	0.00105959
		0.8612	2147	27	2120	54	2174	0.024839	0.024714		0.9991	946.87	0.13016	946.74	0.260319	947	0.000274888	0.00105959
		0.8583	2148	27	2121	54	2175	0.0248276	0.024714		0.9991	948.869	0.131266	948.737	0.262533	949	0.000276641	0.00105959
		0.8578	2149	27	2122	54	2176	0.0248162	0.024714		0.999	950.868	0.132382	950.735	0.264764	951	0.000278406	0.00116539
		0.8577	2150	27	2123	54	2177	0.0248048	0.024714		0.999	952.866	0.133507	952.733	0.267014	953	0.000280183	0.00116539
		0.8571	2151	27	2124	54	2178	0.0247934	0.024714		0.999	954.865	0.134642	954.731	0.269283	955	0.000281972	0.00116539
		0.857	2152	27	2125	54	2179	0.024782	0.024714		0.999	956.864	0.135786	956.728	0.271571	957	0.000283773	0.00116539
		0.8553	2153	27	2126	54	2180	0.0247706	0.024714		0.999	958.863	0.136939	958.726	0.273878	959	0.000285587	0.00116539
		0.8552	2154	27	2127	54	2181	0.0247593	0.024714		0.999	960.862	0.138102	960.724	0.276204	961	0.000287413	0.00116539
		0.8551	2155	27	2128	54	2182	0.0247479	0.024714		0.999	962.861	0.139275	962.721	0.278549	963	0.000289251	0.00116539
		0.855	2157	27	2130	54	2184	0.0247253	0.024714		0.999	964.86	0.140457	964.719	0.280914	965	0.000291103	0.00116539
		0.8548	2158	27	2131	54	2185	0.024714	0.024714		0.999	966.858	0.141649	966.717	0.283298	967	0.000292966	0.00116539
		0.8547	2158	28	2130	56	2186	0.0256176	0.0253738		0.999	968.857	0.142851	968.714	0.285703	969	0.000294843	0.00116539
		0.8523	2159	28	2131	56	2187	0.0256059	0.0253738		0.999	970.856	0.144063	970.712	0.288127	971	0.000296732	0.00116539
		0.8521	2160	28	2132	56	2188	0.0255941	0.0253738		0.9989	972.855	0.145286	972.709	0.290571	973	0.000298634	0.00123744
		0.8513	2161	28	2133	56	2189	0.0255825	0.0253738		0.9989	974.853	0.146518	974.707	0.293036	975	0.00030055	0.00123744
		0.8505	2162	28	2134	56	2190	0.0255708	0.0253738		0.9989	976.852	0.147761	976.704	0.295521	977	0.000302478	0.00123744
		0.8495	2163	28	2135	56	2191	0.0255591	0.0253738		0.9989	978.851	0.149013	978.702	0.298027	979	0.00030442	0.00123744
		0.8489	2164	28	2136	56	2192	0.0255474	0.0253738		0.9988	980.85	0.150277	980.699	0.300553	981	0.000306375	0.00159592
		0.8488	2165	28	2137	56	2193	0.0255358	0.0253738		0.9988	982.848	0.151551	982.697	0.303101	983	0.000308343	0.00159592
		0.8487	2166	28	2138	56	2194	0.0255242	0.0253738		0.9988	984.847	0.152835	984.694	0.30567	985	0.000310325	0.00159592
		0.8477	2167	28	2139	56	2195	0.0255125	0.0253738		0.9988	986.846	0.15413	986.692	0.30826	987	0.00031232	0.00159592
		0.8475	2168	28	2140	56	2196	0.0255009	0.0253738		0.9988	988.845	0.155436	988.689	0.310872	989	0.000314329	0.00159592
		0.8456	2169	28	2141	56	2197	0.0254893	0.0253738		0.9988	990.843	0.156752	990.686	0.313505	991	0.000316352	0.00159592
		0.8425	2170	28	2142	56	2198	0.0254777	0.0253738		0.9988	992.842	0.15808	992.684	0.31616	993	0.000318389	0.00159592
		0.8423	2171	28	2143	56	2199	0.0254661	0.0253738		0.9988	994.841	0.159419	994.681	0.318838	995	0.00032044	0.00159592
		0.8421	2172	28	2144	56	2200	0.0254545	0.0253738		0.9988	996.839	0.160769	996.678	0.321537	997	0.000322505	0.00159592
		0.8414	2173	28	2145	56	2201	0.025443	0.0253738		0.9988	998.838	0.162129	998.676	0.324259	999	0.000324584	0.00159592
		0.8413	2174	28	2146	56	2202	0.0254314	0.0253738		0.9988	1000.84	0.163502	1000.67	0.327004	1001	0.000326677	0.00159592
		0.8409	2175	28	2147	56	2203	0.0254199	0.0253738		0.9988	1002.84	0.164885	1002.67	0.329771	1003	0.000328785	0.00159592
		0.8407	2176	28	2148	56	2204	0.0254083	0.0253738		0.9988	1004.83	0.166281	1004.67	0.332561	1005	0.000330907	0.00159592
		0.8389	2177	28	2149	56	2205	0.0253968	0.0253738		0.9988	1006.83	0.167687	1006.66	0.335375	1007	0.000333044	0.00159592
		0.8354	2178	28	2150	56	2206	0.0253853	0.0253738		0.9988	1008.83	0.169106	1008.66	0.338212	1009	0.000335195	0.00159592
		0.835	2179	28	2151	56	2207	0.0253738	0.0253738		0.9988	1010.83	0.170536	1010.66	0.341072	1011	0.000337361	0.00159592
		0.8338	2179	29	2150	58	2208	0.0262681	0.0259508		0.9988	1012.83	0.171978	1012.66	0.343957	1013	0.000339542	0.00159592
		0.8331	2180	29	2151	58	2209	0.0262562	0.0259508		0.9988	1014.83	0.173432	1014.65	0.346865	1015	0.000341739	0.00159592
		0.8322	2181	29	2152	58	2210	0.0262443	0.0259508		0.9988	1016.83	0.174899	1016.65	0.349797	1017	0.00034395	0.00159592
		0.8319	2182	29	2153	58	2211	0.0262325	0.0259508		0.9988	1018.82	0.176377	1018.65	0.352754	1019	0.000346176	0.00159592
		0.8299	2183	29	2154	58	2212	0.0262206	0.0259508		0.9988	1020.82	0.177868	1020.64	0.355735	1021	0.000348418	0.00159592
		0.8294	2184	29	2155	58	2213	0.0262088	0.0259508		0.9988	1022.82	0.179371	1022.64	0.358741	1023	0.000350676	0.00159592
		0.8283	2185	29	2156	58	2214	0.0261969	0.0259508		0.9988	1024.82	0.180886	1024.64	0.361772	1025	0.000352949	0.00159592
		0.8269	2186	29	2157	58	2215	0.0261851	0.0259508		0.9988	1026.82	0.182414	1026.64	0.364828	1027	0.000355237	0.00159592
		0.8268	2187	29	2158	58	2216	0.0261733	0.0259508		0.9988	1028.82	0.183955	1028.63	0.36791	1029	0.000357541	0.00159592
		0.8262	2188	29	2159	58	2217	0.0261615	0.0259508		0.9988	1030.81	0.185509	1030.63	0.371017	1031	0.000359862	0.00159592
		0.8255	2189	29	2160	58	2218	0.0261497	0.0259508		0.9988	1032.81	0.187075	1032.63	0.37415	1033	0.000362198	0.00159592
		0.8247	2190	29	2161	58	2219	0.0261379	0.0259508		0.9988	1034.81	0.188655	1034.62	0.377309	1035	0.00036455	0.00159592
		0.8241	2191	29	2162	58	2220	0.0261261	0.0259508		0.9988	1036.81	0.190247	1036.62	0.380495	1037	0.000366919	0.00159592
		0.824	2192	29	2163	58	2221	0.0261144	0.0259508		0.9988	1038.81	0.191853	1038.62	0.383706	1039	0.000369303	0.00159592
		0.8214	2193	29	2164	58	2222	0.0261026	0.0259508		0.9988	1040.81	0.193472	1040.61	0.386945	1041	0.000371705	0.00159592
		0.821	2194	29	2165	58	2223	0.0260909	0.0259508		0.9988	1042.8	0.195105	1042.61	0.39021	1043	0.000374123	0.00159592
		0.8207	2195	29	2166	58	2224	0.0260791	0.0259508		0.9988	1044.8	0.196751	1044.61	0.393502	1045	0.000376557	0.00159592
		0.8202	2196	29	2167	58	2225	0.0260674	0.0259508		0.9988	1046.8	0.198411	1046.6	0.396822	1047	0.000379009	0.00159592
		0.8193	2197	29	2168	58	2226	0.0260557	0.0259508		0.9988	1048.8	0.200085	1048.6	0.400169	1049	0.000381477	0.00159592
		0.8191	2198	29	2169	58	2227	0.026044	0.0259508		0.9988	1050.8	0.201772	1050.6	0.403545	1051	0.000383962	0.00159592
		0.818	2199	29	2170	58	2228	0.0260323	0.0259508		0.9988	1052.8	0.203474	1052.59	0.406948	1053	0.000386465	0.00159592
		0.8178	2200	29	2171	58	2229	0.0260206	0.0259508		0.9988	1054.79	0.20519	1054.59	0.410379	1055	0.000388985	0.00159592
		0.8172	2201	29	2172	58	2230	0.026009	0.0259508		0.9988	1056.79	0.20692	1056.59	0.413839	1057	0.000391522	0.00159592
		0.817	2202	29	2173	58	2231	0.0259973	0.0259508		0.9988	1058.79	0.208664	1058.58	0.417328	1059	0.000394077	0.00159592
		0.8158	2203	29	2174	58	2232	0.0259857	0.0259508		0.9988	1060.79	0.210423	1060.58	0.420845	1061	0.00039665	0.00159592
		0.8154	2205	29	2176	58	2234	0.0259624	0.0259508		0.9988	1062.79	0.212196	1062.58	0.424392	1063	0.00039924	0.00159592
		0.8134	2206	29	2177	58	2235	0.0259508	0.0259508		0.9988	1064.79	0.213984	1064.57	0.427969	1065	0.000401848	0.00159592
		0.8113	2206	30	2176	60	2236	0.0268336	0.0267977		0.9988	1066.78	0.215787	1066.57	0.431575	1067	0.000404475	0.00159592
		0.81	2207	30	2177	60	2237	0.0268216	0.0267977		0.9988	1068.78	0.217605	1068.56	0.43521	1069	0.000407119	0.00159592
		0.8085	2208	30	2178	60	2238	0.0268097	0.0267977		0.9988	1070.78	0.219438	1070.56	0.438877	1071	0.000409782	0.00159592
		0.8075	2209	30	2179	60	2239	0.0267977	0.0267977		0.9988	1072.78	0.221287	1072.56	0.442573	1073	0.000412463	0.00159592
		0.8066	2209	31	2178	62	2240	0.0276786	0.0274336		0.9988	1074.78	0.22315	1074.55	0.4463	1075	0.000415163	0.00159592
		0.8055	2210	31	2179	62	2241	0.0276662	0.0274336		0.9988	1076.77	0.225029	1076.55	0.450059	1077	0.000417882	0.00159592
		0.805	2211	31	2180	62	2242	0.0276539	0.0274336		0.9988	1078.77	0.226924	1078.55	0.453848	1079	0.000420619	0.00159592
		0.8044	2212	31	2181	62	2243	0.0276416	0.0274336		0.9988	1080.77	0.228835	1080.54	0.457669	1081	0.000423376	0.00159592
		0.8043	2213	31	2182	62	2244	0.0276292	0.0274336		0.9988	1082.77	0.230761	1082.54	0.461522	1083	0.000426151	0.00159592
		0.8042	2214	31	2183	62	2245	0.0276169	0.0274336		0.9988	1084.77	0.232703	1084.53	0.465406	1085	0.000428946	0.00159592
		0.8015	2215	31	2184	62	2246	0.0276046	0.0274336		0.9988	1086.77	0.234662	1086.53	0.469323	1087	0.00043176	0.00159592
		0.8002	2216	31	2185	62	2247	0.0275923	0.0274336		0.9988	1088.76	0.236636	1088.53	0.473273	1089	0.000434594	0.00159592
		0.7998	2217	31	2186	62	2248	0.0275801	0.0274336		0.9988	1090.76	0.238627	1090.52	0.477255	1091	0.000437447	0.00159592
		0.7987	2218	31	2187	62	2249	0.0275678	0.0274336		0.9988	1092.76	0.240635	1092.52	0.48127	1093	0.00044032	0.00159592
		0.7982	2219	31	2188	62	2250	0.0275556	0.0274336		0.9987	1094.76	0.242659	1094.51	0.485319	1095	0.000443213	0.00223079
		0.7959	2220	31	2189	62	2251	0.0275433	0.0274336		0.9987	1096.76	0.2447	1096.51	0.489401	1097	0.000446126	0.00223079
		0.7947	2221	31	2190	62	2252	0.0275311	0.0274336		0.9987	1098.75	0.246758	1098.51	0.493517	1099	0.00044906	0.00223079
		0.7932	2222	31	2191	62	2253	0.0275189	0.0274336		0.9987	1100.75	0.248834	1100.5	0.497667	1101	0.000452014	0.00223079
		0.7929	2223	31	2192	62	2254	0.0275067	0.0274336		0.9987	1102.75	0.250926	1102.5	0.501852	1103	0.000454988	0.00223079
		0.7914	2224	31	2193	62	2255	0.0274945	0.0274336		0.9987	1104.75	0.253036	1104.49	0.506071	1105	0.000457983	0.00223079
		0.7908	2225	31	2194	62	2256	0.0274823	0.0274336		0.9987	1106.74	0.255163	1106.49	0.510326	1107	0.000460999	0.00223079
		0.789	2226	31	2195	62	2257	0.0274701	0.0274336		0.9987	1108.74	0.257308	1108.49	0.514615	1109	0.000464036	0.00223079
		0.7887	2227	31	2196	62	2258	0.0274579	0.0274336		0.9987	1110.74	0.25947	1110.48	0.518941	1111	0.000467094	0.00223079
		0.7872	2228	31	2197	62	2259	0.0274458	0.0274336		0.9987	1112.74	0.261651	1112.48	0.523302	1113	0.000470173	0.00223079
		0.787	2229	31	2198	62	2260	0.0274336	0.0274336		0.9987	1114.74	0.26385	1114.47	0.5277	1115	0.000473273	0.00223079
		0.7866	2229	32	2197	64	2261	0.0283061	0.0280456		0.9987	1116.73	0.266067	1116.47	0.532134	1117	0.000476395	0.00223079
		0.7857	2230	32	2198	64	2262	0.0282935	0.0280456		0.9987	1118.73	0.268302	1118.46	0.536605	1119	0.000479539	0.00223079
		0.7856	2232	32	2200	64	2264	0.0282686	0.0280456		0.9987	1120.73	0.270556	1120.46	0.541112	1121	0.000482705	0.00223079
		0.7847	2233	32	2201	64	2265	0.0282561	0.0280456		0.9987	1122.73	0.272829	1122.45	0.545658	1123	0.000485893	0.00223079
		0.7828	2234	32	2202	64	2266	0.0282436	0.0280456		0.9987	1124.72	0.27512	1124.45	0.550241	1125	0.000489103	0.00223079
		0.7815	2235	32	2203	64	2267	0.0282311	0.0280456		0.9987	1126.72	0.277431	1126.45	0.554862	1127	0.000492335	0.00223079
		0.781	2236	32	2204	64	2268	0.0282187	0.0280456		0.9987	1128.72	0.279761	1128.44	0.559521	1129	0.00049559	0.00223079
		0.7803	2237	32	2205	64	2269	0.0282063	0.0280456		0.9987	1130.72	0.28211	1130.44	0.56422	1131	0.000498868	0.00223079
		0.7798	2238	32	2206	64	2270	0.0281938	0.0280456		0.9987	1132.72	0.284478	1132.43	0.568957	1133	0.000502168	0.00223079
		0.7793	2239	32	2207	64	2271	0.0281814	0.0280456		0.9987	1134.71	0.286867	1134.43	0.573733	1135	0.000505492	0.00223079
		0.7787	2240	32	2208	64	2272	0.028169	0.0280456		0.9987	1136.71	0.289275	1136.42	0.578549	1137	0.000508838	0.00223079
		0.7783	2241	32	2209	64	2273	0.0281566	0.0280456		0.9987	1138.71	0.291703	1138.42	0.583405	1139	0.000512208	0.00223079
		0.7771	2242	32	2210	64	2274	0.0281442	0.0280456		0.9987	1140.71	0.294151	1140.41	0.588302	1141	0.000515602	0.00223079
		0.777	2243	32	2211	64	2275	0.0281319	0.0280456		0.9986	1142.7	0.296619	1142.41	0.593239	1143	0.000519019	0.00259933
		0.7759	2244	32	2212	64	2276	0.0281195	0.0280456		0.9986	1144.7	0.299108	1144.4	0.598217	1145	0.00052246	0.00259933
		0.775	2245	32	2213	64	2277	0.0281072	0.0280456		0.9986	1146.7	0.301618	1146.4	0.603236	1147	0.000525925	0.00259933
		0.7715	2246	32	2214	64	2278	0.0280948	0.0280456		0.9986	1148.7	0.304148	1148.39	0.608297	1149	0.000529414	0.00259933
		0.7714	2247	32	2215	64	2279	0.0280825	0.0280456		0.9986	1150.69	0.3067	1150.39	0.6134	1151	0.000532928	0.00259933
		0.7691	2248	32	2216	64	2280	0.0280702	0.0280456		0.9986	1152.69	0.309272	1152.38	0.618545	1153	0.000536466	0.00259933
		0.7688	2249	32	2217	64	2281	0.0280579	0.0280456		0.9986	1154.69	0.311866	1154.38	0.623733	1155	0.000540029	0.00259933
		0.7661	2250	32	2218	64	2282	0.0280456	0.0280456		0.9986	1156.69	0.314482	1156.37	0.628964	1157	0.000543616	0.00259933
		0.7654	2250	33	2217	66	2283	0.0289093	0.0287958		0.9986	1158.68	0.317119	1158.37	0.634238	1159	0.000547229	0.00259933
		0.7646	2251	33	2218	66	2284	0.0288967	0.0287958		0.9986	1160.68	0.319778	1160.36	0.639556	1161	0.000550867	0.00259933
		0.7643	2252	33	2219	66	2285	0.028884	0.0287958		0.9986	1162.68	0.322459	1162.36	0.644919	1163	0.00055453	0.00259933
		0.7629	2253	33	2220	66	2286	0.0288714	0.0287958		0.9986	1164.67	0.325163	1164.35	0.650326	1165	0.000558219	0.00259933
		0.7621	2254	33	2221	66	2287	0.0288588	0.0287958		0.9986	1166.67	0.327889	1166.34	0.655777	1167	0.000561934	0.00259933
		0.7618	2255	33	2222	66	2288	0.0288462	0.0287958		0.9985	1168.67	0.330637	1168.34	0.661274	1169	0.000565675	0.00287618
		0.7593	2256	33	2223	66	2289	0.0288336	0.0287958		0.9985	1170.67	0.333408	1170.33	0.666816	1171	0.000569442	0.00287618
		0.7584	2257	33	2224	66	2290	0.028821	0.0287958		0.9985	1172.66	0.336202	1172.33	0.672405	1173	0.000573235	0.00287618
		0.758	2258	33	2225	66	2291	0.0288084	0.0287958		0.9985	1174.66	0.33902	1174.32	0.67804	1175	0.000577055	0.00287618
		0.7528	2259	33	2226	66	2292	0.0287958	0.0287958		0.9985	1176.66	0.341861	1176.32	0.683721	1177	0.000580902	0.00287618
		0.7498	2259	34	2225	68	2293	0.0296555	0.0296296		0.9985	1178.66	0.344725	1178.31	0.68945	1179	0.000584775	0.00287618
		0.7497	2261	34	2227	68	2295	0.0296296	0.0296296		0.9985	1180.65	0.347613	1180.3	0.695226	1181	0.000588676	0.00287618
		0.7493	2261	35	2226	70	2296	0.0304878	0.0304878		0.9985	1182.65	0.350525	1182.3	0.70105	1183	0.000592604	0.00287618
		0.7477	2261	36	2225	72	2297	0.0313452	0.0312772		0.9985	1184.65	0.353461	1184.29	0.706922	1185	0.000596559	0.00287618
		0.7458	2262	36	2226	72	2298	0.0313316	0.0312772		0.9985	1186.64	0.356422	1186.29	0.712844	1187	0.000600542	0.00287618
		0.7415	2263	36	2227	72	2299	0.031318	0.0312772		0.9985	1188.64	0.359407	1188.28	0.718814	1189	0.000604553	0.00287618
		0.7396	2264	36	2228	72	2300	0.0313043	0.0312772		0.9984	1190.64	0.362417	1190.28	0.724834	1191	0.000608592	0.00312382
		0.7387	2265	36	2229	72	2301	0.0312907	0.0312772		0.9984	1192.63	0.365452	1192.27	0.730903	1193	0.00061266	0.00312382
		0.7382	2266	36	2230	72	2302	0.0312772	0.0312772		0.9984	1194.63	0.368512	1194.26	0.737023	1195	0.000616756	0.00312382
		0.7381	2266	37	2229	74	2303	0.032132	0.0317733		0.9984	1196.63	0.371597	1196.26	0.743194	1197	0.00062088	0.00312382
		0.7331	2267	37	2230	74	2304	0.0321181	0.0317733		0.9984	1198.63	0.374708	1198.25	0.749416	1199	0.000625034	0.00312382
		0.733	2268	37	2231	74	2305	0.0321041	0.0317733		0.9984	1200.62	0.377845	1200.24	0.755689	1201	0.000629217	0.00312382
		0.7309	2269	37	2232	74	2306	0.0320902	0.0317733		0.9984	1202.62	0.381007	1202.24	0.762015	1203	0.000633429	0.00312382
		0.7292	2270	37	2233	74	2307	0.0320763	0.0317733		0.9984	1204.62	0.384196	1204.23	0.768393	1205	0.00063767	0.00312382
		0.7291	2271	37	2234	74	2308	0.0320624	0.0317733		0.9984	1206.61	0.387412	1206.23	0.774824	1207	0.000641942	0.00312382
		0.7239	2273	37	2236	74	2310	0.0320346	0.0317733		0.9983	1208.61	0.390654	1208.22	0.781308	1209	0.000646243	0.00334405
		0.7235	2274	37	2237	74	2311	0.0320208	0.0317733		0.9983	1210.61	0.393923	1210.21	0.787846	1211	0.000650575	0.00334405
		0.7231	2275	37	2238	74	2312	0.0320069	0.0317733		0.9983	1212.6	0.397219	1212.21	0.794438	1213	0.000654937	0.00334405
		0.7229	2276	37	2239	74	2313	0.0319931	0.0317733		0.9983	1214.6	0.400542	1214.2	0.801085	1215	0.000659329	0.00334405
		0.7197	2277	37	2240	74	2314	0.0319793	0.0317733		0.9983	1216.6	0.403893	1216.19	0.807787	1217	0.000663753	0.00334405
		0.7185	2278	37	2241	74	2315	0.0319654	0.0317733		0.9983	1218.59	0.407272	1218.19	0.814544	1219	0.000668207	0.00334405
		0.718	2280	37	2243	74	2317	0.0319379	0.0317733		0.9983	1220.59	0.410679	1220.18	0.821358	1221	0.000672693	0.00334405
		0.7177	2281	37	2244	74	2318	0.0319241	0.0317733		0.9983	1222.59	0.414114	1222.17	0.828228	1223	0.00067721	0.00334405
		0.7164	2282	37	2245	74	2319	0.0319103	0.0317733		0.9982	1224.58	0.417577	1224.16	0.835155	1225	0.000681759	0.00355765
		0.7124	2283	37	2246	74	2320	0.0318966	0.0317733		0.9982	1226.58	0.42107	1226.16	0.842139	1227	0.00068634	0.00355765
		0.7122	2284	37	2247	74	2321	0.0318828	0.0317733		0.9982	1228.58	0.424591	1228.15	0.849181	1229	0.000690953	0.00355765
		0.7118	2285	37	2248	74	2322	0.0318691	0.0317733		0.9982	1230.57	0.428141	1230.14	0.856282	1231	0.000695599	0.00355765
		0.7088	2286	37	2249	74	2323	0.0318554	0.0317733		0.9982	1232.57	0.431721	1232.14	0.863442	1233	0.000700277	0.00355765
		0.7077	2287	37	2250	74	2324	0.0318417	0.0317733		0.9982	1234.56	0.43533	1234.13	0.87066	1235	0.000704988	0.00355765
		0.7071	2288	37	2251	74	2325	0.031828	0.0317733		0.9982	1236.56	0.43897	1236.12	0.877939	1237	0.000709733	0.00355765
		0.7025	2289	37	2252	74	2326	0.0318143	0.0317733		0.9981	1238.56	0.442639	1238.11	0.885278	1239	0.00071451	0.00382408
		0.7017	2290	37	2253	74	2327	0.0318006	0.0317733		0.9981	1240.55	0.446339	1240.11	0.892678	1241	0.000719322	0.00382408
		0.7006	2291	37	2254	74	2328	0.0317869	0.0317733		0.9981	1242.55	0.45007	1242.1	0.900139	1243	0.000724167	0.00382408
		0.6991	2292	37	2255	74	2329	0.0317733	0.0317733		0.9981	1244.55	0.453831	1244.09	0.907662	1245	0.000729046	0.00382408
		0.6964	2292	38	2254	76	2330	0.032618	0.0325342		0.9981	1246.54	0.457624	1246.08	0.915247	1247	0.000733959	0.00382408
		0.6963	2293	38	2255	76	2331	0.032604	0.0325342		0.9981	1248.54	0.461448	1248.08	0.922896	1249	0.000738908	0.00382408
		0.6962	2294	38	2256	76	2332	0.0325901	0.0325342		0.9981	1250.53	0.465304	1250.07	0.930607	1251	0.000743891	0.00382408
		0.6955	2295	38	2257	76	2333	0.0325761	0.0325342		0.9981	1252.53	0.469191	1252.06	0.938383	1253	0.000748909	0.00382408
		0.6942	2296	38	2258	76	2334	0.0325621	0.0325342		0.9981	1254.53	0.473111	1254.05	0.946223	1255	0.000753962	0.00382408
		0.6935	2297	38	2259	76	2335	0.0325482	0.0325342		0.9981	1256.52	0.477064	1256.05	0.954127	1257	0.000759051	0.00382408
		0.6932	2298	38	2260	76	2336	0.0325342	0.0325342		0.998	1258.52	0.481049	1258.04	0.962098	1259	0.000764176	0.00405983
		0.6931	2298	39	2259	78	2337	0.0333761	0.0333761		0.998	1260.51	0.485067	1260.03	0.970134	1261	0.000769337	0.00405983
		0.6907	2298	40	2258	80	2338	0.0342173	0.0341588		0.998	1262.51	0.489119	1262.02	0.978237	1263	0.000774535	0.00405983
		0.69	2299	40	2259	80	2339	0.0342027	0.0341588		0.998	1264.51	0.493204	1264.01	0.986407	1265	0.000779769	0.00405983
		0.6884	2300	40	2260	80	2340	0.034188	0.0341588		0.998	1266.5	0.497322	1266.01	0.994645	1267	0.000785039	0.00405983
		0.6851	2301	40	2261	80	2341	0.0341734	0.0341588		0.9979	1268.5	0.501475	1268	1.00295	1269	0.000790347	0.00423952
		0.6848	2302	40	2262	80	2342	0.0341588	0.0341588		0.9979	1270.49	0.505663	1269.99	1.01133	1271	0.000795693	0.00423952
		0.6814	2302	41	2261	82	2343	0.0349979	0.0349085		0.9979	1272.49	0.509885	1271.98	1.01977	1273	0.000801076	0.00423952
		0.6795	2303	41	2262	82	2344	0.0349829	0.0349085		0.9979	1274.49	0.514142	1273.97	1.02828	1275	0.000806497	0.00423952
		0.6767	2304	41	2263	82	2345	0.034968	0.0349085		0.9979	1276.48	0.518434	1275.96	1.03687	1277	0.000811957	0.00423952
		0.6739	2306	41	2265	82	2347	0.0349382	0.0349085		0.9979	1278.48	0.522762	1277.95	1.04552	1279	0.000817455	0.00423952
		0.6738	2307	41	2266	82	2348	0.0349233	0.0349085		0.9978	1280.47	0.527126	1279.95	1.05425	1281	0.000822991	0.0044638
		0.6729	2308	41	2267	82	2349	0.0349085	0.0349085		0.9978	1282.47	0.531526	1281.94	1.06305	1283	0.000828567	0.0044638
		0.6708	2308	42	2266	84	2350	0.0357447	0.0355631		0.9978	1284.46	0.535962	1283.93	1.07192	1285	0.000834182	0.0044638
		0.6686	2309	42	2267	84	2351	0.0357295	0.0355631		0.9978	1286.46	0.540435	1285.92	1.08087	1287	0.000839837	0.0044638
		0.6681	2310	42	2268	84	2352	0.0357143	0.0355631		0.9978	1288.46	0.544945	1287.91	1.08989	1289	0.000845532	0.0044638
		0.668	2311	42	2269	84	2353	0.0356991	0.0355631		0.9978	1290.45	0.549493	1289.9	1.09899	1291	0.000851267	0.0044638
		0.6673	2312	42	2270	84	2354	0.0356839	0.0355631		0.9977	1292.45	0.554078	1291.89	1.10816	1293	0.000857042	0.00470957
		0.6671	2313	42	2271	84	2355	0.0356688	0.0355631		0.9977	1294.44	0.558701	1293.88	1.1174	1295	0.000862858	0.00470957
		0.6652	2314	42	2272	84	2356	0.0356537	0.0355631		0.9977	1296.44	0.563362	1295.87	1.12672	1297	0.000868715	0.00470957
		0.6631	2315	42	2273	84	2357	0.0356385	0.0355631		0.9977	1298.43	0.568062	1297.86	1.13612	1299	0.000874614	0.00470957
		0.6623	2317	42	2275	84	2359	0.0356083	0.0355631		0.9977	1300.43	0.572801	1299.85	1.1456	1301	0.000880554	0.00470957
		0.6619	2318	42	2276	84	2360	0.0355932	0.0355631		0.9977	1302.42	0.577579	1301.84	1.15516	1303	0.000886537	0.00470957
		0.6608	2319	42	2277	84	2361	0.0355781	0.0355631		0.9977	1304.42	0.582396	1303.84	1.16479	1305	0.000892561	0.00470957
		0.6607	2320	42	2278	84	2362	0.0355631	0.0355631		0.9976	1306.41	0.587254	1305.83	1.17451	1307	0.000898628	0.00495858
		0.6603	2320	43	2277	86	2363	0.0363944	0.0363022		0.9976	1308.41	0.592151	1307.82	1.1843	1309	0.000904738	0.00495858
		0.6564	2321	43	2278	86	2364	0.036379	0.0363022		0.9976	1310.4	0.59709	1309.81	1.19418	1311	0.000910892	0.00495858
		0.6528	2322	43	2279	86	2365	0.0363636	0.0363022		0.9976	1312.4	0.602069	1311.8	1.20414	1313	0.000917088	0.00495858
		0.652	2323	43	2280	86	2366	0.0363483	0.0363022		0.9976	1314.39	0.607089	1313.79	1.21418	1315	0.000923329	0.00495858
		0.6519	2324	43	2281	86	2367	0.0363329	0.0363022		0.9976	1316.39	0.612151	1315.78	1.2243	1317	0.000929614	0.00495858
		0.6506	2325	43	2282	86	2368	0.0363176	0.0363022		0.9975	1318.38	0.617254	1317.77	1.23451	1319	0.000935943	0.00514593
		0.6504	2326	43	2283	86	2369	0.0363022	0.0363022		0.9975	1320.38	0.6224	1319.76	1.2448	1321	0.000942317	0.00514593
		0.6497	2326	44	2282	88	2370	0.0371308	0.0370059		0.9975	1322.37	0.627589	1321.74	1.25518	1323	0.000948736	0.00514593
		0.6456	2328	44	2284	88	2372	0.0370995	0.0370059		0.9974	1324.37	0.63282	1323.73	1.26564	1325	0.0009552	0.0052856
		0.6445	2329	44	2285	88	2373	0.0370839	0.0370059		0.9974	1326.36	0.638095	1325.72	1.27619	1327	0.000961711	0.0052856
		0.6436	2330	44	2286	88	2374	0.0370682	0.0370059		0.9974	1328.36	0.643413	1327.71	1.28683	1329	0.000968267	0.0052856
		0.6415	2331	44	2287	88	2375	0.0370526	0.0370059		0.9973	1330.35	0.648776	1329.7	1.29755	1331	0.00097487	0.00542904
		0.6387	2332	44	2288	88	2376	0.037037	0.0370059		0.9973	1332.35	0.654183	1331.69	1.30837	1333	0.000981519	0.00542904
		0.6385	2333	44	2289	88	2377	0.0370215	0.0370059		0.9973	1334.34	0.659634	1333.68	1.31927	1335	0.000988216	0.00542904
		0.6384	2334	44	2290	88	2378	0.0370059	0.0370059		0.9972	1336.33	0.665131	1335.67	1.33026	1337	0.00099496	0.00556488
		0.6382	2334	45	2289	90	2379	0.037831	0.037831		0.9972	1338.33	0.670673	1337.66	1.34135	1339	0.00100175	0.00556488
		0.6357	2334	46	2288	92	2380	0.0386555	0.0384134		0.9972	1340.32	0.67626	1339.65	1.35252	1341	0.00100859	0.00556488
		0.6352	2335	46	2289	92	2381	0.0386392	0.0384134		0.9971	1342.32	0.681895	1341.64	1.36379	1343	0.00101548	0.00572764
		0.634	2336	46	2290	92	2382	0.038623	0.0384134		0.9971	1344.31	0.687575	1343.62	1.37515	1345	0.00102242	0.00572764
		0.6324	2337	46	2291	92	2383	0.0386068	0.0384134		0.9971	1346.31	0.693303	1345.61	1.38661	1347	0.0010294	0.00572764
		0.6312	2338	46	2292	92	2384	0.0385906	0.0384134		0.9971	1348.3	0.699078	1347.6	1.39816	1349	0.00103644	0.00572764
		0.6266	2340	46	2294	92	2386	0.0385583	0.0384134		0.997	1350.3	0.704901	1349.59	1.4098	1351	0.00104352	0.00591944
		0.6263	2341	46	2295	92	2387	0.0385421	0.0384134		0.997	1352.29	0.710772	1351.58	1.42154	1353	0.00105066	0.00591944
		0.6248	2342	46	2296	92	2388	0.038526	0.0384134		0.997	1354.28	0.716691	1353.57	1.43338	1355	0.00105785	0.00591944
		0.624	2343	46	2297	92	2389	0.0385098	0.0384134		0.997	1356.28	0.722659	1355.55	1.44532	1357	0.00106508	0.00591944
		0.6229	2344	46	2298	92	2390	0.0384937	0.0384134		0.9969	1358.27	0.728677	1357.54	1.45735	1359	0.00107237	0.0062064
		0.6228	2345	46	2299	92	2391	0.0384776	0.0384134		0.9969	1360.27	0.734745	1359.53	1.46949	1361	0.00107971	0.0062064
		0.6202	2346	46	2300	92	2392	0.0384615	0.0384134		0.9969	1362.26	0.740862	1361.52	1.48172	1363	0.00108711	0.0062064
		0.6199	2347	46	2301	92	2393	0.0384455	0.0384134		0.9969	1364.25	0.747031	1363.51	1.49406	1365	0.00109455	0.0062064
		0.618	2348	46	2302	92	2394	0.0384294	0.0384134		0.9969	1366.25	0.75325	1365.49	1.5065	1367	0.00110205	0.0062064
		0.6149	2349	46	2303	92	2395	0.0384134	0.0384134		0.9969	1368.24	0.75952	1367.48	1.51904	1369	0.0011096	0.0062064
		0.614	2349	47	2302	94	2396	0.0392321	0.0391178		0.9969	1370.23	0.765843	1369.47	1.53169	1371	0.0011172	0.0062064
		0.6139	2350	47	2303	94	2397	0.0392157	0.0391178		0.9969	1372.23	0.772217	1371.46	1.54443	1373	0.00112486	0.0062064
		0.6126	2351	47	2304	94	2398	0.0391993	0.0391178		0.9968	1374.22	0.778645	1373.44	1.55729	1375	0.00113257	0.00649379
		0.6096	2352	47	2305	94	2399	0.039183	0.0391178		0.9968	1376.21	0.785125	1375.43	1.57025	1377	0.00114034	0.00649379
		0.6094	2353	47	2306	94	2400	0.0391667	0.0391178		0.9968	1378.21	0.791659	1377.42	1.58332	1379	0.00114816	0.00649379
		0.6025	2355	47	2308	94	2402	0.0391341	0.0391178		0.9967	1380.2	0.798247	1379.4	1.59649	1381	0.00115604	0.00665608
		0.6022	2356	47	2309	94	2403	0.0391178	0.0391178		0.9967	1382.2	0.80489	1381.39	1.60978	1383	0.00116398	0.00665608
		0.6021	2356	48	2308	96	2404	0.0399334	0.0397516		0.9967	1384.19	0.811587	1383.38	1.62317	1385	0.00117197	0.00665608
		0.602	2357	48	2309	96	2405	0.0399168	0.0397516		0.9966	1386.18	0.81834	1385.36	1.63668	1387	0.00118001	0.00686462
		0.6014	2358	48	2310	96	2406	0.0399002	0.0397516		0.9966	1388.17	0.825148	1387.35	1.6503	1389	0.00118812	0.00686462
		0.6007	2360	48	2312	96	2408	0.0398671	0.0397516		0.9966	1390.17	0.832013	1389.34	1.66403	1391	0.00119628	0.00686462
		0.5993	2361	48	2313	96	2409	0.0398506	0.0397516		0.9966	1392.16	0.838934	1391.32	1.67787	1393	0.0012045	0.00686462
		0.5963	2362	48	2314	96	2410	0.039834	0.0397516		0.9966	1394.15	0.845913	1393.31	1.69183	1395	0.00121278	0.00686462
		0.5956	2364	48	2316	96	2412	0.039801	0.0397516		0.9965	1396.15	0.852949	1395.29	1.7059	1397	0.00122111	0.00709421
		0.5919	2365	48	2317	96	2413	0.0397845	0.0397516		0.9965	1398.14	0.860043	1397.28	1.72009	1399	0.00122951	0.00709421
		0.5909	2366	48	2318	96	2414	0.039768	0.0397516		0.9965	1400.13	0.867196	1399.27	1.73439	1401	0.00123797	0.00709421
		0.5906	2367	48	2319	96	2415	0.0397516	0.0397516		0.9964	1402.13	0.874408	1401.25	1.74882	1403	0.00124648	0.00733142
		0.5888	2367	49	2318	98	2416	0.0405629	0.0402961		0.9964	1404.12	0.881679	1403.24	1.76336	1405	0.00125506	0.00733142
		0.5876	2368	49	2319	98	2417	0.0405461	0.0402961		0.9964	1406.11	0.88901	1405.22	1.77802	1407	0.0012637	0.00733142
		0.5824	2369	49	2320	98	2418	0.0405294	0.0402961		0.9964	1408.1	0.896402	1407.21	1.7928	1409	0.0012724	0.00733142
		0.5791	2370	49	2321	98	2419	0.0405126	0.0402961		0.9964	1410.1	0.903855	1409.19	1.80771	1411	0.00128116	0.00733142
		0.5759	2371	49	2322	98	2420	0.0404959	0.0402961		0.9963	1412.09	0.91137	1411.18	1.82274	1413	0.00128998	0.0076077
		0.5744	2372	49	2323	98	2421	0.0404791	0.0402961		0.9963	1414.08	0.918946	1413.16	1.83789	1415	0.00129886	0.0076077
		0.5738	2373	49	2324	98	2422	0.0404624	0.0402961		0.9963	1416.07	0.926585	1415.15	1.85317	1417	0.00130781	0.0076077
		0.5735	2374	49	2325	98	2423	0.0404457	0.0402961		0.9963	1418.07	0.934288	1417.13	1.86858	1419	0.00131683	0.0076077
		0.5694	2375	49	2326	98	2424	0.040429	0.0402961		0.9962	1420.06	0.942053	1419.12	1.88411	1421	0.0013259	0.00781364
		0.5686	2376	49	2327	98	2425	0.0404124	0.0402961		0.9962	1422.05	0.949883	1421.1	1.89977	1423	0.00133504	0.00781364
		0.5668	2377	49	2328	98	2426	0.0403957	0.0402961		0.9961	1424.04	0.957777	1423.08	1.91555	1425	0.00134425	0.00804159
		0.5633	2378	49	2329	98	2427	0.0403791	0.0402961		0.9961	1426.03	0.965737	1425.07	1.93147	1427	0.00135352	0.00804159
		0.5629	2379	49	2330	98	2428	0.0403624	0.0402961		0.9961	1428.03	0.973762	1427.05	1.94752	1429	0.00136286	0.00804159
		0.5592	2380	49	2331	98	2429	0.0403458	0.0402961		0.9961	1430.02	0.981853	1429.04	1.96371	1431	0.00137226	0.00804159
		0.5583	2381	49	2332	98	2430	0.0403292	0.0402961		0.9961	1432.01	0.990011	1431.02	1.98002	1433	0.00138173	0.00804159
		0.5581	2382	49	2333	98	2431	0.0403126	0.0402961		0.996	1434	0.998237	1433	1.99647	1435	0.00139127	0.00825917
		0.5578	2383	49	2334	98	2432	0.0402961	0.0402961		0.996	1435.99	1.00653	1434.99	2.01306	1437	0.00140088	0.00825917
		0.5566	2383	50	2333	100	2433	0.0411015	0.0410509		0.9959	1437.99	1.01489	1436.97	2.02978	1439	0.00141055	0.00844782
		0.5564	2384	50	2334	100	2434	0.0410846	0.0410509		0.9959	1439.98	1.02332	1438.95	2.04664	1441	0.00142029	0.00844782
		0.555	2385	50	2335	100	2435	0.0410678	0.0410509		0.9959	1441.97	1.03182	1440.94	2.06364	1443	0.00143011	0.00844782
		0.5535	2386	50	2336	100	2436	0.0410509	0.0410509		0.9958	1443.96	1.04039	1442.92	2.08078	1445	0.00143999	0.00865849
		0.5521	2386	51	2335	102	2437	0.0418547	0.0415987		0.9958	1445.95	1.04903	1444.9	2.09807	1447	0.00144994	0.00865849
		0.5499	2387	51	2336	102	2438	0.0418376	0.0415987		0.9958	1447.94	1.05774	1446.88	2.11549	1449	0.00145997	0.00865849
		0.5478	2388	51	2337	102	2439	0.0418204	0.0415987		0.9957	1449.93	1.06653	1448.87	2.13306	1451	0.00147006	0.00885618
		0.5475	2389	51	2338	102	2440	0.0418033	0.0415987		0.9957	1451.92	1.07538	1450.85	2.15077	1453	0.00148023	0.00885618
		0.5433	2390	51	2339	102	2441	0.0417862	0.0415987		0.9957	1453.92	1.08431	1452.83	2.16863	1455	0.00149047	0.00885618
		0.5415	2391	51	2340	102	2442	0.041769	0.0415987		0.9956	1455.91	1.09332	1454.81	2.18663	1457	0.00150078	0.00905833
		0.5408	2392	51	2341	102	2443	0.0417519	0.0415987		0.9956	1457.9	1.10239	1456.8	2.20479	1459	0.00151116	0.00905833
		0.54	2393	51	2342	102	2444	0.0417349	0.0415987		0.9955	1459.89	1.11155	1458.78	2.22309	1461	0.00152162	0.00924607
		0.539	2394	51	2343	102	2445	0.0417178	0.0415987		0.9955	1461.88	1.12077	1460.76	2.24155	1463	0.00153216	0.00924607
		0.5367	2395	51	2344	102	2446	0.0417007	0.0415987		0.9955	1463.87	1.13008	1462.74	2.26015	1465	0.00154277	0.00924607
		0.5337	2396	51	2345	102	2447	0.0416837	0.0415987		0.9954	1465.86	1.13946	1464.72	2.27891	1467	0.00155345	0.00943766
		0.5307	2398	51	2347	102	2449	0.0416497	0.0415987		0.9954	1467.85	1.14891	1466.7	2.29783	1469	0.00156421	0.00943766
		0.5301	2399	51	2348	102	2450	0.0416327	0.0415987		0.9953	1469.84	1.15845	1468.68	2.31689	1471	0.00157505	0.00965295
		0.5267	2400	51	2349	102	2451	0.0416157	0.0415987		0.9953	1471.83	1.16806	1470.66	2.33612	1473	0.00158596	0.00965295
		0.5265	2401	51	2350	102	2452	0.0415987	0.0415987		0.9953	1473.82	1.17775	1472.64	2.35551	1475	0.00159695	0.00965295
		0.5257	2401	52	2349	104	2453	0.0423971	0.0423971		0.9952	1475.81	1.18753	1474.62	2.37505	1477	0.00160802	0.0098731
		0.5255	2401	53	2348	106	2454	0.0431948	0.043142		0.9952	1477.8	1.19738	1476.61	2.39476	1479	0.00161917	0.0098731
		0.5234	2402	53	2349	106	2455	0.0431772	0.043142		0.9952	1479.79	1.20731	1478.59	2.41463	1481	0.0016304	0.0098731
		0.5226	2403	53	2350	106	2456	0.0431596	0.043142		0.9951	1481.78	1.21733	1480.57	2.43466	1483	0.00164171	0.0100158
		0.5214	2404	53	2351	106	2457	0.043142	0.043142		0.995	1483.77	1.22743	1482.55	2.45485	1485	0.0016531	0.0101189
		0.5176	2404	54	2350	108	2458	0.0439382	0.0438668		0.9949	1485.76	1.23761	1484.52	2.47522	1487	0.00166457	0.0102862
		0.5168	2405	54	2351	108	2459	0.0439203	0.0438668		0.9949	1487.75	1.24787	1486.5	2.49575	1489	0.00167612	0.0102862
		0.5161	2406	54	2352	108	2460	0.0439024	0.0438668		0.9949	1489.74	1.25822	1488.48	2.51645	1491	0.00168776	0.0102862
		0.5144	2407	54	2353	108	2461	0.0438846	0.0438668		0.9948	1491.73	1.26866	1490.46	2.53732	1493	0.00169947	0.0104776
		0.5137	2408	54	2354	108	2462	0.0438668	0.0438668		0.9948	1493.72	1.27918	1492.44	2.55836	1495	0.00171128	0.0104776
		0.5101	2410	55	2355	110	2465	0.0446247	0.0445164		0.9947	1495.71	1.28979	1494.42	2.57957	1497	0.00172316	0.0106725
		0.506	2411	55	2356	110	2466	0.0446067	0.0445164		0.9947	1497.7	1.30048	1496.4	2.60096	1499	0.00173513	0.0106725
		0.5018	2413	55	2358	110	2468	0.0445705	0.0445164		0.9946	1499.69	1.31126	1498.38	2.62252	1501	0.00174719	0.010871
		0.501	2414	55	2359	110	2469	0.0445525	0.0445164		0.9946	1501.68	1.32213	1500.36	2.64427	1503	0.00175933	0.010871
		0.4984	2415	55	2360	110	2470	0.0445344	0.0445164		0.9945	1503.67	1.33309	1502.33	2.66619	1505	0.00177155	0.011028
		0.4979	2416	55	2361	110	2471	0.0445164	0.0445164		0.9945	1505.66	1.34414	1504.31	2.68829	1507	0.00178387	0.011028
		0.496	2416	56	2360	112	2472	0.0453074	0.0452891		0.9944	1507.64	1.35529	1506.29	2.71057	1509	0.00179627	0.0111414
		0.4955	2417	56	2361	112	2473	0.0452891	0.0452891		0.9943	1509.63	1.36652	1508.27	2.73304	1511	0.00180876	0.0113951
		0.4953	2417	57	2360	114	2474	0.0460792	0.0460792		0.9943	1511.62	1.37784	1510.24	2.75569	1513	0.00182134	0.0113951
		0.4937	2417	58	2359	116	2475	0.0468687	0.0467931		0.9943	1513.61	1.38926	1512.22	2.77853	1515	0.00183401	0.0113951
		0.4889	2418	58	2360	116	2476	0.0468498	0.0467931		0.9943	1515.6	1.40078	1514.2	2.80155	1517	0.00184677	0.0113951
		0.4869	2419	58	2361	116	2477	0.0468308	0.0467931		0.9942	1517.59	1.41238	1516.18	2.82476	1519	0.00185962	0.0116783
		0.4861	2420	58	2362	116	2478	0.0468119	0.0467931		0.9942	1519.58	1.42408	1518.15	2.84817	1521	0.00187256	0.0116783
		0.4826	2421	58	2363	116	2479	0.0467931	0.0467931		0.9941	1521.56	1.43588	1520.13	2.87177	1523	0.0018856	0.0118468
		0.4809	2421	59	2362	118	2480	0.0475806	0.0475615		0.9941	1523.55	1.44778	1522.1	2.89556	1525	0.00189873	0.0118468
		0.4794	2422	59	2363	118	2481	0.0475615	0.0475615		0.994	1525.54	1.45977	1524.08	2.91954	1527	0.00191195	0.0120668
		0.4787	2422	60	2362	120	2482	0.0483481	0.0482897		0.994	1527.53	1.47186	1526.06	2.94373	1529	0.00192526	0.0120668
		0.4772	2423	60	2363	120	2483	0.0483286	0.0482897		0.9939	1529.52	1.48405	1528.03	2.96811	1531	0.00193867	0.0123413
		0.4767	2424	60	2364	120	2484	0.0483092	0.0482897		0.9939	1531.5	1.49634	1530.01	2.99269	1533	0.00195218	0.0123413
		0.4756	2425	60	2365	120	2485	0.0482897	0.0482897		0.9939	1533.49	1.50874	1531.98	3.01747	1535	0.00196578	0.0123413
		0.472	2425	61	2364	122	2486	0.0490748	0.0490551		0.9938	1535.48	1.52123	1533.96	3.04246	1537	0.00197948	0.0125192
		0.4714	2426	61	2365	122	2487	0.0490551	0.0490551		0.9937	1537.47	1.53383	1535.93	3.06765	1539	0.00199328	0.0126478
		0.4698	2426	62	2364	124	2488	0.0498392	0.0497592		0.9937	1539.45	1.54653	1537.91	3.09305	1541	0.00200717	0.0126478
		0.4688	2427	62	2365	124	2489	0.0498192	0.0497592		0.9936	1541.44	1.55933	1539.88	3.11866	1543	0.00202117	0.01283
		0.4681	2428	62	2366	124	2490	0.0497992	0.0497592		0.9935	1543.43	1.57224	1541.86	3.14448	1545	0.00203526	0.0129882
		0.4678	2429	62	2367	124	2491	0.0497792	0.0497592		0.9935	1545.41	1.58525	1543.83	3.17051	1547	0.00204946	0.0129882
		0.4658	2430	62	2368	124	2492	0.0497592	0.0497592		0.9934	1547.4	1.59838	1545.8	3.19675	1549	0.00206375	0.0134197
		0.4631	2430	63	2367	126	2493	0.0505415	0.0505415		0.9934	1549.39	1.6116	1547.78	3.22321	1551	0.00207815	0.0134197
		0.4627	2430	64	2366	128	2494	0.0513232	0.0507937		0.9934	1551.38	1.62494	1549.75	3.24988	1553	0.00209265	0.0134197
		0.4602	2431	64	2367	128	2495	0.0513026	0.0507937		0.9934	1553.36	1.63839	1551.72	3.27678	1555	0.00210725	0.0134197
		0.4527	2432	64	2368	128	2496	0.0512821	0.0507937		0.9934	1555.35	1.65195	1553.7	3.30389	1557	0.00212196	0.0134197
		0.4521	2433	64	2369	128	2497	0.0512615	0.0507937		0.9934	1557.33	1.66562	1555.67	3.33123	1559	0.00213677	0.0134197
		0.4517	2434	64	2370	128	2498	0.051241	0.0507937		0.9933	1559.32	1.6794	1557.64	3.35879	1561	0.00215169	0.0139504
		0.4507	2435	64	2371	128	2499	0.0512205	0.0507937		0.9933	1561.31	1.69329	1559.61	3.38658	1563	0.00216672	0.0139504
		0.4497	2436	64	2372	128	2500	0.0512	0.0507937		0.9933	1563.29	1.7073	1561.59	3.41459	1565	0.00218185	0.0139504
		0.4481	2437	64	2373	128	2501	0.0511795	0.0507937		0.9932	1565.28	1.72142	1563.56	3.44284	1567	0.00219709	0.014267
		0.4473	2438	64	2374	128	2502	0.0511591	0.0507937		0.9932	1567.26	1.73566	1565.53	3.47131	1569	0.00221244	0.014267
		0.4445	2439	64	2375	128	2503	0.0511386	0.0507937		0.9932	1569.25	1.75001	1567.5	3.50002	1571	0.0022279	0.014267
		0.4432	2440	64	2376	128	2504	0.0511182	0.0507937		0.9931	1571.24	1.76448	1569.47	3.52897	1573	0.00224346	0.0145314
		0.442	2441	64	2377	128	2505	0.0510978	0.0507937		0.9931	1573.22	1.77908	1571.44	3.55815	1575	0.00225914	0.0145314
		0.4415	2442	64	2378	128	2506	0.0510774	0.0507937		0.993	1575.21	1.79379	1573.41	3.58757	1577	0.00227493	0.0147403
		0.4406	2443	64	2379	128	2507	0.051057	0.0507937		0.9929	1577.19	1.80862	1575.38	3.61723	1579	0.00229084	0.0149217
		0.4397	2444	64	2380	128	2508	0.0510367	0.0507937		0.9929	1579.18	1.82357	1577.35	3.64714	1581	0.00230685	0.0149217
		0.4396	2445	64	2381	128	2509	0.0510163	0.0507937		0.9927	1581.16	1.83864	1579.32	3.67729	1583	0.00232299	0.0151362
		0.4369	2446	64	2382	128	2510	0.050996	0.0507937		0.9927	1583.15	1.85384	1581.29	3.70768	1585	0.00233923	0.0151362
		0.4364	2447	64	2383	128	2511	0.0509757	0.0507937		0.9926	1585.13	1.86916	1583.26	3.73833	1587	0.00235559	0.0153536
		0.4363	2448	64	2384	128	2512	0.0509554	0.0507937		0.9925	1587.12	1.88461	1585.23	3.76922	1589	0.00237207	0.0156377
		0.4348	2449	64	2385	128	2513	0.0509351	0.0507937		0.9925	1589.1	1.90019	1587.2	3.80037	1591	0.00238867	0.0156377
		0.434	2451	64	2387	128	2515	0.0508946	0.0507937		0.9925	1591.08	1.91589	1589.17	3.83177	1593	0.00240538	0.0156377
		0.4339	2452	64	2388	128	2516	0.0508744	0.0507937		0.9924	1593.07	1.93172	1591.14	3.86343	1595	0.00242222	0.015927
		0.4315	2453	64	2389	128	2517	0.0508542	0.0507937		0.9924	1595.05	1.94768	1593.1	3.89535	1597	0.00243917	0.015927
		0.4297	2454	64	2390	128	2518	0.050834	0.0507937		0.9923	1597.04	1.96377	1595.07	3.92753	1599	0.00245624	0.0161228
		0.4265	2455	64	2391	128	2519	0.0508138	0.0507937		0.9922	1599.02	1.97999	1597.04	3.95998	1601	0.00247344	0.0162546
		0.4259	2456	64	2392	128	2520	0.0507937	0.0507937		0.9921	1601	1.99634	1599.01	3.99269	1603	0.00249076	0.0166904
		0.4245	2456	65	2391	130	2521	0.0515668	0.0514648		0.9921	1602.99	2.01283	1600.97	4.02566	1605	0.0025082	0.0166904
		0.4224	2457	65	2392	130	2522	0.0515464	0.0514648		0.9921	1604.97	2.02945	1602.94	4.05891	1607	0.00252577	0.0166904
		0.4208	2458	65	2393	130	2523	0.051526	0.0514648		0.9921	1606.95	2.04621	1604.91	4.09242	1609	0.00254346	0.0166904
		0.4199	2459	65	2394	130	2524	0.0515055	0.0514648		0.9921	1608.94	2.06311	1606.87	4.12621	1611	0.00256128	0.0166904
		0.4183	2460	65	2395	130	2525	0.0514851	0.0514648		0.9921	1610.92	2.08014	1608.84	4.16028	1613	0.00257922	0.0166904
		0.4166	2461	65	2396	130	2526	0.0514648	0.0514648		0.992	1612.9	2.09731	1610.81	4.19463	1615	0.00259729	0.0171726
		0.4164	2461	66	2395	132	2527	0.0522359	0.0522359		0.9919	1614.89	2.11463	1612.77	4.22925	1617	0.00261549	0.0173834
		0.416	2461	67	2394	134	2528	0.0530063	0.0529226		0.9919	1616.87	2.13208	1614.74	4.26416	1619	0.00263382	0.0173834
		0.4142	2462	67	2395	134	2529	0.0529854	0.0529226		0.9918	1618.85	2.14968	1616.7	4.29935	1621	0.00265229	0.0175967
		0.4135	2463	67	2396	134	2530	0.0529644	0.0529226		0.9916	1620.83	2.16742	1618.67	4.33484	1623	0.00267088	0.0178489
		0.4097	2464	67	2397	134	2531	0.0529435	0.0529226		0.9916	1622.81	2.1853	1620.63	4.37061	1625	0.0026896	0.0178489
		0.4089	2465	67	2398	134	2532	0.0529226	0.0529226		0.9915	1624.8	2.20333	1622.59	4.40667	1627	0.00270846	0.0181414
		0.4079	2465	68	2397	136	2533	0.0536913	0.0535644		0.9915	1626.78	2.22151	1624.56	4.44302	1629	0.00272746	0.0181414
		0.4068	2466	68	2398	136	2534	0.0536701	0.0535644		0.9914	1628.76	2.23984	1626.52	4.47968	1631	0.00274658	0.0183638
		0.4062	2467	68	2399	136	2535	0.0536489	0.0535644		0.9913	1630.74	2.25832	1628.48	4.51663	1633	0.00276585	0.018476
		0.4043	2468	68	2400	136	2536	0.0536278	0.0535644		0.9912	1632.72	2.27694	1630.45	4.55388	1635	0.00278525	0.0186646
		0.4038	2469	68	2401	136	2537	0.0536066	0.0535644		0.9911	1634.7	2.29572	1632.41	4.59144	1637	0.00280479	0.0189317
		0.4029	2470	68	2402	136	2538	0.0535855	0.0535644		0.9911	1636.69	2.31465	1634.37	4.6293	1639	0.00282447	0.0189317
		0.4021	2471	68	2403	136	2539	0.0535644	0.0535644		0.991	1638.67	2.33374	1636.33	4.66748	1641	0.00284429	0.0191636
		0.4016	2471	69	2402	138	2540	0.0543307	0.0543093		0.9909	1640.65	2.35298	1638.29	4.70596	1643	0.00286425	0.0194772
		0.4001	2472	69	2403	138	2541	0.0543093	0.0543093		0.9909	1642.63	2.37238	1640.26	4.74476	1645	0.00288435	0.0194772
		0.3965	2472	70	2402	140	2542	0.0550747	0.0550098		0.9909	1644.61	2.39193	1642.22	4.78387	1647	0.0029046	0.0194772
		0.396	2473	70	2403	140	2543	0.0550531	0.0550098		0.9908	1646.59	2.41165	1644.18	4.8233	1649	0.00292499	0.019836
		0.3955	2474	70	2404	140	2544	0.0550314	0.0550098		0.9908	1648.57	2.43153	1646.14	4.86305	1651	0.00294552	0.019836
		0.3948	2475	70	2405	140	2545	0.0550098	0.0550098		0.9906	1650.55	2.45156	1648.1	4.90313	1653	0.0029662	0.0202422
		0.3941	2475	71	2404	142	2546	0.0557738	0.0556644		0.9906	1652.53	2.47177	1650.06	4.94353	1655	0.00298703	0.0202422
		0.3939	2476	71	2405	142	2547	0.0557519	0.0556644		0.9906	1654.51	2.49213	1652.02	4.98426	1657	0.003008	0.0202422
		0.3932	2477	71	2406	142	2548	0.05573	0.0556644		0.9905	1656.49	2.51266	1653.97	5.02533	1659	0.00302913	0.0206148
		0.393	2478	71	2407	142	2549	0.0557081	0.0556644		0.9905	1658.47	2.53336	1655.93	5.06672	1661	0.00305041	0.0206148
		0.391	2479	71	2408	142	2550	0.0556863	0.0556644		0.9903	1660.45	2.55423	1657.89	5.10846	1663	0.00307183	0.0212077
		0.39	2480	71	2409	142	2551	0.0556644	0.0556644		0.9903	1662.42	2.57527	1659.85	5.15053	1665	0.00309341	0.0212077
		0.3882	2480	72	2408	144	2552	0.0564263	0.0560093		0.9903	1664.4	2.59647	1661.81	5.19295	1667	0.00311515	0.0212077
		0.3863	2481	72	2409	144	2553	0.0564042	0.0560093		0.9903	1666.38	2.61785	1663.76	5.23571	1669	0.00313703	0.0212077
		0.3834	2483	72	2411	144	2555	0.0563601	0.0560093		0.9903	1668.36	2.63941	1665.72	5.27882	1671	0.00315908	0.0212077
		0.3822	2484	72	2412	144	2556	0.056338	0.0560093		0.9902	1670.34	2.66114	1667.68	5.32227	1673	0.00318128	0.0218615
		0.38	2485	72	2413	144	2557	0.056316	0.0560093		0.9902	1672.32	2.68304	1669.63	5.36609	1675	0.00320363	0.0218615
		0.3788	2487	72	2415	144	2559	0.056272	0.0560093		0.9901	1674.29	2.70513	1671.59	5.41025	1677	0.00322615	0.0221732
		0.3786	2488	72	2416	144	2560	0.05625	0.0560093		0.99	1676.27	2.72739	1673.55	5.45478	1679	0.00324883	0.0223082
		0.3785	2490	72	2418	144	2562	0.0562061	0.0560093		0.9899	1678.25	2.74983	1675.5	5.49967	1681	0.00327166	0.0225348
		0.3782	2491	72	2419	144	2563	0.0561842	0.0560093		0.9899	1680.23	2.77246	1677.46	5.54492	1683	0.00329466	0.0225348
		0.3769	2492	72	2420	144	2564	0.0561622	0.0560093		0.9898	1682.2	2.79527	1679.41	5.59054	1685	0.00331783	0.022856
		0.3749	2494	72	2422	144	2566	0.0561185	0.0560093		0.9897	1684.18	2.81826	1681.36	5.63653	1687	0.00334116	0.0231348
		0.3737	2495	72	2423	144	2567	0.0560966	0.0560093		0.9897	1686.16	2.84145	1683.32	5.68289	1689	0.00336465	0.0231348
		0.3729	2498	72	2426	144	2570	0.0560311	0.0560093		0.9896	1688.14	2.86482	1685.27	5.72963	1691	0.00338831	0.0234169
		0.3709	2499	72	2427	144	2571	0.0560093	0.0560093		0.9895	1690.11	2.88838	1687.22	5.77675	1693	0.00341214	0.0236546
		0.3705	2499	73	2426	146	2572	0.0567652	0.0567211		0.9894	1692.09	2.91213	1689.18	5.82425	1695	0.00343614	0.0238946
		0.37	2500	73	2427	146	2573	0.0567431	0.0567211		0.9894	1694.06	2.93607	1691.13	5.87214	1697	0.0034603	0.0238946
		0.3695	2501	73	2428	146	2574	0.0567211	0.0567211		0.9893	1696.04	2.96021	1693.08	5.92041	1699	0.00348464	0.024137
		0.3635	2501	75	2426	150	2576	0.0582298	0.0582298		0.9891	1698.02	2.98454	1695.03	5.96908	1701	0.00350916	0.0243326
		0.3632	2501	76	2425	152	2577	0.0589833	0.0587553		0.9889	1699.99	3.00907	1696.98	6.01814	1703	0.00353384	0.0245793
		0.3617	2502	76	2426	152	2578	0.0589604	0.0587553		0.9888	1701.97	3.0338	1698.93	6.06759	1705	0.00355871	0.0247784
		0.3616	2503	76	2427	152	2579	0.0589376	0.0587553		0.9886	1703.94	3.05873	1700.88	6.11745	1707	0.00358374	0.02508
		0.3608	2504	76	2428	152	2580	0.0589147	0.0587553		0.9886	1705.92	3.08386	1702.83	6.16771	1709	0.00360896	0.02508
		0.3597	2505	76	2429	152	2581	0.0588919	0.0587553		0.9884	1707.89	3.10919	1704.78	6.21838	1711	0.00363435	0.0253852
		0.3592	2506	76	2430	152	2582	0.0588691	0.0587553		0.9882	1709.87	3.13473	1706.73	6.26946	1713	0.00365993	0.0257977
		0.3589	2507	76	2431	152	2583	0.0588463	0.0587553		0.9882	1711.84	3.16048	1708.68	6.32095	1715	0.00368569	0.0257977
		0.358	2508	76	2432	152	2584	0.0588235	0.0587553		0.9882	1713.81	3.18643	1710.63	6.37286	1717	0.00371162	0.0257977
		0.3576	2509	76	2433	152	2585	0.0588008	0.0587553		0.9878	1715.79	3.21259	1712.57	6.42519	1719	0.00373775	0.0263225
		0.3571	2510	76	2434	152	2586	0.058778	0.0587553		0.9878	1717.76	3.23897	1714.52	6.47794	1721	0.00376405	0.0263225
		0.3566	2511	76	2435	152	2587	0.0587553	0.0587553		0.9877	1719.73	3.26556	1716.47	6.53112	1723	0.00379055	0.0266424
		0.3565	2511	77	2434	154	2588	0.0595054	0.0595054		0.9876	1721.71	3.29236	1718.42	6.58472	1725	0.00381723	0.0269118
		0.356	2511	78	2433	156	2589	0.0602549	0.0601852		0.9874	1723.68	3.31938	1720.36	6.63876	1727	0.0038441	0.0270748
		0.3545	2512	78	2434	156	2590	0.0602317	0.0601852		0.9872	1725.65	3.34662	1722.31	6.69324	1729	0.00387116	0.0273484
		0.3543	2513	78	2435	156	2591	0.0602084	0.0601852		0.9871	1727.63	3.37408	1724.25	6.74816	1731	0.00389842	0.0275693
		0.3512	2514	78	2436	156	2592	0.0601852	0.0601852		0.987	1729.6	3.40176	1726.2	6.80352	1733	0.00392586	0.0278478
		0.3507	2514	79	2435	158	2593	0.0609333	0.0608629		0.987	1731.57	3.42966	1728.14	6.85933	1735	0.0039535	0.0278478
		0.3506	2515	79	2436	158	2594	0.0609098	0.0608629		0.9868	1733.54	3.45779	1730.08	6.91559	1737	0.00398134	0.028129
		0.3476	2516	79	2437	158	2595	0.0608863	0.0608629		0.9867	1735.51	3.48615	1732.03	6.9723	1739	0.00400937	0.028413
		0.3452	2517	79	2438	158	2596	0.0608629	0.0608629		0.9865	1737.49	3.51473	1733.97	7.02947	1741	0.0040376	0.0287575
		0.3449	2518	80	2438	160	2598	0.0615858	0.0615148		0.9865	1739.46	3.54355	1735.91	7.0871	1743	0.00406603	0.0287575
		0.3447	2519	80	2439	160	2599	0.0615621	0.0615148		0.9862	1741.43	3.5726	1737.85	7.14519	1745	0.00409467	0.0291645
		0.3431	2520	80	2440	160	2600	0.0615385	0.0615148		0.9861	1743.4	3.60188	1739.8	7.20376	1747	0.0041235	0.0293406
		0.3415	2521	80	2441	160	2601	0.0615148	0.0615148		0.9857	1745.37	3.6314	1741.74	7.26279	1749	0.00415254	0.029577
		0.3412	2521	81	2440	162	2602	0.0622598	0.0620214		0.9856	1747.34	3.66115	1743.68	7.3223	1751	0.00418178	0.0297556
		0.3398	2522	81	2441	162	2603	0.0622359	0.0620214		0.9852	1749.31	3.69115	1745.62	7.3823	1753	0.00421124	0.0301158
		0.3396	2523	81	2442	162	2604	0.062212	0.0620214		0.9851	1751.28	3.72138	1747.56	7.44277	1755	0.00424089	0.0304191
		0.3386	2524	81	2443	162	2605	0.0621881	0.0620214		0.9851	1753.25	3.75186	1749.5	7.50373	1757	0.00427076	0.0304191
		0.3373	2525	81	2444	162	2606	0.0621642	0.0620214		0.9847	1755.22	3.78259	1751.43	7.56518	1759	0.00430084	0.0309107
		0.3368	2526	81	2445	162	2607	0.0621404	0.0620214		0.9847	1757.19	3.81356	1753.37	7.62713	1761	0.00433113	0.0309107
		0.3365	2527	81	2446	162	2608	0.0621166	0.0620214		0.9845	1759.16	3.84479	1755.31	7.68957	1763	0.00436164	0.0313471
		0.3345	2528	81	2447	162	2609	0.0620928	0.0620214		0.9844	1761.12	3.87626	1757.25	7.75252	1765	0.00439236	0.0315359
		0.3331	2530	81	2449	162	2611	0.0620452	0.0620214		0.984	1763.09	3.90798	1759.18	7.81597	1767	0.0044233	0.0317894
		0.3304	2531	81	2450	162	2612	0.0620214	0.0620214		0.9839	1765.06	3.93996	1761.12	7.87993	1769	0.00445445	0.0320449
		0.3296	2531	82	2449	164	2613	0.0627631	0.0626432		0.9838	1767.03	3.9722	1763.06	7.94441	1771	0.00448583	0.032367
		0.3292	2532	82	2450	164	2614	0.0627391	0.0626432		0.9837	1769	4.0047	1764.99	8.0094	1773	0.00451743	0.0326923
		0.3268	2533	82	2451	164	2615	0.0627151	0.0626432		0.9837	1770.96	4.03746	1766.93	8.07491	1775	0.00454925	0.0326923
		0.3242	2534	82	2452	164	2616	0.0626911	0.0626432		0.9836	1772.93	4.07048	1768.86	8.14096	1777	0.00458129	0.0330206
		0.3239	2535	82	2453	164	2617	0.0626672	0.0626432		0.9834	1774.9	4.10376	1770.79	8.20753	1779	0.00461356	0.0333522
		0.3238	2536	82	2454	164	2618	0.0626432	0.0626432		0.9832	1776.86	4.13732	1772.73	8.27463	1781	0.00464606	0.0336198
		0.3211	2537	83	2454	166	2620	0.0633588	0.0631419		0.9828	1778.83	4.17114	1774.66	8.34228	1783	0.00467879	0.0338894
		0.3207	2538	83	2455	166	2621	0.0633346	0.0631419		0.9825	1780.79	4.20523	1776.59	8.41046	1785	0.00471174	0.0341611
		0.3199	2539	83	2456	166	2622	0.0633105	0.0631419		0.9821	1782.76	4.2396	1778.52	8.4792	1787	0.00474493	0.0346416
		0.3183	2540	83	2457	166	2623	0.0632863	0.0631419		0.9821	1784.73	4.27424	1780.45	8.54848	1789	0.00477836	0.0346416
		0.3155	2542	83	2459	166	2625	0.0632381	0.0631419		0.9819	1786.69	4.30916	1782.38	8.61832	1791	0.00481201	0.0349888
		0.3135	2543	83	2460	166	2626	0.063214	0.0631419		0.9817	1788.66	4.34436	1784.31	8.68872	1793	0.00484591	0.035269
		0.3127	2544	83	2461	166	2627	0.06319	0.0631419		0.9815	1790.62	4.37984	1786.24	8.75968	1795	0.00488004	0.0355513
		0.3112	2545	83	2462	166	2628	0.0631659	0.0631419		0.9812	1792.58	4.4156	1788.17	8.83121	1797	0.00491442	0.0358358
		0.3103	2546	83	2463	166	2629	0.0631419	0.0631419		0.981	1794.55	4.45165	1790.1	8.90331	1799	0.00494903	0.0361225
		0.3095	2546	84	2462	168	2630	0.0638783	0.0638055		0.9807	1796.51	4.48799	1792.02	8.97599	1801	0.00498389	0.0364114
		0.309	2547	84	2463	168	2631	0.063854	0.0638055		0.9805	1798.48	4.52462	1793.95	9.04924	1803	0.00501899	0.0366295
		0.3078	2548	84	2464	168	2632	0.0638298	0.0638055		0.9803	1800.44	4.56154	1795.88	9.12309	1805	0.00505434	0.0369223
		0.3075	2549	84	2465	168	2633	0.0638055	0.0638055		0.9801	1802.4	4.59876	1797.8	9.19752	1807	0.00508994	0.0372914
		0.3074	2549	85	2464	170	2634	0.0645406	0.0644917		0.9797	1804.36	4.63628	1799.73	9.27255	1809	0.00512579	0.0375893
		0.3072	2550	85	2465	170	2635	0.0645161	0.0644917		0.9796	1806.33	4.67409	1801.65	9.34818	1811	0.00516189	0.0378142
		0.3071	2551	85	2466	170	2636	0.0644917	0.0644917		0.9793	1808.29	4.71221	1803.58	9.42441	1813	0.00519824	0.0381918
		0.3049	2551	86	2465	172	2637	0.0652256	0.0652009		0.9792	1810.25	4.75063	1805.5	9.50126	1815	0.00523485	0.0384201
		0.3044	2552	86	2466	172	2638	0.0652009	0.0652009		0.979	1812.21	4.78935	1807.42	9.57871	1817	0.00527172	0.0388036
		0.3029	2552	87	2465	174	2639	0.0659341	0.0659341		0.9787	1814.17	4.82839	1809.34	9.65678	1819	0.00530884	0.0391907
		0.3023	2552	88	2464	176	2640	0.0666667	0.0666667		0.9784	1816.13	4.86774	1811.26	9.73547	1821	0.00534622	0.0394247
		0.3017	2553	89	2464	178	2642	0.0673732	0.0673222		0.9782	1818.09	4.9074	1813.19	9.81479	1823	0.00538387	0.0398178
		0.3011	2554	89	2465	178	2643	0.0673477	0.0673222		0.9781	1820.05	4.94737	1815.11	9.89475	1825	0.00542178	0.0402146
		0.2994	2555	89	2466	178	2644	0.0673222	0.0673222		0.9781	1822.01	4.98767	1817.02	9.97533	1827	0.00545995	0.0402146
		0.299	2555	90	2465	180	2645	0.0680529	0.0680015		0.9774	1823.97	5.02828	1818.94	10.0566	1829	0.0054984	0.0407764
		0.2984	2556	90	2466	180	2646	0.0680272	0.0680015		0.9771	1825.93	5.06922	1820.86	10.1384	1831	0.00553711	0.0410195
		0.2968	2557	90	2467	180	2647	0.0680015	0.0680015		0.977	1827.89	5.11048	1822.78	10.221	1833	0.00557609	0.0412639
		0.2963	2557	91	2466	182	2648	0.0687311	0.0687311		0.9766	1829.85	5.15208	1824.7	10.3042	1835	0.00561534	0.041757
		0.2957	2557	92	2465	184	2649	0.0694602	0.0694602		0.9764	1831.81	5.194	1826.61	10.388	1837	0.00565487	0.0420057
		0.2948	2557	93	2464	186	2650	0.0701887	0.0701622		0.9761	1833.76	5.23626	1828.53	10.4725	1839	0.00569468	0.0422557
		0.294	2558	93	2465	186	2651	0.0701622	0.0701622		0.976	1835.72	5.27885	1830.44	10.5577	1841	0.00573476	0.0426756
		0.2924	2558	94	2464	188	2652	0.0708899	0.0708098		0.9759	1837.68	5.32178	1832.36	10.6436	1843	0.00577512	0.0430995
		0.2916	2559	94	2465	188	2653	0.0708632	0.0708098		0.9757	1839.63	5.36505	1834.27	10.7301	1845	0.00581577	0.0433558
		0.2914	2560	94	2466	188	2654	0.0708365	0.0708098		0.9754	1841.59	5.40866	1836.18	10.8173	1847	0.0058567	0.0436997
		0.2898	2561	94	2467	188	2655	0.0708098	0.0708098		0.9752	1843.55	5.45262	1838.09	10.9052	1849	0.00589791	0.0441332
		0.2887	2561	95	2466	190	2656	0.0715361	0.0713481		0.9748	1845.5	5.49693	1840.01	10.9939	1851	0.00593941	0.044483
		0.2886	2562	95	2467	190	2657	0.0715092	0.0713481		0.9747	1847.46	5.54159	1841.92	11.0832	1853	0.00598121	0.0447471
		0.2885	2564	95	2469	190	2659	0.0714554	0.0713481		0.9742	1849.41	5.5866	1843.83	11.1732	1855	0.00602329	0.0452797
		0.288	2565	95	2470	190	2660	0.0714286	0.0713481		0.9742	1851.37	5.63197	1845.74	11.2639	1857	0.00606566	0.0452797
		0.2858	2566	95	2471	190	2661	0.0714017	0.0713481		0.9739	1853.32	5.6777	1847.64	11.3554	1859	0.00610833	0.0457281
		0.2853	2567	95	2472	190	2662	0.0713749	0.0713481		0.9737	1855.28	5.72379	1849.55	11.4476	1861	0.0061513	0.0461808
		0.2837	2568	95	2473	190	2663	0.0713481	0.0713481		0.9735	1857.23	5.77024	1851.46	11.5405	1863	0.00619457	0.0465459
		0.2827	2568	96	2472	192	2664	0.0720721	0.071991		0.973	1859.18	5.81706	1853.37	11.6341	1865	0.00623814	0.0469138
		0.2819	2569	96	2473	192	2665	0.072045	0.071991		0.9725	1861.14	5.86425	1855.27	11.7285	1867	0.00628201	0.0472845
		0.281	2570	96	2474	192	2666	0.072018	0.071991		0.9723	1863.09	5.91182	1857.18	11.8236	1869	0.00632618	0.0478457
		0.2807	2571	96	2475	192	2667	0.071991	0.071991		0.9723	1865.04	5.95976	1859.08	11.9195	1871	0.00637067	0.0478457
		0.2805	2571	97	2474	194	2668	0.0727136	0.0727136		0.9721	1866.99	6.00808	1860.98	12.0162	1873	0.00641546	0.0483181
		0.2799	2571	98	2473	196	2669	0.0734357	0.0731343		0.972	1868.94	6.05678	1862.89	12.1136	1875	0.00646056	0.048795
		0.2791	2572	98	2474	196	2670	0.0734082	0.0731343		0.9718	1870.89	6.10586	1864.79	12.2117	1877	0.00650598	0.0491797
		0.2788	2573	98	2475	196	2671	0.0733808	0.0731343		0.9716	1872.84	6.15533	1866.69	12.3107	1879	0.00655171	0.0495672
		0.2772	2574	98	2476	196	2672	0.0733533	0.0731343		0.9712	1874.79	6.20519	1868.59	12.4104	1881	0.00659776	0.0499577
		0.2769	2575	98	2477	196	2673	0.0733259	0.0731343		0.971	1876.74	6.25544	1870.49	12.5109	1883	0.00664412	0.0505488
		0.2768	2576	98	2478	196	2674	0.0732984	0.0731343		0.971	1878.69	6.30609	1872.39	12.6122	1885	0.00669081	0.0505488
		0.2759	2577	98	2479	196	2675	0.073271	0.0731343		0.9704	1880.64	6.35714	1874.29	12.7143	1887	0.00673782	0.0511465
		0.2758	2578	98	2480	196	2676	0.0732436	0.0731343		0.97	1882.59	6.40859	1876.18	12.8172	1889	0.00678516	0.0516496
		0.2756	2579	98	2481	196	2677	0.0732163	0.0731343		0.9697	1884.54	6.46044	1878.08	12.9209	1891	0.00683283	0.0520555
		0.2751	2580	98	2482	196	2678	0.0731889	0.0731343		0.9696	1886.49	6.5127	1879.97	13.0254	1893	0.00688082	0.0523619
		0.2747	2581	98	2483	196	2679	0.0731616	0.0731343		0.969	1888.43	6.56537	1881.87	13.1307	1895	0.00692915	0.052773
		0.2743	2582	98	2484	196	2680	0.0731343	0.0731343		0.9685	1890.38	6.61845	1883.76	13.2369	1897	0.00697781	0.0531872
		0.2735	2582	99	2483	198	2681	0.073853	0.073798		0.9679	1892.33	6.67195	1885.66	13.3439	1899	0.0070268	0.0536044
		0.2729	2583	99	2484	198	2682	0.0738255	0.073798		0.9677	1894.27	6.72587	1887.55	13.4517	1901	0.00707614	0.0540247
		0.2719	2584	99	2485	198	2683	0.073798	0.073798		0.9675	1896.22	6.78021	1889.44	13.5604	1903	0.00712581	0.0544481
		0.2718	2584	100	2484	200	2684	0.0745156	0.0744879		0.9674	1898.17	6.83498	1891.33	13.67	1905	0.00717583	0.0548746
		0.271	2585	100	2485	200	2685	0.0744879	0.0744879		0.9668	1900.11	6.89018	1893.22	13.7804	1907	0.00722619	0.0553043
		0.2701	2585	101	2484	202	2686	0.0752048	0.075065		0.9655	1902.05	6.94581	1895.11	13.8916	1909	0.0072769	0.055737
		0.2698	2586	101	2485	202	2687	0.0751768	0.075065		0.9653	1904	7.00187	1897	14.0037	1911	0.00732796	0.056173
		0.2692	2587	101	2486	202	2688	0.0751488	0.075065		0.9646	1905.94	7.05837	1898.88	14.1167	1913	0.00737937	0.0566122
		0.2686	2588	101	2487	202	2689	0.0751209	0.075065		0.9644	1907.88	7.11532	1900.77	14.2306	1915	0.00743114	0.0571656
		0.2674	2589	101	2488	202	2690	0.0750929	0.075065		0.9642	1909.83	7.1727	1902.65	14.3454	1917	0.00748326	0.057612
		0.2665	2590	101	2489	202	2691	0.075065	0.075065		0.9641	1911.77	7.23054	1904.54	14.4611	1919	0.00753574	0.0580617
		0.2664	2590	102	2488	204	2692	0.0757801	0.0757238		0.9636	1913.71	7.28883	1906.42	14.5777	1921	0.00758858	0.0584011
		0.2658	2591	102	2489	204	2693	0.0757519	0.0757238		0.9629	1915.65	7.34757	1908.3	14.6951	1923	0.00764178	0.0589708
		0.2656	2592	102	2490	204	2694	0.0757238	0.0757238		0.9627	1917.59	7.40677	1910.19	14.8135	1925	0.00769535	0.0594304
		0.2654	2592	103	2489	206	2695	0.0764378	0.0764378		0.9623	1919.53	7.46643	1912.07	14.9329	1927	0.00774928	0.0597772
		0.2647	2592	104	2488	208	2696	0.0771513	0.0770656		0.9618	1921.47	7.52656	1913.95	15.0531	1929	0.00780359	0.0602426
		0.2639	2593	104	2489	208	2697	0.0771227	0.0770656		0.9613	1923.41	7.58715	1915.83	15.1743	1931	0.00785826	0.0608291
		0.2621	2594	104	2490	208	2698	0.0770941	0.0770656		0.9609	1925.35	7.64822	1917.7	15.2964	1933	0.00791331	0.0611835
		0.2614	2595	104	2491	208	2699	0.0770656	0.0770656		0.9603	1927.29	7.70976	1919.58	15.4195	1935	0.00796874	0.0616591
		0.2612	2595	105	2490	210	2700	0.0777778	0.0777202		0.9601	1929.23	7.77178	1921.46	15.5436	1937	0.00802455	0.0621381
		0.261	2596	105	2491	210	2701	0.077749	0.0777202		0.9596	1931.17	7.83428	1923.33	15.6686	1939	0.00808074	0.0626206
		0.2599	2597	105	2492	210	2702	0.0777202	0.0777202		0.9594	1933.1	7.89726	1925.21	15.7945	1941	0.00813731	0.0629847
		0.2595	2597	106	2491	212	2703	0.0784314	0.0784024		0.9589	1935.04	7.96073	1927.08	15.9215	1943	0.00819427	0.063596
		0.2585	2598	106	2492	212	2704	0.0784024	0.0784024		0.9587	1936.98	8.0247	1928.95	16.0494	1945	0.00825162	0.0639653
		0.257	2598	107	2491	214	2705	0.0791128	0.0790543		0.9579	1938.91	8.08916	1930.82	16.1783	1947	0.00830936	0.0644609
		0.2567	2599	107	2492	214	2706	0.0790835	0.0790543		0.9576	1940.85	8.15412	1932.69	16.3082	1949	0.00836749	0.0650854
		0.2565	2600	107	2493	214	2707	0.0790543	0.0790543		0.9574	1942.78	8.21958	1934.56	16.4392	1951	0.00842602	0.0655891
		0.2562	2600	108	2492	216	2708	0.0797637	0.0796167		0.9572	1944.71	8.28555	1936.43	16.5711	1953	0.00848495	0.0659692
		0.2559	2602	108	2494	216	2710	0.0797048	0.0796167		0.9567	1946.65	8.35203	1938.3	16.7041	1955	0.00854428	0.0666072
		0.2547	2603	108	2495	216	2711	0.0796754	0.0796167		0.9562	1948.58	8.41903	1940.16	16.8381	1957	0.00860401	0.0671217
		0.2546	2604	108	2496	216	2712	0.079646	0.0796167		0.956	1950.51	8.48654	1942.03	16.9731	1959	0.00866415	0.0676398
		0.2536	2605	108	2497	216	2713	0.0796167	0.0796167		0.9548	1952.45	8.55457	1943.89	17.1091	1961	0.0087247	0.0681617
		0.2527	2605	109	2496	218	2714	0.0803242	0.0803242		0.9541	1954.38	8.62312	1945.75	17.2462	1963	0.00878566	0.0686872
		0.2521	2605	110	2495	220	2715	0.0810313	0.0810015		0.9537	1956.31	8.69221	1947.62	17.3844	1965	0.00884703	0.0692165
		0.2499	2606	110	2496	220	2716	0.0810015	0.0810015		0.9533	1958.24	8.76182	1949.48	17.5236	1967	0.00890882	0.0697495
		0.2497	2606	111	2495	222	2717	0.0817078	0.0816477		0.9532	1960.17	8.83197	1951.34	17.6639	1969	0.00897103	0.0701518
		0.2493	2607	111	2496	222	2718	0.0816777	0.0816477		0.953	1962.1	8.90267	1953.19	17.8053	1971	0.00903365	0.0708269
		0.2484	2608	111	2497	222	2719	0.0816477	0.0816477		0.9524	1964.03	8.9739	1955.05	17.9478	1973	0.00909671	0.0713714
		0.2474	2608	112	2496	224	2720	0.0823529	0.0823529		0.9513	1965.95	9.04568	1956.91	18.0914	1975	0.00916019	0.0720573
		0.2472	2608	113	2495	226	2721	0.0830577	0.0830577		0.9509	1967.88	9.11802	1958.76	18.236	1977	0.00922409	0.0724717
		0.247	2608	114	2494	228	2722	0.0837619	0.0837004		0.9502	1969.81	9.19091	1960.62	18.3818	1979	0.00928843	0.0730277
		0.2468	2609	114	2495	228	2723	0.0837312	0.0837004		0.9496	1971.74	9.26435	1962.47	18.5287	1981	0.00935321	0.0735876
		0.2456	2610	114	2496	228	2724	0.0837004	0.0837004		0.9489	1973.66	9.33836	1964.32	18.6767	1983	0.00941842	0.0741514
		0.2454	2610	115	2495	230	2725	0.0844037	0.0844037		0.9485	1975.59	9.41294	1966.17	18.8259	1985	0.00948407	0.0747192
		0.2453	2610	116	2494	232	2726	0.0851064	0.0851064		0.9479	1977.51	9.48809	1968.02	18.9762	1987	0.00955016	0.0754345
		0.245	2610	117	2493	234	2727	0.0858086	0.0855263		0.9478	1979.44	9.56381	1969.87	19.1276	1989	0.0096167	0.0758666
		0.2444	2611	117	2494	234	2728	0.0857771	0.0855263		0.9462	1981.36	9.64011	1971.72	19.2802	1991	0.00968369	0.0764464
		0.2442	2612	117	2495	234	2729	0.0857457	0.0855263		0.9452	1983.28	9.717	1973.57	19.434	1993	0.00975112	0.0770301
		0.243	2613	117	2496	234	2730	0.0857143	0.0855263		0.9449	1985.21	9.79447	1975.41	19.5889	1995	0.00981901	0.0777655
		0.2427	2615	117	2498	234	2732	0.0856515	0.0855263		0.9443	1987.13	9.87253	1977.25	19.7451	1997	0.00988736	0.0782098
		0.2419	2616	117	2499	234	2733	0.0856202	0.0855263		0.9432	1989.05	9.95118	1979.1	19.9024	1999	0.00995616	0.0788058
		0.2418	2617	117	2500	234	2734	0.0855889	0.0855263		0.9426	1990.97	10.0304	1980.94	20.0609	2001	0.0100254	0.0794059
		0.2412	2618	117	2501	234	2735	0.0855576	0.0855263		0.9416	1992.89	10.1103	1982.78	20.2206	2003	0.0100952	0.0800102
		0.24	2619	117	2502	234	2736	0.0855263	0.0855263		0.9414	1994.81	10.1908	1984.62	20.3815	2005	0.0101654	0.0807714
		0.2393	2619	118	2501	236	2737	0.0862258	0.0862258		0.9413	1996.73	10.2718	1986.46	20.5437	2007	0.010236	0.0812312
		0.2392	2619	119	2500	238	2738	0.0869248	0.086798		0.9406	1998.65	10.3535	1988.29	20.7071	2009	0.0103072	0.081848
		0.2386	2620	119	2501	238	2739	0.086893	0.086798		0.9403	2000.56	10.4359	1990.13	20.8717	2011	0.0103788	0.0824691
		0.2379	2621	119	2502	238	2740	0.0868613	0.086798		0.939	2002.48	10.5188	1991.96	21.0376	2013	0.0104509	0.0830944
		0.2368	2622	119	2503	238	2741	0.0868296	0.086798		0.9389	2004.4	10.6024	1993.8	21.2047	2015	0.0105234	0.0835662
		0.2345	2623	119	2504	238	2742	0.086798	0.086798		0.9385	2006.31	10.6866	1995.63	21.3731	2017	0.0105965	0.0843579
		0.2344	2624	120	2504	240	2744	0.0874636	0.0874636		0.9381	2008.23	10.7714	1997.46	21.5428	2019	0.01067	0.0849961
		0.2337	2624	121	2503	242	2745	0.0881603	0.0881282		0.9371	2010.14	10.8569	1999.29	21.7137	2021	0.0107441	0.0856386
		0.2335	2625	121	2504	242	2746	0.0881282	0.0881282		0.9368	2012.06	10.943	2001.11	21.886	2023	0.0108186	0.0861234
		0.2325	2625	122	2503	244	2747	0.0888242	0.0888242		0.9357	2013.97	11.0298	2002.94	22.0595	2025	0.0108936	0.0869368
		0.2321	2625	123	2502	246	2748	0.0895197	0.0895197		0.9347	2015.88	11.1172	2004.77	22.2344	2027	0.0109691	0.0875925
		0.2314	2625	124	2501	248	2749	0.0902146	0.0900508		0.9346	2017.79	11.2053	2006.59	22.4106	2029	0.0110451	0.0880872
		0.231	2626	124	2502	248	2750	0.0901818	0.0900508		0.9338	2019.71	11.294	2008.41	22.5881	2031	0.0111216	0.0890841
		0.2297	2627	124	2503	248	2751	0.090149	0.0900508		0.9327	2021.62	11.3835	2010.23	22.7669	2033	0.0111987	0.0895863
		0.2295	2628	124	2504	248	2752	0.0901163	0.0900508		0.9322	2023.53	11.4735	2012.05	22.9471	2035	0.0112762	0.090429
		0.2293	2630	124	2506	248	2754	0.0900508	0.0900508		0.9319	2025.44	11.5643	2013.87	23.1286	2037	0.0113543	0.0909379
		0.2292	2630	125	2505	250	2755	0.0907441	0.0907112		0.9315	2027.34	11.6558	2015.69	23.3115	2039	0.0114328	0.0916206
		0.2269	2631	125	2506	250	2756	0.0907112	0.0907112		0.9308	2029.25	11.7479	2017.5	23.4958	2041	0.0115119	0.0923078
		0.2267	2631	126	2505	252	2757	0.0914037	0.0913374		0.9306	2031.16	11.8407	2019.32	23.6814	2043	0.0115915	0.0929995
		0.2264	2632	126	2506	252	2758	0.0913706	0.0913374		0.9298	2033.07	11.9342	2021.13	23.8685	2045	0.0116716	0.0936959
		0.2258	2633	126	2507	252	2759	0.0913374	0.0913374		0.9276	2034.97	12.0285	2022.94	24.0569	2047	0.0117523	0.0943969
		0.2248	2633	127	2506	254	2760	0.092029	0.092029		0.9273	2036.88	12.1234	2024.75	24.2468	2049	0.0118335	0.0951026
		0.2247	2633	128	2505	256	2761	0.09272	0.09272		0.9267	2038.78	12.219	2026.56	24.4381	2051	0.0119152	0.0958129
		0.2243	2633	129	2504	258	2762	0.0934106	0.0934106		0.9258	2040.68	12.3154	2028.37	24.6307	2053	0.0119974	0.0963488
		0.2235	2633	130	2503	260	2763	0.0941006	0.0939986		0.9244	2042.59	12.4124	2030.18	24.8249	2055	0.0120802	0.0972477
		0.2217	2634	130	2504	260	2764	0.0940666	0.0939986		0.9225	2044.49	12.5102	2031.98	25.0205	2057	0.0121636	0.0979722
		0.2212	2635	130	2505	260	2765	0.0940325	0.0939986		0.9222	2046.39	12.6088	2033.78	25.2175	2059	0.0122475	0.0987015
		0.221	2636	130	2506	260	2766	0.0939986	0.0939986		0.922	2048.29	12.708	2035.58	25.416	2061	0.0123319	0.0994355
		0.2204	2637	131	2506	262	2768	0.0946532	0.094619		0.9206	2050.19	12.808	2037.38	25.616	2063	0.0124169	0.100174
		0.2195	2638	131	2507	262	2769	0.094619	0.094619		0.9193	2052.09	12.9087	2039.18	25.8175	2065	0.0125024	0.100918
		0.2191	2638	132	2506	264	2770	0.0953069	0.0951009		0.9188	2053.99	13.0102	2040.98	26.0204	2067	0.0125885	0.101667
		0.2184	2639	132	2507	264	2771	0.0952725	0.0951009		0.9187	2055.89	13.1124	2042.78	26.2249	2069	0.0126751	0.102231
		0.2182	2641	132	2509	264	2773	0.0952038	0.0951009		0.9178	2057.78	13.2154	2044.57	26.4308	2071	0.0127624	0.103178
		0.218	2642	132	2510	264	2774	0.0951694	0.0951009		0.9165	2059.68	13.3192	2046.36	26.6383	2073	0.0128501	0.104325
		0.2179	2643	132	2511	264	2775	0.0951351	0.0951009		0.9165	2061.58	13.4237	2048.15	26.8474	2075	0.0129385	0.104325
		0.2165	2644	132	2512	264	2776	0.0951009	0.0951009		0.9162	2063.47	13.529	2049.94	27.058	2077	0.0130274	0.105677
		0.2139	2644	133	2511	266	2777	0.0957868	0.0957868		0.9156	2065.36	13.635	2051.73	27.2701	2079	0.0131169	0.106261
		0.2129	2644	134	2510	268	2778	0.0964723	0.0964376		0.914	2067.26	13.7419	2053.52	27.4838	2081	0.013207	0.107044
		0.2124	2645	134	2511	268	2779	0.0964376	0.0964376		0.9136	2069.15	13.8495	2055.3	27.6991	2083	0.0132977	0.107832
		0.2122	2645	135	2510	270	2780	0.0971223	0.0970176		0.9125	2071.04	13.958	2057.08	27.9159	2085	0.0133889	0.108625
		0.2121	2646	135	2511	270	2781	0.0970874	0.0970176		0.9107	2072.93	14.0672	2058.87	28.1344	2087	0.0134808	0.109423
		0.2117	2647	135	2512	270	2782	0.0970525	0.0970176		0.9104	2074.82	14.1772	2060.65	28.3544	2089	0.0135732	0.110227
		0.2113	2648	135	2513	270	2783	0.0970176	0.0970176		0.9083	2076.71	14.288	2062.42	28.5761	2091	0.0136662	0.111035
		0.2099	2648	136	2512	272	2784	0.0977011	0.0977011		0.9074	2078.6	14.3997	2064.2	28.7994	2093	0.0137598	0.111848
		0.2097	2648	137	2511	274	2785	0.0983842	0.0983842		0.9069	2080.49	14.5121	2065.98	29.0243	2095	0.0138541	0.112667
		0.2096	2648	138	2510	276	2786	0.0990668	0.0989247		0.9054	2082.37	14.6254	2067.75	29.2509	2097	0.0139489	0.113491
		0.209	2649	138	2511	276	2787	0.0990312	0.0989247		0.9047	2084.26	14.7395	2069.52	29.4791	2099	0.0140443	0.11432
		0.2088	2650	138	2512	276	2788	0.0989957	0.0989247		0.9042	2086.15	14.8545	2071.29	29.709	2101	0.0141404	0.115154
		0.2086	2651	138	2513	276	2789	0.0989602	0.0989247		0.9027	2088.03	14.9703	2073.06	29.9405	2103	0.0142371	0.115994
		0.2079	2652	138	2514	276	2790	0.0989247	0.0989247		0.9009	2089.91	15.0869	2074.83	30.1738	2105	0.0143343	0.116838
		0.2074	2652	139	2513	278	2791	0.0996059	0.0996059		0.8998	2091.8	15.2044	2076.59	30.4087	2107	0.0144322	0.117688
		0.2072	2652	140	2512	280	2792	0.100287	0.100215		0.8992	2093.68	15.3227	2078.35	30.6454	2109	0.0145308	0.118543
		0.2062	2653	140	2513	280	2793	0.100251	0.100215		0.8981	2095.56	15.4419	2080.12	30.8838	2111	0.0146299	0.119404
		0.2052	2654	140	2514	280	2794	0.100215	0.100215		0.8973	2097.44	15.5619	2081.88	31.1239	2113	0.0147297	0.12027
		0.2042	2654	141	2513	282	2795	0.100894	0.100894		0.8971	2099.32	15.6829	2083.63	31.3657	2115	0.0148301	0.121141
		0.2038	2654	142	2512	284	2796	0.101574	0.101537		0.8963	2101.2	15.8047	2085.39	31.6093	2117	0.0149312	0.122018
		0.2036	2655	142	2513	284	2797	0.101537	0.101537		0.8953	2103.07	15.9273	2087.15	31.8547	2119	0.0150329	0.1229
		0.2033	2655	143	2512	286	2798	0.102216	0.101924		0.8945	2104.95	16.0509	2088.9	32.1018	2121	0.0151352	0.123565
		0.2031	2656	143	2513	286	2799	0.102179	0.101924		0.8936	2106.82	16.1754	2090.65	32.3507	2123	0.0152382	0.12468
		0.2029	2657	143	2514	286	2800	0.102143	0.101924		0.8912	2108.7	16.3007	2092.4	32.6014	2125	0.0153419	0.125804
		0.2027	2658	143	2515	286	2801	0.102106	0.101924		0.8909	2110.57	16.427	2094.15	32.8539	2127	0.0154461	0.126482
		0.201	2661	143	2518	286	2804	0.101997	0.101924		0.8895	2112.45	16.5541	2095.89	33.1083	2129	0.0155511	0.127391
		0.2005	2662	143	2519	286	2805	0.101961	0.101924		0.8886	2114.32	16.6822	2097.64	33.3644	2131	0.0156567	0.128535
		0.2	2663	143	2520	286	2806	0.101924	0.101924		0.8875	2116.19	16.8112	2099.38	33.6224	2133	0.015763	0.129226
		0.1989	2663	144	2519	288	2807	0.102601	0.102528		0.8864	2118.06	16.9411	2101.12	33.8823	2135	0.0158699	0.130152
		0.1985	2664	144	2520	288	2808	0.102564	0.102528		0.8848	2119.93	17.072	2102.86	34.144	2137	0.0159775	0.131083
		0.198	2665	144	2521	288	2809	0.102528	0.102528		0.8837	2121.8	17.2038	2104.59	34.4075	2139	0.0160858	0.13202
		0.197	2665	145	2520	290	2810	0.103203	0.103166		0.8826	2123.66	17.3365	2106.33	34.673	2141	0.0161948	0.132962
		0.1969	2666	145	2521	290	2811	0.103166	0.103166		0.8803	2125.53	17.4702	2108.06	34.9403	2143	0.0163044	0.13391
		0.1965	2666	146	2520	292	2812	0.103841	0.103841		0.879	2127.4	17.6048	2109.79	35.2096	2145	0.0164147	0.135103
		0.1961	2667	147	2520	294	2814	0.104478	0.104403		0.8787	2129.26	17.7404	2111.52	35.4807	2147	0.0165257	0.135823
		0.1946	2668	147	2521	294	2815	0.10444	0.104403		0.8762	2131.12	17.8769	2113.25	35.7538	2149	0.0166374	0.136788
		0.1935	2669	147	2522	294	2816	0.104403	0.104403		0.8748	2132.99	18.0144	2114.97	36.0289	2151	0.0167498	0.137759
		0.1934	2669	148	2521	296	2817	0.105076	0.105039		0.8746	2134.85	18.1529	2116.69	36.3059	2153	0.0168629	0.138491
		0.1926	2670	148	2522	296	2818	0.105039	0.105039		0.8734	2136.71	18.2924	2118.42	36.5848	2155	0.0169767	0.139718
		0.1919	2670	149	2521	298	2819	0.105711	0.105711		0.8722	2138.57	18.4329	2120.13	36.8657	2157	0.0170912	0.140705
		0.1908	2671	150	2521	300	2821	0.106345	0.106232		0.8706	2140.43	18.5743	2121.85	37.1486	2159	0.0172064	0.14145
		0.1901	2672	150	2522	300	2822	0.106308	0.106232		0.8702	2142.28	18.7168	2123.57	37.4335	2161	0.0173223	0.142698
		0.19	2673	150	2523	300	2823	0.10627	0.106232		0.8681	2144.14	18.8602	2125.28	37.7204	2163	0.0174389	0.143955
		0.1892	2674	150	2524	300	2824	0.106232	0.106232		0.8677	2146	19.0047	2126.99	38.0093	2165	0.0175563	0.144714
		0.1889	2674	151	2523	302	2825	0.106903	0.106789		0.867	2147.85	19.1501	2128.7	38.3003	2167	0.0176743	0.145731
		0.1888	2675	151	2524	302	2826	0.106865	0.106789		0.866	2149.7	19.2966	2130.41	38.5933	2169	0.0177931	0.146753
		0.1886	2677	151	2526	302	2828	0.106789	0.106789		0.8618	2151.56	19.4442	2132.11	38.8883	2171	0.0179126	0.147782
		0.1882	2677	152	2525	304	2829	0.107458	0.107458		0.8614	2153.41	19.5927	2133.81	39.1854	2173	0.0180329	0.148816
		0.1873	2677	153	2524	306	2830	0.108127	0.108127		0.8583	2155.26	19.7423	2135.52	39.4846	2175	0.0181539	0.149856
		0.1872	2678	154	2524	308	2832	0.108757	0.108757		0.8577	2157.11	19.893	2137.21	39.7859	2177	0.0182756	0.150902
		0.186	2678	155	2523	310	2833	0.109425	0.109386		0.857	2158.96	20.0446	2138.91	40.0893	2179	0.018398	0.151953
		0.1854	2679	155	2524	310	2834	0.109386	0.109386		0.8552	2160.8	20.1974	2140.61	40.3948	2181	0.0185212	0.153011
		0.185	2679	157	2522	314	2836	0.110719	0.11068		0.855	2162.65	20.3512	2142.3	40.7024	2183	0.0186452	0.154341
		0.1843	2680	157	2523	314	2837	0.11068	0.11068		0.8548	2164.49	20.5061	2143.99	41.0122	2185	0.0187699	0.155144
		0.1839	2680	158	2522	316	2838	0.111346	0.111307		0.8523	2166.34	20.662	2145.68	41.3241	2187	0.0188953	0.15622
		0.1838	2681	158	2523	316	2839	0.111307	0.111307		0.8513	2168.18	20.8191	2147.36	41.6381	2189	0.0190215	0.157301
		0.1837	2681	159	2522	318	2840	0.111972	0.111893		0.8495	2170.02	20.9772	2149.05	41.9544	2191	0.0191485	0.158388
		0.1833	2682	159	2523	318	2841	0.111932	0.111893		0.8488	2171.86	21.1364	2150.73	42.2728	2193	0.0192762	0.159482
		0.1827	2683	159	2524	318	2842	0.111893	0.111893		0.8477	2173.7	21.2967	2152.41	42.5934	2195	0.0194047	0.160581
		0.182	2683	160	2523	320	2843	0.112557	0.112557		0.8456	2175.54	21.4581	2154.08	42.9162	2197	0.019534	0.161686
		0.1819	2683	161	2522	322	2844	0.113221	0.113022		0.8423	2177.38	21.6206	2155.76	43.2412	2199	0.019664	0.162798
		0.1811	2684	161	2523	322	2845	0.113181	0.113022		0.8414	2179.22	21.7843	2157.43	43.5685	2201	0.0197949	0.163915
		0.1806	2685	161	2524	322	2846	0.113141	0.113022		0.8409	2181.05	21.949	2159.1	43.898	2203	0.0199265	0.165039
		0.1805	2686	161	2525	322	2847	0.113102	0.113022		0.8389	2182.89	22.1149	2160.77	44.2298	2205	0.0200589	0.166168
		0.1797	2687	161	2526	322	2848	0.113062	0.113022		0.835	2184.72	22.2819	2162.44	44.5638	2207	0.020192	0.167303
		0.179	2688	161	2527	322	2849	0.113022	0.113022		0.8331	2186.55	22.4501	2164.1	44.9002	2209	0.020326	0.168445
		0.1787	2688	162	2526	324	2850	0.113684	0.113604		0.8319	2188.38	22.6194	2165.76	45.2388	2211	0.0204608	0.169593
		0.1785	2689	162	2527	324	2851	0.113644	0.113604		0.8294	2190.21	22.7898	2167.42	45.5797	2213	0.0205963	0.170746
		0.1784	2690	162	2528	324	2852	0.113604	0.113604		0.8269	2192.04	22.9615	2169.08	45.9229	2215	0.0207327	0.171906
		0.1782	2690	163	2527	326	2853	0.114266	0.114186		0.8262	2193.87	23.1342	2170.73	46.2685	2217	0.0208699	0.173072
		0.1779	2691	163	2528	326	2854	0.114226	0.114186		0.8247	2195.69	23.3082	2172.38	46.6164	2219	0.0210078	0.174244
		0.1775	2692	163	2529	326	2855	0.114186	0.114186		0.824	2197.52	23.4833	2174.03	46.9666	2221	0.0211466	0.175422
		0.1761	2692	164	2528	328	2856	0.114846	0.114846		0.821	2199.34	23.6596	2175.68	47.3192	2223	0.0212862	0.176606
		0.1756	2693	165	2528	330	2858	0.115465	0.115465		0.8202	2201.16	23.8371	2177.33	47.6742	2225	0.0214266	0.177797
		0.1754	2693	166	2527	332	2859	0.116125	0.116125		0.8191	2202.98	24.0158	2178.97	48.0316	2227	0.0215679	0.178993
		0.1745	2693	167	2526	334	2860	0.116783	0.116783		0.8178	2204.8	24.1957	2180.61	48.3914	2229	0.0217099	0.180196
		0.1738	2693	168	2525	336	2861	0.117441	0.1174		0.817	2206.62	24.3768	2182.25	48.7536	2231	0.0218528	0.181405
		0.1733	2694	168	2526	336	2862	0.1174	0.1174		0.8154	2208.44	24.5591	2183.88	49.1183	2233	0.0219965	0.182924
		0.173	2694	169	2525	338	2863	0.118058	0.118058		0.8134	2210.26	24.7427	2185.51	49.4853	2235	0.0221411	0.18384
		0.1723	2694	170	2524	340	2864	0.118715	0.118715		0.81	2212.07	24.9274	2187.15	49.8548	2237	0.0222865	0.185068
		0.1722	2695	171	2524	342	2866	0.11933	0.119122		0.8075	2213.89	25.1134	2188.77	50.2268	2239	0.0224327	0.186301
		0.1721	2696	171	2525	342	2867	0.119288	0.119122		0.8055	2215.7	25.3006	2190.4	50.6013	2241	0.0225798	0.187541
		0.1709	2697	171	2526	342	2868	0.119247	0.119122		0.8044	2217.51	25.4891	2192.02	50.9782	2243	0.0227277	0.188786
		0.1701	2698	171	2527	342	2869	0.119205	0.119122		0.8042	2219.32	25.6788	2193.64	51.3577	2245	0.0228765	0.190038
		0.1696	2699	171	2528	342	2870	0.119164	0.119122		0.8002	2221.13	25.8698	2195.26	51.7397	2247	0.0230261	0.191296
		0.1695	2700	171	2529	342	2871	0.119122	0.119122		0.7987	2222.94	26.0621	2196.88	52.1241	2249	0.0231766	0.19256
		0.169	2700	172	2528	344	2872	0.119777	0.119735		0.7959	2224.74	26.2556	2198.49	52.5112	2251	0.0233279	0.193831
		0.1687	2701	172	2529	344	2873	0.119735	0.119735		0.7932	2226.55	26.4504	2200.1	52.9007	2253	0.0234801	0.195107
		0.168	2701	173	2528	346	2874	0.12039	0.120348		0.7914	2228.35	26.6464	2201.71	53.2929	2255	0.0236332	0.19639
		0.1669	2702	173	2529	346	2875	0.120348	0.120348		0.789	2230.16	26.8438	2203.31	53.6876	2257	0.0237871	0.197679
		0.1666	2703	174	2529	348	2877	0.120959	0.120959		0.7872	2231.96	27.0424	2204.92	54.0849	2259	0.023942	0.198974
		0.1655	2703	175	2528	350	2878	0.121612	0.121401		0.7866	2233.76	27.2424	2206.52	54.4848	2261	0.0240977	0.200276
		0.1647	2704	175	2529	350	2879	0.12157	0.121401		0.7856	2235.56	27.4437	2208.11	54.8873	2263	0.0242542	0.201911
		0.1638	2705	175	2530	350	2880	0.121528	0.121401		0.7847	2237.35	27.6462	2209.71	55.2924	2265	0.0244117	0.202897
		0.1635	2706	175	2531	350	2881	0.121486	0.121401		0.7815	2239.15	27.8501	2211.3	55.7002	2267	0.02457	0.204217
		0.1633	2707	175	2532	350	2882	0.121443	0.121401		0.7803	2240.94	28.0553	2212.89	56.1106	2269	0.0247292	0.205543
		0.1627	2708	175	2533	350	2883	0.121401	0.121401		0.7793	2242.74	28.2619	2214.48	56.5237	2271	0.0248894	0.206875
		0.1626	2708	176	2532	352	2884	0.122053	0.12201		0.7783	2244.53	28.4697	2216.06	56.9395	2273	0.0250504	0.208213
		0.1612	2709	176	2533	352	2885	0.12201	0.12201		0.777	2246.32	28.679	2217.64	57.3579	2275	0.0252123	0.209558
		0.161	2709	178	2531	356	2887	0.123311	0.123226		0.775	2248.11	28.8895	2219.22	57.7791	2277	0.0253751	0.210909
		0.1604	2710	178	2532	356	2888	0.123269	0.123226		0.7714	2249.9	29.1015	2220.8	58.2029	2279	0.0255388	0.212266
		0.16	2711	178	2533	356	2889	0.123226	0.123226		0.7688	2251.69	29.3147	2222.37	58.6295	2281	0.0257034	0.213629
		0.1599	2711	179	2532	358	2890	0.123875	0.123875		0.7654	2253.47	29.5294	2223.94	59.0588	2283	0.0258689	0.214998
		0.1592	2711	180	2531	360	2891	0.124524	0.124309		0.7643	2255.25	29.7454	2225.51	59.4909	2285	0.0260354	0.216373
		0.1591	2712	180	2532	360	2892	0.124481	0.124309		0.7621	2257.04	29.9628	2227.07	59.9257	2287	0.0262027	0.217755
		0.1584	2713	180	2533	360	2893	0.124438	0.124309		0.7593	2258.82	30.1816	2228.64	60.3633	2289	0.026371	0.219142
		0.1583	2714	180	2534	360	2894	0.124395	0.124309		0.758	2260.6	30.4018	2230.2	60.8036	2291	0.0265402	0.220536
		0.1568	2715	180	2535	360	2895	0.124352	0.124309		0.7498	2262.38	30.6234	2231.75	61.2468	2293	0.0267103	0.221936
		0.1562	2716	180	2536	360	2896	0.124309	0.124309		0.7497	2264.15	30.8464	2233.31	61.6928	2295	0.0268814	0.22299
		0.1558	2716	181	2535	362	2897	0.124957	0.124957		0.7477	2265.93	31.0708	2234.86	62.1416	2297	0.0270534	0.224754
		0.1556	2716	182	2534	364	2898	0.125604	0.125604		0.7415	2267.7	31.2966	2236.41	62.5932	2299	0.0272263	0.226172
		0.1555	2717	183	2534	366	2900	0.126207	0.125946		0.7387	2269.48	31.5239	2237.95	63.0477	2301	0.0274001	0.227596
		0.1549	2718	183	2535	366	2901	0.126163	0.125946		0.7381	2271.25	31.7525	2239.49	63.505	2303	0.0275749	0.229027
		0.154	2719	183	2536	366	2902	0.12612	0.125946		0.733	2273.02	31.9826	2241.03	63.9653	2305	0.0277507	0.230463
		0.1533	2721	183	2538	366	2904	0.126033	0.125946		0.7292	2274.79	32.2142	2242.57	64.4283	2307	0.0279273	0.231905
		0.1526	2722	183	2539	366	2905	0.12599	0.125946		0.7239	2276.55	32.4472	2244.11	64.8943	2309	0.0281049	0.233717
		0.1525	2723	183	2540	366	2906	0.125946	0.125946		0.7235	2278.32	32.6816	2245.64	65.3632	2311	0.0282835	0.234808
		0.1523	2723	184	2539	368	2907	0.126591	0.126547		0.7229	2280.08	32.9175	2247.16	65.835	2313	0.028463	0.236269
		0.152	2724	184	2540	368	2908	0.126547	0.126547		0.7185	2281.85	33.1549	2248.69	66.3098	2315	0.0286435	0.237735
		0.1518	2724	185	2539	370	2909	0.127191	0.127148		0.718	2283.61	33.3937	2250.21	66.7874	2317	0.028825	0.238839
		0.1509	2725	185	2540	370	2910	0.127148	0.127148		0.7164	2285.37	33.634	2251.73	67.2681	2319	0.0290074	0.240686
		0.1508	2725	186	2539	372	2911	0.127791	0.127791		0.7122	2287.12	33.8758	2253.25	67.7517	2321	0.0291907	0.242171
		0.1505	2725	187	2538	374	2912	0.128434	0.12839		0.7088	2288.88	34.1191	2254.76	68.2382	2323	0.0293751	0.243661
		0.1492	2726	187	2539	374	2913	0.12839	0.12839		0.7071	2290.64	34.3639	2256.27	68.7278	2325	0.0295603	0.245158
		0.1488	2726	188	2538	376	2914	0.129032	0.129032		0.7017	2292.39	34.6102	2257.78	69.2204	2327	0.0297466	0.24666
		0.1481	2728	189	2539	378	2917	0.129585	0.129496		0.6991	2294.14	34.858	2259.28	69.716	2329	0.0299339	0.248168
		0.148	2729	189	2540	378	2918	0.129541	0.129496		0.6963	2295.89	35.1073	2260.79	70.2146	2331	0.0301221	0.249682
		0.1468	2730	189	2541	378	2919	0.129496	0.129496		0.6955	2297.64	35.3581	2262.28	70.7162	2333	0.0303113	0.251202
		0.1464	2730	190	2540	380	2920	0.130137	0.129915		0.6935	2299.39	35.6105	2263.78	71.2209	2335	0.0305015	0.252728
		0.1456	2731	190	2541	380	2921	0.130092	0.129915		0.6931	2301.14	35.8643	2265.27	71.7287	2337	0.0306926	0.254259
		0.1455	2732	190	2542	380	2922	0.130048	0.129915		0.69	2302.88	36.1197	2266.76	72.2395	2339	0.0308848	0.255796
		0.1454	2733	190	2543	380	2923	0.130003	0.129915		0.6851	2304.62	36.3767	2268.25	72.7534	2341	0.0310779	0.25734
		0.1448	2734	190	2544	380	2924	0.129959	0.129915		0.6814	2306.36	36.6352	2269.73	73.2704	2343	0.031272	0.258888
		0.1447	2735	190	2545	380	2925	0.129915	0.129915		0.6767	2308.1	36.8952	2271.21	73.7905	2345	0.0314672	0.260443
		0.1442	2735	191	2544	382	2926	0.130554	0.130554		0.6739	2309.84	37.1569	2272.69	74.3137	2347	0.0316633	0.261613
		0.1433	2736	192	2544	384	2928	0.131148	0.131013		0.6729	2311.58	37.42	2274.16	74.8401	2349	0.0318604	0.26357
		0.1431	2738	192	2546	384	2930	0.131058	0.131013		0.6686	2313.32	37.6848	2275.63	75.3696	2351	0.0320585	0.265141
		0.1423	2739	192	2547	384	2931	0.131013	0.131013		0.668	2315.05	37.9511	2277.1	75.9022	2353	0.0322576	0.266719
		0.142	2739	193	2546	386	2932	0.131651	0.131606		0.6671	2316.78	38.219	2278.56	76.438	2355	0.0324578	0.268302
		0.1413	2740	193	2547	386	2933	0.131606	0.131606		0.6631	2318.51	38.4885	2280.02	76.977	2357	0.0326589	0.26989
		0.1411	2740	194	2546	388	2934	0.132243	0.132198		0.6623	2320.24	38.7596	2281.48	77.5192	2359	0.032861	0.271085
		0.1405	2741	194	2547	388	2935	0.132198	0.132198		0.6608	2321.97	39.0323	2282.94	78.0646	2361	0.0330642	0.273084
		0.14	2742	195	2547	390	2937	0.132789	0.132698		0.6603	2323.69	39.3066	2284.39	78.6131	2363	0.0332684	0.27469
		0.1395	2743	195	2548	390	2938	0.132743	0.132698		0.6528	2325.42	39.5825	2285.84	79.1649	2365	0.0334735	0.2763
		0.1387	2744	195	2549	390	2939	0.132698	0.132698		0.6519	2327.14	39.86	2287.28	79.72	2367	0.0336797	0.277917
		0.1383	2745	196	2549	392	2941	0.133288	0.133243		0.6504	2328.86	40.1391	2288.72	80.2782	2369	0.033887	0.279538
		0.1375	2746	196	2550	392	2942	0.133243	0.133243		0.6456	2330.58	40.4199	2290.16	80.8397	2371	0.0340952	0.281573
		0.1374	2746	197	2549	394	2943	0.133877	0.133832		0.6445	2332.3	40.7023	2291.6	81.4045	2373	0.0343045	0.282798
		0.137	2747	197	2550	394	2944	0.133832	0.133832		0.6415	2334.01	40.9863	2293.03	81.9726	2375	0.0345148	0.284436
		0.1369	2747	198	2549	396	2945	0.134465	0.134328		0.6385	2335.73	41.272	2294.46	82.5439	2377	0.0347261	0.286079
		0.1368	2748	198	2550	396	2946	0.13442	0.134328		0.6382	2337.44	41.5593	2295.88	83.1185	2379	0.0349384	0.287727
		0.1361	2749	198	2551	396	2947	0.134374	0.134328		0.6352	2339.15	41.8482	2297.3	83.6965	2381	0.0351518	0.289381
		0.1357	2750	198	2552	396	2948	0.134328	0.134328		0.6324	2340.86	42.1389	2298.72	84.2777	2383	0.0353662	0.29104
		0.1347	2750	200	2550	400	2950	0.135593	0.135272		0.6266	2342.57	42.4311	2300.14	84.8623	2385	0.0355817	0.293121
		0.1345	2751	200	2551	400	2951	0.135547	0.135272		0.6263	2344.27	42.7251	2301.55	85.4502	2387	0.0357982	0.294374
		0.1338	2752	200	2552	400	2952	0.135501	0.135272		0.624	2345.98	43.0207	2302.96	86.0415	2389	0.0360157	0.296048
		0.1333	2753	200	2553	400	2953	0.135455	0.135272		0.6228	2347.68	43.318	2304.36	86.6361	2391	0.0362342	0.297728
		0.1329	2754	200	2554	400	2954	0.13541	0.135272		0.6199	2349.38	43.617	2305.77	87.2341	2393	0.0364538	0.299413
		0.132	2755	200	2555	400	2955	0.135364	0.135272		0.6149	2351.08	43.9177	2307.16	87.8354	2395	0.0366745	0.301102
		0.1313	2756	200	2556	400	2956	0.135318	0.135272		0.6139	2352.78	44.2201	2308.56	88.4402	2397	0.0368962	0.302797
		0.1311	2757	200	2557	400	2957	0.135272	0.135272		0.6096	2354.48	44.5242	2309.95	89.0483	2399	0.0371189	0.304497
		0.1307	2757	201	2556	402	2958	0.135903	0.135811		0.6025	2356.17	44.8299	2311.34	89.6599	2401	0.0373427	0.306628
		0.1306	2758	201	2557	402	2959	0.135857	0.135811		0.6022	2357.86	45.1374	2312.73	90.2748	2403	0.0375676	0.307911
		0.1304	2759	201	2558	402	2960	0.135811	0.135811		0.602	2359.55	45.4466	2314.11	90.8932	2405	0.0377934	0.309625
		0.1303	2760	202	2558	404	2962	0.136394	0.136348		0.6007	2361.24	45.7575	2315.48	91.515	2407	0.0380204	0.311775
		0.1297	2761	202	2559	404	2963	0.136348	0.136348		0.5993	2362.93	46.0702	2316.86	92.1403	2409	0.0382484	0.313068
		0.1296	2761	203	2558	406	2964	0.136977	0.136977		0.5956	2364.62	46.3845	2318.23	92.769	2411	0.0384774	0.31523
		0.1294	2761	204	2557	408	2965	0.137605	0.137513		0.5919	2366.3	46.7006	2319.6	93.4012	2413	0.0387075	0.31653
		0.1293	2762	204	2558	408	2966	0.137559	0.137513		0.5906	2367.98	47.0185	2320.96	94.0369	2415	0.0389387	0.318268
		0.129	2763	204	2559	408	2967	0.137513	0.137513		0.5876	2369.66	47.338	2322.32	94.6761	2417	0.0391709	0.320011
		0.1285	2764	205	2559	410	2969	0.138094	0.138047		0.5791	2371.34	47.6594	2323.68	95.3187	2419	0.0394042	0.321758
		0.1284	2765	205	2560	410	2970	0.138047	0.138047		0.5744	2373.02	47.9824	2325.04	95.9648	2421	0.0396385	0.32351
		0.1271	2766	206	2560	412	2972	0.138627	0.138534		0.5735	2374.69	48.3072	2326.39	96.6145	2423	0.0398739	0.325266
		0.1259	2767	206	2561	412	2973	0.138581	0.138534		0.5686	2376.37	48.6338	2327.73	97.2677	2425	0.0401104	0.327026
		0.1258	2768	206	2562	412	2974	0.138534	0.138534		0.5633	2378.04	48.9622	2329.08	97.9244	2427	0.0403479	0.328791
		0.1257	2768	207	2561	414	2975	0.13916	0.13916		0.5592	2379.71	49.2923	2330.42	98.5846	2429	0.0405865	0.330561
		0.1253	2768	208	2560	416	2976	0.139785	0.139597		0.5581	2381.38	49.6242	2331.75	99.2484	2431	0.0408262	0.332334
		0.1249	2769	208	2561	416	2977	0.139738	0.139597		0.5566	2383.04	49.9579	2333.08	99.9157	2433	0.0410669	0.334112
		0.1248	2770	208	2562	416	2978	0.139691	0.139597		0.555	2384.71	50.2933	2334.41	100.587	2435	0.0413087	0.335894
		0.1247	2772	208	2564	416	2980	0.139597	0.139597		0.5521	2386.37	50.6305	2335.74	101.261	2437	0.0415515	0.337681
		0.1246	2772	209	2563	418	2981	0.140221	0.140221		0.5478	2388.03	50.9696	2337.06	101.939	2439	0.0417955	0.339471
		0.1244	2772	210	2562	420	2982	0.140845	0.140845		0.5433	2389.69	51.3104	2338.38	102.621	2441	0.0420405	0.341266
		0.1242	2773	211	2562	422	2984	0.141421	0.141184		0.5408	2391.35	51.653	2339.69	103.306	2443	0.0422865	0.343064
		0.124	2774	211	2563	422	2985	0.141374	0.141184		0.539	2393	51.9974	2341.01	103.995	2445	0.0425337	0.344867
		0.1238	2775	211	2564	422	2986	0.141326	0.141184		0.5337	2394.66	52.3436	2342.31	104.687	2447	0.0427819	0.346673
		0.1235	2776	211	2565	422	2987	0.141279	0.141184		0.5307	2396.31	52.6917	2343.62	105.383	2449	0.0430312	0.348031
		0.1234	2778	211	2567	422	2989	0.141184	0.141184		0.5267	2397.96	53.0415	2344.92	106.083	2451	0.0432815	0.350298
		0.1233	2778	213	2565	426	2991	0.142427	0.14238		0.5257	2399.61	53.3932	2346.21	106.786	2453	0.043533	0.352116
		0.1232	2779	213	2566	426	2992	0.14238	0.14238		0.5234	2401.25	53.7467	2347.51	107.493	2455	0.0437855	0.353937
		0.1228	2780	214	2566	428	2994	0.142953	0.142953		0.5214	2402.9	54.102	2348.8	108.204	2457	0.044039	0.355763
		0.1227	2780	215	2565	430	2995	0.143573	0.143573		0.5168	2404.54	54.4591	2350.08	108.918	2459	0.0442937	0.357592
		0.1226	2780	216	2564	432	2996	0.144192	0.144144		0.5144	2406.18	54.8181	2351.36	109.636	2461	0.0445494	0.359424
		0.1223	2781	216	2565	432	2997	0.144144	0.144144		0.5101	2407.82	55.1789	2352.64	110.358	2463	0.0448062	0.36218
		0.1221	2782	218	2564	436	3000	0.145333	0.145333		0.5101	2409.46	55.5415	2353.92	111.083	2465	0.0450641	0.36218
		0.122	2782	219	2563	438	3001	0.145951	0.145951		0.5018	2411.09	55.906	2355.19	111.812	2467	0.0453231	0.365404
		0.1216	2782	220	2562	440	3002	0.146569	0.146569		0.501	2412.73	56.2723	2356.46	112.545	2469	0.0455831	0.366789
		0.1214	2783	221	2562	442	3004	0.147137	0.147137		0.4979	2414.36	56.6405	2357.72	113.281	2471	0.0458442	0.368639
		0.1213	2783	222	2561	444	3005	0.147754	0.147754		0.4955	2415.99	57.0105	2358.98	114.021	2473	0.0461064	0.370492
		0.1211	2783	224	2559	448	3007	0.148986	0.148936		0.4937	2417.62	57.3824	2360.24	114.765	2475	0.0463696	0.372348
		0.121	2784	224	2560	448	3008	0.148936	0.148936		0.4869	2419.24	57.7561	2361.49	115.512	2477	0.0466339	0.374207
		0.1209	2785	225	2560	450	3010	0.149502	0.149502		0.4826	2420.87	58.1317	2362.74	116.263	2479	0.0468993	0.376069
		0.1208	2785	226	2559	452	3011	0.150116	0.149917		0.4794	2422.49	58.5092	2363.98	117.018	2481	0.0471658	0.377935
		0.1207	2786	226	2560	452	3012	0.150066	0.149917		0.4772	2424.11	58.8885	2365.22	117.777	2483	0.0474334	0.379803
		0.1202	2787	226	2561	452	3013	0.150017	0.149917		0.4756	2425.73	59.2698	2366.46	118.54	2485	0.047702	0.381674
		0.1201	2788	226	2562	452	3014	0.149967	0.149917		0.4714	2427.35	59.6528	2367.69	119.306	2487	0.0479717	0.383548
		0.1199	2789	226	2563	452	3015	0.149917	0.149917		0.4688	2428.96	60.0378	2368.92	120.076	2489	0.0482425	0.385425
		0.1198	2789	227	2562	454	3016	0.150531	0.150531		0.4678	2430.58	60.4246	2370.15	120.849	2491	0.0485144	0.387305
		0.1197	2789	229	2560	458	3018	0.151756	0.151605		0.4631	2432.19	60.8133	2371.37	121.627	2493	0.0487873	0.389187
		0.1195	2791	229	2562	458	3020	0.151656	0.151605		0.4602	2433.8	61.2039	2372.59	122.408	2495	0.0490613	0.391072
		0.1193	2792	229	2563	458	3021	0.151605	0.151605		0.4521	2435.4	61.5964	2373.81	123.193	2497	0.0493363	0.392959
		0.1192	2792	230	2562	460	3022	0.152217	0.152116		0.4507	2437.01	61.9908	2375.02	123.982	2499	0.0496125	0.394849
		0.1191	2793	230	2563	460	3023	0.152167	0.152116		0.4481	2438.61	62.3871	2376.23	124.774	2501	0.0498897	0.396742
		0.1189	2794	230	2564	460	3024	0.152116	0.152116		0.4445	2440.21	62.7852	2377.43	125.57	2503	0.050168	0.398637
		0.1188	2794	231	2563	462	3025	0.152727	0.152626		0.442	2441.81	63.1853	2378.63	126.371	2505	0.0504473	0.400534
		0.1187	2795	231	2564	462	3026	0.152677	0.152626		0.4406	2443.41	63.5873	2379.83	127.175	2507	0.0507278	0.402433
		0.1186	2796	231	2565	462	3027	0.152626	0.152626		0.4396	2445.01	63.9911	2381.02	127.982	2509	0.0510093	0.404335
		0.1185	2797	233	2564	466	3030	0.153795	0.153694		0.4364	2446.6	64.3969	2382.21	128.794	2511	0.0512918	0.406239
		0.1184	2798	233	2565	466	3031	0.153745	0.153694		0.4348	2448.2	64.8045	2383.39	129.609	2513	0.0515754	0.408144
		0.1182	2799	233	2566	466	3032	0.153694	0.153694		0.434	2449.79	65.2141	2384.57	130.428	2515	0.0518601	0.409575
		0.1181	2799	234	2565	468	3033	0.154303	0.154252		0.4315	2451.37	65.6256	2385.75	131.251	2517	0.0521459	0.411962
		0.118	2800	234	2566	468	3034	0.154252	0.154252		0.4265	2452.96	66.039	2386.92	132.078	2519	0.0524327	0.413874
		0.1179	2800	235	2565	470	3035	0.15486	0.15486		0.4245	2454.55	66.4543	2388.09	132.909	2521	0.0527206	0.415787
		0.1178	2800	238	2562	476	3038	0.156682	0.156579		0.4208	2456.13	66.8715	2389.26	133.743	2523	0.0530095	0.417702
		0.1176	2802	238	2564	476	3040	0.156579	0.156579		0.4183	2457.71	67.2907	2390.42	134.581	2525	0.0532995	0.419619
		0.1175	2802	239	2563	478	3041	0.157185	0.157185		0.4164	2459.29	67.7117	2391.58	135.423	2527	0.0535906	0.421538
		0.1174	2803	240	2563	480	3043	0.157739	0.157739		0.4142	2460.87	68.1347	2392.73	136.269	2529	0.0538827	0.423458
		0.1173	2804	241	2563	482	3045	0.158292	0.158292		0.4097	2462.44	68.5596	2393.88	137.119	2531	0.0541759	0.42538
		0.1172	2805	243	2562	486	3048	0.159449	0.159449		0.4079	2464.01	68.9864	2395.03	137.973	2533	0.0544701	0.427303
		0.1171	2805	244	2561	488	3049	0.160052	0.16		0.4062	2465.58	69.4152	2396.17	138.83	2535	0.0547654	0.429228
		0.117	2806	244	2562	488	3050	0.16	0.16		0.4038	2467.15	69.8458	2397.31	139.692	2537	0.0550618	0.431153
		0.1169	2807	245	2562	490	3052	0.16055	0.160445		0.4021	2468.72	70.2784	2398.44	140.557	2539	0.0553592	0.433081
		0.1168	2809	245	2564	490	3054	0.160445	0.160445		0.4001	2470.29	70.713	2399.57	141.426	2541	0.0556576	0.435009
		0.1167	2809	246	2563	492	3055	0.161047	0.161047		0.396	2471.85	71.1494	2400.7	142.299	2543	0.0559571	0.436938
		0.1166	2809	247	2562	494	3056	0.161649	0.161649		0.3948	2473.41	71.5878	2401.82	143.176	2545	0.0562576	0.438869
		0.1165	2810	248	2562	496	3058	0.162198	0.162092		0.3939	2474.97	72.0281	2402.94	144.056	2547	0.0565592	0.4408
		0.1162	2811	248	2563	496	3059	0.162144	0.162092		0.393	2476.53	72.4704	2404.06	144.941	2549	0.0568618	0.442732
		0.1161	2812	248	2564	496	3060	0.162092	0.162092		0.39	2478.09	72.9146	2405.17	145.829	2551	0.0571655	0.444666
		0.116	2813	251	2562	502	3064	0.163838	0.163838		0.3863	2479.64	73.3607	2406.28	146.721	2553	0.0574702	0.4466
		0.1159	2814	252	2562	504	3066	0.164384	0.164232		0.3834	2481.19	73.8087	2407.38	147.617	2555	0.0577759	0.448051
		0.1158	2815	253	2562	506	3068	0.164928	0.164232		0.38	2482.74	74.2587	2408.48	148.517	2557	0.0580827	0.45047
		0.1157	2816	253	2563	506	3069	0.164875	0.164232		0.3788	2484.29	74.7106	2409.58	149.421	2559	0.0583905	0.451922
		0.1156	2818	253	2565	506	3071	0.164767	0.164232		0.3785	2485.84	75.1645	2410.67	150.329	2561	0.0586993	0.454827
		0.1154	2821	253	2568	506	3074	0.164606	0.164232		0.3782	2487.38	75.6203	2411.76	151.241	2563	0.0590092	0.456279
		0.1153	2822	253	2569	506	3075	0.164553	0.164232		0.3749	2488.92	76.078	2412.84	152.156	2565	0.0593201	0.458701
		0.1152	2827	253	2574	506	3080	0.164286	0.164232		0.3737	2490.46	76.5377	2413.92	153.075	2567	0.059632	0.460154
		0.1151	2828	253	2575	506	3081	0.164232	0.164232		0.3729	2492	76.9993	2415	153.999	2569	0.059945	0.462092
		0.115	2830	254	2576	508	3084	0.164721	0.164721		0.3709	2493.54	77.4628	2416.07	154.926	2571	0.0602589	0.464031
		0.1149	2832	257	2575	514	3089	0.166397	0.166235		0.37	2495.07	77.9283	2417.14	155.857	2573	0.0605739	0.465969
		0.1148	2835	257	2578	514	3092	0.166235	0.166235		0.3635	2496.6	78.3958	2418.21	156.792	2575	0.0608899	0.468392
		0.1145	2835	258	2577	516	3093	0.166828	0.166721		0.3632	2498.13	78.8651	2419.27	157.73	2577	0.0612069	0.469846
		0.1142	2836	258	2578	516	3094	0.166774	0.166721		0.3616	2499.66	79.3364	2420.33	158.673	2579	0.0615249	0.471784
		0.114	2837	258	2579	516	3095	0.166721	0.166721		0.3597	2501.19	79.8097	2421.38	159.619	2581	0.061844	0.473722
		0.1139	2837	259	2578	518	3096	0.167313	0.167313		0.3589	2502.72	80.2848	2422.43	160.57	2583	0.062164	0.47566
		0.1138	2839	261	2578	522	3100	0.168387	0.168387		0.3576	2504.24	80.7619	2423.48	161.524	2585	0.0624851	0.477598
		0.1137	2840	264	2576	528	3104	0.170103	0.170103		0.3566	2505.76	81.241	2424.52	162.482	2587	0.0628071	0.479535
		0.1136	2840	265	2575	530	3105	0.170692	0.170692		0.356	2507.28	81.722	2425.56	163.444	2589	0.0631301	0.481472
		0.1135	2841	267	2574	534	3108	0.171815	0.171815		0.3543	2508.8	82.2049	2426.59	164.41	2591	0.0634542	0.483408
		0.1134	2874	288	2586	576	3162	0.182163	0.181991		0.3507	2510.31	82.6898	2427.62	165.38	2593	0.0637792	0.485344
		0.1128	2875	288	2587	576	3163	0.182106	0.181991		0.3476	2511.82	83.1766	2428.65	166.353	2595	0.0641052	0.48728
		0.1126	2876	288	2588	576	3164	0.182048	0.181991		0.3449	2513.33	83.6653	2429.67	167.331	2597	0.0644323	0.489698
		0.1125	2877	288	2589	576	3165	0.181991	0.181991		0.3447	2514.84	84.156	2430.69	168.312	2599	0.0647603	0.491148
		0.1123	2877	289	2588	578	3166	0.182565	0.182105		0.3415	2516.35	84.6486	2431.7	169.297	2601	0.0650892	0.493081
		0.1114	2878	289	2589	578	3167	0.182507	0.182105		0.3398	2517.86	85.1431	2432.71	170.286	2603	0.0654192	0.495014
		0.1113	2879	289	2590	578	3168	0.182449	0.182105		0.3386	2519.36	85.6395	2433.72	171.279	2605	0.0657501	0.496945
		0.1111	2880	289	2591	578	3169	0.182392	0.182105		0.3368	2520.86	86.1379	2434.72	172.276	2607	0.066082	0.498875
		0.1108	2881	289	2592	578	3170	0.182334	0.182105		0.3345	2522.36	86.6383	2435.72	173.277	2609	0.0664149	0.500805
		0.1106	2882	289	2593	578	3171	0.182277	0.182105		0.3331	2523.86	87.1405	2436.72	174.281	2611	0.0667488	0.502251
		0.1102	2883	289	2594	578	3172	0.182219	0.182105		0.3296	2525.36	87.6447	2437.71	175.289	2613	0.0670836	0.50466
		0.1101	2884	289	2595	578	3173	0.182162	0.182105		0.3268	2526.85	88.1508	2438.7	176.302	2615	0.0674193	0.506585
		0.1096	2885	289	2596	578	3174	0.182105	0.182105		0.3239	2528.34	88.6588	2439.68	177.318	2617	0.0677561	0.50851
		0.1091	2885	290	2595	580	3175	0.182677	0.182677		0.3211	2529.83	89.1688	2440.66	178.338	2619	0.0680938	0.510913
		0.109	2886	291	2595	582	3177	0.183192	0.183192		0.3207	2531.32	89.6806	2441.64	179.361	2621	0.0684324	0.512354
		0.1087	2886	292	2594	584	3178	0.183763	0.183648		0.3183	2532.81	90.1944	2442.61	180.389	2623	0.068772	0.514274
		0.1082	2887	292	2595	584	3179	0.183706	0.183648		0.3155	2534.29	90.7102	2443.58	181.42	2625	0.0691125	0.515713
		0.1073	2888	292	2596	584	3180	0.183648	0.183648		0.3127	2535.77	91.2278	2444.54	182.456	2627	0.069454	0.51811
		0.1071	2888	293	2595	586	3181	0.184219	0.184219		0.3103	2537.25	91.7473	2445.51	183.495	2629	0.0697964	0.520025
		0.1069	2889	294	2595	588	3183	0.184731	0.184673		0.309	2538.73	92.2688	2446.46	184.538	2631	0.0701397	0.521938
		0.1068	2890	294	2596	588	3184	0.184673	0.184673		0.3075	2540.21	92.7922	2447.42	185.584	2633	0.070484	0.52385
		0.1066	2890	295	2595	590	3185	0.185243	0.185243		0.3072	2541.68	93.3174	2448.37	186.635	2635	0.0708292	0.525759
		0.1056	2890	297	2593	594	3187	0.186382	0.186382		0.3049	2543.16	93.8446	2449.31	187.689	2637	0.0711753	0.527667
		0.1054	2890	298	2592	596	3188	0.186951	0.186834		0.3029	2544.63	94.3737	2450.25	188.747	2639	0.0715223	0.529572
		0.1052	2891	298	2593	596	3189	0.186892	0.186834		0.3017	2546.1	94.9047	2451.19	189.809	2641	0.0718703	0.531952
		0.1051	2892	298	2594	596	3190	0.186834	0.186834		0.3011	2547.56	95.4376	2452.12	190.875	2643	0.0722192	0.533377
		0.1049	2892	299	2593	598	3191	0.187402	0.187226		0.299	2549.03	95.9724	2453.06	191.945	2645	0.072569	0.535277
		0.1047	2893	299	2594	598	3192	0.187343	0.187226		0.2968	2550.49	96.5091	2453.98	193.018	2647	0.0729196	0.537173
		0.1045	2894	299	2595	598	3193	0.187285	0.187226		0.2957	2551.95	97.0477	2454.9	194.095	2649	0.0732712	0.539068
		0.1042	2895	299	2596	598	3194	0.187226	0.187226		0.294	2553.41	97.5882	2455.82	195.176	2651	0.0736237	0.54096
		0.104	2895	300	2595	600	3195	0.187793	0.187735		0.2916	2554.87	98.1306	2456.74	196.261	2653	0.0739771	0.54285
		0.1039	2896	300	2596	600	3196	0.187735	0.187735		0.2898	2556.33	98.6749	2457.65	197.35	2655	0.0743313	0.544737
		0.1036	2896	301	2595	602	3197	0.188302	0.188302		0.2886	2557.78	99.221	2458.56	198.442	2657	0.0746865	0.546622
		0.1034	2896	302	2594	604	3198	0.188868	0.188868		0.2885	2559.23	99.769	2459.46	199.538	2659	0.0750425	0.548034
		0.1033	2896	303	2593	606	3199	0.189434	0.189434		0.2858	2560.68	100.319	2460.36	200.638	2661	0.0753994	0.550383
		0.102	2896	304	2592	608	3200	0.19	0.19		0.2837	2562.13	100.871	2461.26	201.742	2663	0.0757572	0.55226
		0.1018	2897	305	2592	610	3202	0.190506	0.190446		0.2819	2563.58	101.424	2462.15	202.849	2665	0.0761159	0.554134
		0.1017	2898	305	2593	610	3203	0.190446	0.190446		0.2807	2565.02	101.98	2463.04	203.96	2667	0.0764754	0.556005
		0.1016	2899	306	2593	612	3205	0.190952	0.190833		0.2799	2566.46	102.537	2463.93	205.075	2669	0.0768358	0.557873
		0.1012	2900	306	2594	612	3206	0.190892	0.190833		0.2788	2567.9	103.097	2464.81	206.193	2671	0.077197	0.559738
		0.101	2901	306	2595	612	3207	0.190833	0.190833		0.2769	2569.34	103.658	2465.68	207.316	2673	0.0775591	0.5616
		0.1007	2901	307	2594	614	3208	0.191397	0.191397		0.2759	2570.78	104.221	2466.56	208.442	2675	0.0779221	0.563458
		0.09999	2901	308	2593	616	3209	0.19196	0.1919		0.2756	2572.21	104.786	2467.43	209.571	2677	0.0782858	0.565314
		0.09989	2902	308	2594	616	3210	0.1919	0.1919		0.2747	2573.65	105.352	2468.3	210.705	2679	0.0786505	0.567167
		0.09914	2902	309	2593	618	3211	0.192463	0.192463		0.2735	2575.08	105.921	2469.16	211.842	2681	0.0790159	0.569016
		0.0985	2902	310	2592	620	3212	0.193026	0.192966		0.2719	2576.51	106.491	2470.02	212.983	2683	0.0793822	0.570862
		0.09817	2903	310	2593	620	3213	0.192966	0.192966		0.271	2577.94	107.064	2470.87	214.127	2685	0.0797494	0.572705
		0.09811	2903	311	2592	622	3214	0.193528	0.193468		0.2698	2579.36	107.638	2471.72	215.275	2687	0.0801173	0.574544
		0.09725	2904	311	2593	622	3215	0.193468	0.193468		0.2686	2580.79	108.214	2472.57	216.427	2689	0.0804861	0.57638
		0.09701	2904	312	2592	624	3216	0.19403	0.19397		0.2665	2582.21	108.791	2473.42	217.583	2691	0.0808556	0.578212
		0.09685	2905	312	2593	624	3217	0.19397	0.19397		0.2658	2583.63	109.371	2474.26	218.742	2693	0.081226	0.58004
		0.09623	2905	313	2592	626	3218	0.194531	0.194531		0.2654	2585.05	109.952	2475.1	219.905	2695	0.0815972	0.581865
		0.0959	2905	314	2591	628	3219	0.195092	0.195092		0.2639	2586.46	110.535	2475.93	221.071	2697	0.0819692	0.583687
		0.09559	2905	315	2590	630	3220	0.195652	0.195409		0.2614	2587.88	111.121	2476.76	222.241	2699	0.082342	0.585504
		0.09541	2906	315	2591	630	3221	0.195591	0.195409		0.261	2589.29	111.707	2477.59	223.415	2701	0.0827156	0.587318
		0.09538	2907	315	2592	630	3222	0.195531	0.195409		0.2595	2590.7	112.296	2478.41	224.592	2703	0.08309	0.589128
		0.09511	2908	315	2593	630	3223	0.19547	0.195409		0.257	2592.11	112.887	2479.23	225.773	2705	0.0834651	0.590934
		0.095	2909	315	2594	630	3224	0.195409	0.195409		0.2565	2593.52	113.479	2480.04	226.958	2707	0.083841	0.592736
		0.09462	2909	316	2593	632	3225	0.195969	0.195908		0.2559	2594.93	114.073	2480.85	228.146	2709	0.0842177	0.594983
		0.0944	2910	316	2594	632	3226	0.195908	0.195908		0.2547	2596.33	114.669	2481.66	229.338	2711	0.0845952	0.596328
		0.09415	2910	317	2593	634	3227	0.196467	0.196285		0.2536	2597.73	115.266	2482.47	230.533	2713	0.0849735	0.598118
		0.09396	2911	317	2594	634	3228	0.196406	0.196285		0.2521	2599.13	115.866	2483.27	231.732	2715	0.0853524	0.599904
		0.09372	2912	317	2595	634	3229	0.196346	0.196285		0.2497	2600.53	116.467	2484.07	232.934	2717	0.0857322	0.601686
		0.09367	2913	317	2596	634	3230	0.196285	0.196285		0.2484	2601.93	117.07	2484.86	234.14	2719	0.0861127	0.603464
		0.09355	2913	318	2595	636	3231	0.196843	0.196843		0.2472	2603.32	117.675	2485.65	235.35	2721	0.0864939	0.605237
		0.09341	2913	319	2594	638	3232	0.197401	0.197401		0.2468	2604.72	118.282	2486.44	236.563	2723	0.0868759	0.607006
		0.09325	2913	320	2593	640	3233	0.197959	0.197836		0.2454	2606.11	118.89	2487.22	237.78	2725	0.0872586	0.60877
		0.09323	2914	320	2594	640	3234	0.197897	0.197836		0.245	2607.5	119.5	2488	239	2727	0.0876421	0.61053
		0.09309	2915	320	2595	640	3235	0.197836	0.197836		0.2442	2608.89	120.112	2488.78	240.224	2729	0.0880263	0.612286
		0.0929	2915	321	2594	642	3236	0.198393	0.198342		0.2427	2610.27	120.725	2489.55	241.451	2731	0.0884112	0.614474
		0.09273	2915	322	2593	644	3237	0.19895	0.198342		0.2419	2611.66	121.341	2490.32	242.682	2733	0.0887968	0.615784
		0.09236	2916	322	2594	644	3238	0.198888	0.198342		0.2412	2613.04	121.958	2491.08	243.916	2735	0.0891831	0.617526
		0.09225	2917	322	2595	644	3239	0.198827	0.198342		0.2393	2614.42	122.577	2491.85	245.153	2737	0.0895701	0.619264
		0.09222	2918	322	2596	644	3240	0.198765	0.198342		0.2386	2615.8	123.197	2492.61	246.395	2739	0.0899578	0.620997
		0.09209	2918	323	2595	646	3241	0.199321	0.198342		0.2368	2617.18	123.82	2493.36	247.639	2741	0.0903463	0.622725
		0.09186	2919	323	2596	646	3242	0.19926	0.198342		0.2344	2618.56	124.444	2494.11	248.887	2743	0.0907354	0.624878
		0.0916	2920	323	2597	646	3243	0.199198	0.198342		0.2337	2619.93	125.069	2494.86	250.139	2745	0.0911252	0.626167
		0.09122	2921	323	2598	646	3244	0.199137	0.198342		0.2325	2621.3	125.697	2495.61	251.394	2747	0.0915157	0.627881
		0.09106	2922	323	2599	646	3245	0.199076	0.198342		0.2314	2622.67	126.326	2496.35	252.652	2749	0.0919068	0.62959
		0.09088	2923	323	2600	646	3246	0.199014	0.198342		0.2297	2624.04	126.957	2497.09	253.914	2751	0.0922987	0.631294
		0.09073	2924	323	2601	646	3247	0.198953	0.198342		0.2293	2625.41	127.589	2497.82	255.179	2753	0.0926911	0.633417
		0.09012	2925	323	2602	646	3248	0.198892	0.198342		0.2292	2626.78	128.224	2498.55	256.447	2755	0.0930843	0.634687
		0.09006	2926	323	2603	646	3249	0.19883	0.198342		0.2267	2628.14	128.86	2499.28	257.719	2757	0.0934781	0.636376
		0.08985	2927	323	2604	646	3250	0.198769	0.198342		0.2258	2629.5	129.497	2500.01	258.994	2759	0.0938726	0.638061
		0.08969	2928	323	2605	646	3251	0.198708	0.198342		0.2247	2630.86	130.137	2500.73	260.273	2761	0.0942677	0.63974
		0.08938	2929	323	2606	646	3252	0.198647	0.198342		0.2235	2632.22	130.778	2501.44	261.555	2763	0.0946634	0.641414
		0.08913	2930	323	2607	646	3253	0.198586	0.198342		0.2212	2633.58	131.42	2502.16	262.84	2765	0.0950598	0.643082
		0.08911	2931	323	2608	646	3254	0.198525	0.198342		0.2204	2634.94	132.065	2502.87	264.129	2767	0.0954568	0.645161
		0.08907	2932	323	2609	646	3255	0.198464	0.198342		0.2195	2636.29	132.711	2503.58	265.421	2769	0.0958545	0.646405
		0.08887	2933	323	2610	646	3256	0.198403	0.198342		0.2184	2637.64	133.358	2504.28	266.716	2771	0.0962527	0.648058
		0.08863	2934	323	2611	646	3257	0.198342	0.198342		0.2182	2638.99	134.007	2504.99	268.015	2773	0.0966516	0.649294
		0.08861	2934	324	2610	648	3258	0.198895	0.198834		0.2179	2640.34	134.658	2505.68	269.317	2775	0.0970511	0.651348
		0.08859	2935	324	2611	648	3259	0.198834	0.198834		0.2139	2641.69	135.311	2506.38	270.622	2777	0.0974512	0.652986
		0.08856	2935	325	2610	650	3260	0.199387	0.199387		0.2124	2643.03	135.965	2507.07	271.93	2779	0.0978519	0.654618
		0.08821	2935	326	2609	652	3261	0.199939	0.199816		0.2121	2644.38	136.621	2507.76	273.242	2781	0.0982532	0.656244
		0.08812	2936	326	2610	652	3262	0.199877	0.199816		0.2113	2645.72	137.278	2508.44	274.557	2783	0.098655	0.657865
		0.08807	2937	326	2611	652	3263	0.199816	0.199816		0.2097	2647.06	137.938	2509.12	275.875	2785	0.0990575	0.659481
		0.08782	2937	327	2610	654	3264	0.200368	0.200306		0.209	2648.4	138.598	2509.8	277.197	2787	0.0994605	0.661091
		0.08766	2938	327	2611	654	3265	0.200306	0.200306		0.2086	2649.74	139.261	2510.48	278.521	2789	0.0998641	0.662696
		0.08748	2938	328	2610	656	3266	0.200857	0.200857		0.2074	2651.08	139.924	2511.15	279.849	2791	0.100268	0.664295
		0.08738	2938	329	2609	658	3267	0.201408	0.201408		0.2062	2652.41	140.59	2511.82	281.18	2793	0.100673	0.665889
		0.08721	2938	330	2608	660	3268	0.201958	0.201958		0.2042	2653.74	141.257	2512.49	282.514	2795	0.101078	0.667477
		0.08711	2939	331	2608	662	3270	0.202446	0.202446		0.2036	2655.07	141.926	2513.15	283.851	2797	0.101484	0.669059
		0.08699	2939	332	2607	664	3271	0.202996	0.202934		0.2031	2656.4	142.596	2513.81	285.192	2799	0.101891	0.670636
		0.0869	2940	332	2608	664	3272	0.202934	0.202934		0.2027	2657.73	143.268	2514.46	286.535	2801	0.102298	0.672207
		0.08681	2940	333	2607	666	3273	0.203483	0.203421		0.201	2659.06	143.941	2515.12	287.882	2803	0.102705	0.673773
		0.08679	2941	333	2608	666	3274	0.203421	0.203421		0.2005	2660.38	144.616	2515.77	289.232	2805	0.103113	0.675333
		0.08673	2941	334	2607	668	3275	0.203969	0.203907		0.1989	2661.71	145.293	2516.41	290.585	2807	0.103522	0.676887
		0.08665	2942	334	2608	668	3276	0.203907	0.203907		0.198	2663.03	145.971	2517.06	291.941	2809	0.103931	0.678435
		0.08602	2942	335	2607	670	3277	0.204455	0.204455		0.1969	2664.35	146.65	2517.7	293.3	2811	0.10434	0.679978
		0.0859	2942	336	2606	672	3278	0.205003	0.204878		0.1961	2665.67	147.331	2518.34	294.663	2813	0.10475	0.681898
		0.08575	2943	336	2607	672	3279	0.204941	0.204878		0.1946	2666.99	148.014	2518.97	296.028	2815	0.105161	0.683045
		0.08552	2944	336	2608	672	3280	0.204878	0.204878		0.1934	2668.3	148.698	2519.6	297.396	2817	0.105572	0.68457
		0.08549	2944	337	2607	674	3281	0.205425	0.205363		0.1919	2669.62	149.384	2520.23	298.768	2819	0.105984	0.68609
		0.08544	2945	337	2608	674	3282	0.205363	0.205363		0.1908	2670.93	150.071	2520.86	300.142	2821	0.106396	0.687225
		0.08514	2945	338	2607	676	3283	0.205909	0.205847		0.19	2672.24	150.76	2521.48	301.52	2823	0.106808	0.689111
		0.08508	2946	338	2608	676	3284	0.205847	0.205847		0.1889	2673.55	151.45	2522.1	302.9	2825	0.107221	0.690612
		0.08499	2946	339	2607	678	3285	0.206393	0.206393		0.1886	2674.86	152.142	2522.72	304.284	2827	0.107635	0.692481
		0.08479	2946	340	2606	680	3286	0.206939	0.20675		0.1882	2676.16	152.835	2523.33	305.67	2829	0.108049	0.693598
		0.08476	2947	340	2607	680	3287	0.206876	0.20675		0.1872	2677.47	153.53	2523.94	307.06	2831	0.108463	0.695452
		0.08471	2948	340	2608	680	3288	0.206813	0.20675		0.186	2678.77	154.226	2524.55	308.452	2833	0.108878	0.69656
		0.08465	2949	340	2609	680	3289	0.20675	0.20675		0.185	2680.08	154.924	2525.15	309.847	2835	0.109294	0.698399
		0.0846	2949	341	2608	682	3290	0.207295	0.207232		0.1843	2681.38	155.623	2525.75	311.245	2837	0.109709	0.699497
		0.08458	2950	341	2609	682	3291	0.207232	0.207232		0.1838	2682.68	156.323	2526.35	312.647	2839	0.110126	0.700957
		0.08451	2950	342	2608	684	3292	0.207776	0.207776		0.1833	2683.97	157.025	2526.95	314.051	2841	0.110542	0.702411
		0.08446	2950	343	2607	686	3293	0.208321	0.208321		0.182	2685.27	157.729	2527.54	315.458	2843	0.110959	0.703859
		0.08444	2950	344	2606	688	3294	0.208865	0.208548		0.1811	2686.57	158.434	2528.13	316.868	2845	0.111377	0.705301
		0.08442	2951	344	2607	688	3295	0.208801	0.208548		0.1805	2687.86	159.14	2528.72	318.28	2847	0.111795	0.706737
		0.08441	2952	344	2608	688	3296	0.208738	0.208548		0.179	2689.15	159.848	2529.3	319.696	2849	0.112213	0.708166
		0.0843	2953	344	2609	688	3297	0.208675	0.208548		0.1785	2690.44	160.557	2529.89	321.114	2851	0.112632	0.70959
		0.08428	2954	344	2610	688	3298	0.208611	0.208548		0.1782	2691.73	161.268	2530.46	322.536	2853	0.113051	0.711008
		0.08423	2955	344	2611	688	3299	0.208548	0.208548		0.1775	2693.02	161.98	2531.04	323.96	2855	0.113471	0.712419
		0.08419	2955	345	2610	690	3300	0.209091	0.209091		0.1756	2694.31	162.693	2531.61	325.387	2857	0.113891	0.714175
		0.08418	2956	346	2610	692	3302	0.20957	0.20957		0.1754	2695.59	163.408	2532.18	326.817	2859	0.114312	0.715224
		0.08415	2956	347	2609	694	3303	0.210112	0.209921		0.1738	2696.88	164.125	2532.75	328.249	2861	0.114732	0.716617
		0.08412	2957	347	2610	694	3304	0.210048	0.209921		0.173	2698.16	164.842	2533.32	329.684	2863	0.115154	0.718004
		0.08409	2958	347	2611	694	3305	0.209985	0.209921		0.1722	2699.44	165.561	2533.88	331.123	2865	0.115575	0.719729
		0.08406	2959	347	2612	694	3306	0.209921	0.209921		0.1721	2700.72	166.282	2534.44	332.563	2867	0.115997	0.720759
		0.08403	2959	349	2610	698	3308	0.211004	0.21094		0.1701	2702	167.003	2534.99	334.007	2869	0.116419	0.722128
		0.08389	2960	349	2611	698	3309	0.21094	0.21094		0.1695	2703.27	167.727	2535.55	335.453	2871	0.116842	0.72349
		0.08368	2960	350	2610	700	3310	0.21148	0.211353		0.1687	2704.55	168.451	2536.1	336.902	2873	0.117265	0.724847
		0.0835	2961	350	2611	700	3311	0.211416	0.211353		0.1669	2705.82	169.177	2536.65	338.354	2875	0.117688	0.726197
		0.08325	2962	350	2612	700	3312	0.211353	0.211353		0.1666	2707.1	169.904	2537.19	339.808	2877	0.118112	0.727205
		0.08324	2962	351	2611	702	3313	0.211893	0.211765		0.1647	2708.37	170.633	2537.73	341.265	2879	0.118536	0.728878
		0.08313	2963	351	2612	702	3314	0.211829	0.211765		0.1635	2709.64	171.363	2538.27	342.725	2881	0.118961	0.73021
		0.08278	2964	351	2613	702	3315	0.211765	0.211765		0.1627	2710.91	172.094	2538.81	344.188	2883	0.119385	0.731535
		0.08268	2964	352	2612	704	3316	0.212304	0.212304		0.1612	2712.17	172.826	2539.35	345.653	2885	0.11981	0.732855
		0.0825	2964	353	2611	706	3317	0.212843	0.212779		0.161	2713.44	173.56	2539.88	347.12	2887	0.120236	0.73384
		0.08242	2965	353	2612	706	3318	0.212779	0.212779		0.16	2714.7	174.295	2540.41	348.591	2889	0.120661	0.735475
		0.0822	2965	354	2611	708	3319	0.213317	0.213189		0.1592	2715.97	175.032	2540.94	350.064	2891	0.121087	0.736775
		0.08204	2966	354	2612	708	3320	0.213253	0.213189		0.1584	2717.23	175.77	2541.46	351.539	2893	0.121514	0.73807
		0.08202	2967	354	2613	708	3321	0.213189	0.213189		0.1568	2718.49	176.509	2541.98	353.017	2895	0.12194	0.739358
		0.08191	2967	355	2612	710	3322	0.213727	0.213727		0.1558	2719.75	177.249	2542.5	354.498	2897	0.122367	0.74064
		0.08171	2967	356	2611	712	3323	0.214264	0.2142		0.1555	2721.01	177.99	2543.02	355.981	2899	0.122794	0.742234
		0.08166	2968	356	2612	712	3324	0.2142	0.2142		0.1549	2722.27	178.733	2543.53	357.467	2901	0.123222	0.743186
		0.08144	2968	357	2611	714	3325	0.214737	0.214608		0.1533	2723.52	179.477	2544.05	358.955	2903	0.12365	0.744765
		0.08134	2969	357	2612	714	3326	0.214672	0.214608		0.1526	2724.78	180.223	2544.55	360.446	2905	0.124078	0.745707
		0.08124	2970	357	2613	714	3327	0.214608	0.214608		0.1523	2726.03	180.97	2545.06	361.939	2907	0.124506	0.746958
		0.08115	2970	358	2612	716	3328	0.215144	0.215144		0.1518	2727.28	181.717	2545.57	363.435	2909	0.124935	0.748203
		0.08106	2970	359	2611	718	3329	0.21568	0.21568		0.1508	2728.53	182.467	2546.07	364.933	2911	0.125363	0.749442
		0.08099	2970	360	2610	720	3330	0.216216	0.215892		0.1492	2729.78	183.217	2546.57	366.434	2913	0.125793	0.750675
		0.08098	2971	360	2611	720	3331	0.216151	0.215892		0.1481	2731.03	183.969	2547.06	367.937	2915	0.126222	0.752513
		0.08092	2972	360	2612	720	3332	0.216086	0.215892		0.1481	2732.28	184.721	2547.56	369.443	2917	0.126652	0.752513
		0.0809	2973	360	2613	720	3333	0.216022	0.215892		0.1468	2733.52	185.475	2548.05	370.951	2919	0.127081	0.754336
		0.08076	2974	360	2614	720	3334	0.215957	0.215892		0.1456	2734.77	186.231	2548.54	372.461	2921	0.127512	0.755545
		0.08068	2975	360	2615	720	3335	0.215892	0.215892		0.1454	2736.01	186.987	2549.03	373.974	2923	0.127942	0.756747
		0.08063	2975	361	2614	722	3336	0.216427	0.216427		0.1447	2737.26	187.745	2549.51	375.489	2925	0.128372	0.757942
		0.08052	2975	362	2613	724	3337	0.216961	0.216961		0.1433	2738.5	188.504	2549.99	377.007	2927	0.128803	0.759429
		0.08042	2976	363	2613	726	3339	0.21743	0.217365		0.1431	2739.74	189.264	2550.47	378.527	2929	0.129234	0.760611
		0.08033	2977	363	2614	726	3340	0.217365	0.217365		0.1423	2740.98	190.025	2550.95	380.05	2931	0.129665	0.761493
		0.08025	2977	364	2613	728	3341	0.217899	0.217834		0.1413	2742.21	190.787	2551.43	381.574	2933	0.130097	0.762665
		0.08023	2978	364	2614	728	3342	0.217834	0.217834		0.1405	2743.45	191.551	2551.9	383.101	2935	0.130529	0.76383
		0.08011	2978	365	2613	730	3343	0.218367	0.218367		0.14	2744.68	192.315	2552.37	384.631	2937	0.13096	0.7647
		0.08005	2978	366	2612	732	3344	0.2189	0.218834		0.1387	2745.92	193.081	2552.84	386.162	2939	0.131392	0.766142
		0.08	2979	366	2613	732	3345	0.218834	0.218834		0.1383	2747.15	193.848	2553.3	387.696	2941	0.131825	0.767003
		0.07998	2979	367	2612	734	3346	0.219366	0.219235		0.1374	2748.38	194.616	2553.77	389.233	2943	0.132257	0.76843
		0.07996	2980	367	2613	734	3347	0.219301	0.219235		0.1369	2749.61	195.386	2554.23	390.771	2945	0.13269	0.769565
		0.07988	2981	367	2614	734	3348	0.219235	0.219235		0.1361	2750.84	196.156	2554.69	392.312	2947	0.133123	0.770694
		0.07979	2981	368	2613	736	3349	0.219767	0.21957		0.1347	2752.07	196.928	2555.14	393.855	2949	0.133556	0.772096
		0.07977	2982	368	2614	736	3350	0.219701	0.21957		0.1345	2753.3	197.7	2555.6	395.401	2951	0.133989	0.772933
		0.07974	2983	368	2615	736	3351	0.219636	0.21957		0.1333	2754.53	198.474	2556.05	396.948	2953	0.134422	0.774044
		0.07973	2984	368	2616	736	3352	0.21957	0.21957		0.132	2755.75	199.249	2556.5	398.498	2955	0.134855	0.775149
		0.07971	2984	369	2615	738	3353	0.220101	0.219708		0.1311	2756.98	200.025	2556.95	400.05	2957	0.135289	0.776248
		0.0797	2985	369	2616	738	3354	0.220036	0.219708		0.1306	2758.2	200.802	2557.4	401.604	2959	0.135723	0.77734
		0.07968	2986	369	2617	738	3355	0.21997	0.219708		0.1303	2759.42	201.58	2557.84	403.16	2961	0.136157	0.778698
		0.07966	2987	369	2618	738	3356	0.219905	0.219708		0.1297	2760.64	202.359	2558.28	404.719	2963	0.136591	0.779508
		0.07964	2988	369	2619	738	3357	0.219839	0.219708		0.1294	2761.86	203.14	2558.72	406.279	2965	0.137025	0.780583
		0.07963	2989	369	2620	738	3358	0.219774	0.219708		0.129	2763.08	203.921	2559.16	407.842	2967	0.137459	0.781652
		0.07962	2990	369	2621	738	3359	0.219708	0.219708		0.1285	2764.3	204.703	2559.59	409.407	2969	0.137894	0.782449
		0.07961	2990	371	2619	742	3361	0.220768	0.220571		0.1271	2765.51	205.487	2560.03	410.974	2971	0.138329	0.784035
		0.0796	2991	371	2620	742	3362	0.220702	0.220571		0.1259	2766.73	206.272	2560.46	412.543	2973	0.138763	0.784823
		0.07959	2993	371	2622	742	3364	0.220571	0.220571		0.1257	2767.94	207.057	2560.89	414.114	2975	0.139198	0.785868
		0.07958	2993	376	2617	752	3369	0.223212	0.223212		0.1249	2769.16	207.844	2561.31	415.688	2977	0.139633	0.786908
		0.07957	3010	392	2618	784	3402	0.230453	0.23025		0.1247	2770.37	208.631	2561.74	417.263	2979	0.140068	0.788199
		0.07937	3012	392	2620	784	3404	0.230317	0.23025		0.1246	2771.58	209.42	2562.16	418.84	2981	0.140503	0.788969
		0.07916	3013	392	2621	784	3405	0.23025	0.23025		0.1242	2772.79	210.21	2562.58	420.42	2983	0.140939	0.790245
		0.07914	3013	393	2620	786	3406	0.230769	0.230769		0.124	2774	211.001	2563	422.001	2985	0.141374	0.791007
		0.07806	3013	394	2619	788	3407	0.231289	0.231289		0.1235	2775.21	211.792	2563.42	423.585	2987	0.141809	0.792017
		0.0778	3013	395	2618	790	3408	0.231808	0.231808		0.1234	2776.41	212.585	2563.83	425.17	2989	0.142245	0.792771
		0.07776	3013	396	2617	792	3409	0.232326	0.232054		0.1233	2777.62	213.379	2564.24	426.758	2991	0.142681	0.793771
		0.077	3014	396	2618	792	3410	0.232258	0.232054		0.1228	2778.83	214.174	2564.65	428.348	2993	0.143116	0.795261
		0.07694	3015	396	2619	792	3411	0.23219	0.232054		0.1227	2780.03	214.97	2565.06	429.939	2995	0.143552	0.796001
		0.07674	3016	396	2620	792	3412	0.232122	0.232054		0.1223	2781.23	215.766	2565.47	431.533	2997	0.143988	0.796982
		0.0764	3017	396	2621	792	3413	0.232054	0.232054		0.1221	2782.44	216.564	2565.87	433.128	2999	0.144424	0.797958
		0.07624	3017	397	2620	794	3414	0.232572	0.232436		0.122	2783.64	217.363	2566.27	434.725	3001	0.14486	0.798928
		0.07608	3018	397	2621	794	3415	0.232504	0.232436		0.1214	2784.84	218.162	2566.68	436.325	3003	0.145296	0.800133
		0.07592	3019	397	2622	794	3416	0.232436	0.232436		0.1213	2786.04	218.963	2567.07	437.926	3005	0.145732	0.800851
		0.07575	3019	398	2621	796	3417	0.232953	0.232817		0.1211	2787.24	219.764	2567.47	439.529	3007	0.146169	0.801567
		0.07572	3020	398	2622	796	3418	0.232885	0.232817		0.1209	2788.43	220.567	2567.87	441.134	3009	0.146605	0.802988
		0.07531	3021	398	2623	796	3419	0.232817	0.232817		0.1208	2789.63	221.37	2568.26	442.741	3011	0.147041	0.803694
		0.07529	3021	400	2621	800	3421	0.23385	0.23385		0.1202	2790.83	222.175	2568.65	444.35	3013	0.147477	0.80463
		0.07499	3021	401	2620	802	3422	0.234366	0.234366		0.1199	2792.02	222.98	2569.04	445.96	3015	0.147914	0.805561
		0.07481	3021	402	2619	804	3423	0.234882	0.234882		0.1197	2793.21	223.786	2569.43	447.573	3017	0.14835	0.806716
		0.07453	3021	403	2618	806	3424	0.235397	0.235328		0.1195	2794.41	224.594	2569.81	449.187	3019	0.148787	0.807635
		0.07434	3022	403	2619	806	3425	0.235328	0.235328		0.1193	2795.6	225.402	2570.2	450.803	3021	0.149223	0.80832
		0.07421	3022	404	2618	808	3426	0.235844	0.235706		0.1191	2796.79	226.211	2570.58	452.421	3023	0.14966	0.809228
		0.07412	3023	404	2619	808	3427	0.235775	0.235706		0.1188	2797.98	227.021	2570.96	454.041	3025	0.150096	0.810132
		0.07404	3024	404	2620	808	3428	0.235706	0.235706		0.1186	2799.17	227.831	2571.34	455.663	3027	0.150533	0.811029
		0.07371	3024	405	2619	810	3429	0.23622	0.236083		0.1185	2800.36	228.643	2571.71	457.286	3029	0.150969	0.811922
		0.07364	3025	405	2620	810	3430	0.236152	0.236083		0.1184	2801.54	229.456	2572.09	458.911	3031	0.151406	0.812808
		0.07357	3026	405	2621	810	3431	0.236083	0.236083		0.1181	2802.73	230.269	2572.46	460.538	3033	0.151843	0.81369
		0.07344	3026	406	2620	812	3432	0.236597	0.236528		0.1179	2803.92	231.084	2572.83	462.167	3035	0.152279	0.814566
		0.0733	3027	406	2621	812	3433	0.236528	0.236528		0.1178	2805.1	231.899	2573.2	463.797	3037	0.152716	0.815437
		0.07325	3027	407	2620	814	3434	0.237041	0.236972		0.1176	2806.29	232.715	2573.57	465.43	3039	0.153152	0.816517
		0.07324	3028	407	2621	814	3435	0.236972	0.236972		0.1175	2807.47	233.532	2573.94	467.064	3041	0.153589	0.817162
		0.07303	3028	408	2620	816	3436	0.237485	0.237416		0.1174	2808.65	234.35	2574.3	468.699	3043	0.154025	0.817804
		0.07291	3029	408	2621	816	3437	0.237416	0.237416		0.1173	2809.83	235.168	2574.66	470.336	3045	0.154462	0.818654
		0.07283	3029	409	2620	818	3438	0.237929	0.237929		0.1172	2811.01	235.988	2575.02	471.975	3047	0.154898	0.81971
		0.07262	3029	410	2619	820	3439	0.238441	0.238164		0.1171	2812.19	236.808	2575.38	473.616	3049	0.155335	0.820549
		0.07252	3030	410	2620	820	3440	0.238372	0.238164		0.1169	2813.37	237.629	2575.74	475.258	3051	0.155771	0.821591
		0.07215	3031	410	2621	820	3441	0.238303	0.238164		0.1168	2814.55	238.451	2576.1	476.902	3053	0.156208	0.822418
		0.07202	3032	410	2622	820	3442	0.238234	0.238164		0.1167	2815.73	239.274	2576.45	478.548	3055	0.156644	0.823035
		0.07197	3033	410	2623	820	3443	0.238164	0.238164		0.1165	2816.9	240.098	2576.8	480.195	3057	0.157081	0.824057
		0.0719	3033	411	2622	822	3444	0.238676	0.238676		0.1162	2818.08	240.922	2577.16	481.844	3059	0.157517	0.824666
		0.07182	3033	412	2621	824	3445	0.239187	0.239187		0.116	2819.25	241.747	2577.51	483.495	3061	0.157953	0.826076
		0.07178	3033	413	2620	826	3446	0.239698	0.239698		0.116	2820.43	242.574	2577.85	485.147	3063	0.15839	0.826076
		0.07168	3033	414	2619	828	3447	0.240209	0.24007		0.1159	2821.6	243.4	2578.2	486.801	3065	0.158826	0.827273
		0.07146	3034	414	2620	828	3448	0.240139	0.24007		0.1158	2822.77	244.228	2578.54	488.456	3067	0.159262	0.828064
		0.07127	3035	414	2621	828	3449	0.24007	0.24007		0.1157	2823.94	245.057	2578.89	490.113	3069	0.159698	0.828654
		0.07119	3035	415	2620	830	3450	0.24058	0.240301		0.1156	2825.11	245.886	2579.23	491.772	3071	0.160134	0.829242
		0.07108	3036	415	2621	830	3451	0.24051	0.240301		0.1154	2826.28	246.716	2579.57	493.432	3073	0.16057	0.830215
		0.07107	3037	415	2622	830	3452	0.24044	0.240301		0.1153	2827.45	247.547	2579.91	495.093	3075	0.161006	0.830987
		0.07104	3038	415	2623	830	3453	0.240371	0.240301		0.1152	2828.62	248.378	2580.24	496.756	3077	0.161442	0.832137
		0.07088	3039	415	2624	830	3454	0.240301	0.240301		0.1152	2829.79	249.21	2580.58	498.421	3079	0.161878	0.832137
		0.07064	3039	416	2623	832	3455	0.24081	0.24081		0.1151	2830.96	250.044	2580.91	500.087	3081	0.162313	0.833275
		0.07046	3039	417	2622	834	3456	0.241319	0.24125		0.115	2832.12	250.877	2581.25	501.755	3083	0.162749	0.834028
		0.07027	3040	417	2623	834	3457	0.24125	0.24125		0.1149	2833.29	251.712	2581.58	503.424	3085	0.163184	0.835519
		0.07021	3040	418	2622	836	3458	0.241758	0.241758		0.1149	2834.45	252.547	2581.91	505.095	3087	0.16362	0.835519
		0.06972	3040	419	2621	838	3459	0.242267	0.242267		0.1149	2835.62	253.383	2582.23	506.767	3089	0.164055	0.835519
		0.06952	3040	420	2620	840	3460	0.242775	0.242775		0.1148	2836.78	254.22	2582.56	508.44	3091	0.164491	0.836991
		0.06908	3040	421	2619	842	3461	0.243282	0.243142		0.1145	2837.94	255.058	2582.88	510.116	3093	0.164926	0.83772
		0.06876	3041	421	2620	842	3462	0.243212	0.243142		0.114	2839.1	255.896	2583.21	511.792	3095	0.165361	0.838444
		0.06872	3042	421	2621	842	3463	0.243142	0.243142		0.1138	2840.27	256.735	2583.53	513.47	3097	0.165796	0.8397
		0.06863	3042	422	2620	844	3464	0.243649	0.243438		0.1138	2841.43	257.575	2583.85	515.149	3099	0.166231	0.8397
		0.06857	3043	422	2621	844	3465	0.243579	0.243438		0.1137	2842.58	258.415	2584.17	516.83	3101	0.166666	0.841117
		0.06842	3044	422	2622	844	3466	0.243508	0.243438		0.1137	2843.74	259.256	2584.49	518.512	3103	0.1671	0.841117
		0.06836	3045	422	2623	844	3467	0.243438	0.243438		0.1136	2844.9	260.098	2584.8	520.196	3105	0.167535	0.841994
		0.06834	3045	423	2622	846	3468	0.243945	0.243664		0.1135	2846.06	260.941	2585.12	521.881	3107	0.167969	0.84269
		0.06807	3046	423	2623	846	3469	0.243874	0.243664		0.1134	2847.22	261.784	2585.43	523.568	3109	0.168404	0.852117
		0.06797	3047	423	2624	846	3470	0.243804	0.243664		0.1134	2848.37	262.628	2585.74	525.255	3111	0.168838	0.852117
		0.06791	3048	423	2625	846	3471	0.243734	0.243664		0.1134	2849.53	263.472	2586.06	526.944	3113	0.169272	0.852117
		0.06787	3049	423	2626	846	3472	0.243664	0.243664		0.1134	2850.68	264.318	2586.36	528.635	3115	0.169706	0.852117
		0.06769	3049	424	2625	848	3473	0.244169	0.244113		0.1134	2851.84	265.163	2586.67	530.327	3117	0.17014	0.852117
		0.06767	3049	425	2624	850	3474	0.244675	0.244113		0.1134	2852.99	266.01	2586.98	532.02	3119	0.170574	0.852117
		0.06766	3050	425	2625	850	3475	0.244604	0.244113		0.1134	2854.14	266.857	2587.29	533.715	3121	0.171008	0.852117
		0.06764	3051	425	2626	850	3476	0.244534	0.244113		0.1134	2855.29	267.705	2587.59	535.41	3123	0.171441	0.852117
		0.06757	3052	425	2627	850	3477	0.244464	0.244113		0.1134	2856.45	268.554	2587.89	537.108	3125	0.171874	0.852117
		0.0674	3053	425	2628	850	3478	0.244393	0.244113		0.1134	2857.6	269.403	2588.19	538.806	3127	0.172308	0.852117
		0.06731	3054	425	2629	850	3479	0.244323	0.244113		0.1134	2858.75	270.253	2588.49	540.506	3129	0.172741	0.852117
		0.06724	3055	425	2630	850	3480	0.244253	0.244113		0.1134	2859.9	271.103	2588.79	542.207	3131	0.173174	0.852117
		0.06719	3056	425	2631	850	3481	0.244183	0.244113		0.1134	2861.05	271.955	2589.09	543.909	3133	0.173607	0.852117
		0.06712	3057	425	2632	850	3482	0.244113	0.244113		0.1134	2862.19	272.806	2589.39	545.613	3135	0.174039	0.852117
		0.06698	3057	426	2631	852	3483	0.244617	0.244617		0.1134	2863.34	273.659	2589.68	547.318	3137	0.174472	0.852117
		0.06691	3057	427	2630	854	3484	0.245121	0.245121		0.1134	2864.49	274.512	2589.98	549.024	3139	0.174904	0.852117
		0.06672	3057	428	2629	856	3485	0.245624	0.245554		0.1134	2865.63	275.366	2590.27	550.731	3141	0.175336	0.852117
		0.06663	3058	428	2630	856	3486	0.245554	0.245554		0.1134	2866.78	276.22	2590.56	552.44	3143	0.175768	0.852117
		0.06661	3058	429	2629	858	3487	0.246057	0.245845		0.1134	2867.93	277.075	2590.85	554.15	3145	0.1762	0.852117
		0.06649	3059	429	2630	858	3488	0.245986	0.245845		0.1134	2869.07	277.93	2591.14	555.861	3147	0.176632	0.852117
		0.06647	3060	429	2631	858	3489	0.245916	0.245845		0.1134	2870.21	278.786	2591.43	557.573	3149	0.177063	0.852117
		0.06638	3061	429	2632	858	3490	0.245845	0.245845		0.1134	2871.36	279.643	2591.71	559.286	3151	0.177495	0.852117
		0.0663	3061	430	2631	860	3491	0.246348	0.246207		0.1134	2872.5	280.5	2592	561.001	3153	0.177926	0.852117
		0.06626	3062	430	2632	860	3492	0.246277	0.246207		0.1134	2873.64	281.358	2592.28	562.717	3155	0.178357	0.852117
		0.06625	3063	430	2633	860	3493	0.246207	0.246207		0.1134	2874.78	282.217	2592.57	564.434	3157	0.178788	0.852117
		0.06617	3063	431	2632	862	3494	0.246709	0.246568		0.1134	2875.92	283.076	2592.85	566.152	3159	0.179219	0.852117
		0.06613	3064	431	2633	862	3495	0.246638	0.246568		0.1134	2877.06	283.936	2593.13	567.871	3161	0.179649	0.852117
		0.06602	3065	431	2634	862	3496	0.246568	0.246568		0.1128	2878.2	284.796	2593.41	569.592	3163	0.18008	0.860386
		0.06596	3065	432	2633	864	3497	0.247069	0.246787		0.1125	2879.34	285.657	2593.69	571.313	3165	0.18051	0.860958
		0.06581	3066	432	2634	864	3498	0.246998	0.246787		0.1114	2880.48	286.518	2593.96	573.036	3167	0.18094	0.861525
		0.06572	3067	432	2635	864	3499	0.246928	0.246787		0.1111	2881.62	287.38	2594.24	574.76	3169	0.18137	0.862088
		0.06571	3068	432	2636	864	3500	0.246857	0.246787		0.1106	2882.76	288.243	2594.51	576.485	3171	0.181799	0.862648
		0.06564	3069	432	2637	864	3501	0.246787	0.246787		0.1101	2883.89	289.106	2594.79	578.211	3173	0.182229	0.863204
		0.06533	3069	433	2636	866	3502	0.247287	0.247076		0.1091	2885.03	289.969	2595.06	579.938	3175	0.182658	0.863755
		0.0652	3070	433	2637	866	3503	0.247217	0.247076		0.109	2886.17	290.833	2595.33	581.667	3177	0.183087	0.864167
		0.06511	3071	433	2638	866	3504	0.247146	0.247076		0.1082	2887.3	291.698	2595.6	583.396	3179	0.183516	0.864847
		0.06494	3072	433	2639	866	3505	0.247076	0.247076		0.1071	2888.44	292.563	2595.87	585.127	3181	0.183944	0.865387
		0.06493	3072	434	2638	868	3506	0.247576	0.247434		0.1069	2889.57	293.429	2596.14	586.858	3183	0.184373	0.86579
		0.06486	3073	434	2639	868	3507	0.247505	0.247434		0.1066	2890.7	294.295	2596.41	588.591	3185	0.184801	0.866457
		0.06435	3074	434	2640	868	3508	0.247434	0.247434		0.1056	2891.84	295.162	2596.68	590.325	3187	0.185229	0.866854
		0.06425	3074	435	2639	870	3509	0.247934	0.247934		0.1052	2892.97	296.03	2596.94	592.059	3189	0.185657	0.867511
		0.06419	3074	436	2638	872	3510	0.248433	0.248292		0.1049	2894.1	296.898	2597.2	593.795	3191	0.186084	0.868032
		0.06406	3075	436	2639	872	3511	0.248362	0.248292		0.1045	2895.23	297.766	2597.47	595.532	3193	0.186512	0.86855
		0.06402	3076	436	2640	872	3512	0.248292	0.248292		0.104	2896.37	298.635	2597.73	597.27	3195	0.186939	0.869064
		0.06378	3076	437	2639	874	3513	0.24879	0.24879		0.1036	2897.5	299.504	2597.99	599.009	3197	0.187366	0.869575
		0.06359	3076	438	2638	876	3514	0.249289	0.249218		0.1033	2898.63	300.374	2598.25	600.749	3199	0.187793	0.870081
		0.06354	3077	438	2639	876	3515	0.249218	0.249218		0.1018	2899.76	301.245	2598.51	602.49	3201	0.188219	0.87071
		0.06341	3077	439	2638	878	3516	0.249716	0.249716		0.1017	2900.88	302.116	2598.77	604.232	3203	0.188646	0.871084
		0.06322	3077	440	2637	880	3517	0.250213	0.25		0.1016	2902.01	302.987	2599.03	605.975	3205	0.189072	0.871457
		0.06299	3078	440	2638	880	3518	0.250142	0.25		0.101	2903.14	303.859	2599.28	607.718	3207	0.189497	0.872073
		0.06291	3079	440	2639	880	3519	0.250071	0.25		0.09999	2904.27	304.732	2599.54	609.463	3209	0.189923	0.872562
		0.06233	3080	440	2640	880	3520	0.25	0.25		0.09914	2905.4	305.605	2599.79	611.209	3211	0.190349	0.873048
		0.0623	3080	441	2639	882	3521	0.250497	0.250071		0.09817	2906.52	306.478	2600.04	612.956	3213	0.190774	0.87353
		0.06227	3081	441	2640	882	3522	0.250426	0.250071		0.09725	2907.65	307.352	2600.3	614.704	3215	0.191199	0.874009
		0.06219	3082	441	2641	882	3523	0.250355	0.250071		0.09685	2908.77	308.226	2600.55	616.452	3217	0.191623	0.874484
		0.06216	3083	441	2642	882	3524	0.250284	0.250071		0.0959	2909.9	309.101	2600.8	618.202	3219	0.192048	0.874956
		0.0621	3084	441	2643	882	3525	0.250213	0.250071		0.09541	2911.02	309.976	2601.05	619.953	3221	0.192472	0.875424
		0.06204	3085	441	2644	882	3526	0.250142	0.250071		0.09511	2912.15	310.852	2601.3	621.704	3223	0.192896	0.875889
		0.06193	3086	441	2645	882	3527	0.250071	0.250071		0.09462	2913.27	311.728	2601.54	623.457	3225	0.19332	0.876351
		0.06178	3086	442	2644	884	3528	0.250567	0.250567		0.09415	2914.39	312.605	2601.79	625.21	3227	0.193743	0.876809
		0.06174	3086	443	2643	886	3529	0.251063	0.251063		0.09372	2915.52	313.482	2602.04	626.964	3229	0.194167	0.877264
		0.06173	3086	444	2642	888	3530	0.251558	0.251558		0.09355	2916.64	314.36	2602.28	628.72	3231	0.19459	0.877716
		0.0617	3086	445	2641	890	3531	0.252053	0.251839		0.09325	2917.76	315.238	2602.52	630.476	3233	0.195013	0.878165
		0.06158	3087	445	2642	890	3532	0.251982	0.251839		0.09309	2918.88	316.116	2602.77	632.233	3235	0.195435	0.87861
		0.06149	3088	445	2643	890	3533	0.251911	0.251839		0.09273	2920	316.995	2603.01	633.991	3237	0.195857	0.879052
		0.06142	3089	445	2644	890	3534	0.251839	0.251839		0.09225	2921.13	317.875	2603.25	635.749	3239	0.19628	0.879491
		0.06136	3089	446	2643	892	3535	0.252334	0.252334		0.09209	2922.25	318.755	2603.49	637.509	3241	0.196701	0.879927
		0.06135	3089	447	2642	894	3536	0.252828	0.252828		0.0916	2923.37	319.635	2603.73	639.27	3243	0.197123	0.880359
		0.06121	3089	448	2641	896	3537	0.253322	0.25325		0.09106	2924.48	320.515	2603.97	641.031	3245	0.197544	0.880788
		0.06114	3090	448	2642	896	3538	0.25325	0.25325		0.09073	2925.6	321.397	2604.21	642.793	3247	0.197965	0.881215
		0.06104	3090	449	2641	898	3539	0.253744	0.253744		0.09006	2926.72	322.278	2604.44	644.556	3249	0.198386	0.881638
		0.06093	3090	450	2640	900	3540	0.254237	0.254237		0.08969	2927.84	323.16	2604.68	646.32	3251	0.198807	0.882058
		0.06079	3090	451	2639	902	3541	0.25473	0.254658		0.08913	2928.96	324.042	2604.92	648.085	3253	0.199227	0.882475
		0.06065	3091	451	2640	902	3542	0.254658	0.254658		0.08907	2930.07	324.925	2605.15	649.85	3255	0.199647	0.882888
		0.06041	3091	452	2639	904	3543	0.255151	0.255079		0.08863	2931.19	325.808	2605.38	651.617	3257	0.200067	0.883299
		0.06031	3092	452	2640	904	3544	0.255079	0.255079		0.08859	2932.31	326.692	2605.62	653.384	3259	0.200486	0.883707
		0.06024	3092	453	2639	906	3545	0.255571	0.255571		0.08821	2933.42	327.576	2605.85	655.152	3261	0.200905	0.884112
		0.0601	3092	454	2638	908	3546	0.256063	0.255847		0.08807	2934.54	328.46	2606.08	656.921	3263	0.201324	0.884514
		0.05977	3093	454	2639	908	3547	0.255991	0.255847		0.08766	2935.65	329.345	2606.31	658.69	3265	0.201743	0.884913
		0.05974	3094	454	2640	908	3548	0.255919	0.255847		0.08738	2936.77	330.23	2606.54	660.461	3267	0.202161	0.885309
		0.05973	3095	454	2641	908	3549	0.255847	0.255847		0.08711	2937.88	331.116	2606.77	662.232	3269	0.202579	0.8858
		0.05958	3095	455	2640	910	3550	0.256338	0.256338		0.08699	2939	332.002	2607	664.004	3271	0.202997	0.886092
		0.05951	3095	456	2639	912	3551	0.256829	0.256829		0.08681	2940.11	332.888	2607.22	665.777	3273	0.203415	0.886479
		0.05945	3095	457	2638	914	3552	0.25732	0.25732		0.08673	2941.22	333.775	2607.45	667.55	3275	0.203832	0.886864
		0.05938	3095	458	2637	916	3553	0.25781	0.25781		0.08602	2942.34	334.662	2607.68	669.325	3277	0.204249	0.887245
		0.05925	3095	459	2636	918	3554	0.258301	0.258301		0.08575	2943.45	335.55	2607.9	671.1	3279	0.204666	0.887624
		0.05913	3096	460	2636	920	3556	0.258718	0.258572		0.08549	2944.56	336.438	2608.12	672.876	3281	0.205082	0.888
		0.059	3097	460	2637	920	3557	0.258645	0.258572		0.08514	2945.67	337.326	2608.35	674.652	3283	0.205499	0.888373
		0.05897	3098	460	2638	920	3558	0.258572	0.258572		0.08499	2946.79	338.215	2608.57	676.429	3285	0.205915	0.888743
		0.05875	3098	461	2637	922	3559	0.259062	0.258989		0.08476	2947.9	339.104	2608.79	678.207	3287	0.20633	0.889111
		0.05862	3099	461	2638	922	3560	0.258989	0.258989		0.08465	2949.01	339.993	2609.01	679.986	3289	0.206746	0.889476
		0.05848	3099	462	2637	924	3561	0.259478	0.259332		0.08458	2950.12	340.883	2609.23	681.766	3291	0.207161	0.889838
		0.05844	3100	462	2638	924	3562	0.259405	0.259332		0.08446	2951.23	341.773	2609.45	683.546	3293	0.207575	0.890198
		0.05838	3101	462	2639	924	3563	0.259332	0.259332		0.08442	2952.34	342.663	2609.67	685.327	3295	0.20799	0.890554
		0.0582	3101	463	2638	926	3564	0.25982	0.25982		0.0843	2953.45	343.554	2609.89	687.109	3297	0.208404	0.890909
		0.05814	3101	464	2637	928	3565	0.260309	0.260163		0.08423	2954.55	344.445	2610.11	688.891	3299	0.208818	0.89126
		0.05808	3102	464	2638	928	3566	0.260236	0.260163		0.08418	2955.66	345.337	2610.33	690.674	3301	0.209232	0.891696
		0.058	3103	464	2639	928	3567	0.260163	0.260163		0.08415	2956.77	346.229	2610.54	692.458	3303	0.209645	0.891955
		0.05796	3103	465	2638	930	3568	0.26065	0.260504		0.08409	2957.88	347.121	2610.76	694.242	3305	0.210058	0.892299
		0.0579	3104	465	2639	930	3569	0.260577	0.260504		0.08403	2958.99	348.014	2610.97	696.027	3307	0.210471	0.892725
		0.05784	3105	465	2640	930	3570	0.260504	0.260504		0.08389	2960.09	348.906	2611.19	697.813	3309	0.210883	0.892979
		0.05773	3105	466	2639	932	3571	0.260991	0.260991		0.0835	2961.2	349.8	2611.4	699.599	3311	0.211296	0.893315
		0.05767	3105	467	2638	934	3572	0.261478	0.261405		0.08324	2962.31	350.693	2611.61	701.387	3313	0.211707	0.893648
		0.05752	3106	467	2639	934	3573	0.261405	0.261405		0.08278	2963.41	351.587	2611.83	703.174	3315	0.212119	0.893979
		0.05743	3106	468	2638	936	3574	0.261891	0.261818		0.0825	2964.52	352.481	2612.04	704.963	3317	0.21253	0.894308
		0.05726	3107	468	2639	936	3575	0.261818	0.261818		0.0822	2965.62	353.376	2612.25	706.752	3319	0.212941	0.894634
		0.05718	3107	469	2638	938	3576	0.262304	0.262304		0.08202	2966.73	354.271	2612.46	708.542	3321	0.213352	0.894957
		0.05709	3107	470	2637	940	3577	0.26279	0.262717		0.08171	2967.83	355.166	2612.67	710.332	3323	0.213762	0.895278
		0.05689	3108	470	2638	940	3578	0.262717	0.262717		0.08144	2968.94	356.062	2612.88	712.123	3325	0.214172	0.895597
		0.05681	3108	471	2637	942	3579	0.263202	0.263202		0.08124	2970.04	356.957	2613.09	713.915	3327	0.214582	0.895913
		0.05646	3108	472	2636	944	3580	0.263687	0.26354		0.08106	2971.15	357.854	2613.29	715.707	3329	0.214992	0.896227
		0.05595	3109	472	2637	944	3581	0.263614	0.26354		0.08098	2972.25	358.75	2613.5	717.5	3331	0.215401	0.896539
		0.05572	3110	472	2638	944	3582	0.26354	0.26354		0.0809	2973.35	359.647	2613.71	719.294	3333	0.21581	0.896848
		0.05539	3110	473	2637	946	3583	0.264025	0.264025		0.08068	2974.46	360.544	2613.91	721.088	3335	0.216218	0.897155
		0.05481	3110	474	2636	948	3584	0.264509	0.264509		0.08052	2975.56	361.441	2614.12	722.882	3337	0.216626	0.897459
		0.0548	3110	475	2635	950	3585	0.264993	0.264845		0.08042	2976.66	362.339	2614.32	724.678	3339	0.217034	0.897686
		0.0546	3111	475	2636	950	3586	0.264919	0.264845		0.08025	2977.76	363.237	2614.53	726.474	3341	0.217442	0.898061
		0.05455	3112	475	2637	950	3587	0.264845	0.264845		0.08011	2978.86	364.135	2614.73	728.27	3343	0.217849	0.898359
		0.05415	3113	476	2637	952	3589	0.265255	0.265255		0.08	2979.97	365.034	2614.93	730.068	3345	0.218256	0.898654
		0.05409	3113	477	2636	954	3590	0.265738	0.265664		0.07996	2981.07	365.933	2615.13	731.865	3347	0.218663	0.898947
		0.05388	3114	477	2637	954	3591	0.265664	0.265664		0.07979	2982.17	366.832	2615.34	733.664	3349	0.219069	0.899238
		0.05379	3114	478	2636	956	3592	0.266147	0.266073		0.07974	2983.27	367.731	2615.54	735.463	3351	0.219476	0.899527
		0.05369	3115	478	2637	956	3593	0.266073	0.266073		0.07971	2984.37	368.631	2615.74	737.262	3353	0.219881	0.899813
		0.05334	3115	479	2636	958	3594	0.266555	0.266481		0.07968	2985.47	369.531	2615.94	739.062	3355	0.220287	0.900098
		0.05276	3116	479	2637	958	3595	0.266481	0.266481		0.07964	2986.57	370.431	2616.14	740.863	3357	0.220692	0.90038
		0.05264	3116	480	2636	960	3596	0.266963	0.266963		0.07962	2987.67	371.332	2616.34	742.664	3359	0.221097	0.90066
		0.05241	3116	481	2635	962	3597	0.267445	0.267148		0.07961	2988.77	372.233	2616.53	744.466	3361	0.221501	0.900868
		0.05231	3118	481	2637	962	3599	0.267296	0.267148		0.07959	2989.87	373.134	2616.73	746.268	3363	0.221905	0.901282
		0.0519	3119	481	2638	962	3600	0.267222	0.267148		0.07958	2990.96	374.035	2616.93	748.071	3365	0.222309	0.901759
		0.05172	3120	481	2639	962	3601	0.267148	0.267148		0.07958	2992.06	374.937	2617.13	749.874	3367	0.222713	0.901759
		0.05171	3120	482	2638	964	3602	0.267629	0.267481		0.07958	2993.16	375.839	2617.32	751.678	3369	0.223116	0.901759
		0.05165	3121	482	2639	964	3603	0.267555	0.267481		0.07957	2994.26	376.741	2617.52	753.482	3371	0.223519	0.904236
		0.05159	3122	482	2640	964	3604	0.267481	0.267481		0.07957	2995.36	377.644	2617.71	755.287	3373	0.223922	0.904236
		0.05153	3122	483	2639	966	3605	0.267961	0.267813		0.07957	2996.45	378.546	2617.91	757.093	3375	0.224324	0.904236
		0.05148	3123	483	2640	966	3606	0.267887	0.267813		0.07957	2997.55	379.45	2618.1	758.899	3377	0.224726	0.904236
		0.05133	3124	483	2641	966	3607	0.267813	0.267813		0.07957	2998.65	380.353	2618.29	760.706	3379	0.225127	0.904236
		0.05131	3124	484	2640	968	3608	0.268293	0.268293		0.07957	2999.74	381.256	2618.49	762.513	3381	0.225529	0.904236
		0.05083	3124	485	2639	970	3609	0.268773	0.268624		0.07957	3000.84	382.16	2618.68	764.32	3383	0.22593	0.904236
		0.0508	3125	485	2640	970	3610	0.268698	0.268624		0.07957	3001.94	383.064	2618.87	766.128	3385	0.22633	0.904236
		0.05077	3126	485	2641	970	3611	0.268624	0.268624		0.07957	3003.03	383.968	2619.06	767.937	3387	0.226731	0.904236
		0.05069	3126	486	2640	972	3612	0.269103	0.269103		0.07957	3004.13	384.873	2619.25	769.746	3389	0.227131	0.904236
		0.05066	3126	487	2639	974	3613	0.269582	0.269507		0.07957	3005.22	385.778	2619.44	771.556	3391	0.22753	0.904236
		0.05064	3127	487	2640	974	3614	0.269507	0.269507		0.07957	3006.32	386.683	2619.63	773.366	3393	0.22793	0.904236
		0.05059	3127	488	2639	976	3615	0.269986	0.269912		0.07957	3007.41	387.588	2619.82	775.176	3395	0.228329	0.904236
		0.05057	3128	488	2640	976	3616	0.269912	0.269912		0.07957	3008.51	388.494	2620.01	776.987	3397	0.228728	0.904236
		0.05055	3128	489	2639	978	3617	0.27039	0.27039		0.07957	3009.6	389.399	2620.2	778.799	3399	0.229126	0.904236
		0.05054	3128	490	2638	980	3618	0.270868	0.270793		0.07957	3010.69	390.305	2620.39	780.611	3401	0.229524	0.904236
		0.05047	3129	490	2639	980	3619	0.270793	0.270793		0.07937	3011.79	391.212	2620.58	782.423	3403	0.229922	0.906363
		0.05045	3129	491	2638	982	3620	0.271271	0.270971		0.07916	3012.88	392.118	2620.76	784.236	3405	0.230319	0.906538
		0.0504	3130	491	2639	982	3621	0.271196	0.270971		0.07806	3013.98	393.025	2620.95	786.05	3407	0.230716	0.906771
		0.05035	3131	491	2640	982	3622	0.271121	0.270971		0.07776	3015.07	393.932	2621.14	787.864	3409	0.231113	0.907002
		0.05031	3132	491	2641	982	3623	0.271046	0.270971		0.07694	3016.16	394.839	2621.32	789.678	3411	0.231509	0.907231
		0.0503	3133	491	2642	982	3624	0.270971	0.270971		0.0764	3017.25	395.746	2621.51	791.493	3413	0.231905	0.907458
		0.05027	3133	492	2641	984	3625	0.271448	0.271448		0.07608	3018.35	396.654	2621.69	793.308	3415	0.232301	0.907684
		0.05023	3133	493	2640	986	3626	0.271925	0.271925		0.07575	3019.44	397.562	2621.88	795.124	3417	0.232696	0.907907
		0.05021	3133	494	2639	988	3627	0.272401	0.272401		0.07531	3020.53	398.47	2622.06	796.94	3419	0.233092	0.908129
		0.0502	3134	495	2639	990	3629	0.272802	0.272727		0.07529	3021.62	399.378	2622.24	798.757	3421	0.233486	0.908295
		0.05018	3135	495	2640	990	3630	0.272727	0.272727		0.07481	3022.71	400.287	2622.43	800.574	3423	0.233881	0.908568
		0.05015	3135	496	2639	992	3631	0.273203	0.273203		0.07434	3023.8	401.196	2622.61	802.391	3425	0.234275	0.908785
		0.05012	3135	497	2638	994	3632	0.273678	0.273678		0.07412	3024.9	402.104	2622.79	804.209	3427	0.234668	0.909
		0.0501	3135	498	2637	996	3633	0.274154	0.274078		0.07371	3025.99	403.014	2622.97	806.027	3429	0.235062	0.909214
		0.05009	3136	498	2638	996	3634	0.274078	0.274078		0.07357	3027.08	403.923	2623.15	807.846	3431	0.235455	0.909426
		0.05007	3136	499	2637	998	3635	0.274553	0.274477		0.0733	3028.17	404.833	2623.33	809.665	3433	0.235848	0.909636
		0.05003	3137	499	2638	998	3636	0.274477	0.274477		0.07324	3029.26	405.742	2623.52	811.485	3435	0.23624	0.909844
		0.05001	3137	500	2637	1000	3637	0.274952	0.274952		0.07291	3030.35	406.652	2623.7	813.305	3437	0.236632	0.910051
		0.04998	3137	501	2636	1002	3638	0.275426	0.27535		0.07262	3031.44	407.563	2623.87	815.125	3439	0.237024	0.910257
		0.04997	3138	501	2637	1002	3639	0.27535	0.27535		0.07215	3032.53	408.473	2624.05	816.946	3441	0.237415	0.91046
		0.04996	3139	502	2637	1004	3641	0.275748	0.275748		0.07197	3033.62	409.384	2624.23	818.767	3443	0.237806	0.910662
		0.04995	3139	503	2636	1006	3642	0.276222	0.276222		0.07182	3034.71	410.294	2624.41	820.589	3445	0.238197	0.910863
		0.04993	3139	505	2634	1010	3644	0.277168	0.277168		0.07168	3035.79	411.205	2624.59	822.411	3447	0.238587	0.911062
		0.04992	3140	506	2634	1012	3646	0.277564	0.277184		0.07127	3036.88	412.117	2624.77	824.233	3449	0.238977	0.911259
		0.04991	3141	506	2635	1012	3647	0.277488	0.277184		0.07108	3037.97	413.028	2624.94	826.056	3451	0.239367	0.911455
		0.0499	3142	506	2636	1012	3648	0.277412	0.277184		0.07104	3039.06	413.94	2625.12	827.879	3453	0.239757	0.91165
		0.04989	3144	506	2638	1012	3650	0.27726	0.277184		0.07064	3040.15	414.851	2625.3	829.703	3455	0.240146	0.911842
		0.04988	3145	506	2639	1012	3651	0.277184	0.277184		0.07027	3041.24	415.763	2625.47	831.527	3457	0.240534	0.912034
		0.04987	3145	507	2638	1014	3652	0.277656	0.277656		0.06972	3042.32	416.676	2625.65	833.351	3459	0.240923	0.912224
		0.04986	3145	509	2636	1018	3654	0.278599	0.278446		0.06908	3043.41	417.588	2625.82	835.176	3461	0.241311	0.912412
		0.04915	3146	509	2637	1018	3655	0.278523	0.278446		0.06872	3044.5	418.501	2626	837.001	3463	0.241698	0.912599
		0.04791	3147	509	2638	1018	3656	0.278446	0.278446		0.06857	3045.59	419.413	2626.17	838.826	3465	0.242086	0.912784
		0.04711	3147	510	2637	1020	3657	0.278917	0.278841		0.06836	3046.67	420.326	2626.35	840.652	3467	0.242473	0.912968
		0.04706	3148	510	2638	1020	3658	0.278841	0.278841		0.06807	3047.76	421.239	2626.52	842.479	3469	0.242859	0.91315
		0.04677	3148	511	2637	1022	3659	0.279311	0.279311		0.06791	3048.85	422.153	2626.69	844.305	3471	0.243245	0.913331
		0.04667	3148	512	2636	1024	3660	0.279781	0.279781		0.06769	3049.93	423.066	2626.87	846.132	3473	0.243631	0.913511
		0.04389	3148	513	2635	1026	3661	0.280251	0.280175		0.06766	3051.02	423.98	2627.04	847.959	3475	0.244017	0.913689
		0.04338	3149	513	2636	1026	3662	0.280175	0.280175		0.06757	3052.11	424.893	2627.21	849.787	3477	0.244402	0.913866
		0.04336	3149	514	2635	1028	3663	0.280644	0.280491		0.06731	3053.19	425.807	2627.39	851.615	3479	0.244787	0.914042
		0.04284	3150	514	2636	1028	3664	0.280568	0.280491		0.06719	3054.28	426.722	2627.56	853.443	3481	0.245172	0.914216
		0.04281	3151	514	2637	1028	3665	0.280491	0.280491		0.06698	3055.36	427.636	2627.73	855.272	3483	0.245556	0.914388
		0.04244	3151	515	2636	1030	3666	0.28096	0.280654		0.06672	3056.45	428.551	2627.9	857.101	3485	0.24594	0.914559
		0.04231	3152	515	2637	1030	3667	0.280884	0.280654		0.06661	3057.53	429.465	2628.07	858.93	3487	0.246324	0.914729
		0.04202	3153	515	2638	1030	3668	0.280807	0.280654		0.06647	3058.62	430.38	2628.24	860.76	3489	0.246707	0.914898
		0.04152	3154	515	2639	1030	3669	0.28073	0.280654		0.0663	3059.7	431.295	2628.41	862.59	3491	0.24709	0.915065
		0.04137	3155	515	2640	1030	3670	0.280654	0.280654		0.06625	3060.79	432.21	2628.58	864.421	3493	0.247472	0.915231
		0.04105	3155	516	2639	1032	3671	0.281122	0.281122		0.06613	3061.87	433.126	2628.75	866.251	3495	0.247854	0.915396
		0.04085	3155	517	2638	1034	3672	0.28159	0.28159		0.06596	3062.96	434.041	2628.92	868.082	3497	0.248236	0.915559
		0.04007	3155	518	2637	1036	3673	0.282058	0.281981		0.06572	3064.04	434.957	2629.09	869.914	3499	0.248618	0.915721
		0.03966	3156	518	2638	1036	3674	0.281981	0.281981		0.06564	3065.13	435.873	2629.25	871.745	3501	0.248999	0.915882
		0.03878	3156	519	2637	1038	3675	0.282449	0.282449		0.0652	3066.21	436.789	2629.42	873.577	3503	0.24938	0.916042
		0.03823	3156	520	2636	1040	3676	0.282916	0.282916		0.06494	3067.3	437.705	2629.59	875.41	3505	0.24976	0.9162
		0.03798	3156	521	2635	1042	3677	0.283383	0.282922		0.06486	3068.38	438.621	2629.76	877.242	3507	0.25014	0.916357
		0.03774	3157	521	2636	1042	3678	0.283306	0.282922		0.06425	3069.46	439.538	2629.92	879.075	3509	0.25052	0.916513
		0.03753	3159	521	2638	1042	3680	0.283152	0.282922		0.06406	3070.55	440.454	2630.09	880.909	3511	0.2509	0.916667
		0.0369	3160	521	2639	1042	3681	0.283075	0.282922		0.06378	3071.63	441.371	2630.26	882.742	3513	0.251279	0.91682
		0.03544	3161	521	2640	1042	3682	0.282998	0.282922		0.06354	3072.71	442.288	2630.42	884.576	3515	0.251657	0.916973
		0.03536	3162	521	2641	1042	3683	0.282922	0.282922		0.06322	3073.79	443.205	2630.59	886.41	3517	0.252036	0.917123
		0.03513	3162	522	2640	1044	3684	0.283388	0.283388		0.06291	3074.88	444.122	2630.76	888.245	3519	0.252414	0.917273
		0.03424	3162	523	2639	1046	3685	0.283853	0.283853		0.0623	3075.96	445.04	2630.92	890.079	3521	0.252792	0.917422
		0.03384	3162	524	2638	1048	3686	0.284319	0.284319		0.06219	3077.04	445.957	2631.09	891.914	3523	0.253169	0.917569
		0.03315	3162	525	2637	1050	3687	0.284784	0.284784		0.0621	3078.13	446.875	2631.25	893.75	3525	0.253546	0.917715
		0.03306	3162	526	2636	1052	3688	0.285249	0.285249		0.06193	3079.21	447.793	2631.41	895.585	3527	0.253923	0.91786
		0.03198	3162	527	2635	1054	3689	0.285714	0.285482		0.06174	3080.29	448.711	2631.58	897.421	3529	0.254299	0.918004
		0.03187	3163	527	2636	1054	3690	0.285637	0.285482		0.0617	3081.37	449.629	2631.74	899.258	3531	0.254675	0.918147
		0.03163	3164	527	2637	1054	3691	0.285559	0.285482		0.06149	3082.45	450.547	2631.91	901.094	3533	0.255051	0.918288
		0.03147	3165	527	2638	1054	3692	0.285482	0.285482		0.06136	3083.53	451.465	2632.07	902.931	3535	0.255426	0.918429
		0.03146	3165	528	2637	1056	3693	0.285946	0.285869		0.06121	3084.62	452.384	2632.23	904.768	3537	0.255801	0.918568
		0.03088	3166	528	2638	1056	3694	0.285869	0.285869		0.06104	3085.7	453.303	2632.39	906.605	3539	0.256176	0.918706
		0.02972	3166	529	2637	1058	3695	0.286333	0.286333		0.06079	3086.78	454.221	2632.56	908.443	3541	0.25655	0.918843
		0.02943	3166	530	2636	1060	3696	0.286797	0.286794		0.06041	3087.86	455.14	2632.72	910.281	3543	0.256924	0.918979
		0.02907	3166	531	2635	1062	3697	0.28726	0.286794		0.06024	3088.94	456.059	2632.88	912.119	3545	0.257297	0.919114
		0.02887	3167	531	2636	1062	3698	0.287182	0.286794		0.05977	3090.02	456.979	2633.04	913.957	3547	0.257671	0.919248
		0.02876	3168	531	2637	1062	3699	0.287105	0.286794		0.05973	3091.1	457.898	2633.2	915.796	3549	0.258043	0.919381
		0.0284	3169	531	2638	1062	3700	0.287027	0.286794		0.05951	3092.18	458.818	2633.36	917.635	3551	0.258416	0.919513
		0.02802	3170	531	2639	1062	3701	0.286949	0.286794		0.05938	3093.26	459.737	2633.53	919.474	3553	0.258788	0.919643
		0.02792	3171	531	2640	1062	3702	0.286872	0.286794		0.05913	3094.34	460.657	2633.69	921.314	3555	0.25916	0.919805
		0.02626	3172	531	2641	1062	3703	0.286794	0.286794		0.059	3095.42	461.577	2633.85	923.153	3557	0.259531	0.919902
		0.02606	3172	532	2640	1064	3704	0.287257	0.286947		0.05875	3096.5	462.497	2634.01	924.993	3559	0.259903	0.920029
		0.02525	3173	532	2641	1064	3705	0.287179	0.286947		0.05848	3097.58	463.417	2634.17	926.834	3561	0.260273	0.920156
		0.02522	3174	532	2642	1064	3706	0.287102	0.286947		0.05838	3098.66	464.337	2634.33	928.674	3563	0.260644	0.920281
		0.02496	3175	532	2643	1064	3707	0.287025	0.286947		0.05814	3099.74	465.257	2634.49	930.515	3565	0.261014	0.920406
		0.0245	3176	532	2644	1064	3708	0.286947	0.286947		0.058	3100.82	466.178	2634.64	932.356	3567	0.261384	0.920529
		0.02446	3176	533	2643	1066	3709	0.287409	0.287177		0.0579	3101.9	467.099	2634.8	934.197	3569	0.261753	0.920652
		0.02348	3177	533	2644	1066	3710	0.287332	0.287177		0.05773	3102.98	468.019	2634.96	936.039	3571	0.262122	0.920774
		0.02262	3178	533	2645	1066	3711	0.287254	0.287177		0.05752	3104.06	468.94	2635.12	937.88	3573	0.262491	0.920894
		0.02232	3179	533	2646	1066	3712	0.287177	0.287177		0.05726	3105.14	469.861	2635.28	939.722	3575	0.262859	0.921014
		0.02165	3179	534	2645	1068	3713	0.287638	0.287638		0.05709	3106.22	470.782	2635.44	941.565	3577	0.263227	0.921133
		0.02147	3179	535	2644	1070	3714	0.288099	0.287944		0.05681	3107.3	471.704	2635.59	943.407	3579	0.263595	0.92125
		0.02128	3180	535	2645	1070	3715	0.288022	0.287944		0.05595	3108.38	472.625	2635.75	945.25	3581	0.263963	0.921367
		0.02073	3181	535	2646	1070	3716	0.287944	0.287944		0.05539	3109.45	473.546	2635.91	947.093	3583	0.26433	0.921483
		0.02058	3181	536	2645	1072	3717	0.288405	0.288172		0.0548	3110.53	474.468	2636.06	948.936	3585	0.264696	0.921598
		0.02038	3182	536	2646	1072	3718	0.288327	0.288172		0.05455	3111.61	475.39	2636.22	950.779	3587	0.265062	0.921712
		0.02	3183	536	2647	1072	3719	0.28825	0.288172		0.05415	3112.69	476.311	2636.38	952.623	3589	0.265428	0.921797
		0.01975	3184	536	2648	1072	3720	0.288172	0.288172		0.05388	3113.77	477.233	2636.53	954.467	3591	0.265794	0.921937
		0.01919	3184	537	2647	1074	3721	0.288632	0.288632		0.05369	3114.84	478.155	2636.69	956.311	3593	0.266159	0.922049
		0.01884	3184	538	2646	1076	3722	0.289092	0.288853		0.05276	3115.92	479.077	2636.85	958.155	3595	0.266524	0.922159
		0.0185	3185	538	2647	1076	3723	0.289014	0.288853		0.05241	3117	480	2637	959.999	3597	0.266889	0.922269
		0.01751	3186	538	2648	1076	3724	0.288937	0.288853		0.05231	3118.08	480.922	2637.16	961.844	3599	0.267253	0.92235
		0.0169	3186	539	2647	1078	3725	0.289396	0.288853		0.05172	3119.16	481.844	2637.31	963.689	3601	0.267617	0.922485
		0.01665	3187	539	2648	1078	3726	0.289318	0.288853		0.05165	3120.23	482.767	2637.47	965.534	3603	0.267981	0.922592
		0.01638	3188	539	2649	1078	3727	0.289241	0.288853		0.05153	3121.31	483.69	2637.62	967.379	3605	0.268344	0.922698
		0.0163	3189	539	2650	1078	3728	0.289163	0.288853		0.05133	3122.39	484.612	2637.78	969.225	3607	0.268707	0.922803
		0.01593	3190	539	2651	1078	3729	0.289086	0.288853		0.05083	3123.46	485.535	2637.93	971.071	3609	0.269069	0.922908
		0.0154	3191	539	2652	1078	3730	0.289008	0.288853		0.05077	3124.54	486.458	2638.08	972.917	3611	0.269431	0.923011
		0.01507	3192	539	2653	1078	3731	0.288931	0.288853		0.05066	3125.62	487.381	2638.24	974.763	3613	0.269793	0.923114
		0.01481	3193	539	2654	1078	3732	0.288853	0.288853		0.05059	3126.7	488.305	2638.39	976.609	3615	0.270155	0.923216
		0.01404	3193	540	2653	1080	3733	0.289312	0.289157		0.05055	3127.77	489.228	2638.54	978.456	3617	0.270516	0.923317
		0.01386	3194	540	2654	1080	3734	0.289234	0.289157		0.05047	3128.85	490.151	2638.7	980.303	3619	0.270877	0.923417
		0.01379	3195	540	2655	1080	3735	0.289157	0.289157		0.0504	3129.93	491.075	2638.85	982.15	3621	0.271237	0.923516
		0.01302	3195	541	2654	1082	3736	0.289615	0.289615		0.05031	3131	491.998	2639	983.997	3623	0.271597	0.923615
		0.01294	3195	542	2653	1084	3737	0.290072	0.289917		0.05027	3132.08	492.922	2639.16	985.844	3625	0.271957	0.923713
		0.01249	3196	542	2654	1084	3738	0.289995	0.289917		0.05021	3133.15	493.846	2639.31	987.692	3627	0.272316	0.92381
		0.01248	3197	542	2655	1084	3739	0.289917	0.289917		0.0502	3134.23	494.77	2639.46	989.54	3629	0.272676	0.923882
		0.01232	3197	543	2654	1086	3740	0.290374	0.290374		0.05015	3135.31	495.694	2639.61	991.387	3631	0.273034	0.924002
		0.01152	3197	544	2653	1088	3741	0.290831	0.290831		0.0501	3136.38	496.618	2639.76	993.236	3633	0.273393	0.924097
		0.011	3197	545	2652	1090	3742	0.291288	0.291288		0.05007	3137.46	497.542	2639.92	995.084	3635	0.273751	0.92419
		0.01073	3197	546	2651	1092	3743	0.291745	0.291745		0.05001	3138.53	498.466	2640.07	996.932	3637	0.274108	0.924284
		0.01046	3197	547	2650	1094	3744	0.292201	0.292123		0.04997	3139.61	499.391	2640.22	998.781	3639	0.274466	0.924376
		0.01041	3198	547	2651	1094	3745	0.292123	0.292123		0.04996	3140.68	500.315	2640.37	1000.63	3641	0.274823	0.924445
		0.01031	3198	548	2650	1096	3746	0.292579	0.292423		0.04993	3141.76	501.24	2640.52	1002.48	3643	0.27518	0.924582
		0.01009	3199	548	2651	1096	3747	0.292501	0.292423		0.04992	3142.84	502.164	2640.67	1004.33	3645	0.275536	0.924672
		0.009625	3200	548	2652	1096	3748	0.292423	0.292423		0.04991	3143.91	503.089	2640.82	1006.18	3647	0.275892	0.924739
		0.009532	3200	549	2651	1098	3749	0.292878	0.292878		0.04989	3144.99	504.014	2640.97	1008.03	3649	0.276248	0.92485
		0.00928	3200	550	2650	1100	3750	0.293333	0.293333		0.04988	3146.06	504.939	2641.12	1009.88	3651	0.276603	0.924916
		0.008878	3200	551	2649	1102	3751	0.293788	0.293632		0.04986	3147.14	505.864	2641.27	1011.73	3653	0.276958	0.925025
		0.00872	3201	551	2650	1102	3752	0.29371	0.293632		0.04915	3148.21	506.789	2641.42	1013.58	3655	0.277313	0.92509
		0.008678	3202	551	2651	1102	3753	0.293632	0.293632		0.04711	3149.29	507.714	2641.57	1015.43	3657	0.277667	0.925176
		0.00833	3202	552	2650	1104	3754	0.294086	0.293851		0.04677	3150.36	508.639	2641.72	1017.28	3659	0.278021	0.925261
		0.00826	3203	552	2651	1104	3755	0.294008	0.293851		0.04389	3151.44	509.564	2641.87	1019.13	3661	0.278374	0.925345
		0.008057	3204	552	2652	1104	3756	0.29393	0.293851		0.04336	3152.51	510.49	2642.02	1020.98	3663	0.278728	0.925429
		0.007894	3205	552	2653	1104	3757	0.293851	0.293851		0.04281	3153.58	511.415	2642.17	1022.83	3665	0.279081	0.925513
		0.007408	3205	553	2652	1106	3758	0.294305	0.294149		0.04231	3154.66	512.341	2642.32	1024.68	3667	0.279433	0.925595
		0.00673	3206	553	2653	1106	3759	0.294227	0.294149		0.04152	3155.73	513.267	2642.47	1026.53	3669	0.279786	0.925677
		0.006384	3207	553	2654	1106	3760	0.294149	0.294149		0.04105	3156.81	514.192	2642.62	1028.38	3671	0.280137	0.925758
		0.006152	3207	554	2653	1108	3761	0.294602	0.294602		0.04007	3157.88	515.118	2642.76	1030.24	3673	0.280489	0.925839
		0.006128	3207	555	2652	1110	3762	0.295056	0.295056		0.03878	3158.96	516.044	2642.91	1032.09	3675	0.28084	0.925919
		0.005543	3207	556	2651	1112	3763	0.295509	0.295352		0.03798	3160.03	516.97	2643.06	1033.94	3677	0.281191	0.925998
		0.005131	3208	556	2652	1112	3764	0.29543	0.295352		0.03753	3161.1	517.896	2643.21	1035.79	3679	0.281542	0.926096
		0.004654	3209	556	2653	1112	3765	0.295352	0.295352		0.0369	3162.18	518.822	2643.36	1037.64	3681	0.281892	0.926155
		0.004633	3209	557	2652	1114	3766	0.295805	0.295805		0.03536	3163.25	519.748	2643.5	1039.5	3683	0.282242	0.926232
		0.003598	3209	558	2651	1116	3767	0.296257	0.296257		0.03424	3164.33	520.675	2643.65	1041.35	3685	0.282591	0.926309
		0.00327	3209	559	2650	1118	3768	0.296709	0.29663		0.03315	3165.4	521.601	2643.8	1043.2	3687	0.282941	0.926385
		0.003232	3210	559	2651	1118	3769	0.29663	0.29663		0.03198	3166.47	522.527	2643.95	1045.05	3689	0.283289	0.92646
		0.002966	3210	560	2650	1120	3770	0.297082	0.296925		0.03163	3167.55	523.454	2644.09	1046.91	3691	0.283638	0.926535
		0.002512	3211	560	2651	1120	3771	0.297003	0.296925		0.03146	3168.62	524.381	2644.24	1048.76	3693	0.283986	0.92661
		0.002146	3212	560	2652	1120	3772	0.296925	0.296925		0.02972	3169.69	525.307	2644.39	1050.61	3695	0.284334	0.926683
		0.002056	3212	561	2651	1122	3773	0.297376	0.297376		0.02907	3170.77	526.234	2644.53	1052.47	3697	0.284682	0.926756
		0.001403	3212	562	2650	1124	3774	0.297827	0.297669		0.02876	3171.84	527.161	2644.68	1054.32	3699	0.285029	0.926829
		0.001123	3213	562	2651	1124	3775	0.297748	0.297669		0.02802	3172.91	528.088	2644.82	1056.18	3701	0.285376	0.926901
		0.001103	3214	562	2652	1124	3776	0.297669	0.297669		0.02626	3173.99	529.015	2644.97	1058.03	3703	0.285722	0.926972
		0.0007648	3214	563	2651	1126	3777	0.29812	0.297962		0.02525	3175.06	529.942	2645.12	1059.88	3705	0.286068	0.927043
		0.0006718	3215	563	2652	1126	3778	0.298041	0.297962		0.02496	3176.13	530.869	2645.26	1061.74	3707	0.286414	0.927113
		0.0005183	3216	563	2653	1126	3779	0.297962	0.297962		0.02446	3177.2	531.796	2645.41	1063.59	3709	0.28676	0.927183
		0	14896	12211	2685	24422	27107	0.900948	0.900948		0.02262	3178.28	532.723	2645.55	1065.45	3711	0.287105	0.927252
											0.02165	3179.35	533.65	2645.7	1067.3	3713	0.28745	0.92732
											0.02128	3180.42	534.578	2645.84	1069.16	3715	0.287794	0.927388
											0.02058	3181.49	535.505	2645.99	1071.01	3717	0.288138	0.927456
											0.02	3182.57	536.433	2646.13	1072.87	3719	0.288482	0.927522
											0.01919	3183.64	537.36	2646.28	1074.72	3721	0.288826	0.927589
											0.0185	3184.71	538.288	2646.42	1076.58	3723	0.289169	0.927655
											0.0169	3185.78	539.216	2646.57	1078.43	3725	0.289512	0.92772
											0.01638	3186.86	540.143	2646.71	1080.29	3727	0.289854	0.927784
											0.01593	3187.93	541.071	2646.86	1082.14	3729	0.290196	0.927849
											0.01507	3189	541.999	2647	1084	3731	0.290538	0.927912
											0.01404	3190.07	542.927	2647.15	1085.85	3733	0.29088	0.927975
											0.01379	3191.14	543.855	2647.29	1087.71	3735	0.291221	0.928038
											0.01294	3192.22	544.783	2647.43	1089.57	3737	0.291562	0.9281
											0.01248	3193.29	545.711	2647.58	1091.42	3739	0.291902	0.928162
											0.01152	3194.36	546.64	2647.72	1093.28	3741	0.292242	0.928223
											0.01073	3195.43	547.568	2647.86	1095.14	3743	0.292582	0.928283
											0.01041	3196.5	548.496	2648.01	1096.99	3745	0.292922	0.928344
											0.01009	3197.58	549.425	2648.15	1098.85	3747	0.293261	0.928403
											0.009532	3198.65	550.353	2648.29	1100.71	3749	0.2936	0.928462
											0.008878	3199.72	551.282	2648.44	1102.56	3751	0.293938	0.928521
											0.008678	3200.79	552.21	2648.58	1104.42	3753	0.294277	0.928579
											0.00826	3201.86	553.139	2648.72	1106.28	3755	0.294614	0.928637
											0.007894	3202.93	554.067	2648.87	1108.13	3757	0.294952	0.928694
											0.00673	3204	554.996	2649.01	1109.99	3759	0.295289	0.928751
											0.006152	3205.08	555.925	2649.15	1111.85	3761	0.295626	0.928807
											0.005543	3206.15	556.854	2649.29	1113.71	3763	0.295963	0.928863
											0.004654	3207.22	557.783	2649.43	1115.57	3765	0.296299	0.928919
											0.003598	3208.29	558.712	2649.58	1117.42	3767	0.296635	0.928974
											0.003232	3209.36	559.641	2649.72	1119.28	3769	0.29697	0.929028
											0.002512	3210.43	560.57	2649.86	1121.14	3771	0.297306	0.929082
											0.002056	3211.5	561.499	2650	1123	3773	0.297641	0.929136
											0.001123	3212.57	562.428	2650.14	1124.86	3775	0.297975	0.929189
											0.0007648	3213.64	563.357	2650.29	1126.71	3777	0.298309	0.929242
											0.0005183	3214.71	564.287	2650.43	1128.57	3779	0.298643	0.929294
											0	3217	564	2653	1128	3781	0.298334	1
											0	3218	565	2653	1130	3783	0.298705	1
											0	3219	566	2653	1132	3785	0.299075	1
											0	3220	567	2653	1134	3787	0.299445	1
											0	3221	568	2653	1136	3789	0.299815	1
											0	3222	569	2653	1138	3791	0.300185	1
											0	3223	570	2653	1140	3793	0.300554	1
											0	3224	571	2653	1142	3795	0.300922	1
											0	3225	572	2653	1144	3797	0.30129	1
											0	3226	573	2653	1146	3799	0.301658	1
											0	3227	574	2653	1148	3801	0.302026	1
											0	3228	575	2653	1150	3803	0.302393	1
											0	3229	576	2653	1152	3805	0.30276	1
											0	3230	577	2653	1154	3807	0.303126	1
											0	3231	578	2653	1156	3809	0.303492	1
											0	3232	579	2653	1158	3811	0.303857	1
											0	3233	580	2653	1160	3813	0.304222	1
											0	3234	581	2653	1162	3815	0.304587	1
											0	3235	582	2653	1164	3817	0.304952	1
											0	3236	583	2653	1166	3819	0.305316	1
											0	3237	584	2653	1168	3821	0.305679	1
											0	3238	585	2653	1170	3823	0.306042	1
											0	3239	586	2653	1172	3825	0.306405	1
											0	3240	587	2653	1174	3827	0.306768	1
											0	3241	588	2653	1176	3829	0.30713	1
											0	3242	589	2653	1178	3831	0.307492	1
											0	3243	590	2653	1180	3833	0.307853	1
											0	3244	591	2653	1182	3835	0.308214	1
											0	3245	592	2653	1184	3837	0.308574	1
											0	3246	593	2653	1186	3839	0.308935	1
											0	3247	594	2653	1188	3841	0.309294	1
											0	3248	595	2653	1190	3843	0.309654	1
											0	3249	596	2653	1192	3845	0.310013	1
											0	3250	597	2653	1194	3847	0.310372	1
											0	3251	598	2653	1196	3849	0.31073	1
											0	3252	599	2653	1198	3851	0.311088	1
											0	3253	600	2653	1200	3853	0.311446	1
											0	3254	601	2653	1202	3855	0.311803	1
											0	3255	602	2653	1204	3857	0.31216	1
											0	3256	603	2653	1206	3859	0.312516	1
											0	3257	604	2653	1208	3861	0.312872	1
											0	3258	605	2653	1210	3863	0.313228	1
											0	3259	606	2653	1212	3865	0.313583	1
											0	3260	607	2653	1214	3867	0.313938	1
											0	3261	608	2653	1216	3869	0.314293	1
											0	3262	609	2653	1218	3871	0.314647	1
											0	3263	610	2653	1220	3873	0.315001	1
											0	3264	611	2653	1222	3875	0.315355	1
											0	3265	612	2653	1224	3877	0.315708	1
											0	3266	613	2653	1226	3879	0.316061	1
											0	3267	614	2653	1228	3881	0.316413	1
											0	3268	615	2653	1230	3883	0.316765	1
											0	3269	616	2653	1232	3885	0.317117	1
											0	3270	617	2653	1234	3887	0.317468	1
											0	3271	618	2653	1236	3889	0.317819	1
											0	3272	619	2653	1238	3891	0.31817	1
											0	3273	620	2653	1240	3893	0.31852	1
											0	3274	621	2653	1242	3895	0.31887	1
											0	3275	622	2653	1244	3897	0.31922	1
											0	3276	623	2653	1246	3899	0.319569	1
											0	3277	624	2653	1248	3901	0.319918	1
											0	3278	625	2653	1250	3903	0.320266	1
											0	3279	626	2653	1252	3905	0.320615	1
											0	3280	627	2653	1254	3907	0.320962	1
											0	3281	628	2653	1256	3909	0.32131	1
											0	3282	629	2653	1258	3911	0.321657	1
											0	3283	630	2653	1260	3913	0.322004	1
											0	3284	631	2653	1262	3915	0.32235	1
											0	3285	632	2653	1264	3917	0.322696	1
											0	3286	633	2653	1266	3919	0.323042	1
											0	3287	634	2653	1268	3921	0.323387	1
											0	3288	635	2653	1270	3923	0.323732	1
											0	3289	636	2653	1272	3925	0.324076	1
											0	3290	637	2653	1274	3927	0.324421	1
											0	3291	638	2653	1276	3929	0.324765	1
											0	3292	639	2653	1278	3931	0.325108	1
											0	3293	640	2653	1280	3933	0.325451	1
											0	3294	641	2653	1282	3935	0.325794	1
											0	3295	642	2653	1284	3937	0.326137	1
											0	3296	643	2653	1286	3939	0.326479	1
											0	3297	644	2653	1288	3941	0.326821	1
											0	3298	645	2653	1290	3943	0.327162	1
											0	3299	646	2653	1292	3945	0.327503	1
											0	3300	647	2653	1294	3947	0.327844	1
											0	3301	648	2653	1296	3949	0.328184	1
											0	3302	649	2653	1298	3951	0.328524	1
											0	3303	650	2653	1300	3953	0.328864	1
											0	3304	651	2653	1302	3955	0.329204	1
											0	3305	652	2653	1304	3957	0.329543	1
											0	3306	653	2653	1306	3959	0.329881	1
											0	3307	654	2653	1308	3961	0.33022	1
											0	3308	655	2653	1310	3963	0.330558	1
											0	3309	656	2653	1312	3965	0.330895	1
											0	3310	657	2653	1314	3967	0.331233	1
											0	3311	658	2653	1316	3969	0.33157	1
											0	3312	659	2653	1318	3971	0.331906	1
											0	3313	660	2653	1320	3973	0.332243	1
											0	3314	661	2653	1322	3975	0.332579	1
											0	3315	662	2653	1324	3977	0.332914	1
											0	3316	663	2653	1326	3979	0.33325	1
											0	3317	664	2653	1328	3981	0.333585	1
											0	3318	665	2653	1330	3983	0.333919	1
											0	3319	666	2653	1332	3985	0.334253	1
											0	3320	667	2653	1334	3987	0.334587	1
											0	3321	668	2653	1336	3989	0.334921	1
											0	3322	669	2653	1338	3991	0.335254	1
											0	3323	670	2653	1340	3993	0.335587	1
											0	3324	671	2653	1342	3995	0.33592	1
											0	3325	672	2653	1344	3997	0.336252	1
[truncated: 11,555 more rows]

## Sheet: Spectral Level Data
Spectral Level Data		Confidence Threshold	Forward	Reverse	Correct	Incorrect	Total	Global FDR	q-value		Fit Confidence Threshold	Fit Forward	Fit Reverse	Fit Correct	Fit Incorrect	Fit Total	Fit Global FDR	Fit Local FDR
		1	2137	0	2137	0	2137	0	0		1	1	0	1	0	1	0	7.98032e-14
		0.9999	2972	0	2972	0	2972	0	0		1	6	0	6	0	6	0	7.98032e-14
		0.9998	3185	0	3185	0	3185	0	0		1	11	0	11	0	11	0	7.98032e-14
		0.9997	3298	0	3298	0	3298	0	0		1	16	0	16	0	16	0	7.98032e-14
		0.9996	3391	0	3391	0	3391	0	0		1	21	0	21	0	21	0	7.98032e-14
		0.9995	3506	0	3506	0	3506	0	0		1	26	0	26	0	26	0	7.98032e-14
		0.9994	3609	0	3609	0	3609	0	0		1	31	0	31	0	31	0	7.98032e-14
		0.9993	3672	0	3672	0	3672	0	0		1	36	0	36	0	36	0	7.98032e-14
		0.9992	3750	0	3750	0	3750	0	0		1	41	0	41	0	41	0	7.98032e-14
		0.9991	3819	0	3819	0	3819	0	0		1	46	0	46	0	46	0	7.98032e-14
		0.999	3900	0	3900	0	3900	0	0		1	51	0	51	0	51	0	7.98032e-14
		0.9989	3946	0	3946	0	3946	0	0		1	56	0	56	0	56	0	7.98032e-14
		0.9988	4620	0	4620	0	4620	0	0		1	61	0	61	0	61	0	7.98032e-14
		0.9987	4792	0	4792	0	4792	0	0		1	66	0	66	0	66	0	7.98032e-14
		0.9986	4889	0	4889	0	4889	0	0		1	71	0	71	0	71	0	7.98032e-14
		0.9985	4955	0	4955	0	4955	0	0		1	76	0	76	0	76	0	7.98032e-14
		0.9984	5020	0	5020	0	5020	0	0		1	81	0	81	0	81	0	7.98032e-14
		0.9983	5091	0	5091	0	5091	0	0		1	86	0	86	0	86	0	7.98032e-14
		0.9982	5136	0	5136	0	5136	0	0		1	91	0	91	0	91	0	7.98032e-14
		0.9981	5189	0	5189	0	5189	0	0		1	96	0	96	0	96	0	7.98032e-14
		0.998	5208	0	5208	0	5208	0	0		1	101	0	101	0	101	0	7.98032e-14
		0.9979	5255	0	5255	0	5255	0	0		1	106	0	106	0	106	0	7.98032e-14
		0.9978	5287	0	5287	0	5287	0	0		1	111	0	111	0	111	0	7.98032e-14
		0.9977	5316	0	5316	0	5316	0	0		1	116	0	116	0	116	0	7.98032e-14
		0.9976	5347	0	5347	0	5347	0	0		1	121	0	121	0	121	0	7.98032e-14
		0.9975	5376	0	5376	0	5376	0	0		1	126	0	126	0	126	0	7.98032e-14
		0.9974	5412	0	5412	0	5412	0	0		1	131	0	131	0	131	0	7.98032e-14
		0.9973	5425	0	5425	0	5425	0	0		1	136	0	136	0	136	0	7.98032e-14
		0.9972	5436	0	5436	0	5436	0	0		1	141	0	141	0	141	0	7.98032e-14
		0.9971	5492	1	5491	2	5493	0.0003641	0.000296252		1	146	0	146	0	146	0	7.98032e-14
		0.997	5508	1	5507	2	5509	0.000363042	0.000296252		1	151	0	151	0	151	0	7.98032e-14
		0.9969	5543	1	5542	2	5544	0.00036075	0.000296252		1	156	0	156	0	156	0	7.98032e-14
		0.9968	5559	1	5558	2	5560	0.000359712	0.000296252		1	161	0	161	0	161	0	7.98032e-14
		0.9967	5582	1	5581	2	5583	0.00035823	0.000296252		1	166	0	166	0	166	0	7.98032e-14
		0.9966	5622	1	5621	2	5623	0.000355682	0.000296252		1	171	0	171	0	171	0	7.98032e-14
		0.9965	5638	1	5637	2	5639	0.000354673	0.000296252		1	176	0	176	0	176	0	7.98032e-14
		0.9964	5677	1	5676	2	5678	0.000352237	0.000296252		1	181	0	181	0	181	0	7.98032e-14
		0.9963	5686	1	5685	2	5687	0.000351679	0.000296252		1	186	0	186	0	186	0	7.98032e-14
		0.9962	5704	1	5703	2	5705	0.00035057	0.000296252		1	191	0	191	0	191	0	7.98032e-14
		0.9961	5728	1	5727	2	5729	0.000349101	0.000296252		1	196	0	196	0	196	0	7.98032e-14
		0.996	5735	1	5734	2	5736	0.000348675	0.000296252		1	201	0	201	0	201	0	7.98032e-14
		0.9959	5760	1	5759	2	5761	0.000347162	0.000296252		1	206	0	206	0	206	0	7.98032e-14
		0.9958	5774	1	5773	2	5775	0.00034632	0.000296252		1	211	0	211	0	211	0	7.98032e-14
		0.9957	5796	1	5795	2	5797	0.000345006	0.000296252		1	216	0	216	0	216	0	7.98032e-14
		0.9956	5807	1	5806	2	5808	0.000344353	0.000296252		1	221	0	221	0	221	0	7.98032e-14
		0.9955	5818	1	5817	2	5819	0.000343702	0.000296252		1	226	0	226	0	226	0	7.98032e-14
		0.9954	5824	1	5823	2	5825	0.000343348	0.000296252		1	231	0	231	0	231	0	7.98032e-14
		0.9953	5837	1	5836	2	5838	0.000342583	0.000296252		1	236	0	236	0	236	0	7.98032e-14
		0.9952	5851	1	5850	2	5852	0.000341763	0.000296252		1	241	0	241	0	241	0	7.98032e-14
		0.9951	5855	1	5854	2	5856	0.00034153	0.000296252		1	246	0	246	0	246	0	7.98032e-14
		0.995	5861	1	5860	2	5862	0.00034118	0.000296252		1	251	0	251	0	251	0	7.98032e-14
		0.9949	5876	1	5875	2	5877	0.00034031	0.000296252		1	256	0	256	0	256	0	7.98032e-14
		0.9948	5883	1	5882	2	5884	0.000339905	0.000296252		1	261	0	261	0	261	0	7.98032e-14
		0.9947	5894	1	5893	2	5895	0.000339271	0.000296252		1	266	0	266	0	266	0	7.98032e-14
		0.9946	5900	1	5899	2	5901	0.000338926	0.000296252		1	271	0	271	0	271	0	7.98032e-14
		0.9945	5908	1	5907	2	5909	0.000338467	0.000296252		1	276	0	276	0	276	0	7.98032e-14
		0.9944	5910	1	5909	2	5911	0.000338352	0.000296252		1	281	0	281	0	281	0	7.98032e-14
		0.9943	5931	1	5930	2	5932	0.000337154	0.000296252		1	286	0	286	0	286	0	7.98032e-14
		0.9942	5960	1	5959	2	5961	0.000335514	0.000296252		1	291	0	291	0	291	0	7.98032e-14
		0.9941	5968	1	5967	2	5969	0.000335064	0.000296252		1	296	0	296	0	296	0	7.98032e-14
		0.994	5980	1	5979	2	5981	0.000334392	0.000296252		1	301	0	301	0	301	0	7.98032e-14
		0.9939	6000	1	5999	2	6001	0.000333278	0.000296252		1	306	0	306	0	306	0	7.98032e-14
		0.9938	6001	1	6000	2	6002	0.000333222	0.000296252		1	311	0	311	0	311	0	7.98032e-14
		0.9937	6007	1	6006	2	6008	0.000332889	0.000296252		1	316	0	316	0	316	0	7.98032e-14
		0.9936	6015	1	6014	2	6016	0.000332447	0.000296252		1	321	0	321	0	321	0	7.98032e-14
		0.9935	6019	1	6018	2	6020	0.000332226	0.000296252		1	326	0	326	0	326	0	7.98032e-14
		0.9934	6052	1	6051	2	6053	0.000330415	0.000296252		1	331	0	331	0	331	0	7.98032e-14
		0.9933	6068	1	6067	2	6069	0.000329544	0.000296252		1	336	0	336	0	336	0	7.98032e-14
		0.9932	6076	1	6075	2	6077	0.00032911	0.000296252		1	341	0	341	0	341	0	7.98032e-14
		0.9931	6090	1	6089	2	6091	0.000328353	0.000296252		1	346	0	346	0	346	0	7.98032e-14
		0.993	6104	1	6103	2	6105	0.0003276	0.000296252		1	351	0	351	0	351	0	7.98032e-14
		0.9929	6110	1	6109	2	6111	0.000327279	0.000296252		1	356	0	356	0	356	0	7.98032e-14
		0.9928	6112	1	6111	2	6113	0.000327172	0.000296252		1	361	0	361	0	361	0	7.98032e-14
		0.9927	6117	1	6116	2	6118	0.000326904	0.000296252		1	366	0	366	0	366	0	7.98032e-14
		0.9926	6120	1	6119	2	6121	0.000326744	0.000296252		1	371	0	371	0	371	0	7.98032e-14
		0.9925	6127	1	6126	2	6128	0.000326371	0.000296252		1	376	0	376	0	376	0	7.98032e-14
		0.9924	6131	1	6130	2	6132	0.000326158	0.000296252		1	381	0	381	0	381	0	7.98032e-14
		0.9923	6141	1	6140	2	6142	0.000325627	0.000296252		1	386	0	386	0	386	0	7.98032e-14
		0.9922	6143	1	6142	2	6144	0.000325521	0.000296252		1	391	0	391	0	391	0	7.98032e-14
		0.9921	6167	1	6166	2	6168	0.000324254	0.000296252		1	396	0	396	0	396	0	7.98032e-14
		0.992	6170	1	6169	2	6171	0.000324097	0.000296252		1	401	0	401	0	401	0	7.98032e-14
		0.9919	6181	1	6180	2	6182	0.00032352	0.000296252		1	406	0	406	0	406	0	7.98032e-14
		0.9918	6201	1	6200	2	6202	0.000322477	0.000296252		1	411	0	411	0	411	0	7.98032e-14
		0.9917	6203	1	6202	2	6204	0.000322373	0.000296252		1	416	0	416	0	416	0	7.98032e-14
		0.9916	6212	1	6211	2	6213	0.000321906	0.000296252		1	421	0	421	0	421	0	7.98032e-14
		0.9915	6237	1	6236	2	6238	0.000320616	0.000296252		1	426	0	426	0	426	0	7.98032e-14
		0.9914	6248	1	6247	2	6249	0.000320051	0.000296252		1	431	0	431	0	431	0	7.98032e-14
		0.9913	6250	1	6249	2	6251	0.000319949	0.000296252		1	436	0	436	0	436	0	7.98032e-14
		0.9912	6256	1	6255	2	6257	0.000319642	0.000296252		1	441	0	441	0	441	0	7.98032e-14
		0.9911	6264	1	6263	2	6265	0.000319234	0.000296252		1	446	0	446	0	446	0	7.98032e-14
		0.991	6266	1	6265	2	6267	0.000319132	0.000296252		1	451	0	451	0	451	0	7.98032e-14
		0.9909	6276	1	6275	2	6277	0.000318624	0.000296252		1	456	0	456	0	456	0	7.98032e-14
		0.9908	6280	1	6279	2	6281	0.000318421	0.000296252		1	461	0	461	0	461	0	7.98032e-14
		0.9907	6282	1	6281	2	6283	0.000318319	0.000296252		1	466	0	466	0	466	0	7.98032e-14
		0.9906	6290	1	6289	2	6291	0.000317914	0.000296252		1	471	0	471	0	471	0	7.98032e-14
		0.9905	6295	1	6294	2	6296	0.000317662	0.000296252		1	476	0	476	0	476	0	7.98032e-14
		0.9903	6315	1	6314	2	6316	0.000316656	0.000296252		1	481	0	481	0	481	0	7.98032e-14
		0.9902	6331	1	6330	2	6332	0.000315856	0.000296252		1	486	0	486	0	486	0	7.98032e-14
		0.9901	6336	1	6335	2	6337	0.000315607	0.000296252		1	491	0	491	0	491	0	7.98032e-14
		0.99	6339	1	6338	2	6340	0.000315457	0.000296252		1	496	0	496	0	496	0	7.98032e-14
		0.9899	6345	1	6344	2	6346	0.000315159	0.000296252		1	501	0	501	0	501	0	7.98032e-14
		0.9898	6351	1	6350	2	6352	0.000314861	0.000296252		1	506	0	506	0	506	0	7.98032e-14
		0.9897	6354	1	6353	2	6355	0.000314713	0.000296252		1	511	0	511	0	511	0	7.98032e-14
		0.9896	6357	1	6356	2	6358	0.000314564	0.000296252		1	516	0	516	0	516	0	7.98032e-14
		0.9895	6376	1	6375	2	6377	0.000313627	0.000296252		1	521	0	521	0	521	0	7.98032e-14
		0.9894	6380	1	6379	2	6381	0.00031343	0.000296252		1	526	0	526	0	526	0	7.98032e-14
		0.9893	6395	1	6394	2	6396	0.000312695	0.000296252		1	531	0	531	0	531	0	7.98032e-14
		0.9892	6396	1	6395	2	6397	0.000312647	0.000296252		1	536	0	536	0	536	0	7.98032e-14
		0.9891	6403	1	6402	2	6404	0.000312305	0.000296252		1	541	0	541	0	541	0	7.98032e-14
		0.989	6406	1	6405	2	6407	0.000312159	0.000296252		1	546	0	546	0	546	0	7.98032e-14
		0.9889	6409	1	6408	2	6410	0.000312012	0.000296252		1	551	0	551	0	551	0	7.98032e-14
		0.9888	6413	1	6412	2	6414	0.000311818	0.000296252		1	556	0	556	0	556	0	7.98032e-14
		0.9886	6419	1	6418	2	6420	0.000311526	0.000296252		1	561	0	561	0	561	0	7.98032e-14
		0.9885	6420	1	6419	2	6421	0.000311478	0.000296252		1	566	0	566	0	566	0	7.98032e-14
		0.9884	6430	1	6429	2	6431	0.000310994	0.000296252		1	571	0	571	0	571	0	7.98032e-14
		0.9883	6443	1	6442	2	6444	0.000310366	0.000296252		1	576	0	576	0	576	0	7.98032e-14
		0.9882	6458	1	6457	2	6459	0.000309645	0.000296252		1	581	0	581	0	581	0	7.98032e-14
		0.988	6464	1	6463	2	6465	0.000309358	0.000296252		1	586	0	586	0	586	0	7.98032e-14
		0.9879	6481	1	6480	2	6482	0.000308547	0.000296252		1	591	0	591	0	591	0	7.98032e-14
		0.9878	6508	1	6507	2	6509	0.000307267	0.000296252		1	596	0	596	0	596	0	7.98032e-14
		0.9877	6513	1	6512	2	6514	0.000307031	0.000296252		1	601	0	601	0	601	0	7.98032e-14
		0.9876	6524	1	6523	2	6525	0.000306513	0.000296252		1	606	0	606	0	606	0	7.98032e-14
		0.9875	6525	1	6524	2	6526	0.000306466	0.000296252		1	611	0	611	0	611	0	7.98032e-14
		0.9874	6536	1	6535	2	6537	0.000305951	0.000296252		1	616	0	616	0	616	0	7.98032e-14
		0.9873	6537	1	6536	2	6538	0.000305904	0.000296252		1	621	0	621	0	621	0	7.98032e-14
		0.9872	6548	1	6547	2	6549	0.00030539	0.000296252		1	626	0	626	0	626	0	7.98032e-14
		0.9871	6550	1	6549	2	6551	0.000305297	0.000296252		1	631	0	631	0	631	0	7.98032e-14
		0.987	6553	1	6552	2	6554	0.000305157	0.000296252		1	636	0	636	0	636	0	7.98032e-14
		0.9869	6554	1	6553	2	6555	0.000305111	0.000296252		1	641	0	641	0	641	0	7.98032e-14
		0.9868	6558	1	6557	2	6559	0.000304925	0.000296252		1	646	0	646	0	646	0	7.98032e-14
		0.9867	6576	1	6575	2	6577	0.00030409	0.000296252		1	651	0	651	0	651	0	7.98032e-14
		0.9866	6583	1	6582	2	6584	0.000303767	0.000296252		1	656	0	656	0	656	0	7.98032e-14
		0.9865	6586	1	6585	2	6587	0.000303628	0.000296252		1	661	0	661	0	661	0	7.98032e-14
		0.9864	6603	1	6602	2	6604	0.000302847	0.000296252		1	666	0	666	0	666	0	7.98032e-14
		0.9863	6621	1	6620	2	6622	0.000302024	0.000296252		1	671	0	671	0	671	0	7.98032e-14
		0.9862	6627	1	6626	2	6628	0.00030175	0.000296252		1	676	0	676	0	676	0	7.98032e-14
		0.9861	6628	1	6627	2	6629	0.000301705	0.000296252		1	681	0	681	0	681	0	7.98032e-14
		0.986	6629	1	6628	2	6630	0.000301659	0.000296252		1	686	0	686	0	686	0	7.98032e-14
		0.9859	6630	1	6629	2	6631	0.000301614	0.000296252		1	691	0	691	0	691	0	7.98032e-14
		0.9858	6634	1	6633	2	6635	0.000301432	0.000296252		1	696	0	696	0	696	0	7.98032e-14
		0.9857	6645	1	6644	2	6646	0.000300933	0.000296252		1	701	0	701	0	701	0	7.98032e-14
		0.9856	6647	1	6646	2	6648	0.000300842	0.000296252		1	706	0	706	0	706	0	7.98032e-14
		0.9855	6649	1	6648	2	6650	0.000300752	0.000296252		1	711	0	711	0	711	0	7.98032e-14
		0.9853	6652	1	6651	2	6653	0.000300616	0.000296252		1	716	0	716	0	716	0	7.98032e-14
		0.9852	6654	1	6653	2	6655	0.000300526	0.000296252		1	721	0	721	0	721	0	7.98032e-14
		0.9851	6662	1	6661	2	6663	0.000300165	0.000296252		1	726	0	726	0	726	0	7.98032e-14
		0.9849	6669	1	6668	2	6670	0.00029985	0.000296252		1	731	0	731	0	731	0	7.98032e-14
		0.9848	6694	1	6693	2	6695	0.00029873	0.000296252		1	736	0	736	0	736	0	7.98032e-14
		0.9847	6710	1	6709	2	6711	0.000298018	0.000296252		1	741	0	741	0	741	0	7.98032e-14
		0.9846	6711	1	6710	2	6712	0.000297974	0.000296252		1	746	0	746	0	746	0	7.98032e-14
		0.9845	6713	1	6712	2	6714	0.000297885	0.000296252		1	751	0	751	0	751	0	7.98032e-14
		0.9844	6715	1	6714	2	6716	0.000297796	0.000296252		1	756	0	756	0	756	0	7.98032e-14
		0.9843	6716	1	6715	2	6717	0.000297752	0.000296252		1	761	0	761	0	761	0	7.98032e-14
		0.9841	6734	1	6733	2	6735	0.000296956	0.000296252		1	766	0	766	0	766	0	7.98032e-14
		0.984	6738	1	6737	2	6739	0.00029678	0.000296252		1	771	0	771	0	771	0	7.98032e-14
		0.9839	6741	1	6740	2	6742	0.000296648	0.000296252		1	776	0	776	0	776	0	7.98032e-14
		0.9838	6743	1	6742	2	6744	0.00029656	0.000296252		1	781	0	781	0	781	0	7.98032e-14
		0.9837	6750	1	6749	2	6751	0.000296252	0.000296252		1	786	0	786	0	786	0	7.98032e-14
		0.9836	6767	2	6765	4	6769	0.000590929	0.000585052		1	791	0	791	0	791	0	7.98032e-14
		0.9835	6768	2	6766	4	6770	0.000590842	0.000585052		1	796	0	796	0	796	0	7.98032e-14
		0.9834	6771	2	6769	4	6773	0.00059058	0.000585052		1	801	0	801	0	801	0	7.98032e-14
		0.9833	6775	2	6773	4	6777	0.000590232	0.000585052		1	806	0	806	0	806	0	7.98032e-14
		0.9832	6782	2	6780	4	6784	0.000589623	0.000585052		1	811	0	811	0	811	0	7.98032e-14
		0.983	6783	2	6781	4	6785	0.000589536	0.000585052		1	816	0	816	0	816	0	7.98032e-14
		0.9829	6787	2	6785	4	6789	0.000589188	0.000585052		1	821	0	821	0	821	0	7.98032e-14
		0.9828	6791	2	6789	4	6793	0.000588841	0.000585052		1	826	0	826	0	826	0	7.98032e-14
		0.9827	6793	2	6791	4	6795	0.000588668	0.000585052		1	831	0	831	0	831	0	7.98032e-14
		0.9826	6804	2	6802	4	6806	0.000587717	0.000585052		1	836	0	836	0	836	0	7.98032e-14
		0.9825	6814	2	6812	4	6816	0.000586854	0.000585052		1	841	0	841	0	841	0	7.98032e-14
		0.9824	6816	2	6814	4	6818	0.000586682	0.000585052		1	846	0	846	0	846	0	7.98032e-14
		0.9823	6819	2	6817	4	6821	0.000586424	0.000585052		1	851	0	851	0	851	0	7.98032e-14
		0.9822	6820	2	6818	4	6822	0.000586338	0.000585052		1	856	0	856	0	856	0	7.98032e-14
		0.9821	6825	2	6823	4	6827	0.000585909	0.000585052		1	861	0	861	0	861	0	7.98032e-14
		0.982	6830	2	6828	4	6832	0.00058548	0.000585052		1	866	0	866	0	866	0	7.98032e-14
		0.9819	6831	2	6829	4	6833	0.000585394	0.000585052		1	871	0	871	0	871	0	7.98032e-14
		0.9818	6834	2	6832	4	6836	0.000585138	0.000585052		1	876	0	876	0	876	0	7.98032e-14
		0.9817	6835	2	6833	4	6837	0.000585052	0.000585052		1	881	0	881	0	881	0	7.98032e-14
		0.9816	6836	3	6833	6	6839	0.000877321	0.000873362		1	886	0	886	0	886	0	7.98032e-14
		0.9815	6847	3	6844	6	6850	0.000875912	0.000873362		1	891	0	891	0	891	0	7.98032e-14
		0.9814	6853	3	6850	6	6856	0.000875146	0.000873362		1	896	0	896	0	896	0	7.98032e-14
		0.9813	6854	3	6851	6	6857	0.000875018	0.000873362		1	901	0	901	0	901	0	7.98032e-14
		0.9812	6867	3	6864	6	6870	0.000873362	0.000873362		1	906	0	906	0	906	0	7.98032e-14
		0.9811	6868	4	6864	8	6872	0.00116414	0.0010986		1	911	0	911	0	911	0	7.98032e-14
		0.981	6869	4	6865	8	6873	0.00116397	0.0010986		1	916	0	916	0	916	0	7.98032e-14
		0.9809	6874	4	6870	8	6878	0.00116313	0.0010986		1	921	0	921	0	921	0	7.98032e-14
		0.9808	6875	4	6871	8	6879	0.00116296	0.0010986		1	926	0	926	0	926	0	7.98032e-14
		0.9807	6882	4	6878	8	6886	0.00116178	0.0010986		1	931	4.30892e-14	931	8.61784e-14	931	9.25654e-17	7.98032e-14
		0.9806	6883	4	6879	8	6887	0.00116161	0.0010986		1	936	4.30892e-14	936	8.61784e-14	936	9.20709e-17	7.98032e-14
		0.9805	6904	4	6900	8	6908	0.00115808	0.0010986		1	941	4.30892e-14	941	8.61784e-14	941	9.15817e-17	7.98032e-14
		0.9804	6905	4	6901	8	6909	0.00115791	0.0010986		1	946	4.30892e-14	946	8.61784e-14	946	9.10977e-17	7.98032e-14
		0.9803	6908	4	6904	8	6912	0.00115741	0.0010986		1	951	4.30892e-14	951	8.61784e-14	951	9.06187e-17	7.98032e-14
		0.9802	6909	4	6905	8	6913	0.00115724	0.0010986		1	956	4.30892e-14	956	8.61784e-14	956	9.01448e-17	7.98032e-14
		0.9801	6910	4	6906	8	6914	0.00115707	0.0010986		1	961	4.30892e-14	961	8.61784e-14	961	8.96757e-17	7.98032e-14
		0.98	6911	4	6907	8	6915	0.00115691	0.0010986		1	966	4.30892e-14	966	8.61784e-14	966	8.92116e-17	7.98032e-14
		0.9799	6912	4	6908	8	6916	0.00115674	0.0010986		1	971	4.30892e-14	971	8.61784e-14	971	8.87522e-17	7.98032e-14
		0.9798	6919	4	6915	8	6923	0.00115557	0.0010986		1	976	8.76147e-14	976	1.75229e-13	976	1.79538e-16	7.98032e-14
		0.9797	6921	4	6917	8	6925	0.00115523	0.0010986		1	981	8.76147e-14	981	1.75229e-13	981	1.78623e-16	7.98032e-14
		0.9796	6930	4	6926	8	6934	0.00115374	0.0010986		1	986	8.76147e-14	986	1.75229e-13	986	1.77717e-16	7.98032e-14
		0.9795	6931	4	6927	8	6935	0.00115357	0.0010986		1	991	1.30704e-13	991	2.61408e-13	991	2.63782e-16	7.98032e-14
		0.9794	6932	4	6928	8	6936	0.0011534	0.0010986		1	996	1.30704e-13	996	2.61408e-13	996	2.62458e-16	7.98032e-14
		0.9793	6942	4	6938	8	6946	0.00115174	0.0010986		1	1001	1.75229e-13	1001	3.50459e-13	1001	3.50109e-16	7.98032e-14
		0.9792	6944	4	6940	8	6948	0.00115141	0.0010986		1	1006	1.75229e-13	1006	3.50459e-13	1006	3.48369e-16	7.98032e-14
		0.9791	6945	4	6941	8	6949	0.00115124	0.0010986		1	1011	2.18319e-13	1011	4.36637e-13	1011	4.31886e-16	7.98032e-14
		0.979	6948	4	6944	8	6952	0.00115075	0.0010986		1	1016	2.62844e-13	1016	5.25688e-13	1016	5.1741e-16	7.98032e-14
		0.9789	6952	4	6948	8	6956	0.00115009	0.0010986		1	1021	3.05933e-13	1021	6.11867e-13	1021	5.99282e-16	7.98032e-14
		0.9787	6954	4	6950	8	6958	0.00114976	0.0010986		1	1026	3.50459e-13	1026	7.00918e-13	1026	6.83155e-16	7.98032e-14
		0.9786	6958	4	6954	8	6962	0.0011491	0.0010986		1	1031	3.93548e-13	1031	7.87096e-13	1031	7.6343e-16	7.98032e-14
		0.9785	6966	4	6962	8	6970	0.00114778	0.0010986		1	1036	4.81163e-13	1036	9.62325e-13	1036	9.28885e-16	7.98032e-14
		0.9784	6968	4	6964	8	6972	0.00114745	0.0010986		1	1041	5.68777e-13	1041	1.13755e-12	1041	1.09275e-15	7.98032e-14
		0.9783	6972	4	6968	8	6976	0.00114679	0.0010986		1	1046	6.56392e-13	1046	1.31278e-12	1046	1.25505e-15	7.98032e-14
		0.9782	6977	4	6973	8	6981	0.00114597	0.0010986		1	1051	7.44007e-13	1051	1.48801e-12	1051	1.41581e-15	7.98032e-14
		0.9781	6980	4	6976	8	6984	0.00114548	0.0010986		1	1056	9.19236e-13	1056	1.83847e-12	1056	1.74098e-15	7.98032e-14
		0.978	6981	4	6977	8	6985	0.00114531	0.0010986		1	1061	1.05138e-12	1061	2.10275e-12	1061	1.98186e-15	7.98032e-14
		0.9779	6982	4	6978	8	6986	0.00114515	0.0010986		1	1066	1.22661e-12	1066	2.45321e-12	1066	2.30132e-15	7.98032e-14
		0.9778	6983	4	6979	8	6987	0.00114498	0.0010986		1	1071	1.40184e-12	1071	2.80367e-12	1071	2.61781e-15	7.98032e-14
		0.9777	6984	4	6980	8	6988	0.00114482	0.0010986		1	1076	1.66468e-12	1076	3.32936e-12	1076	3.0942e-15	7.98032e-14
		0.9776	6991	4	6987	8	6995	0.00114367	0.0010986		1	1081	1.92752e-12	1081	3.85505e-12	1081	3.56619e-15	7.98032e-14
		0.9774	6993	4	6989	8	6997	0.00114335	0.0010986		1	1086	2.23489e-12	1086	4.46979e-12	1086	4.11582e-15	7.98032e-14
		0.9773	6997	4	6993	8	7001	0.00114269	0.0010986		1	1091	2.58535e-12	1091	5.1707e-12	1091	4.73942e-15	7.98032e-14
		0.9771	6998	4	6994	8	7002	0.00114253	0.0010986		1	1096	2.9789e-12	1096	5.9578e-12	1096	5.43595e-15	7.98032e-14
		0.977	7000	4	6996	8	7004	0.0011422	0.0010986		1	1101	3.41697e-12	1101	6.83395e-12	1101	6.20704e-15	7.98032e-14
		0.9769	7003	4	6999	8	7007	0.00114172	0.0010986		1	1106	3.9441e-12	1106	7.88819e-12	1106	7.13218e-15	7.98032e-14
		0.9768	7007	4	7003	8	7011	0.00114106	0.0010986		1	1111	4.5574e-12	1111	9.1148e-12	1111	8.20414e-15	7.98032e-14
		0.9766	7009	4	7005	8	7013	0.00114074	0.0010986		1	1116	5.25832e-12	1116	1.05166e-11	1116	9.42351e-15	7.98032e-14
		0.9764	7012	4	7008	8	7016	0.00114025	0.0010986		1	1121	6.04685e-12	1121	1.20937e-11	1121	1.07883e-14	7.98032e-14
		0.9763	7020	4	7016	8	7024	0.00113895	0.0010986		1	1126	6.923e-12	1126	1.3846e-11	1126	1.22966e-14	7.98032e-14
		0.9761	7024	4	7020	8	7028	0.0011383	0.0010986		1	1131	7.93128e-12	1131	1.58626e-11	1131	1.40253e-14	7.98032e-14
		0.976	7034	4	7030	8	7038	0.00113669	0.0010986		1	1136	9.1148e-12	1136	1.82296e-11	1136	1.60472e-14	7.98032e-14
		0.9759	7036	4	7032	8	7040	0.00113636	0.0010986		1	1141	1.0429e-11	1141	2.0858e-11	1141	1.82805e-14	7.98032e-14
		0.9757	7040	4	7036	8	7044	0.00113572	0.0010986		1	1146	1.19185e-11	1146	2.38369e-11	1146	2.08001e-14	7.98032e-14
		0.9756	7042	4	7038	8	7046	0.0011354	0.0010986		1	1151	1.35846e-11	1151	2.71692e-11	1151	2.36048e-14	7.98032e-14
		0.9755	7045	4	7041	8	7049	0.00113491	0.0010986		1	1156	1.55121e-11	1156	3.10242e-11	1156	2.68376e-14	7.98032e-14
		0.9754	7046	4	7042	8	7050	0.00113475	0.0010986		1	1161	1.76594e-11	1161	3.53188e-11	1161	3.0421e-14	7.98032e-14
		0.9753	7048	4	7044	8	7052	0.00113443	0.0010986		1	1166	2.00695e-11	1166	4.0139e-11	1166	3.44245e-14	7.98032e-14
		0.9752	7050	4	7046	8	7054	0.00113411	0.0010986		1	1171	2.28315e-11	1171	4.56631e-11	1171	3.89949e-14	7.98032e-14
		0.9751	7055	4	7051	8	7059	0.00113331	0.0010986		1	1176	2.5898e-11	1176	5.17961e-11	1176	4.40443e-14	7.98032e-14
		0.9749	7076	4	7072	8	7080	0.00112994	0.0010986		1	1181	2.9361e-11	1181	5.87219e-11	1181	4.97222e-14	7.98032e-14
		0.9748	7078	4	7074	8	7082	0.00112962	0.0010986		1	1186	3.33051e-11	1186	6.66101e-11	1186	5.61637e-14	7.98032e-14
		0.9747	7088	4	7084	8	7092	0.00112803	0.0010986		1	1191	3.76872e-11	1191	7.53745e-11	1191	6.32867e-14	7.98032e-14
		0.9745	7089	4	7085	8	7093	0.00112787	0.0010986		1	1196	4.25951e-11	1196	8.51902e-11	1196	7.12293e-14	7.98032e-14
		0.9743	7090	4	7086	8	7094	0.00112771	0.0010986		1	1201	4.81163e-11	1201	9.62325e-11	1201	8.0127e-14	7.98032e-14
		0.9742	7093	4	7089	8	7097	0.00112724	0.0010986		1	1206	5.42953e-11	1206	1.08591e-10	1206	9.00419e-14	7.98032e-14
		0.9741	7102	4	7098	8	7106	0.00112581	0.0010986		1	1211	6.11766e-11	1211	1.22353e-10	1211	1.01035e-13	7.98032e-14
		0.9739	7107	4	7103	8	7111	0.00112502	0.0010986		1	1216	6.88881e-11	1216	1.37776e-10	1216	1.13303e-13	7.98032e-14
		0.9738	7110	4	7106	8	7114	0.00112454	0.0010986		1	1221	7.75218e-11	1221	1.55044e-10	1221	1.26981e-13	7.98032e-14
		0.9737	7111	4	7107	8	7115	0.00112439	0.0010986		1	1226	8.71623e-11	1226	1.74325e-10	1226	1.4219e-13	7.98032e-14
		0.9736	7112	4	7108	8	7116	0.00112423	0.0010986		1	1231	9.78556e-11	1231	1.95711e-10	1231	1.58985e-13	7.98032e-14
		0.9735	7122	4	7118	8	7126	0.00112265	0.0010986		1	1236	1.09775e-10	1236	2.19551e-10	1236	1.7763e-13	7.98032e-14
		0.9733	7126	4	7122	8	7130	0.00112202	0.0010986		1	1241	1.23097e-10	1241	2.46194e-10	1241	1.98384e-13	7.98032e-14
		0.973	7129	4	7125	8	7133	0.00112155	0.0010986		1	1246	1.37822e-10	1246	2.75644e-10	1246	2.21223e-13	7.98032e-14
		0.9728	7149	4	7145	8	7153	0.00111841	0.0010986		1	1251	1.54212e-10	1251	3.08424e-10	1251	2.46542e-13	7.98032e-14
		0.9727	7151	4	7147	8	7155	0.0011181	0.0010986		1	1256	1.72398e-10	1256	3.44797e-10	1256	2.7452e-13	7.98032e-14
		0.9726	7153	4	7149	8	7157	0.00111779	0.0010986		1	1261	1.926e-10	1261	3.852e-10	1261	3.05472e-13	7.98032e-14
		0.9725	7158	4	7154	8	7162	0.00111701	0.0010986		1	1266	2.1495e-10	1266	4.29901e-10	1266	3.39574e-13	7.98032e-14
		0.9724	7159	4	7155	8	7163	0.00111685	0.0010986		1	1271	2.39666e-10	1271	4.79333e-10	1271	3.7713e-13	7.98032e-14
		0.9723	7179	4	7175	8	7183	0.00111374	0.0010986		1	1276	2.67011e-10	1276	5.34022e-10	1276	4.18512e-13	7.98032e-14
		0.9721	7182	4	7178	8	7186	0.00111328	0.0010986		1	1281	2.97249e-10	1281	5.94499e-10	1281	4.6409e-13	7.98032e-14
		0.972	7185	4	7181	8	7189	0.00111281	0.0010986		1	1286	3.30642e-10	1286	6.61284e-10	1286	5.14218e-13	7.98032e-14
		0.9718	7186	4	7182	8	7190	0.00111266	0.0010986		1	1291	3.67496e-10	1291	7.34992e-10	1291	5.6932e-13	7.98032e-14
		0.9717	7187	4	7183	8	7191	0.0011125	0.0010986		1	1296	4.08121e-10	1296	8.16241e-10	1296	6.29816e-13	7.98032e-14
		0.9716	7188	4	7184	8	7192	0.00111235	0.0010986		1	1301	4.52863e-10	1301	9.05726e-10	1301	6.96177e-13	7.98032e-14
		0.9715	7191	4	7187	8	7195	0.00111188	0.0010986		1	1306	5.0212e-10	1306	1.00424e-09	1306	7.68943e-13	7.98032e-14
		0.9714	7223	4	7219	8	7227	0.00110696	0.0010986		1	1311	5.56284e-10	1311	1.11257e-09	1311	8.48641e-13	7.98032e-14
		0.9712	7225	4	7221	8	7229	0.00110665	0.0010986		1	1316	6.15841e-10	1316	1.23168e-09	1316	9.35928e-13	7.98032e-14
		0.9711	7226	4	7222	8	7230	0.0011065	0.0010986		1	1321	6.81267e-10	1321	1.36253e-09	1321	1.03144e-12	7.98032e-14
		0.971	7229	4	7225	8	7233	0.00110604	0.0010986		1	1326	7.53093e-10	1326	1.50619e-09	1326	1.13589e-12	7.98032e-14
		0.9707	7246	4	7242	8	7250	0.00110345	0.0010986		1	1331	8.31886e-10	1331	1.66377e-09	1331	1.25002e-12	7.98032e-14
		0.9706	7247	4	7243	8	7251	0.0011033	0.0010986		1	1336	9.18216e-10	1336	1.83643e-09	1336	1.37458e-12	7.98032e-14
		0.9705	7248	4	7244	8	7252	0.00110314	0.0010986		1	1341	1.01279e-09	1341	2.02557e-09	1341	1.51049e-12	7.98032e-14
		0.9704	7249	4	7245	8	7253	0.00110299	0.0010986		1	1346	1.1163e-09	1346	2.23259e-09	1346	1.65869e-12	7.98032e-14
		0.9703	7254	4	7250	8	7258	0.00110223	0.0010986		1	1351	1.22953e-09	1351	2.45907e-09	1351	1.82018e-12	7.98032e-14
		0.97	7272	4	7268	8	7276	0.00109951	0.0010986		1	1356	1.35329e-09	1356	2.70658e-09	1356	1.996e-12	7.98032e-14
		0.9698	7276	4	7272	8	7280	0.0010989	0.0010986		1	1361	1.48848e-09	1361	2.97696e-09	1361	2.18734e-12	7.98032e-14
		0.9697	7278	4	7274	8	7282	0.0010986	0.0010986		1	1366	1.63608e-09	1366	3.27215e-09	1366	2.39543e-12	7.98032e-14
		0.9696	7288	5	7283	10	7293	0.00137118	0.00134753		1	1371	1.79704e-09	1371	3.59408e-09	1371	2.6215e-12	7.98032e-14
		0.9693	7294	5	7289	10	7299	0.00137005	0.00134753		1	1376	1.97259e-09	1376	3.94518e-09	1376	2.86714e-12	7.98032e-14
		0.969	7295	5	7290	10	7300	0.00136986	0.00134753		1	1381	2.16379e-09	1381	4.32758e-09	1381	3.13366e-12	7.98032e-14
		0.9689	7296	5	7291	10	7301	0.00136968	0.00134753		1	1386	2.37204e-09	1386	4.74407e-09	1386	3.42285e-12	7.98032e-14
		0.9686	7305	5	7300	10	7310	0.00136799	0.00134753		1	1391	2.5986e-09	1391	5.1972e-09	1391	3.7363e-12	7.98032e-14
		0.9685	7309	5	7304	10	7314	0.00136724	0.00134753		1	1396	2.84497e-09	1396	5.68994e-09	1396	4.07589e-12	7.98032e-14
		0.9683	7317	5	7312	10	7322	0.00136575	0.00134753		1	1401	3.11273e-09	1401	6.22545e-09	1401	4.44358e-12	7.98032e-14
		0.9681	7323	5	7318	10	7328	0.00136463	0.00134753		1	1406	3.40358e-09	1406	6.80716e-09	1406	4.8415e-12	7.98032e-14
		0.968	7324	5	7319	10	7329	0.00136444	0.00134753		1	1411	3.71928e-09	1411	7.43855e-09	1411	5.27183e-12	7.98032e-14
		0.9679	7325	5	7320	10	7330	0.00136426	0.00134753		1	1416	4.0618e-09	1416	8.12359e-09	1416	5.737e-12	7.98032e-14
		0.9678	7326	5	7321	10	7331	0.00136407	0.00134753		1	1421	4.43315e-09	1421	8.8663e-09	1421	6.23948e-12	7.98032e-14
		0.9677	7327	5	7322	10	7332	0.00136388	0.00134753		1	1426	4.83553e-09	1426	9.67106e-09	1426	6.78195e-12	7.98032e-14
		0.9676	7328	5	7323	10	7333	0.0013637	0.00134753		1	1431	5.2713e-09	1431	1.05426e-08	1431	7.3673e-12	7.98032e-14
		0.9675	7329	5	7324	10	7334	0.00136351	0.00134753		1	1436	5.74297e-09	1436	1.14859e-08	1436	7.99856e-12	7.98032e-14
		0.9674	7332	5	7327	10	7337	0.00136295	0.00134753		1	1441	6.25315e-09	1441	1.25063e-08	1441	8.6789e-12	7.98032e-14
		0.9673	7338	5	7333	10	7343	0.00136184	0.00134753		1	1446	6.80479e-09	1446	1.36096e-08	1446	9.41188e-12	7.98032e-14
		0.9672	7345	5	7340	10	7350	0.00136054	0.00134753		1	1451	7.40082e-09	1451	1.48016e-08	1451	1.0201e-11	7.98032e-14
		0.9671	7346	5	7341	10	7351	0.00136036	0.00134753		1	1456	8.04458e-09	1456	1.60892e-08	1456	1.10502e-11	7.98032e-14
		0.9669	7348	5	7343	10	7353	0.00135999	0.00134753		1	1461	8.73939e-09	1461	1.74788e-08	1461	1.19636e-11	7.98032e-14
		0.9668	7352	5	7347	10	7357	0.00135925	0.00134753		1	1466	9.48898e-09	1466	1.8978e-08	1466	1.29454e-11	7.98032e-14
		0.9666	7355	5	7350	10	7360	0.0013587	0.00134753		1	1471	1.02972e-08	1471	2.05944e-08	1471	1.40003e-11	7.98032e-14
		0.9665	7374	5	7369	10	7379	0.0013552	0.00134753		1	1476	1.11683e-08	1476	2.23365e-08	1476	1.51331e-11	7.98032e-14
		0.9664	7377	5	7372	10	7382	0.00135465	0.00134753		1	1481	1.21065e-08	1481	2.42129e-08	1481	1.6349e-11	7.98032e-14
		0.9661	7389	5	7384	10	7394	0.00135245	0.00134753		1	1486	1.31165e-08	1486	2.6233e-08	1486	1.76534e-11	7.98032e-14
		0.966	7392	5	7387	10	7397	0.0013519	0.00134753		1	1491	1.42033e-08	1491	2.84067e-08	1491	1.90521e-11	7.98032e-14
		0.9655	7393	5	7388	10	7398	0.00135172	0.00134753		1	1496	1.53722e-08	1496	3.07444e-08	1496	2.05511e-11	7.98032e-14
		0.9654	7396	5	7391	10	7401	0.00135117	0.00134753		1	1501	1.66287e-08	1501	3.32574e-08	1501	2.21568e-11	7.98032e-14
		0.9653	7397	5	7392	10	7402	0.00135099	0.00134753		1	1506	1.79787e-08	1506	3.59574e-08	1506	2.38761e-11	7.98032e-14
		0.9652	7398	5	7393	10	7403	0.0013508	0.00134753		1	1511	1.94285e-08	1511	3.88571e-08	1511	2.57161e-11	7.98032e-14
		0.9651	7399	5	7394	10	7404	0.00135062	0.00134753		1	1516	2.09847e-08	1516	4.19695e-08	1516	2.76843e-11	7.98032e-14
		0.9649	7403	5	7398	10	7408	0.00134989	0.00134753		1	1521	2.26543e-08	1521	4.53087e-08	1521	2.97887e-11	7.98032e-14
		0.9648	7414	5	7409	10	7419	0.00134789	0.00134753		1	1526	2.44448e-08	1526	4.88896e-08	1526	3.20377e-11	7.98032e-14
		0.9646	7415	5	7410	10	7420	0.00134771	0.00134753		1	1531	2.63639e-08	1531	5.27278e-08	1531	3.44401e-11	7.98032e-14
		0.9645	7416	5	7411	10	7421	0.00134753	0.00134753		1	1536	2.842e-08	1536	5.68401e-08	1536	3.70053e-11	7.98032e-14
		0.9644	7417	6	7411	12	7423	0.0016166	0.00160987		1	1541	3.0622e-08	1541	6.12439e-08	1541	3.9743e-11	7.98032e-14
		0.9642	7420	6	7414	12	7426	0.00161594	0.00160987		1	1546	3.29788e-08	1546	6.59577e-08	1546	4.26634e-11	7.98032e-14
		0.9641	7425	6	7419	12	7431	0.00161486	0.00160987		1	1551	3.55005e-08	1551	7.1001e-08	1551	4.57776e-11	7.98032e-14
		0.964	7426	6	7420	12	7432	0.00161464	0.00160987		1	1556	3.81974e-08	1556	7.63947e-08	1556	4.90969e-11	7.98032e-14
		0.9636	7430	6	7424	12	7436	0.00161377	0.00160987		1	1561	4.10802e-08	1561	8.21604e-08	1561	5.26332e-11	7.98032e-14
		0.9635	7431	6	7425	12	7437	0.00161355	0.00160987		1	1566	4.41605e-08	1566	8.8321e-08	1566	5.63991e-11	7.98032e-14
		0.9633	7432	6	7426	12	7438	0.00161334	0.00160987		1	1571	4.74504e-08	1571	9.49009e-08	1571	6.0408e-11	7.98032e-14
		0.9631	7446	6	7440	12	7452	0.00161031	0.00160987		1	1576	5.09628e-08	1576	1.01926e-07	1576	6.46736e-11	7.98032e-14
		0.9629	7448	6	7442	12	7454	0.00160987	0.00160987		1	1581	5.47109e-08	1581	1.09422e-07	1581	6.92105e-11	7.98032e-14
		0.9627	7450	7	7443	14	7457	0.00187743	0.00184526		1	1586	5.8709e-08	1586	1.17418e-07	1586	7.40341e-11	7.98032e-14
		0.9626	7451	7	7444	14	7458	0.00187718	0.00184526		1	1591	6.2972e-08	1591	1.25944e-07	1591	7.91603e-11	7.98032e-14
		0.9623	7457	7	7450	14	7464	0.00187567	0.00184526		1	1596	6.75156e-08	1596	1.35031e-07	1596	8.4606e-11	7.98032e-14
		0.9622	7459	7	7452	14	7466	0.00187517	0.00184526		1	1601	7.23561e-08	1601	1.44712e-07	1601	9.03887e-11	7.98032e-14
		0.9618	7460	7	7453	14	7467	0.00187492	0.00184526		1	1606	7.75111e-08	1606	1.55022e-07	1606	9.65269e-11	7.98032e-14
		0.9616	7461	7	7454	14	7468	0.00187467	0.00184526		1	1611	8.29986e-08	1611	1.65997e-07	1611	1.0304e-10	7.98032e-14
		0.9615	7462	7	7455	14	7469	0.00187441	0.00184526		1	1616	8.88379e-08	1616	1.77676e-07	1616	1.09948e-10	7.98032e-14
		0.9614	7463	7	7456	14	7470	0.00187416	0.00184526		1	1621	9.50491e-08	1621	1.90098e-07	1621	1.17272e-10	7.98032e-14
		0.9613	7475	7	7468	14	7482	0.00187116	0.00184526		1	1626	1.01653e-07	1626	2.03306e-07	1626	1.25035e-10	7.98032e-14
		0.961	7476	7	7469	14	7483	0.00187091	0.00184526		1	1631	1.08672e-07	1631	2.17345e-07	1631	1.33259e-10	7.98032e-14
		0.9609	7477	7	7470	14	7484	0.00187066	0.00184526		1	1636	1.1613e-07	1636	2.3226e-07	1636	1.41968e-10	7.98032e-14
		0.9608	7478	7	7471	14	7485	0.00187041	0.00184526		1	1641	1.2405e-07	1641	2.48101e-07	1641	1.51189e-10	7.98032e-14
		0.9605	7479	7	7472	14	7486	0.00187016	0.00184526		1	1646	1.32459e-07	1646	2.64918e-07	1646	1.60947e-10	7.98032e-14
		0.9603	7480	7	7473	14	7487	0.00186991	0.00184526		1	1651	1.41383e-07	1651	2.82765e-07	1651	1.71269e-10	7.98032e-14
		0.9601	7483	7	7476	14	7490	0.00186916	0.00184526		1	1656	1.5085e-07	1656	3.01699e-07	1656	1.82186e-10	7.98032e-14
		0.96	7484	7	7477	14	7491	0.00186891	0.00184526		1	1661	1.60889e-07	1661	3.21778e-07	1661	1.93726e-10	7.98032e-14
		0.9599	7490	7	7483	14	7497	0.00186741	0.00184526		1	1666	1.71532e-07	1666	3.43064e-07	1666	2.05921e-10	7.98032e-14
		0.9598	7491	7	7484	14	7498	0.00186716	0.00184526		1	1671	1.8281e-07	1671	3.65621e-07	1671	2.18803e-10	7.98032e-14
		0.9596	7507	7	7500	14	7514	0.00186319	0.00184526		1	1676	1.94758e-07	1676	3.89516e-07	1676	2.32408e-10	7.98032e-14
		0.9594	7529	7	7522	14	7536	0.00185775	0.00184526		1	1681	2.0741e-07	1681	4.14821e-07	1681	2.4677e-10	7.98032e-14
		0.9593	7531	7	7524	14	7538	0.00185726	0.00184526		1	1686	2.20804e-07	1686	4.41608e-07	1686	2.61926e-10	7.98032e-14
		0.9591	7532	7	7525	14	7539	0.00185701	0.00184526		1	1691	2.34978e-07	1691	4.69955e-07	1691	2.77916e-10	7.98032e-14
		0.959	7533	7	7526	14	7540	0.00185676	0.00184526		1	1696	2.49972e-07	1696	4.99943e-07	1696	2.94778e-10	7.98032e-14
		0.9589	7535	7	7528	14	7542	0.00185627	0.00184526		1	1701	2.65828e-07	1701	5.31656e-07	1701	3.12555e-10	7.98032e-14
		0.9587	7537	7	7530	14	7544	0.00185578	0.00184526		1	1706	2.82591e-07	1706	5.65182e-07	1706	3.31291e-10	7.98032e-14
		0.9584	7538	7	7531	14	7545	0.00185553	0.00184526		1	1711	3.00306e-07	1711	6.00612e-07	1711	3.5103e-10	7.98032e-14
		0.9583	7549	7	7542	14	7556	0.00185283	0.00184526		1	1716	3.19021e-07	1716	6.38042e-07	1716	3.71819e-10	7.98032e-14
		0.9582	7550	7	7543	14	7557	0.00185259	0.00184526		1	1721	3.38786e-07	1721	6.77573e-07	1721	3.93709e-10	7.98032e-14
		0.9579	7576	7	7569	14	7583	0.00184623	0.00184526		1	1726	3.59654e-07	1726	7.19308e-07	1726	4.16749e-10	7.98032e-14
		0.9578	7577	7	7570	14	7584	0.00184599	0.00184526		1	1731	3.81679e-07	1731	7.63357e-07	1731	4.40992e-10	7.98032e-14
		0.9577	7579	7	7572	14	7586	0.0018455	0.00184526		1	1736	4.04916e-07	1736	8.09833e-07	1736	4.66494e-10	7.98032e-14
		0.9576	7580	7	7573	14	7587	0.00184526	0.00184526		1	1741	4.29427e-07	1741	8.58854e-07	1741	4.93311e-10	7.98032e-14
		0.9575	7580	8	7572	16	7588	0.00210859	0.00208823		1	1746	4.55271e-07	1746	9.10543e-07	1746	5.21502e-10	7.98032e-14
		0.9574	7581	8	7573	16	7589	0.00210831	0.00208823		1	1751	4.82514e-07	1751	9.65029e-07	1751	5.5113e-10	7.98032e-14
		0.9572	7583	8	7575	16	7591	0.00210776	0.00208823		1	1756	5.11222e-07	1756	1.02244e-06	1756	5.82258e-10	7.98032e-14
		0.9569	7584	8	7576	16	7592	0.00210748	0.00208823		1	1761	5.41465e-07	1761	1.08293e-06	1761	6.14952e-10	7.98032e-14
		0.9567	7586	8	7578	16	7594	0.00210693	0.00208823		1	1766	5.73315e-07	1766	1.14663e-06	1766	6.49281e-10	7.98032e-14
		0.9566	7589	8	7581	16	7597	0.00210609	0.00208823		1	1771	6.06847e-07	1771	1.21369e-06	1771	6.85316e-10	7.98032e-14
		0.9564	7590	8	7582	16	7598	0.00210582	0.00208823		1	1776	6.4214e-07	1776	1.28428e-06	1776	7.23131e-10	7.98032e-14
		0.9563	7591	8	7583	16	7599	0.00210554	0.00208823		1	1781	6.79275e-07	1781	1.35855e-06	1781	7.62802e-10	7.98032e-14
		0.9562	7593	8	7585	16	7601	0.00210499	0.00208823		1	1786	7.18337e-07	1786	1.43667e-06	1786	8.04409e-10	7.98032e-14
		0.9561	7596	8	7588	16	7604	0.00210416	0.00208823		1	1791	7.59415e-07	1791	1.51883e-06	1791	8.48034e-10	7.98032e-14
		0.956	7597	8	7589	16	7605	0.00210388	0.00208823		1	1796	8.02599e-07	1796	1.6052e-06	1796	8.93763e-10	7.98032e-14
		0.9559	7599	8	7591	16	7607	0.00210333	0.00208823		1	1801	8.47985e-07	1801	1.69597e-06	1801	9.41682e-10	7.98032e-14
		0.9557	7602	8	7594	16	7610	0.0021025	0.00208823		1	1806	8.95671e-07	1806	1.79134e-06	1806	9.91884e-10	7.98032e-14
		0.9556	7604	8	7596	16	7612	0.00210194	0.00208823		1	1811	9.45761e-07	1811	1.89152e-06	1811	1.04446e-09	7.98032e-14
		0.9552	7614	8	7606	16	7622	0.00209919	0.00208823		1	1816	9.9836e-07	1816	1.99672e-06	1816	1.09952e-09	7.98032e-14
		0.955	7617	8	7609	16	7625	0.00209836	0.00208823		1	1821	1.05358e-06	1821	2.10716e-06	1821	1.15714e-09	7.98032e-14
		0.9549	7627	8	7619	16	7635	0.00209561	0.00208823		1	1826	1.11153e-06	1826	2.22307e-06	1826	1.21745e-09	7.98032e-14
		0.9548	7633	8	7625	16	7641	0.00209397	0.00208823		1	1831	1.17234e-06	1831	2.34468e-06	1831	1.28055e-09	7.98032e-14
		0.9545	7634	8	7626	16	7642	0.00209369	0.00208823		1	1836	1.23613e-06	1836	2.47225e-06	1836	1.34654e-09	7.98032e-14
		0.9542	7644	8	7636	16	7652	0.00209096	0.00208823		1	1841	1.30302e-06	1841	2.60603e-06	1841	1.41555e-09	7.98032e-14
		0.9541	7645	8	7637	16	7653	0.00209068	0.00208823		1	1846	1.37314e-06	1846	2.74629e-06	1846	1.4877e-09	7.98032e-14
		0.954	7646	8	7638	16	7654	0.00209041	0.00208823		1	1851	1.44665e-06	1851	2.89329e-06	1851	1.5631e-09	7.98032e-14
		0.9537	7654	8	7646	16	7662	0.00208823	0.00208823		1	1856	1.52367e-06	1856	3.04733e-06	1856	1.64188e-09	7.98032e-14
		0.9536	7656	9	7647	18	7665	0.00234834	0.00232498		1	1861	1.60435e-06	1861	3.2087e-06	1861	1.72418e-09	7.98032e-14
		0.9534	7657	9	7648	18	7666	0.00234803	0.00232498		1	1866	1.68885e-06	1866	3.37771e-06	1866	1.81013e-09	7.98032e-14
		0.9533	7658	9	7649	18	7667	0.00234772	0.00232498		1	1871	1.77733e-06	1871	3.55466e-06	1871	1.89987e-09	7.98032e-14
		0.9532	7670	9	7661	18	7679	0.00234406	0.00232498		1	1876	1.86995e-06	1876	3.7399e-06	1876	1.99355e-09	7.98032e-14
		0.9531	7672	9	7663	18	7681	0.00234344	0.00232498		1	1881	1.96688e-06	1881	3.93375e-06	1881	2.09131e-09	7.98032e-14
		0.953	7675	9	7666	18	7684	0.00234253	0.00232498		1	1886	2.06829e-06	1886	4.13658e-06	1886	2.19331e-09	7.98032e-14
		0.9529	7676	9	7667	18	7685	0.00234223	0.00232498		1	1891	2.17437e-06	1891	4.34873e-06	1891	2.2997e-09	7.98032e-14
		0.9526	7677	9	7668	18	7686	0.00234192	0.00232498		1	1896	2.2853e-06	1896	4.57059e-06	1896	2.41065e-09	7.98032e-14
		0.9525	7682	9	7673	18	7691	0.0023404	0.00232498		1	1901	2.40128e-06	1901	4.80255e-06	1901	2.52633e-09	7.98032e-14
		0.9524	7683	9	7674	18	7692	0.00234009	0.00232498		1	1906	2.5225e-06	1906	5.04501e-06	1906	2.64691e-09	7.98032e-14
		0.952	7684	9	7675	18	7693	0.00233979	0.00232498		1	1911	2.64918e-06	1911	5.29837e-06	1911	2.77256e-09	7.98032e-14
		0.9517	7687	9	7678	18	7696	0.00233888	0.00232498		1	1916	2.78154e-06	1916	5.56307e-06	1916	2.90348e-09	7.98032e-14
		0.9515	7691	9	7682	18	7700	0.00233766	0.00232498		1	1921	2.91978e-06	1921	5.83956e-06	1921	3.03985e-09	7.98032e-14
		0.9514	7701	9	7692	18	7710	0.00233463	0.00232498		1	1926	3.06414e-06	1926	6.12828e-06	1926	3.18187e-09	7.98032e-14
		0.9513	7703	9	7694	18	7712	0.00233402	0.00232498		1	1931	3.21486e-06	1931	6.42972e-06	1931	3.32973e-09	7.98032e-14
		0.9509	7705	9	7696	18	7714	0.00233342	0.00232498		1	1936	3.37218e-06	1936	6.74435e-06	1936	3.48365e-09	7.98032e-14
		0.9507	7706	9	7697	18	7715	0.00233312	0.00232498		1	1941	3.53634e-06	1941	7.07269e-06	1941	3.64384e-09	7.98032e-14
		0.9505	7707	9	7698	18	7716	0.00233281	0.00232498		1	1946	3.70762e-06	1946	7.41525e-06	1946	3.81051e-09	7.98032e-14
		0.9503	7708	9	7699	18	7717	0.00233251	0.00232498		1	1951	3.88628e-06	1951	7.77257e-06	1951	3.98389e-09	7.98032e-14
		0.9502	7710	9	7701	18	7719	0.00233191	0.00232498		1	1956	4.0726e-06	1956	8.1452e-06	1956	4.16421e-09	7.98032e-14
		0.9498	7711	9	7702	18	7720	0.00233161	0.00232498		1	1961	4.26685e-06	1961	8.53371e-06	1961	4.35171e-09	7.98032e-14
		0.9497	7717	9	7708	18	7726	0.0023298	0.00232498		1	1966	4.46934e-06	1966	8.93869e-06	1966	4.54664e-09	7.98032e-14
		0.9496	7718	9	7709	18	7727	0.00232949	0.00232498		1	1971	4.68037e-06	1971	9.36075e-06	1971	4.74924e-09	7.98032e-14
		0.9493	7719	9	7710	18	7728	0.00232919	0.00232498		1	1976	4.90025e-06	1976	9.80051e-06	1976	4.95977e-09	7.98032e-14
		0.9492	7720	9	7711	18	7729	0.00232889	0.00232498		1	1981	5.12931e-06	1981	1.02586e-05	1981	5.1785e-09	7.98032e-14
		0.949	7726	9	7717	18	7735	0.00232708	0.00232498		1	1986	5.36787e-06	1986	1.07357e-05	1986	5.40571e-09	7.98032e-14
		0.9489	7727	9	7718	18	7736	0.00232678	0.00232498		1	1991	5.61628e-06	1991	1.12326e-05	1991	5.64167e-09	7.98032e-14
		0.9487	7732	9	7723	18	7741	0.00232528	0.00232498		1	1996	5.87489e-06	1996	1.17498e-05	1996	5.88666e-09	7.98032e-14
		0.9486	7733	9	7724	18	7742	0.00232498	0.00232498		1	2001	6.14406e-06	2001	1.22881e-05	2001	6.14099e-09	7.98032e-14
		0.9485	7733	10	7723	20	7743	0.00258298	0.00257433		1	2006	6.42417e-06	2006	1.28483e-05	2006	6.40496e-09	7.98032e-14
		0.9483	7734	10	7724	20	7744	0.00258264	0.00257433		1	2011	6.71561e-06	2011	1.34312e-05	2011	6.67888e-09	7.98032e-14
		0.948	7737	10	7727	20	7747	0.00258164	0.00257433		1	2016	7.01876e-06	2016	1.40375e-05	2016	6.96306e-09	7.98032e-14
		0.9479	7739	10	7729	20	7749	0.00258098	0.00257433		1	2021	7.33405e-06	2021	1.46681e-05	2021	7.25784e-09	7.98032e-14
		0.9478	7740	10	7730	20	7750	0.00258065	0.00257433		1	2026	7.66188e-06	2026	1.53238e-05	2026	7.56355e-09	7.98032e-14
		0.9477	7754	10	7744	20	7764	0.00257599	0.00257433		1	2031	8.00268e-06	2031	1.60054e-05	2031	7.88054e-09	7.98032e-14
		0.9475	7758	10	7748	20	7768	0.00257467	0.00257433		1	2036	8.35692e-06	2036	1.67138e-05	2036	8.20915e-09	7.98032e-14
		0.9474	7759	10	7749	20	7769	0.00257433	0.00257433		1	2041	8.72503e-06	2041	1.74501e-05	2041	8.54976e-09	7.98032e-14
		0.947	7759	11	7748	22	7770	0.0028314	0.00280469		1	2046	9.10749e-06	2046	1.8215e-05	2046	8.90273e-09	7.98032e-14
		0.9465	7763	11	7752	22	7774	0.00282995	0.00280469		1	2051	9.50479e-06	2051	1.90096e-05	2051	9.26845e-09	7.98032e-14
		0.9462	7764	11	7753	22	7775	0.00282958	0.00280469		1	2056	9.91742e-06	2056	1.98348e-05	2056	9.64729e-09	7.98032e-14
		0.9461	7770	11	7759	22	7781	0.0028274	0.00280469		1	2061	1.03459e-05	2061	2.06918e-05	2061	1.00397e-08	7.98032e-14
		0.9459	7778	11	7767	22	7789	0.0028245	0.00280469		1	2066	1.07907e-05	2066	2.15814e-05	2066	1.0446e-08	7.98032e-14
		0.9458	7780	11	7769	22	7791	0.00282377	0.00280469		1	2071	1.12525e-05	2071	2.25049e-05	2071	1.08667e-08	7.98032e-14
		0.9457	7784	11	7773	22	7795	0.00282232	0.00280469		1	2076	1.17317e-05	2076	2.34633e-05	2076	1.13022e-08	7.98032e-14
		0.9456	7785	11	7774	22	7796	0.00282196	0.00280469		1	2081	1.22289e-05	2081	2.44578e-05	2081	1.17529e-08	7.98032e-14
		0.9455	7788	11	7777	22	7799	0.00282087	0.00280469		1	2086	1.27447e-05	2086	2.54894e-05	2086	1.22193e-08	7.98032e-14
		0.9452	7789	11	7778	22	7800	0.00282051	0.00280469		1	2091	1.32798e-05	2091	2.65595e-05	2091	1.27018e-08	7.98032e-14
		0.9451	7790	11	7779	22	7801	0.00282015	0.00280469		1	2096	1.38346e-05	2096	2.76693e-05	2096	1.3201e-08	7.98032e-14
		0.9449	7792	11	7781	22	7803	0.00281943	0.00280469		1	2101	1.441e-05	2101	2.88199e-05	2101	1.37172e-08	7.98032e-14
		0.9448	7795	11	7784	22	7806	0.00281834	0.00280469		1	2106	1.50064e-05	2106	3.00128e-05	2106	1.42511e-08	7.98032e-14
		0.9443	7796	11	7785	22	7807	0.00281798	0.00280469		1	2111	1.56246e-05	2111	3.12492e-05	2111	1.4803e-08	7.98032e-14
		0.9442	7801	11	7790	22	7812	0.00281618	0.00280469		1	2116	1.62653e-05	2116	3.25305e-05	2116	1.53736e-08	7.98032e-14
		0.944	7805	11	7794	22	7816	0.00281474	0.00280469		1	2121	1.69291e-05	2121	3.38582e-05	2121	1.59633e-08	7.98032e-14
		0.9439	7808	11	7797	22	7819	0.00281366	0.00280469		1	2126	1.76168e-05	2126	3.52336e-05	2126	1.65727e-08	7.98032e-14
		0.9436	7809	11	7798	22	7820	0.0028133	0.00280469		1	2131	1.83291e-05	2131	3.66582e-05	2131	1.72023e-08	7.98032e-14
		0.9434	7810	11	7799	22	7821	0.00281294	0.00280469		1	2136	1.90668e-05	2136	3.81335e-05	2136	1.78528e-08	7.98032e-14
		0.9432	7811	11	7800	22	7822	0.00281258	0.00280469		0.9999	2141	1.98306e-05	2141	3.96612e-05	2141	1.85246e-08	3.39042e-06
		0.943	7817	11	7806	22	7828	0.00281042	0.00280469		0.9999	2146	2.06213e-05	2146	4.12427e-05	2146	1.92184e-08	3.39042e-06
		0.9426	7818	11	7807	22	7829	0.00281007	0.00280469		0.9999	2151	2.14398e-05	2151	4.28797e-05	2151	1.99348e-08	3.39042e-06
		0.9424	7820	11	7809	22	7831	0.00280935	0.00280469		0.9999	2156	2.22869e-05	2156	4.45738e-05	2156	2.06743e-08	3.39042e-06
		0.9423	7821	11	7810	22	7832	0.00280899	0.00280469		0.9999	2161	2.31634e-05	2161	4.63269e-05	2161	2.14377e-08	3.39042e-06
		0.9422	7823	11	7812	22	7834	0.00280827	0.00280469		0.9999	2166	2.40703e-05	2166	4.81406e-05	2166	2.22256e-08	3.39042e-06
		0.9419	7824	11	7813	22	7835	0.00280791	0.00280469		0.9999	2171	2.50083e-05	2171	5.00167e-05	2171	2.30385e-08	3.39042e-06
		0.9416	7825	11	7814	22	7836	0.00280755	0.00280469		0.9999	2176	2.59785e-05	2176	5.1957e-05	2176	2.38773e-08	3.39042e-06
		0.9415	7826	11	7815	22	7837	0.0028072	0.00280469		0.9999	2181	2.69818e-05	2181	5.39635e-05	2181	2.47426e-08	3.39042e-06
		0.9414	7828	11	7817	22	7839	0.00280648	0.00280469		0.9999	2186	2.80191e-05	2186	5.60381e-05	2186	2.5635e-08	3.39042e-06
		0.9413	7829	11	7818	22	7840	0.00280612	0.00280469		0.9999	2191	2.90914e-05	2191	5.81827e-05	2191	2.65553e-08	3.39042e-06
		0.9411	7830	11	7819	22	7841	0.00280576	0.00280469		0.9999	2196	3.01997e-05	2196	6.03994e-05	2196	2.75043e-08	3.39042e-06
		0.941	7831	11	7820	22	7842	0.00280541	0.00280469		0.9999	2201	3.13451e-05	2201	6.26902e-05	2201	2.84826e-08	3.39042e-06
		0.9406	7832	11	7821	22	7843	0.00280505	0.00280469		0.9999	2206	3.25286e-05	2206	6.50572e-05	2206	2.9491e-08	3.39042e-06
		0.9404	7833	11	7822	22	7844	0.00280469	0.00280469		0.9999	2211	3.37513e-05	2211	6.75027e-05	2211	3.05304e-08	3.39042e-06
		0.9403	7833	12	7821	24	7845	0.00305927	0.00304298		0.9999	2216	3.50144e-05	2216	7.00287e-05	2216	3.16014e-08	3.39042e-06
		0.9401	7836	12	7824	24	7848	0.0030581	0.00304298		0.9999	2221	3.63188e-05	2221	7.26377e-05	2221	3.27049e-08	3.39042e-06
		0.9398	7837	12	7825	24	7849	0.00305771	0.00304298		0.9999	2226	3.76659e-05	2226	7.53318e-05	2226	3.38418e-08	3.39042e-06
		0.9396	7839	12	7827	24	7851	0.00305694	0.00304298		0.9999	2231	3.90568e-05	2231	7.81135e-05	2231	3.50128e-08	3.39042e-06
		0.9394	7842	12	7830	24	7854	0.00305577	0.00304298		0.9999	2236	4.04926e-05	2236	8.09852e-05	2236	3.62188e-08	3.39042e-06
		0.9391	7843	12	7831	24	7855	0.00305538	0.00304298		0.9999	2241	4.19747e-05	2241	8.39494e-05	2241	3.74607e-08	3.39042e-06
		0.939	7844	12	7832	24	7856	0.00305499	0.00304298		0.9999	2246	4.35043e-05	2246	8.70085e-05	2246	3.87393e-08	3.39042e-06
		0.9389	7854	12	7842	24	7866	0.00305111	0.00304298		0.9999	2251	4.50826e-05	2251	9.01653e-05	2251	4.00556e-08	3.39042e-06
		0.9387	7855	12	7843	24	7867	0.00305072	0.00304298		0.9999	2256	4.67111e-05	2256	9.34222e-05	2256	4.14106e-08	3.39042e-06
		0.9385	7856	12	7844	24	7868	0.00305033	0.00304298		0.9999	2261	4.83911e-05	2261	9.67821e-05	2261	4.2805e-08	3.39042e-06
		0.9383	7857	12	7845	24	7869	0.00304994	0.00304298		0.9999	2266	5.01239e-05	2266	0.000100248	2266	4.424e-08	3.39042e-06
		0.9382	7858	12	7846	24	7870	0.00304956	0.00304298		0.9999	2271	5.19109e-05	2271	0.000103822	2271	4.57164e-08	3.39042e-06
		0.9381	7867	12	7855	24	7879	0.00304607	0.00304298		0.9999	2276	5.37537e-05	2276	0.000107507	2276	4.72352e-08	3.39042e-06
		0.9379	7870	12	7858	24	7882	0.00304491	0.00304298		0.9999	2281	5.56536e-05	2281	0.000111307	2281	4.87976e-08	3.39042e-06
		0.9375	7874	12	7862	24	7886	0.00304337	0.00304298		0.9999	2286	5.76122e-05	2286	0.000115224	2286	5.04044e-08	3.39042e-06
		0.9374	7875	12	7863	24	7887	0.00304298	0.00304298		0.9999	2291	5.9631e-05	2291	0.000119262	2291	5.20568e-08	3.39042e-06
		0.9373	7875	13	7862	26	7888	0.00329615	0.00328864		0.9999	2296	6.17116e-05	2296	0.000123423	2296	5.37558e-08	3.39042e-06
		0.9371	7876	13	7863	26	7889	0.00329573	0.00328864		0.9999	2301	6.38556e-05	2301	0.000127711	2301	5.55025e-08	3.39042e-06
		0.937	7877	13	7864	26	7890	0.00329531	0.00328864		0.9999	2306	6.60646e-05	2306	0.000132129	2306	5.7298e-08	3.39042e-06
		0.9368	7880	13	7867	26	7893	0.00329406	0.00328864		0.9999	2311	6.83403e-05	2311	0.000136681	2311	5.91435e-08	3.39042e-06
		0.9362	7885	13	7872	26	7898	0.00329197	0.00328864		0.9999	2316	7.06843e-05	2316	0.000141369	2316	6.104e-08	3.39042e-06
		0.9361	7886	13	7873	26	7899	0.00329156	0.00328864		0.9999	2321	7.30985e-05	2321	0.000146197	2321	6.29888e-08	3.39042e-06
		0.9357	7887	13	7874	26	7900	0.00329114	0.00328864		0.9999	2326	7.55845e-05	2326	0.000151169	2326	6.4991e-08	3.39042e-06
		0.9353	7888	13	7875	26	7901	0.00329072	0.00328864		0.9999	2331	7.81443e-05	2331	0.000156289	2331	6.70479e-08	3.39042e-06
		0.9351	7891	13	7878	26	7904	0.00328947	0.00328864		0.9999	2336	8.07796e-05	2336	0.000161559	2336	6.91606e-08	3.39042e-06
		0.9347	7893	13	7880	26	7906	0.00328864	0.00328864		0.9999	2341	8.34923e-05	2341	0.000166985	2341	7.13304e-08	3.39042e-06
		0.9346	7896	14	7882	28	7910	0.00353982	0.00351273		0.9999	2346	8.62843e-05	2346	0.000172569	2346	7.35587e-08	3.39042e-06
		0.9344	7897	14	7883	28	7911	0.00353938	0.00351273		0.9999	2351	8.91577e-05	2351	0.000178315	2351	7.58466e-08	3.39042e-06
		0.9342	7907	14	7893	28	7921	0.00353491	0.00351273		0.9999	2356	9.21143e-05	2356	0.000184229	2356	7.81955e-08	3.39042e-06
		0.934	7912	14	7898	28	7926	0.00353268	0.00351273		0.9999	2361	9.51563e-05	2361	0.000190313	2361	8.06068e-08	3.39042e-06
		0.9338	7914	14	7900	28	7928	0.00353179	0.00351273		0.9999	2366	9.82857e-05	2366	0.000196571	2366	8.30817e-08	3.39042e-06
		0.9334	7925	14	7911	28	7939	0.00352689	0.00351273		0.9999	2371	0.000101505	2371	0.000203009	2371	8.56218e-08	3.39042e-06
		0.933	7926	14	7912	28	7940	0.00352645	0.00351273		0.9999	2376	0.000104815	2376	0.00020963	2376	8.82282e-08	3.39042e-06
		0.9327	7927	14	7913	28	7941	0.003526	0.00351273		0.9999	2381	0.00010822	2381	0.000216439	2381	9.09026e-08	3.39042e-06
		0.9323	7929	14	7915	28	7943	0.00352512	0.00351273		0.9999	2386	0.00011172	2386	0.00022344	2386	9.36464e-08	3.39042e-06
		0.9322	7940	14	7926	28	7954	0.00352024	0.00351273		0.9999	2391	0.000115319	2391	0.000230638	2391	9.64609e-08	3.39042e-06
		0.9319	7945	14	7931	28	7959	0.00351803	0.00351273		0.9999	2396	0.000119019	2396	0.000238037	2396	9.93478e-08	3.39042e-06
		0.9317	7946	14	7932	28	7960	0.00351759	0.00351273		0.9999	2401	0.000122821	2401	0.000245643	2401	1.02308e-07	3.39042e-06
		0.9315	7956	14	7942	28	7970	0.00351317	0.00351273		0.9999	2406	0.000126729	2406	0.000253459	2406	1.05345e-07	3.39042e-06
		0.931	7957	14	7943	28	7971	0.00351273	0.00351273		0.9999	2411	0.000130746	2411	0.000261491	2411	1.08458e-07	3.39042e-06
		0.9308	7957	15	7942	30	7972	0.00376317	0.00376081		0.9999	2416	0.000134872	2416	0.000269744	2416	1.11649e-07	3.39042e-06
		0.9307	7958	15	7943	30	7973	0.0037627	0.00376081		0.9999	2421	0.000139112	2421	0.000278223	2421	1.14921e-07	3.39042e-06
		0.9306	7959	15	7944	30	7974	0.00376223	0.00376081		0.9999	2426	0.000143467	2426	0.000286933	2426	1.18274e-07	3.39042e-06
		0.9305	7962	15	7947	30	7977	0.00376081	0.00376081		0.9999	2431	0.00014794	2431	0.00029588	2431	1.21711e-07	3.39042e-06
		0.9303	7962	16	7946	32	7978	0.00401103	0.00395257		0.9999	2436	0.000152534	2436	0.000305068	2436	1.25233e-07	3.39042e-06
		0.9302	7964	16	7948	32	7980	0.00401003	0.00395257		0.9999	2441	0.000157252	2441	0.000314504	2441	1.28842e-07	3.39042e-06
		0.9298	7965	16	7949	32	7981	0.00400952	0.00395257		0.9999	2446	0.000162096	2446	0.000324192	2446	1.3254e-07	3.39042e-06
		0.9297	7968	16	7952	32	7984	0.00400802	0.00395257		0.9999	2451	0.00016707	2451	0.000334139	2451	1.36328e-07	3.39042e-06
		0.9294	7969	16	7953	32	7985	0.00400751	0.00395257		0.9999	2456	0.000172175	2456	0.00034435	2456	1.40208e-07	3.39042e-06
		0.9292	7971	16	7955	32	7987	0.00400651	0.00395257		0.9999	2461	0.000177416	2461	0.000354832	2461	1.44182e-07	3.39042e-06
		0.9291	7972	16	7956	32	7988	0.00400601	0.00395257		0.9999	2466	0.000182795	2466	0.000365589	2466	1.48252e-07	3.39042e-06
		0.9289	7973	16	7957	32	7989	0.00400551	0.00395257		0.9999	2471	0.000188314	2471	0.000376629	2471	1.5242e-07	3.39042e-06
		0.9286	7982	16	7966	32	7998	0.004001	0.00395257		0.9999	2476	0.000193978	2476	0.000387957	2476	1.56687e-07	3.39042e-06
		0.9283	7999	16	7983	32	8015	0.00399251	0.00395257		0.9999	2481	0.00019979	2481	0.000399579	2481	1.61056e-07	3.39042e-06
		0.9282	8000	16	7984	32	8016	0.00399202	0.00395257		0.9999	2486	0.000205751	2486	0.000411503	2486	1.65528e-07	3.39042e-06
		0.9279	8002	16	7986	32	8018	0.00399102	0.00395257		0.9999	2491	0.000211867	2491	0.000423733	2491	1.70106e-07	3.39042e-06
		0.9276	8016	16	8000	32	8032	0.00398406	0.00395257		0.9999	2496	0.000218139	2496	0.000436279	2496	1.74791e-07	3.39042e-06
		0.9275	8017	16	8001	32	8033	0.00398357	0.00395257		0.9999	2501	0.000224572	2501	0.000449144	2501	1.79586e-07	3.39042e-06
		0.9273	8018	16	8002	32	8034	0.00398307	0.00395257		0.9999	2506	0.000231169	2506	0.000462338	2506	1.84492e-07	3.39042e-06
		0.9272	8019	16	8003	32	8035	0.00398258	0.00395257		0.9999	2511	0.000237933	2511	0.000475866	2511	1.89513e-07	3.39042e-06
		0.9271	8020	16	8004	32	8036	0.00398208	0.00395257		0.9999	2516	0.000244868	2516	0.000489736	2516	1.94649e-07	3.39042e-06
		0.9267	8034	16	8018	32	8050	0.00397516	0.00395257		0.9999	2521	0.000251977	2521	0.000503954	2521	1.99903e-07	3.39042e-06
		0.9264	8035	16	8019	32	8051	0.00397466	0.00395257		0.9999	2526	0.000259264	2526	0.000518529	2526	2.05277e-07	3.39042e-06
		0.9261	8036	16	8020	32	8052	0.00397417	0.00395257		0.9999	2531	0.000266734	2531	0.000533467	2531	2.10773e-07	3.39042e-06
		0.9258	8038	16	8022	32	8054	0.00397318	0.00395257		0.9999	2536	0.000274388	2536	0.000548776	2536	2.16394e-07	3.39042e-06
		0.925	8062	16	8046	32	8078	0.00396138	0.00395257		0.9999	2541	0.000282232	2541	0.000564464	2541	2.22142e-07	3.39042e-06
		0.9248	8063	16	8047	32	8079	0.00396089	0.00395257		0.9999	2546	0.000290269	2546	0.000580538	2546	2.2802e-07	3.39042e-06
		0.9245	8064	16	8048	32	8080	0.0039604	0.00395257		0.9999	2551	0.000298503	2551	0.000597007	2551	2.34029e-07	3.39042e-06
		0.9244	8065	16	8049	32	8081	0.00395991	0.00395257		0.9999	2556	0.000306939	2556	0.000613878	2556	2.40171e-07	3.39042e-06
		0.9241	8067	16	8051	32	8083	0.00395893	0.00395257		0.9999	2561	0.00031558	2561	0.000631159	2561	2.4645e-07	3.39042e-06
		0.9237	8068	16	8052	32	8084	0.00395844	0.00395257		0.9999	2566	0.00032443	2566	0.00064886	2566	2.52868e-07	3.39042e-06
		0.9234	8080	16	8064	32	8096	0.00395257	0.00395257		0.9999	2571	0.000333494	2571	0.000666987	2571	2.59427e-07	3.39042e-06
		0.9225	8080	17	8063	34	8097	0.00419909	0.00415851		0.9999	2576	0.000342775	2576	0.00068555	2576	2.6613e-07	3.39042e-06
		0.9224	8081	17	8064	34	8098	0.00419857	0.00415851		0.9999	2581	0.000352279	2581	0.000704558	2581	2.72979e-07	3.39042e-06
		0.9222	8082	17	8065	34	8099	0.00419805	0.00415851		0.9999	2586	0.000362009	2586	0.000724018	2586	2.79976e-07	3.39042e-06
		0.9221	8083	17	8066	34	8100	0.00419753	0.00415851		0.9999	2591	0.00037197	2591	0.000743941	2591	2.87125e-07	3.39042e-06
		0.922	8084	17	8067	34	8101	0.00419701	0.00415851		0.9999	2596	0.000382167	2596	0.000764335	2596	2.94428e-07	3.39042e-06
		0.9219	8085	17	8068	34	8102	0.00419649	0.00415851		0.9999	2601	0.000392604	2601	0.000785209	2601	3.01887e-07	3.39042e-06
		0.9215	8088	17	8071	34	8105	0.00419494	0.00415851		0.9999	2606	0.000403286	2606	0.000806573	2606	3.09506e-07	3.39042e-06
		0.9214	8089	17	8072	34	8106	0.00419442	0.00415851		0.9999	2611	0.000414218	2611	0.000828436	2611	3.17287e-07	3.39042e-06
		0.9207	8098	17	8081	34	8115	0.00418977	0.00415851		0.9999	2616	0.000425404	2616	0.000850807	2616	3.25232e-07	3.39042e-06
		0.9206	8099	17	8082	34	8116	0.00418926	0.00415851		0.9999	2621	0.000436849	2621	0.000873698	2621	3.33345e-07	3.39042e-06
		0.9204	8101	17	8084	34	8118	0.00418822	0.00415851		0.9999	2626	0.000448558	2626	0.000897116	2626	3.41628e-07	3.39042e-06
		0.9201	8102	17	8085	34	8119	0.00418771	0.00415851		0.9999	2631	0.000460537	2631	0.000921073	2631	3.50085e-07	3.39042e-06
		0.9197	8106	17	8089	34	8123	0.00418565	0.00415851		0.9999	2636	0.00047279	2636	0.000945579	2636	3.58717e-07	3.39042e-06
		0.9193	8107	17	8090	34	8124	0.00418513	0.00415851		0.9999	2641	0.000485322	2641	0.000970644	2641	3.67529e-07	3.39042e-06
		0.9192	8109	17	8092	34	8126	0.0041841	0.00415851		0.9999	2646	0.000498139	2646	0.000996278	2646	3.76522e-07	3.39042e-06
		0.9188	8110	17	8093	34	8127	0.00418359	0.00415851		0.9999	2651	0.000511246	2651	0.00102249	2651	3.85701e-07	3.39042e-06
		0.9187	8121	17	8104	34	8138	0.00417793	0.00415851		0.9999	2656	0.000524649	2656	0.0010493	2656	3.95067e-07	3.39042e-06
		0.9186	8137	17	8120	34	8154	0.00416973	0.00415851		0.9999	2661	0.000538352	2661	0.0010767	2661	4.04624e-07	3.39042e-06
		0.9182	8138	17	8121	34	8155	0.00416922	0.00415851		0.9999	2666	0.000552362	2666	0.00110472	2666	4.14375e-07	3.39042e-06
		0.9179	8142	17	8125	34	8159	0.00416718	0.00415851		0.9999	2671	0.000566684	2671	0.00113337	2671	4.24324e-07	3.39042e-06
		0.9178	8149	17	8132	34	8166	0.00416361	0.00415851		0.9999	2676	0.000581324	2676	0.00116265	2676	4.34472e-07	3.39042e-06
		0.9175	8150	17	8133	34	8167	0.0041631	0.00415851		0.9999	2681	0.000596287	2681	0.00119257	2681	4.44825e-07	3.39042e-06
		0.9169	8151	17	8134	34	8168	0.00416259	0.00415851		0.9999	2686	0.00061158	2686	0.00122316	2686	4.55384e-07	3.39042e-06
		0.9165	8154	17	8137	34	8171	0.00416106	0.00415851		0.9999	2691	0.000627208	2691	0.00125442	2691	4.66153e-07	3.39042e-06
		0.9164	8156	17	8139	34	8173	0.00416004	0.00415851		0.9999	2696	0.000643178	2696	0.00128636	2696	4.77135e-07	3.39042e-06
		0.9162	8158	17	8141	34	8175	0.00415902	0.00415851		0.9999	2701	0.000659495	2701	0.00131899	2701	4.88334e-07	3.39042e-06
		0.916	8159	17	8142	34	8176	0.00415851	0.00415851		0.9999	2706	0.000676166	2706	0.00135233	2706	4.99753e-07	3.39042e-06
		0.9156	8159	18	8141	36	8177	0.00440259	0.00434835		0.9999	2711	0.000693196	2711	0.00138639	2711	5.11395e-07	3.39042e-06
		0.9151	8160	18	8142	36	8178	0.00440205	0.00434835		0.9999	2716	0.000710593	2716	0.00142119	2716	5.23265e-07	3.39042e-06
		0.915	8168	18	8150	36	8186	0.00439775	0.00434835		0.9999	2721	0.000728363	2721	0.00145673	2721	5.35364e-07	3.39042e-06
		0.9149	8169	18	8151	36	8187	0.00439722	0.00434835		0.9999	2726	0.000746512	2726	0.00149302	2726	5.47698e-07	3.39042e-06
		0.9143	8178	18	8160	36	8196	0.00439239	0.00434835		0.9999	2731	0.000765047	2731	0.00153009	2731	5.60269e-07	3.39042e-06
		0.914	8180	18	8162	36	8198	0.00439131	0.00434835		0.9999	2736	0.000783974	2736	0.00156795	2736	5.73081e-07	3.39042e-06
		0.9137	8187	18	8169	36	8205	0.00438757	0.00434835		0.9999	2741	0.000803301	2741	0.0016066	2741	5.86137e-07	3.39042e-06
		0.9136	8188	18	8170	36	8206	0.00438703	0.00434835		0.9999	2746	0.000823034	2746	0.00164607	2746	5.99442e-07	3.39042e-06
		0.9133	8195	18	8177	36	8213	0.00438329	0.00434835		0.9999	2751	0.00084318	2751	0.00168636	2751	6.12999e-07	3.39042e-06
		0.9131	8196	18	8178	36	8214	0.00438276	0.00434835		0.9999	2756	0.000863746	2756	0.00172749	2756	6.26812e-07	3.39042e-06
		0.9127	8201	18	8183	36	8219	0.00438009	0.00434835		0.9999	2761	0.00088474	2761	0.00176948	2761	6.40884e-07	3.39042e-06
		0.9125	8210	18	8192	36	8228	0.0043753	0.00434835		0.9999	2766	0.000906168	2766	0.00181234	2766	6.55219e-07	3.39042e-06
		0.9121	8215	18	8197	36	8233	0.00437265	0.00434835		0.9999	2771	0.000928038	2771	0.00185608	2771	6.69822e-07	3.39042e-06
		0.9119	8221	18	8203	36	8239	0.00436946	0.00434835		0.9999	2776	0.000950358	2776	0.00190072	2776	6.84696e-07	3.39042e-06
		0.9118	8222	18	8204	36	8240	0.00436893	0.00434835		0.9999	2781	0.000973134	2781	0.00194627	2781	6.99845e-07	3.39042e-06
		0.9111	8223	18	8205	36	8241	0.0043684	0.00434835		0.9999	2786	0.000996375	2786	0.00199275	2786	7.15272e-07	3.39042e-06
		0.9109	8224	18	8206	36	8242	0.00436787	0.00434835		0.9999	2791	0.00102009	2791	0.00204017	2791	7.30983e-07	3.39042e-06
		0.9107	8225	18	8207	36	8243	0.00436734	0.00434835		0.9999	2796	0.00104428	2796	0.00208856	2796	7.46981e-07	3.39042e-06
		0.9105	8226	18	8208	36	8244	0.00436681	0.00434835		0.9999	2801	0.00106896	2801	0.00213792	2801	7.6327e-07	3.39042e-06
		0.9104	8227	18	8209	36	8245	0.00436628	0.00434835		0.9999	2806	0.00109414	2806	0.00218827	2806	7.79855e-07	3.39042e-06
		0.9102	8238	18	8220	36	8256	0.00436047	0.00434835		0.9999	2811	0.00111982	2811	0.00223963	2811	7.96738e-07	3.39042e-06
		0.9101	8241	18	8223	36	8259	0.00435888	0.00434835		0.9999	2816	0.00114601	2816	0.00229202	2816	8.13926e-07	3.39042e-06
		0.9093	8242	18	8224	36	8260	0.00435835	0.00434835		0.9999	2821	0.00117272	2821	0.00234544	2821	8.31421e-07	3.39042e-06
		0.909	8246	18	8228	36	8264	0.00435624	0.00434835		0.9999	2826	0.00119996	2826	0.00239992	2826	8.49229e-07	3.39042e-06
		0.9083	8247	18	8229	36	8265	0.00435572	0.00434835		0.9999	2831	0.00122774	2831	0.00245548	2831	8.67353e-07	3.39042e-06
		0.908	8256	18	8238	36	8274	0.00435098	0.00434835		0.9999	2836	0.00125606	2836	0.00251212	2836	8.85797e-07	3.39042e-06
		0.9077	8258	18	8240	36	8276	0.00434993	0.00434835		0.9999	2841	0.00128494	2841	0.00256988	2841	9.04568e-07	3.39042e-06
		0.9074	8259	18	8241	36	8277	0.0043494	0.00434835		0.9999	2846	0.00131438	2846	0.00262876	2846	9.23667e-07	3.39042e-06
		0.9071	8260	18	8242	36	8278	0.00434888	0.00434835		0.9999	2851	0.00134439	2851	0.00268878	2851	9.43101e-07	3.39042e-06
		0.907	8261	18	8243	36	8279	0.00434835	0.00434835		0.9999	2856	0.00137498	2856	0.00274997	2856	9.62874e-07	3.39042e-06
		0.9069	8269	19	8250	38	8288	0.00458494	0.00456621		0.9999	2861	0.00140617	2861	0.00281233	2861	9.8299e-07	3.39042e-06
		0.9061	8270	19	8251	38	8289	0.00458439	0.00456621		0.9999	2866	0.00143795	2866	0.0028759	2866	1.00345e-06	3.39042e-06
		0.9059	8289	19	8270	38	8308	0.0045739	0.00456621		0.9999	2871	0.00147034	2871	0.00294068	2871	1.02427e-06	3.39042e-06
		0.9056	8290	19	8271	38	8309	0.00457335	0.00456621		0.9999	2876	0.00150335	2876	0.0030067	2876	1.04544e-06	3.39042e-06
		0.9054	8291	19	8272	38	8310	0.0045728	0.00456621		0.9999	2881	0.00153698	2881	0.00307397	2881	1.06698e-06	3.39042e-06
		0.9049	8292	19	8273	38	8311	0.00457225	0.00456621		0.9999	2886	0.00157126	2886	0.00314251	2886	1.08888e-06	3.39042e-06
		0.9047	8293	19	8274	38	8312	0.0045717	0.00456621		0.9999	2891	0.00160618	2891	0.00321235	2891	1.11116e-06	3.39042e-06
		0.9046	8294	19	8275	38	8313	0.00457115	0.00456621		0.9999	2896	0.00164175	2896	0.0032835	2896	1.13381e-06	3.39042e-06
		0.9042	8295	19	8276	38	8314	0.0045706	0.00456621		0.9999	2901	0.00167799	2901	0.00335599	2901	1.15684e-06	3.39042e-06
		0.9039	8296	19	8277	38	8315	0.00457005	0.00456621		0.9999	2906	0.00171491	2906	0.00342982	2906	1.18026e-06	3.39042e-06
		0.9038	8301	19	8282	38	8320	0.00456731	0.00456621		0.9999	2911	0.00175252	2911	0.00350503	2911	1.20407e-06	3.39042e-06
		0.9035	8302	19	8283	38	8321	0.00456676	0.00456621		0.9999	2916	0.00179082	2916	0.00358164	2916	1.22827e-06	3.39042e-06
		0.9027	8303	19	8284	38	8322	0.00456621	0.00456621		0.9999	2921	0.00182983	2921	0.00365965	2921	1.25288e-06	3.39042e-06
		0.9025	8305	20	8285	40	8325	0.0048048	0.00479099		0.9999	2926	0.00186955	2926	0.00373911	2926	1.27789e-06	3.39042e-06
		0.9023	8310	20	8290	40	8330	0.00480192	0.00479099		0.9999	2931	0.00191001	2931	0.00382001	2931	1.30331e-06	3.39042e-06
		0.902	8316	20	8296	40	8336	0.00479846	0.00479099		0.9999	2936	0.0019512	2936	0.0039024	2936	1.32916e-06	3.39042e-06
		0.9016	8322	20	8302	40	8342	0.00479501	0.00479099		0.9999	2941	0.00199314	2941	0.00398629	2941	1.35542e-06	3.39042e-06
		0.9014	8324	20	8304	40	8344	0.00479386	0.00479099		0.9999	2946	0.00203585	2946	0.00407169	2946	1.38211e-06	3.39042e-06
		0.9009	8325	20	8305	40	8345	0.00479329	0.00479099		0.9999	2951	0.00207932	2951	0.00415864	2951	1.40923e-06	3.39042e-06
		0.9005	8326	20	8306	40	8346	0.00479272	0.00479099		0.9999	2956	0.00212358	2956	0.00424716	2956	1.43679e-06	3.39042e-06
		0.8999	8329	20	8309	40	8349	0.00479099	0.00479099		0.9999	2961	0.00216863	2961	0.00433726	2961	1.4648e-06	3.39042e-06
		0.8998	8329	21	8308	42	8350	0.00502994	0.00501493		0.9999	2966	0.00221449	2966	0.00442898	2966	1.49325e-06	3.39042e-06
		0.8994	8330	21	8309	42	8351	0.00502934	0.00501493		0.9999	2971	0.00226116	2971	0.00452232	2971	1.52216e-06	3.39042e-06
		0.8993	8331	21	8310	42	8352	0.00502874	0.00501493		0.9998	2976	0.00230866	2976	0.00461733	2976	1.55152e-06	2.7121e-05
		0.8992	8333	21	8312	42	8354	0.00502753	0.00501493		0.9998	2981	0.00235701	2981	0.00471402	2981	1.58135e-06	2.7121e-05
		0.8989	8335	21	8314	42	8356	0.00502633	0.00501493		0.9998	2986	0.0024062	2986	0.00481241	2986	1.61166e-06	2.7121e-05
		0.8982	8336	21	8315	42	8357	0.00502573	0.00501493		0.9998	2991	0.00245626	2991	0.00491252	2991	1.64244e-06	2.7121e-05
		0.8981	8337	21	8316	42	8358	0.00502513	0.00501493		0.9998	2996	0.0025072	2995.99	0.0050144	2996	1.6737e-06	2.7121e-05
		0.898	8352	21	8331	42	8373	0.00501612	0.00501493		0.9998	3001	0.00255902	3000.99	0.00511804	3001	1.70545e-06	2.7121e-05
		0.8977	8353	21	8332	42	8374	0.00501552	0.00501493		0.9998	3006	0.00261175	3005.99	0.00522349	3006	1.73769e-06	2.7121e-05
		0.8974	8354	21	8333	42	8375	0.00501493	0.00501493		0.9998	3011	0.00266539	3010.99	0.00533077	3011	1.77043e-06	2.7121e-05
		0.8973	8354	22	8332	44	8376	0.0052531	0.00522069		0.9998	3016	0.00271995	3015.99	0.0054399	3016	1.80368e-06	2.7121e-05
		0.8972	8355	22	8333	44	8377	0.00525248	0.00522069		0.9998	3021	0.00277545	3020.99	0.0055509	3021	1.83744e-06	2.7121e-05
		0.8971	8357	22	8335	44	8379	0.00525122	0.00522069		0.9998	3026	0.00283191	3025.99	0.00566381	3026	1.87172e-06	2.7121e-05
		0.8969	8361	22	8339	44	8383	0.00524872	0.00522069		0.9998	3031	0.00288932	3030.99	0.00577865	3031	1.90652e-06	2.7121e-05
		0.8968	8371	22	8349	44	8393	0.00524246	0.00522069		0.9998	3036	0.00294772	3035.99	0.00589544	3036	1.94184e-06	2.7121e-05
		0.8963	8372	22	8350	44	8394	0.00524184	0.00522069		0.9998	3041	0.00300711	3040.99	0.00601421	3041	1.97771e-06	2.7121e-05
		0.8959	8373	22	8351	44	8395	0.00524122	0.00522069		0.9998	3046	0.0030675	3045.99	0.006135	3046	2.01412e-06	2.7121e-05
		0.8957	8380	22	8358	44	8402	0.00523685	0.00522069		0.9998	3051	0.00312891	3050.99	0.00625781	3051	2.05107e-06	2.7121e-05
		0.8953	8381	22	8359	44	8403	0.00523623	0.00522069		0.9998	3056	0.00319135	3055.99	0.00638269	3056	2.08858e-06	2.7121e-05
		0.8948	8384	22	8362	44	8406	0.00523436	0.00522069		0.9998	3061	0.00325483	3060.99	0.00650966	3061	2.12664e-06	2.7121e-05
		0.8945	8403	22	8381	44	8425	0.00522255	0.00522069		0.9998	3066	0.00331937	3065.99	0.00663874	3066	2.16528e-06	2.7121e-05
		0.8939	8404	22	8382	44	8426	0.00522193	0.00522069		0.9998	3071	0.00338499	3070.99	0.00676997	3071	2.20449e-06	2.7121e-05
		0.8936	8405	22	8383	44	8427	0.00522131	0.00522069		0.9998	3076	0.00345169	3075.99	0.00690338	3076	2.24427e-06	2.7121e-05
		0.8932	8406	22	8384	44	8428	0.00522069	0.00522069		0.9998	3081	0.00351949	3080.99	0.00703898	3081	2.28464e-06	2.7121e-05
		0.8931	8406	23	8383	46	8429	0.00545735	0.00545153		0.9998	3086	0.00358841	3085.99	0.00717682	3086	2.32561e-06	2.7121e-05
		0.8925	8415	23	8392	46	8438	0.00545153	0.00545153		0.9998	3091	0.00365846	3090.99	0.00731692	3091	2.36717e-06	2.7121e-05
		0.8924	8415	24	8391	48	8439	0.00568788	0.00564639		0.9998	3096	0.00372965	3095.99	0.0074593	3096	2.40934e-06	2.7121e-05
		0.8921	8423	24	8399	48	8447	0.00568249	0.00564639		0.9998	3101	0.003802	3100.99	0.00760401	3101	2.45211e-06	2.7121e-05
		0.892	8426	24	8402	48	8450	0.00568047	0.00564639		0.9998	3106	0.00387553	3105.99	0.00775106	3106	2.49551e-06	2.7121e-05
		0.8919	8429	24	8405	48	8453	0.00567846	0.00564639		0.9998	3111	0.00395025	3110.99	0.00790049	3111	2.53953e-06	2.7121e-05
		0.8915	8434	24	8410	48	8458	0.0056751	0.00564639		0.9998	3116	0.00402616	3115.99	0.00805233	3116	2.58419e-06	2.7121e-05
		0.8912	8436	24	8412	48	8460	0.00567376	0.00564639		0.9998	3121	0.0041033	3120.99	0.00820661	3121	2.62948e-06	2.7121e-05
		0.8909	8441	24	8417	48	8465	0.00567041	0.00564639		0.9998	3126	0.00418168	3125.99	0.00836336	3126	2.67542e-06	2.7121e-05
		0.8903	8442	24	8418	48	8466	0.00566974	0.00564639		0.9998	3131	0.0042613	3130.99	0.00852261	3131	2.72201e-06	2.7121e-05
		0.8902	8443	24	8419	48	8467	0.00566907	0.00564639		0.9998	3136	0.0043422	3135.99	0.00868439	3136	2.76926e-06	2.7121e-05
		0.89	8445	24	8421	48	8469	0.00566773	0.00564639		0.9998	3141	0.00442437	3140.99	0.00884874	3141	2.81717e-06	2.7121e-05
		0.8895	8446	24	8422	48	8470	0.00566706	0.00564639		0.9998	3146	0.00450784	3145.99	0.00901568	3146	2.86576e-06	2.7121e-05
		0.8894	8447	24	8423	48	8471	0.00566639	0.00564639		0.9998	3151	0.00459263	3150.99	0.00918525	3151	2.91503e-06	2.7121e-05
		0.8887	8448	24	8424	48	8472	0.00566572	0.00564639		0.9998	3156	0.00467874	3155.99	0.00935749	3156	2.96498e-06	2.7121e-05
		0.8886	8450	24	8426	48	8474	0.00566439	0.00564639		0.9998	3161	0.00476621	3160.99	0.00953241	3161	3.01563e-06	2.7121e-05
		0.8875	8454	24	8430	48	8478	0.00566171	0.00564639		0.9998	3166	0.00485503	3165.99	0.00971007	3166	3.06698e-06	2.7121e-05
		0.887	8463	24	8439	48	8487	0.00565571	0.00564639		0.9998	3171	0.00494524	3170.99	0.00989048	3171	3.11904e-06	2.7121e-05
		0.8865	8464	24	8440	48	8488	0.00565504	0.00564639		0.9998	3175.99	0.00503685	3175.99	0.0100737	3176	3.17182e-06	2.7121e-05
		0.8864	8465	24	8441	48	8489	0.00565438	0.00564639		0.9998	3180.99	0.00512987	3180.99	0.0102597	3181	3.22532e-06	2.7121e-05
		0.8862	8466	24	8442	48	8490	0.00565371	0.00564639		0.9997	3185.99	0.00522431	3185.99	0.0104486	3186	3.27954e-06	4.49387e-05
		0.885	8468	24	8444	48	8492	0.00565238	0.00564639		0.9997	3190.99	0.00532021	3190.99	0.0106404	3191	3.33451e-06	4.49387e-05
		0.8848	8469	24	8445	48	8493	0.00565171	0.00564639		0.9997	3195.99	0.00541758	3195.99	0.0108352	3196	3.39022e-06	4.49387e-05
		0.8846	8473	24	8449	48	8497	0.00564905	0.00564639		0.9997	3200.99	0.00551642	3200.99	0.0110328	3201	3.44669e-06	4.49387e-05
		0.8842	8477	24	8453	48	8501	0.00564639	0.00564639		0.9997	3205.99	0.00561677	3205.99	0.0112335	3206	3.50391e-06	4.49387e-05
		0.8839	8477	25	8452	50	8502	0.00588097	0.00588028		0.9997	3210.99	0.00571864	3210.99	0.0114373	3211	3.5619e-06	4.49387e-05
		0.8837	8478	25	8453	50	8503	0.00588028	0.00588028		0.9997	3215.99	0.00582204	3215.99	0.0116441	3216	3.62067e-06	4.49387e-05
		0.8831	8478	26	8452	52	8504	0.00611477	0.00609828		0.9997	3220.99	0.005927	3220.99	0.011854	3221	3.68022e-06	4.49387e-05
		0.8826	8479	26	8453	52	8505	0.00611405	0.00609828		0.9997	3225.99	0.00603353	3225.99	0.0120671	3226	3.74056e-06	4.49387e-05
		0.8824	8481	26	8455	52	8507	0.00611261	0.00609828		0.9997	3230.99	0.00614165	3230.99	0.0122833	3231	3.8017e-06	4.49387e-05
		0.8817	8493	26	8467	52	8519	0.006104	0.00609828		0.9997	3235.99	0.00625139	3235.99	0.0125028	3236	3.86365e-06	4.49387e-05
		0.8811	8494	26	8468	52	8520	0.00610329	0.00609828		0.9997	3240.99	0.00636275	3240.99	0.0127255	3241	3.92641e-06	4.49387e-05
		0.8807	8497	26	8471	52	8523	0.00610114	0.00609828		0.9997	3245.99	0.00647576	3245.99	0.0129515	3246	3.98999e-06	4.49387e-05
		0.8803	8498	26	8472	52	8524	0.00610042	0.00609828		0.9997	3250.99	0.00659043	3250.99	0.0131809	3251	4.0544e-06	4.49387e-05
		0.8801	8499	26	8473	52	8525	0.00609971	0.00609828		0.9997	3255.99	0.00670679	3255.99	0.0134136	3256	4.11965e-06	4.49387e-05
		0.8797	8501	26	8475	52	8527	0.00609828	0.00609828		0.9997	3260.99	0.00682486	3260.99	0.0136497	3261	4.18575e-06	4.49387e-05
		0.8793	8501	27	8474	54	8528	0.00633208	0.00627834		0.9997	3265.99	0.00694465	3265.99	0.0138893	3266	4.25269e-06	4.49387e-05
		0.879	8503	27	8476	54	8530	0.0063306	0.00627834		0.9997	3270.99	0.00706618	3270.99	0.0141324	3271	4.3205e-06	4.49387e-05
		0.8788	8504	27	8477	54	8531	0.00632986	0.00627834		0.9997	3275.99	0.00718948	3275.99	0.014379	3276	4.38918e-06	4.49387e-05
		0.8787	8505	27	8478	54	8532	0.00632911	0.00627834		0.9997	3280.99	0.00731456	3280.99	0.0146291	3281	4.45874e-06	4.49387e-05
		0.8784	8506	27	8479	54	8533	0.00632837	0.00627834		0.9997	3285.99	0.00744145	3285.99	0.0148829	3286	4.52918e-06	4.49387e-05
		0.8771	8513	27	8486	54	8540	0.00632319	0.00627834		0.9997	3290.99	0.00757016	3290.98	0.0151403	3291	4.60052e-06	4.49387e-05
		0.8769	8514	27	8487	54	8541	0.00632244	0.00627834		0.9997	3295.99	0.00770071	3295.98	0.0154014	3296	4.67276e-06	4.49387e-05
		0.8768	8515	27	8488	54	8542	0.0063217	0.00627834		0.9996	3300.99	0.00783313	3300.98	0.0156663	3301	4.74591e-06	6.02237e-05
		0.8766	8517	27	8490	54	8544	0.00632022	0.00627834		0.9996	3305.99	0.00796743	3305.98	0.0159349	3306	4.81998e-06	6.02237e-05
		0.8763	8518	27	8491	54	8545	0.00631949	0.00627834		0.9996	3310.99	0.00810364	3310.98	0.0162073	3311	4.89498e-06	6.02237e-05
		0.8762	8519	27	8492	54	8546	0.00631875	0.00627834		0.9996	3315.99	0.00824178	3315.98	0.0164836	3316	4.97091e-06	6.02237e-05
		0.876	8523	27	8496	54	8550	0.00631579	0.00627834		0.9996	3320.99	0.00838186	3320.98	0.0167637	3321	5.04779e-06	6.02237e-05
		0.8757	8524	27	8497	54	8551	0.00631505	0.00627834		0.9996	3325.99	0.00852391	3325.98	0.0170478	3326	5.12562e-06	6.02237e-05
		0.875	8526	27	8499	54	8553	0.00631357	0.00627834		0.9996	3330.99	0.00866796	3330.98	0.0173359	3331	5.20442e-06	6.02237e-05
		0.8748	8534	27	8507	54	8561	0.00630767	0.00627834		0.9996	3335.99	0.00881401	3335.98	0.017628	3336	5.28418e-06	6.02237e-05
		0.8746	8536	27	8509	54	8563	0.0063062	0.00627834		0.9996	3340.99	0.0089621	3340.98	0.0179242	3341	5.36492e-06	6.02237e-05
		0.8744	8541	27	8514	54	8568	0.00630252	0.00627834		0.9996	3345.99	0.00911225	3345.98	0.0182245	3346	5.44665e-06	6.02237e-05
		0.8739	8544	27	8517	54	8571	0.00630032	0.00627834		0.9996	3350.99	0.00926447	3350.98	0.0185289	3351	5.52938e-06	6.02237e-05
		0.8735	8545	27	8518	54	8572	0.00629958	0.00627834		0.9996	3355.99	0.0094188	3355.98	0.0188376	3356	5.61311e-06	6.02237e-05
		0.8734	8546	27	8519	54	8573	0.00629885	0.00627834		0.9996	3360.99	0.00957525	3360.98	0.0191505	3361	5.69786e-06	6.02237e-05
		0.8731	8547	27	8520	54	8574	0.00629811	0.00627834		0.9996	3365.99	0.00973384	3365.98	0.0194677	3366	5.78362e-06	6.02237e-05
		0.873	8548	27	8521	54	8575	0.00629738	0.00627834		0.9996	3370.99	0.0098946	3370.98	0.0197892	3371	5.87042e-06	6.02237e-05
		0.8725	8549	27	8522	54	8576	0.00629664	0.00627834		0.9996	3375.99	0.0100575	3375.98	0.0201151	3376	5.95826e-06	6.02237e-05
		0.8722	8550	27	8523	54	8577	0.00629591	0.00627834		0.9996	3380.99	0.0102227	3380.98	0.0204454	3381	6.04715e-06	6.02237e-05
		0.8716	8555	27	8528	54	8582	0.00629224	0.00627834		0.9996	3385.99	0.0103901	3385.98	0.0207802	3386	6.1371e-06	6.02237e-05
		0.8715	8557	27	8530	54	8584	0.00629077	0.00627834		0.9996	3390.99	0.0105598	3390.98	0.0211195	3391	6.22812e-06	6.02237e-05
		0.8706	8565	27	8538	54	8592	0.00628492	0.00627834		0.9995	3395.99	0.0107317	3395.98	0.0214634	3396	6.32021e-06	7.94606e-05
		0.8704	8566	27	8539	54	8593	0.00628418	0.00627834		0.9995	3400.99	0.010906	3400.98	0.0218119	3401	6.41339e-06	7.94606e-05
		0.8702	8567	27	8540	54	8594	0.00628345	0.00627834		0.9995	3405.99	0.0110825	3405.98	0.0221651	3406	6.50766e-06	7.94606e-05
		0.8687	8568	27	8541	54	8595	0.00628272	0.00627834		0.9995	3410.99	0.0112615	3410.98	0.022523	3411	6.60304e-06	7.94606e-05
		0.8682	8574	27	8547	54	8601	0.00627834	0.00627834		0.9995	3415.99	0.0114428	3415.98	0.0228856	3416	6.69953e-06	7.94606e-05
		0.8681	8575	28	8547	56	8603	0.00650936	0.00648223		0.9995	3420.99	0.0116265	3420.98	0.023253	3421	6.79714e-06	7.94606e-05
		0.8677	8576	28	8548	56	8604	0.0065086	0.00648223		0.9995	3425.99	0.0118127	3425.98	0.0236253	3426	6.89589e-06	7.94606e-05
		0.8672	8577	28	8549	56	8605	0.00650784	0.00648223		0.9995	3430.99	0.0120012	3430.98	0.0240025	3431	6.99577e-06	7.94606e-05
		0.867	8578	28	8550	56	8606	0.00650709	0.00648223		0.9995	3435.99	0.0121923	3435.98	0.0243846	3436	7.09681e-06	7.94606e-05
		0.8669	8579	28	8551	56	8607	0.00650633	0.00648223		0.9995	3440.99	0.0123859	3440.98	0.0247718	3441	7.19901e-06	7.94606e-05
		0.8665	8580	28	8552	56	8608	0.00650558	0.00648223		0.9995	3445.99	0.012582	3445.97	0.025164	3446	7.30238e-06	7.94606e-05
		0.866	8582	28	8554	56	8610	0.00650407	0.00648223		0.9995	3450.99	0.0127806	3450.97	0.0255613	3451	7.40692e-06	7.94606e-05
		0.8658	8584	28	8556	56	8612	0.00650255	0.00648223		0.9995	3455.99	0.0129819	3455.97	0.0259638	3456	7.51266e-06	7.94606e-05
		0.8649	8593	28	8565	56	8621	0.00649577	0.00648223		0.9995	3460.99	0.0131857	3460.97	0.0263714	3461	7.6196e-06	7.94606e-05
		0.8647	8595	28	8567	56	8623	0.00649426	0.00648223		0.9995	3465.99	0.0133922	3465.97	0.0267843	3466	7.72774e-06	7.94606e-05
		0.8644	8596	28	8568	56	8624	0.00649351	0.00648223		0.9995	3470.99	0.0136013	3470.97	0.0272026	3471	7.8371e-06	7.94606e-05
		0.8639	8597	28	8569	56	8625	0.00649275	0.00648223		0.9995	3475.99	0.0138131	3475.97	0.0276262	3476	7.94769e-06	7.94606e-05
		0.8638	8607	28	8579	56	8635	0.00648523	0.00648223		0.9995	3480.99	0.0140276	3480.97	0.0280552	3481	8.05952e-06	7.94606e-05
		0.8629	8608	28	8580	56	8636	0.00648448	0.00648223		0.9995	3485.99	0.0142448	3485.97	0.0284896	3486	8.17259e-06	7.94606e-05
		0.8618	8609	28	8581	56	8637	0.00648373	0.00648223		0.9995	3490.99	0.0144648	3490.97	0.0289296	3491	8.28692e-06	7.94606e-05
		0.8616	8610	28	8582	56	8638	0.00648298	0.00648223		0.9995	3495.99	0.0146876	3495.97	0.0293752	3496	8.40252e-06	7.94606e-05
		0.8614	8611	28	8583	56	8639	0.00648223	0.00648223		0.9995	3500.99	0.0149132	3500.97	0.0298264	3501	8.51939e-06	7.94606e-05
		0.8612	8611	29	8582	58	8640	0.00671296	0.00668434		0.9995	3505.98	0.0151416	3505.97	0.0302833	3506	8.63755e-06	7.94606e-05
		0.8604	8613	29	8584	58	8642	0.00671141	0.00668434		0.9994	3510.98	0.0153729	3510.97	0.0307459	3511	8.75701e-06	0.00010435
		0.8585	8618	29	8589	58	8647	0.00670753	0.00668434		0.9994	3515.98	0.0156071	3515.97	0.0312143	3516	8.87777e-06	0.00010435
		0.8583	8619	29	8590	58	8648	0.00670675	0.00668434		0.9994	3520.98	0.0158442	3520.97	0.0316885	3521	8.99986e-06	0.00010435
		0.8578	8627	29	8598	58	8656	0.00670055	0.00668434		0.9994	3525.98	0.0160843	3525.97	0.0321686	3526	9.12326e-06	0.00010435
		0.8577	8628	29	8599	58	8657	0.00669978	0.00668434		0.9994	3530.98	0.0163274	3530.97	0.0326547	3531	9.24801e-06	0.00010435
		0.8571	8629	29	8600	58	8658	0.00669901	0.00668434		0.9994	3535.98	0.0165734	3535.97	0.0331468	3536	9.3741e-06	0.00010435
		0.857	8630	29	8601	58	8659	0.00669823	0.00668434		0.9994	3540.98	0.0168225	3540.97	0.033645	3541	9.50155e-06	0.00010435
		0.8568	8633	29	8604	58	8662	0.00669591	0.00668434		0.9994	3545.98	0.0170747	3545.97	0.0341493	3546	9.63037e-06	0.00010435
		0.8564	8636	29	8607	58	8665	0.00669359	0.00668434		0.9994	3550.98	0.0173299	3550.97	0.0346598	3551	9.76057e-06	0.00010435
		0.8553	8637	29	8608	58	8666	0.00669282	0.00668434		0.9994	3555.98	0.0175883	3555.96	0.0351765	3556	9.89216e-06	0.00010435
		0.8552	8638	29	8609	58	8667	0.00669205	0.00668434		0.9994	3560.98	0.0178498	3560.96	0.0356995	3561	1.00251e-05	0.00010435
		0.8551	8644	29	8615	58	8673	0.00668742	0.00668434		0.9994	3565.98	0.0181144	3565.96	0.0362289	3566	1.01595e-05	0.00010435
		0.855	8647	29	8618	58	8676	0.00668511	0.00668434		0.9994	3570.98	0.0183823	3570.96	0.0367647	3571	1.02953e-05	0.00010435
		0.8548	8648	29	8619	58	8677	0.00668434	0.00668434		0.9994	3575.98	0.0186535	3575.96	0.0373069	3576	1.04326e-05	0.00010435
		0.8547	8648	30	8618	60	8678	0.00691404	0.00676895		0.9994	3580.98	0.0189279	3580.96	0.0378557	3581	1.05713e-05	0.00010435
		0.8537	8663	30	8633	60	8693	0.00690211	0.00676895		0.9994	3585.98	0.0192056	3585.96	0.0384111	3586	1.07114e-05	0.00010435
		0.853	8664	30	8634	60	8694	0.00690131	0.00676895		0.9994	3590.98	0.0194866	3590.96	0.0389731	3591	1.0853e-05	0.00010435
		0.8523	8665	30	8635	60	8695	0.00690052	0.00676895		0.9994	3595.98	0.0197709	3595.96	0.0395419	3596	1.09961e-05	0.00010435
		0.8521	8678	30	8648	60	8708	0.00689022	0.00676895		0.9994	3600.98	0.0200587	3600.96	0.0401174	3601	1.11406e-05	0.00010435
		0.852	8710	30	8680	60	8740	0.00686499	0.00676895		0.9994	3605.98	0.0203499	3605.96	0.0406997	3606	1.12867e-05	0.00010435
		0.8513	8711	30	8681	60	8741	0.0068642	0.00676895		0.9993	3610.98	0.0206445	3610.96	0.041289	3611	1.14342e-05	0.000126965
		0.8505	8712	30	8682	60	8742	0.00686342	0.00676895		0.9993	3615.98	0.0209426	3615.96	0.0418852	3616	1.15833e-05	0.000126965
		0.8499	8719	30	8689	60	8749	0.00685793	0.00676895		0.9993	3620.98	0.0212442	3620.96	0.0424884	3621	1.17339e-05	0.000126965
		0.8495	8720	30	8690	60	8750	0.00685714	0.00676895		0.9993	3625.98	0.0215493	3625.96	0.0430987	3626	1.1886e-05	0.000126965
		0.8489	8721	30	8691	60	8751	0.00685636	0.00676895		0.9993	3630.98	0.0218581	3630.96	0.0437161	3631	1.20397e-05	0.000126965
		0.8488	8722	30	8692	60	8752	0.00685558	0.00676895		0.9993	3635.98	0.0221704	3635.96	0.0443408	3636	1.21949e-05	0.000126965
		0.8487	8723	30	8693	60	8753	0.00685479	0.00676895		0.9993	3640.98	0.0224863	3640.96	0.0449727	3641	1.23517e-05	0.000126965
		0.848	8724	30	8694	60	8754	0.00685401	0.00676895		0.9993	3645.98	0.0228059	3645.95	0.0456119	3646	1.25101e-05	0.000126965
		0.8477	8725	30	8695	60	8755	0.00685323	0.00676895		0.9993	3650.98	0.0231293	3650.95	0.0462585	3651	1.26701e-05	0.000126965
		0.8475	8726	30	8696	60	8756	0.00685244	0.00676895		0.9993	3655.98	0.0234563	3655.95	0.0469126	3656	1.28317e-05	0.000126965
		0.8468	8733	30	8703	60	8763	0.00684697	0.00676895		0.9993	3660.98	0.0237871	3660.95	0.0475742	3661	1.29949e-05	0.000126965
		0.8462	8736	30	8706	60	8766	0.00684463	0.00676895		0.9993	3665.98	0.0241217	3665.95	0.0482434	3666	1.31597e-05	0.000126965
		0.8458	8741	30	8711	60	8771	0.00684073	0.00676895		0.9993	3670.98	0.0244601	3670.95	0.0489203	3671	1.33261e-05	0.000126965
		0.8456	8742	30	8712	60	8772	0.00683995	0.00676895		0.9992	3675.98	0.0248024	3675.95	0.0496049	3676	1.34942e-05	0.00014892
		0.8455	8751	30	8721	60	8781	0.00683293	0.00676895		0.9992	3680.97	0.0251486	3680.95	0.0502972	3681	1.3664e-05	0.00014892
		0.845	8752	30	8722	60	8782	0.00683216	0.00676895		0.9992	3685.97	0.0254987	3685.95	0.0509974	3686	1.38354e-05	0.00014892
		0.8439	8756	30	8726	60	8786	0.00682905	0.00676895		0.9992	3690.97	0.0258528	3690.95	0.0517056	3691	1.40086e-05	0.00014892
		0.8425	8757	30	8727	60	8787	0.00682827	0.00676895		0.9992	3695.97	0.0262108	3695.95	0.0524217	3696	1.41834e-05	0.00014892
		0.8423	8758	30	8728	60	8788	0.00682749	0.00676895		0.9992	3700.97	0.0265729	3700.95	0.0531459	3701	1.43599e-05	0.00014892
		0.8421	8759	30	8729	60	8789	0.00682672	0.00676895		0.9992	3705.97	0.0269391	3705.95	0.0538782	3706	1.45381e-05	0.00014892
		0.8414	8760	30	8730	60	8790	0.00682594	0.00676895		0.9992	3710.97	0.0273093	3710.95	0.0546186	3711	1.4718e-05	0.00014892
		0.8413	8768	30	8738	60	8798	0.00681973	0.00676895		0.9992	3715.97	0.0276837	3715.94	0.0553674	3716	1.48997e-05	0.00014892
		0.8412	8769	30	8739	60	8799	0.00681896	0.00676895		0.9992	3720.97	0.0280622	3720.94	0.0561244	3721	1.50832e-05	0.00014892
		0.8409	8787	30	8757	60	8817	0.00680504	0.00676895		0.9992	3725.97	0.0284449	3725.94	0.0568899	3726	1.52684e-05	0.00014892
		0.8407	8795	30	8765	60	8825	0.00679887	0.00676895		0.9992	3730.97	0.0288319	3730.94	0.0576638	3731	1.54553e-05	0.00014892
		0.84	8806	30	8776	60	8836	0.0067904	0.00676895		0.9992	3735.97	0.0292231	3735.94	0.0584463	3736	1.56441e-05	0.00014892
		0.8389	8807	30	8777	60	8837	0.00678963	0.00676895		0.9992	3740.97	0.0296187	3740.94	0.0592373	3741	1.58346e-05	0.00014892
		0.8386	8809	30	8779	60	8839	0.0067881	0.00676895		0.9992	3745.97	0.0300185	3745.94	0.0600371	3746	1.6027e-05	0.00014892
		0.8382	8810	30	8780	60	8840	0.00678733	0.00676895		0.9991	3750.97	0.0304228	3750.94	0.0608456	3751	1.62212e-05	0.000174716
		0.8374	8811	30	8781	60	8841	0.00678656	0.00676895		0.9991	3755.97	0.0308314	3755.94	0.0616629	3756	1.64172e-05	0.000174716
		0.8357	8817	30	8787	60	8847	0.00678196	0.00676895		0.9991	3760.97	0.0312445	3760.94	0.0624891	3761	1.6615e-05	0.000174716
		0.8354	8822	30	8792	60	8852	0.00677813	0.00676895		0.9991	3765.97	0.0316621	3765.94	0.0633242	3766	1.68147e-05	0.000174716
		0.835	8823	30	8793	60	8853	0.00677736	0.00676895		0.9991	3770.97	0.0320842	3770.94	0.0641684	3771	1.70163e-05	0.000174716
		0.8348	8831	30	8801	60	8861	0.00677124	0.00676895		0.9991	3775.97	0.0325109	3775.93	0.0650217	3776	1.72197e-05	0.000174716
		0.8342	8832	30	8802	60	8862	0.00677048	0.00676895		0.9991	3780.97	0.0329421	3780.93	0.0658842	3781	1.74251e-05	0.000174716
		0.834	8834	30	8804	60	8864	0.00676895	0.00676895		0.9991	3785.97	0.0333779	3785.93	0.0667559	3786	1.76323e-05	0.000174716
		0.8338	8834	31	8803	62	8865	0.0069938	0.00689655		0.9991	3790.97	0.0338185	3790.93	0.0676369	3791	1.78415e-05	0.000174716
		0.8337	8839	31	8808	62	8870	0.00698985	0.00689655		0.9991	3795.97	0.0342637	3795.93	0.0685274	3796	1.80525e-05	0.000174716
		0.8331	8840	31	8809	62	8871	0.00698907	0.00689655		0.9991	3800.97	0.0347137	3800.93	0.0694273	3801	1.82655e-05	0.000174716
		0.8322	8841	31	8810	62	8872	0.00698828	0.00689655		0.9991	3805.96	0.0351684	3805.93	0.0703368	3806	1.84805e-05	0.000174716
		0.8319	8842	31	8811	62	8873	0.00698749	0.00689655		0.9991	3810.96	0.0356279	3810.93	0.0712559	3811	1.86974e-05	0.000174716
		0.8317	8843	31	8812	62	8874	0.0069867	0.00689655		0.9991	3815.96	0.0360923	3815.93	0.0721847	3816	1.89163e-05	0.000174716
		0.8314	8848	31	8817	62	8879	0.00698277	0.00689655		0.999	3820.96	0.0365616	3820.93	0.0731233	3821	1.91372e-05	0.000204327
		0.8301	8850	31	8819	62	8881	0.0069812	0.00689655		0.999	3825.96	0.0370358	3825.93	0.0740717	3826	1.93601e-05	0.000204327
		0.8299	8851	31	8820	62	8882	0.00698041	0.00689655		0.999	3830.96	0.037515	3830.92	0.07503	3831	1.9585e-05	0.000204327
		0.8296	8852	31	8821	62	8883	0.00697962	0.00689655		0.999	3835.96	0.0379992	3835.92	0.0759984	3836	1.98119e-05	0.000204327
		0.8294	8853	31	8822	62	8884	0.00697884	0.00689655		0.999	3840.96	0.0384884	3840.92	0.0769768	3841	2.00408e-05	0.000204327
		0.8283	8854	31	8823	62	8885	0.00697805	0.00689655		0.999	3845.96	0.0389827	3845.92	0.0779654	3846	2.02718e-05	0.000204327
		0.8273	8857	31	8826	62	8888	0.0069757	0.00689655		0.999	3850.96	0.0394821	3850.92	0.0789643	3851	2.05049e-05	0.000204327
		0.8269	8858	31	8827	62	8889	0.00697491	0.00689655		0.999	3855.96	0.0399867	3855.92	0.0799734	3856	2.074e-05	0.000204327
		0.8268	8859	31	8828	62	8890	0.00697413	0.00689655		0.999	3860.96	0.0404965	3860.92	0.080993	3861	2.09772e-05	0.000204327
		0.8265	8860	31	8829	62	8891	0.00697334	0.00689655		0.999	3865.96	0.0410115	3865.92	0.082023	3866	2.12165e-05	0.000204327
		0.8262	8861	31	8830	62	8892	0.00697256	0.00689655		0.999	3870.96	0.0415318	3870.92	0.0830636	3871	2.14579e-05	0.000204327
		0.8255	8862	31	8831	62	8893	0.00697178	0.00689655		0.999	3875.96	0.0420574	3875.92	0.0841148	3876	2.17014e-05	0.000204327
		0.8247	8863	31	8832	62	8894	0.00697099	0.00689655		0.999	3880.96	0.0425884	3880.91	0.0851767	3881	2.19471e-05	0.000204327
		0.8241	8875	31	8844	62	8906	0.0069616	0.00689655		0.999	3885.96	0.0431247	3885.91	0.0862494	3886	2.21949e-05	0.000204327
		0.824	8881	31	8850	62	8912	0.00695691	0.00689655		0.999	3890.96	0.0436665	3890.91	0.087333	3891	2.24449e-05	0.000204327
		0.8228	8898	31	8867	62	8929	0.00694367	0.00689655		0.999	3895.96	0.0442138	3895.91	0.0884276	3896	2.2697e-05	0.000204327
		0.8214	8899	31	8868	62	8930	0.00694289	0.00689655		0.9989	3900.96	0.0447666	3900.91	0.0895331	3901	2.29513e-05	0.00023217
		0.821	8900	31	8869	62	8931	0.00694211	0.00689655		0.9989	3905.95	0.0453249	3905.91	0.0906498	3906	2.32078e-05	0.00023217
		0.8207	8901	31	8870	62	8932	0.00694133	0.00689655		0.9989	3910.95	0.0458889	3910.91	0.0917777	3911	2.34666e-05	0.00023217
		0.8202	8902	31	8871	62	8933	0.00694056	0.00689655		0.9989	3915.95	0.0464585	3915.91	0.0929169	3916	2.37275e-05	0.00023217
		0.8193	8903	31	8872	62	8934	0.00693978	0.00689655		0.9989	3920.95	0.0470337	3920.91	0.0940675	3921	2.39907e-05	0.00023217
		0.8191	8906	31	8875	62	8937	0.00693745	0.00689655		0.9989	3925.95	0.0476147	3925.9	0.0952295	3926	2.42561e-05	0.00023217
		0.818	8907	31	8876	62	8938	0.00693667	0.00689655		0.9989	3930.95	0.0482015	3930.9	0.096403	3931	2.45238e-05	0.00023217
		0.8178	8908	31	8877	62	8939	0.0069359	0.00689655		0.9989	3935.95	0.0487941	3935.9	0.0975882	3936	2.47937e-05	0.00023217
		0.8172	8909	31	8878	62	8940	0.00693512	0.00689655		0.9989	3940.95	0.0493925	3940.9	0.098785	3941	2.5066e-05	0.00023217
		0.817	8910	31	8879	62	8941	0.00693435	0.00689655		0.9989	3945.95	0.0499968	3945.9	0.0999937	3946	2.53405e-05	0.00023217
		0.8164	8922	31	8891	62	8953	0.00692505	0.00689655		0.9988	3950.95	0.0506071	3950.9	0.101214	3951	2.56174e-05	0.000445379
		0.8163	8927	31	8896	62	8958	0.00692119	0.00689655		0.9988	3955.95	0.0512233	3955.9	0.102447	3956	2.58965e-05	0.000445379
		0.8158	8928	31	8897	62	8959	0.00692042	0.00689655		0.9988	3960.95	0.0518456	3960.9	0.103691	3961	2.6178e-05	0.000445379
		0.8154	8936	31	8905	62	8967	0.00691424	0.00689655		0.9988	3965.95	0.0524739	3965.9	0.104948	3966	2.64619e-05	0.000445379
		0.8153	8941	31	8910	62	8972	0.00691039	0.00689655		0.9988	3970.95	0.0531083	3970.89	0.106217	3971	2.67481e-05	0.000445379
		0.8151	8942	31	8911	62	8973	0.00690962	0.00689655		0.9988	3975.95	0.0537489	3975.89	0.107498	3976	2.70367e-05	0.000445379
		0.815	8944	31	8913	62	8975	0.00690808	0.00689655		0.9988	3980.95	0.0543957	3980.89	0.108791	3981	2.73277e-05	0.000445379
		0.814	8947	31	8916	62	8978	0.00690577	0.00689655		0.9988	3985.94	0.0550487	3985.89	0.110097	3986	2.7621e-05	0.000445379
		0.8135	8951	31	8920	62	8982	0.00690269	0.00689655		0.9988	3990.94	0.055708	3990.89	0.111416	3991	2.79168e-05	0.000445379
		0.8134	8952	31	8921	62	8983	0.00690193	0.00689655		0.9988	3995.94	0.0563736	3995.89	0.112747	3996	2.8215e-05	0.000445379
		0.8129	8959	31	8928	62	8990	0.00689655	0.00689655		0.9988	4000.94	0.0570456	4000.89	0.114091	4001	2.85157e-05	0.000445379
		0.8128	8959	32	8927	64	8991	0.00711823	0.00711032		0.9988	4005.94	0.057724	4005.88	0.115448	4006	2.88188e-05	0.000445379
		0.8124	8960	32	8928	64	8992	0.00711744	0.00711032		0.9988	4010.94	0.0584089	4010.88	0.116818	4011	2.91244e-05	0.000445379
		0.8118	8961	32	8929	64	8993	0.00711665	0.00711032		0.9988	4015.94	0.0591003	4015.88	0.118201	4016	2.94324e-05	0.000445379
		0.8115	8964	32	8932	64	8996	0.00711427	0.00711032		0.9988	4020.94	0.0597982	4020.88	0.119596	4021	2.9743e-05	0.000445379
		0.8114	8969	32	8937	64	9001	0.00711032	0.00711032		0.9988	4025.94	0.0605027	4025.88	0.121005	4026	3.0056e-05	0.000445379
		0.8113	8969	33	8936	66	9002	0.0073317	0.0073187		0.9988	4030.94	0.0612139	4030.88	0.122428	4031	3.03716e-05	0.000445379
		0.81	8970	33	8937	66	9003	0.00733089	0.0073187		0.9988	4035.94	0.0619318	4035.88	0.123864	4036	3.06897e-05	0.000445379
		0.8099	8971	33	8938	66	9004	0.00733008	0.0073187		0.9988	4040.94	0.0626563	4040.87	0.125313	4041	3.10103e-05	0.000445379
		0.8085	8972	33	8939	66	9005	0.00732926	0.0073187		0.9988	4045.94	0.0633877	4045.87	0.126775	4046	3.13335e-05	0.000445379
		0.8084	8973	33	8940	66	9006	0.00732845	0.0073187		0.9988	4050.94	0.0641259	4050.87	0.128252	4051	3.16593e-05	0.000445379
		0.8075	8975	33	8942	66	9008	0.00732682	0.0073187		0.9988	4055.94	0.064871	4055.87	0.129742	4056	3.19877e-05	0.000445379
		0.8071	8984	33	8951	66	9017	0.00731951	0.0073187		0.9988	4060.93	0.0656229	4060.87	0.131246	4061	3.23186e-05	0.000445379
		0.807	8985	33	8952	66	9018	0.0073187	0.0073187		0.9988	4065.93	0.0663819	4065.87	0.132764	4066	3.26522e-05	0.000445379
		0.8066	8985	34	8951	68	9019	0.00753964	0.00749642		0.9988	4070.93	0.0671478	4070.87	0.134296	4071	3.29884e-05	0.000445379
		0.8056	8986	34	8952	68	9020	0.0075388	0.00749642		0.9988	4075.93	0.0679208	4075.86	0.135842	4076	3.33272e-05	0.000445379
		0.8055	8987	34	8953	68	9021	0.00753797	0.00749642		0.9988	4080.93	0.068701	4080.86	0.137402	4081	3.36687e-05	0.000445379
		0.8051	8994	34	8960	68	9028	0.00753212	0.00749642		0.9988	4085.93	0.0694882	4085.86	0.138976	4086	3.40128e-05	0.000445379
		0.805	8995	34	8961	68	9029	0.00753129	0.00749642		0.9988	4090.93	0.0702827	4090.86	0.140565	4091	3.43597e-05	0.000445379
		0.8044	8998	34	8964	68	9032	0.00752879	0.00749642		0.9988	4095.93	0.0710844	4095.86	0.142169	4096	3.47092e-05	0.000445379
		0.8043	8999	34	8965	68	9033	0.00752795	0.00749642		0.9988	4100.93	0.0718934	4100.86	0.143787	4101	3.50614e-05	0.000445379
		0.8042	9000	34	8966	68	9034	0.00752712	0.00749642		0.9988	4105.93	0.0727098	4105.85	0.14542	4106	3.54164e-05	0.000445379
		0.8032	9002	34	8968	68	9036	0.00752545	0.00749642		0.9988	4110.93	0.0735335	4110.85	0.147067	4111	3.5774e-05	0.000445379
		0.8015	9003	34	8969	68	9037	0.00752462	0.00749642		0.9988	4115.93	0.0743647	4115.85	0.148729	4116	3.61345e-05	0.000445379
		0.8012	9010	34	8976	68	9044	0.0075188	0.00749642		0.9988	4120.92	0.0752034	4120.85	0.150407	4121	3.64977e-05	0.000445379
		0.8002	9011	34	8977	68	9045	0.00751797	0.00749642		0.9988	4125.92	0.0760496	4125.85	0.152099	4126	3.68636e-05	0.000445379
		0.8001	9014	34	8980	68	9048	0.00751547	0.00749642		0.9988	4130.92	0.0769035	4130.85	0.153807	4131	3.72324e-05	0.000445379
		0.7999	9015	34	8981	68	9049	0.00751464	0.00749642		0.9988	4135.92	0.0777649	4135.84	0.15553	4136	3.76039e-05	0.000445379
		0.7998	9016	34	8982	68	9050	0.00751381	0.00749642		0.9988	4140.92	0.078634	4140.84	0.157268	4141	3.79783e-05	0.000445379
		0.7994	9022	34	8988	68	9056	0.00750883	0.00749642		0.9988	4145.92	0.0795109	4145.84	0.159022	4146	3.83555e-05	0.000445379
		0.7991	9026	34	8992	68	9060	0.00750552	0.00749642		0.9988	4150.92	0.0803956	4150.84	0.160791	4151	3.87355e-05	0.000445379
		0.7987	9027	34	8993	68	9061	0.00750469	0.00749642		0.9988	4155.92	0.0812881	4155.84	0.162576	4156	3.91184e-05	0.000445379
		0.7982	9028	34	8994	68	9062	0.00750386	0.00749642		0.9988	4160.92	0.0821884	4160.84	0.164377	4161	3.95042e-05	0.000445379
		0.7976	9029	34	8995	68	9063	0.00750303	0.00749642		0.9988	4165.92	0.0830968	4165.83	0.166194	4166	3.98928e-05	0.000445379
		0.7959	9030	34	8996	68	9064	0.00750221	0.00749642		0.9988	4170.92	0.0840131	4170.83	0.168026	4171	4.02844e-05	0.000445379
		0.7957	9033	34	8999	68	9067	0.00749972	0.00749642		0.9988	4175.92	0.0849374	4175.83	0.169875	4176	4.06788e-05	0.000445379
		0.7953	9037	34	9003	68	9071	0.00749642	0.00749642		0.9988	4180.91	0.0858698	4180.83	0.17174	4181	4.10762e-05	0.000445379
		0.7951	9040	35	9005	70	9075	0.0077135	0.00769569		0.9988	4185.91	0.0868104	4185.83	0.173621	4186	4.14765e-05	0.000445379
		0.7947	9041	35	9006	70	9076	0.00771265	0.00769569		0.9988	4190.91	0.0877592	4190.82	0.175518	4191	4.18798e-05	0.000445379
		0.7941	9042	35	9007	70	9077	0.0077118	0.00769569		0.9988	4195.91	0.0887162	4195.82	0.177432	4196	4.22861e-05	0.000445379
		0.7932	9043	35	9008	70	9078	0.00771095	0.00769569		0.9988	4200.91	0.0896815	4200.82	0.179363	4201	4.26953e-05	0.000445379
		0.7929	9047	35	9012	70	9082	0.00770755	0.00769569		0.9988	4205.91	0.0906551	4205.82	0.18131	4206	4.31075e-05	0.000445379
		0.7922	9049	35	9014	70	9084	0.00770586	0.00769569		0.9988	4210.91	0.0916371	4210.82	0.183274	4211	4.35227e-05	0.000445379
		0.792	9050	35	9015	70	9085	0.00770501	0.00769569		0.9988	4215.91	0.0926276	4215.81	0.185255	4216	4.3941e-05	0.000445379
		0.7916	9053	35	9018	70	9088	0.00770246	0.00769569		0.9988	4220.91	0.0936266	4220.81	0.187253	4221	4.43623e-05	0.000445379
		0.7914	9054	35	9019	70	9089	0.00770162	0.00769569		0.9988	4225.91	0.0946342	4225.81	0.189268	4226	4.47866e-05	0.000445379
		0.7908	9056	35	9021	70	9091	0.00769992	0.00769569		0.9988	4230.9	0.0956503	4230.81	0.191301	4231	4.52141e-05	0.000445379
		0.789	9057	35	9022	70	9092	0.00769908	0.00769569		0.9988	4235.9	0.0966751	4235.81	0.19335	4236	4.56445e-05	0.000445379
		0.7889	9058	35	9023	70	9093	0.00769823	0.00769569		0.9988	4240.9	0.0977087	4240.8	0.195417	4241	4.60781e-05	0.000445379
		0.7887	9059	35	9024	70	9094	0.00769738	0.00769569		0.9988	4245.9	0.098751	4245.8	0.197502	4246	4.65148e-05	0.000445379
		0.7872	9060	35	9025	70	9095	0.00769654	0.00769569		0.9988	4250.9	0.0998021	4250.8	0.199604	4251	4.69546e-05	0.000445379
		0.787	9061	35	9026	70	9096	0.00769569	0.00769569		0.9988	4255.9	0.100862	4255.8	0.201724	4256	4.73976e-05	0.000445379
		0.7866	9061	36	9025	72	9097	0.0079147	0.0078108		0.9988	4260.9	0.101931	4260.8	0.203862	4261	4.78437e-05	0.000445379
		0.7861	9069	36	9033	72	9105	0.00790774	0.0078108		0.9988	4265.9	0.103009	4265.79	0.206018	4266	4.8293e-05	0.000445379
		0.7857	9070	36	9034	72	9106	0.00790687	0.0078108		0.9988	4270.9	0.104096	4270.79	0.208192	4271	4.87454e-05	0.000445379
		0.7856	9077	36	9041	72	9113	0.0079008	0.0078108		0.9988	4275.89	0.105192	4275.79	0.210384	4276	4.92011e-05	0.000445379
		0.7847	9078	36	9042	72	9114	0.00789993	0.0078108		0.9988	4280.89	0.106297	4280.79	0.212594	4281	4.96599e-05	0.000445379
		0.7828	9090	36	9054	72	9126	0.00788955	0.0078108		0.9988	4285.89	0.107411	4285.79	0.214823	4286	5.0122e-05	0.000445379
		0.7826	9092	36	9056	72	9128	0.00788782	0.0078108		0.9988	4290.89	0.108535	4290.78	0.21707	4291	5.05873e-05	0.000445379
		0.7825	9096	36	9060	72	9132	0.00788436	0.0078108		0.9988	4295.89	0.109668	4295.78	0.219336	4296	5.10558e-05	0.000445379
		0.7815	9097	36	9061	72	9133	0.0078835	0.0078108		0.9988	4300.89	0.11081	4300.78	0.221621	4301	5.15277e-05	0.000445379
		0.781	9101	36	9065	72	9137	0.00788005	0.0078108		0.9988	4305.89	0.111962	4305.78	0.223924	4306	5.20028e-05	0.000445379
		0.7803	9102	36	9066	72	9138	0.00787919	0.0078108		0.9988	4310.89	0.113123	4310.77	0.226246	4311	5.24812e-05	0.000445379
		0.7798	9103	36	9067	72	9139	0.00787832	0.0078108		0.9988	4315.89	0.114294	4315.77	0.228588	4316	5.29629e-05	0.000445379
		0.7793	9104	36	9068	72	9140	0.00787746	0.0078108		0.9988	4320.88	0.115474	4320.77	0.230948	4321	5.34479e-05	0.000445379
		0.7787	9105	36	9069	72	9141	0.0078766	0.0078108		0.9988	4325.88	0.116664	4325.77	0.233328	4326	5.39363e-05	0.000445379
		0.7783	9106	36	9070	72	9142	0.00787574	0.0078108		0.9988	4330.88	0.117864	4330.76	0.235728	4331	5.4428e-05	0.000445379
		0.7781	9113	36	9077	72	9149	0.00786971	0.0078108		0.9988	4335.88	0.119073	4335.76	0.238147	4336	5.49231e-05	0.000445379
		0.7775	9115	36	9079	72	9151	0.00786799	0.0078108		0.9988	4340.88	0.120293	4340.76	0.240585	4341	5.54216e-05	0.000445379
		0.7771	9116	36	9080	72	9152	0.00786713	0.0078108		0.9988	4345.88	0.121522	4345.76	0.243043	4346	5.59234e-05	0.000445379
		0.777	9117	36	9081	72	9153	0.00786627	0.0078108		0.9988	4350.88	0.122761	4350.75	0.245521	4351	5.64287e-05	0.000445379
		0.7761	9121	36	9085	72	9157	0.00786284	0.0078108		0.9988	4355.88	0.12401	4355.75	0.248019	4356	5.69374e-05	0.000445379
		0.7759	9122	36	9086	72	9158	0.00786198	0.0078108		0.9988	4360.87	0.125269	4360.75	0.250537	4361	5.74496e-05	0.000445379
		0.7751	9124	36	9088	72	9160	0.00786026	0.0078108		0.9988	4365.87	0.126538	4365.75	0.253076	4366	5.79651e-05	0.000445379
		0.775	9125	36	9089	72	9161	0.0078594	0.0078108		0.9988	4370.87	0.127817	4370.74	0.255634	4371	5.84842e-05	0.000445379
		0.7737	9132	36	9096	72	9168	0.0078534	0.0078108		0.9988	4375.87	0.129107	4375.74	0.258214	4376	5.90068e-05	0.000445379
		0.7718	9133	36	9097	72	9169	0.00785255	0.0078108		0.9988	4380.87	0.130407	4380.74	0.260813	4381	5.95328e-05	0.000445379
		0.7715	9134	36	9098	72	9170	0.00785169	0.0078108		0.9988	4385.87	0.131717	4385.74	0.263434	4386	6.00624e-05	0.000445379
		0.7714	9135	36	9099	72	9171	0.00785083	0.0078108		0.9988	4390.87	0.133037	4390.73	0.266075	4391	6.05954e-05	0.000445379
		0.7699	9141	36	9105	72	9177	0.0078457	0.0078108		0.9988	4395.87	0.134368	4395.73	0.268737	4396	6.11321e-05	0.000445379
		0.7695	9145	36	9109	72	9181	0.00784228	0.0078108		0.9988	4400.86	0.13571	4400.73	0.27142	4401	6.16723e-05	0.000445379
		0.7692	9149	36	9113	72	9185	0.00783887	0.0078108		0.9988	4405.86	0.137062	4405.73	0.274124	4406	6.2216e-05	0.000445379
		0.7691	9150	36	9114	72	9186	0.00783801	0.0078108		0.9988	4410.86	0.138425	4410.72	0.276849	4411	6.27634e-05	0.000445379
		0.7688	9163	36	9127	72	9199	0.00782694	0.0078108		0.9988	4415.86	0.139798	4415.72	0.279596	4416	6.33143e-05	0.000445379
		0.7685	9165	36	9129	72	9201	0.00782524	0.0078108		0.9988	4420.86	0.141182	4420.72	0.282364	4421	6.38689e-05	0.000445379
		0.7679	9180	36	9144	72	9216	0.0078125	0.0078108		0.9988	4425.86	0.142577	4425.71	0.285154	4426	6.44271e-05	0.000445379
		0.7669	9181	36	9145	72	9217	0.00781165	0.0078108		0.9988	4430.86	0.143983	4430.71	0.287966	4431	6.49889e-05	0.000445379
		0.7661	9182	36	9146	72	9218	0.0078108	0.0078108		0.9988	4435.85	0.1454	4435.71	0.290799	4436	6.55544e-05	0.000445379
		0.7654	9182	37	9145	74	9219	0.0080269	0.00799654		0.9988	4440.85	0.146827	4440.71	0.293655	4441	6.61236e-05	0.000445379
		0.7646	9193	37	9156	74	9230	0.00801733	0.00799654		0.9988	4445.85	0.148266	4445.7	0.296532	4446	6.66964e-05	0.000445379
		0.7643	9195	37	9158	74	9232	0.0080156	0.00799654		0.9988	4450.85	0.149716	4450.7	0.299432	4451	6.7273e-05	0.000445379
		0.7642	9196	37	9159	74	9233	0.00801473	0.00799654		0.9988	4455.85	0.151177	4455.7	0.302354	4456	6.78533e-05	0.000445379
		0.7629	9197	37	9160	74	9234	0.00801386	0.00799654		0.9988	4460.85	0.152649	4460.69	0.305299	4461	6.84373e-05	0.000445379
		0.7627	9204	37	9167	74	9241	0.00800779	0.00799654		0.9988	4465.85	0.154133	4465.69	0.308266	4466	6.90251e-05	0.000445379
		0.7622	9205	37	9168	74	9242	0.00800692	0.00799654		0.9988	4470.84	0.155628	4470.69	0.311256	4471	6.96167e-05	0.000445379
		0.7621	9206	37	9169	74	9243	0.00800606	0.00799654		0.9988	4475.84	0.157134	4475.69	0.314269	4476	7.0212e-05	0.000445379
		0.7618	9207	37	9170	74	9244	0.00800519	0.00799654		0.9988	4480.84	0.158652	4480.68	0.317305	4481	7.08111e-05	0.000445379
		0.7593	9208	37	9171	74	9245	0.00800433	0.00799654		0.9988	4485.84	0.160182	4485.68	0.320363	4486	7.14141e-05	0.000445379
		0.7584	9209	37	9172	74	9246	0.00800346	0.00799654		0.9988	4490.84	0.161723	4490.68	0.323445	4491	7.20208e-05	0.000445379
		0.758	9210	37	9173	74	9247	0.0080026	0.00799654		0.9988	4495.84	0.163275	4495.67	0.326551	4496	7.26314e-05	0.000445379
		0.7567	9211	37	9174	74	9248	0.00800173	0.00799654		0.9988	4500.84	0.16484	4500.67	0.32968	4501	7.32459e-05	0.000445379
		0.7563	9212	37	9175	74	9249	0.00800086	0.00799654		0.9988	4505.83	0.166416	4505.67	0.332832	4506	7.38642e-05	0.000445379
		0.7559	9215	37	9178	74	9252	0.00799827	0.00799654		0.9988	4510.83	0.168004	4510.66	0.336008	4511	7.44864e-05	0.000445379
		0.7547	9217	37	9180	74	9254	0.00799654	0.00799654		0.9988	4515.83	0.169604	4515.66	0.339208	4516	7.51125e-05	0.000445379
		0.7539	9217	38	9179	76	9255	0.00821178	0.00820557		0.9988	4520.83	0.171216	4520.66	0.342432	4521	7.57426e-05	0.000445379
		0.7532	9218	38	9180	76	9256	0.00821089	0.00820557		0.9988	4525.83	0.17284	4525.65	0.34568	4526	7.63765e-05	0.000445379
		0.7528	9219	38	9181	76	9257	0.00821	0.00820557		0.9988	4530.83	0.174476	4530.65	0.348953	4531	7.70145e-05	0.000445379
		0.7519	9220	38	9182	76	9258	0.00820912	0.00820557		0.9988	4535.82	0.176125	4535.65	0.352249	4536	7.76563e-05	0.000445379
		0.7504	9224	38	9186	76	9262	0.00820557	0.00820557		0.9988	4540.82	0.177785	4540.64	0.35557	4541	7.83022e-05	0.000445379
		0.7498	9224	39	9185	78	9263	0.0084206	0.00841696		0.9988	4545.82	0.179458	4545.64	0.358916	4546	7.8952e-05	0.000445379
		0.7497	9226	39	9187	78	9265	0.00841878	0.00841696		0.9988	4550.82	0.181143	4550.64	0.362286	4551	7.96059e-05	0.000445379
		0.7494	9228	39	9189	78	9267	0.00841696	0.00841696		0.9988	4555.82	0.182841	4555.63	0.365682	4556	8.02638e-05	0.000445379
		0.7493	9228	40	9188	80	9268	0.00863185	0.00861605		0.9988	4560.82	0.184551	4560.63	0.369102	4561	8.09257e-05	0.000445379
		0.7489	9230	40	9190	80	9270	0.00862999	0.00861605		0.9988	4565.81	0.186274	4565.63	0.372548	4566	8.15917e-05	0.000445379
		0.7487	9245	40	9205	80	9285	0.00861605	0.00861605		0.9988	4570.81	0.188009	4570.62	0.376018	4571	8.22617e-05	0.000445379
		0.7477	9245	41	9204	82	9286	0.0088305	0.0088191		0.9988	4575.81	0.189757	4575.62	0.379515	4576	8.29359e-05	0.000445379
		0.7463	9246	41	9205	82	9287	0.00882955	0.0088191		0.9988	4580.81	0.191518	4580.62	0.383036	4581	8.36141e-05	0.000445379
		0.7458	9247	41	9206	82	9288	0.0088286	0.0088191		0.9988	4585.81	0.193292	4585.61	0.386584	4586	8.42965e-05	0.000445379
		0.7455	9248	41	9207	82	9289	0.00882765	0.0088191		0.9988	4590.8	0.195078	4590.61	0.390157	4591	8.4983e-05	0.000445379
		0.7454	9249	41	9208	82	9290	0.0088267	0.0088191		0.9988	4595.8	0.196878	4595.61	0.393756	4596	8.56736e-05	0.000445379
		0.7447	9250	41	9209	82	9291	0.00882575	0.0088191		0.9988	4600.8	0.19869	4600.6	0.397381	4601	8.63684e-05	0.000445379
		0.7418	9251	41	9210	82	9292	0.0088248	0.0088191		0.9988	4605.8	0.200516	4605.6	0.401032	4606	8.70674e-05	0.000445379
		0.7415	9252	41	9211	82	9293	0.00882385	0.0088191		0.9988	4610.8	0.202355	4610.6	0.40471	4611	8.77705e-05	0.000445379
		0.7406	9254	41	9213	82	9295	0.00882195	0.0088191		0.9988	4615.8	0.204207	4615.59	0.408414	4616	8.84779e-05	0.000445379
		0.7396	9255	41	9214	82	9296	0.008821	0.0088191		0.9987	4620.79	0.206072	4620.59	0.412145	4621	8.91895e-05	0.000843707
		0.7387	9256	41	9215	82	9297	0.00882005	0.0088191		0.9987	4625.79	0.207951	4625.58	0.415902	4626	8.99054e-05	0.000843707
		0.7382	9257	41	9216	82	9298	0.0088191	0.0088191		0.9987	4630.79	0.209843	4630.58	0.419687	4631	9.06255e-05	0.000843707
		0.7381	9257	42	9215	84	9299	0.00903323	0.00889925		0.9987	4635.79	0.211749	4635.58	0.423498	4636	9.13498e-05	0.000843707
		0.7375	9263	42	9221	84	9305	0.0090274	0.00889925		0.9987	4640.79	0.213668	4640.57	0.427336	4641	9.20785e-05	0.000843707
		0.7356	9264	42	9222	84	9306	0.00902643	0.00889925		0.9987	4645.78	0.215601	4645.57	0.431202	4646	9.28115e-05	0.000843707
		0.7344	9266	42	9224	84	9308	0.0090245	0.00889925		0.9987	4650.78	0.217548	4650.56	0.435095	4651	9.35488e-05	0.000843707
		0.7336	9267	42	9225	84	9309	0.00902353	0.00889925		0.9987	4655.78	0.219508	4655.56	0.439016	4656	9.42904e-05	0.000843707
		0.7331	9269	42	9227	84	9311	0.00902159	0.00889925		0.9987	4660.78	0.221482	4660.56	0.442964	4661	9.50364e-05	0.000843707
		0.733	9270	42	9228	84	9312	0.00902062	0.00889925		0.9987	4665.78	0.22347	4665.55	0.446941	4666	9.57867e-05	0.000843707
		0.7309	9273	42	9231	84	9315	0.00901771	0.00889925		0.9987	4670.77	0.225472	4670.55	0.450945	4671	9.65414e-05	0.000843707
		0.7292	9274	42	9232	84	9316	0.00901675	0.00889925		0.9987	4675.77	0.227489	4675.55	0.454977	4676	9.73005e-05	0.000843707
		0.7291	9275	42	9233	84	9317	0.00901578	0.00889925		0.9987	4680.77	0.229519	4680.54	0.459038	4681	9.80641e-05	0.000843707
		0.7285	9279	42	9237	84	9321	0.00901191	0.00889925		0.9987	4685.77	0.231563	4685.54	0.463127	4686	9.8832e-05	0.000843707
		0.7272	9283	42	9241	84	9325	0.00900804	0.00889925		0.9987	4690.77	0.233622	4690.53	0.467244	4691	9.96045e-05	0.000843707
		0.7262	9288	42	9246	84	9330	0.00900322	0.00889925		0.9987	4695.76	0.235695	4695.53	0.471391	4696	0.000100381	0.000843707
		0.7255	9289	42	9247	84	9331	0.00900225	0.00889925		0.9987	4700.76	0.237783	4700.52	0.475566	4701	0.000101163	0.000843707
		0.7248	9299	42	9257	84	9341	0.00899261	0.00889925		0.9987	4705.76	0.239885	4705.52	0.47977	4706	0.000101949	0.000843707
		0.7239	9310	42	9268	84	9352	0.00898204	0.00889925		0.9987	4710.76	0.242001	4710.52	0.484003	4711	0.000102739	0.000843707
		0.7235	9311	42	9269	84	9353	0.00898108	0.00889925		0.9987	4715.76	0.244133	4715.51	0.488265	4716	0.000103534	0.000843707
		0.7231	9312	42	9270	84	9354	0.00898012	0.00889925		0.9987	4720.75	0.246278	4720.51	0.492557	4721	0.000104333	0.000843707
		0.7229	9313	42	9271	84	9355	0.00897916	0.00889925		0.9987	4725.75	0.248439	4725.5	0.496878	4726	0.000105137	0.000843707
		0.7204	9314	42	9272	84	9356	0.0089782	0.00889925		0.9987	4730.75	0.250615	4730.5	0.501229	4731	0.000105946	0.000843707
		0.7197	9317	42	9275	84	9359	0.00897532	0.00889925		0.9987	4735.75	0.252805	4735.49	0.50561	4736	0.000106759	0.000843707
		0.7185	9318	42	9276	84	9360	0.00897436	0.00889925		0.9987	4740.74	0.25501	4740.49	0.510021	4741	0.000107577	0.000843707
		0.718	9320	42	9278	84	9362	0.00897244	0.00889925		0.9987	4745.74	0.257231	4745.49	0.514462	4746	0.000108399	0.000843707
		0.7177	9321	42	9279	84	9363	0.00897148	0.00889925		0.9987	4750.74	0.259466	4750.48	0.518933	4751	0.000109226	0.000843707
		0.7164	9322	42	9280	84	9364	0.00897053	0.00889925		0.9987	4755.74	0.261717	4755.48	0.523434	4756	0.000110058	0.000843707
		0.7151	9325	42	9283	84	9367	0.00896765	0.00889925		0.9987	4760.74	0.263983	4760.47	0.527966	4761	0.000110894	0.000843707
		0.714	9326	42	9284	84	9368	0.0089667	0.00889925		0.9987	4765.73	0.266265	4765.47	0.532529	4766	0.000111735	0.000843707
		0.7136	9327	42	9285	84	9369	0.00896574	0.00889925		0.9987	4770.73	0.268561	4770.46	0.537123	4771	0.000112581	0.000843707
		0.7131	9333	42	9291	84	9375	0.00896	0.00889925		0.9987	4775.73	0.270874	4775.46	0.541748	4776	0.000113431	0.000843707
		0.7124	9334	42	9292	84	9376	0.00895904	0.00889925		0.9987	4780.73	0.273202	4780.45	0.546403	4781	0.000114286	0.000843707
		0.7122	9335	42	9293	84	9377	0.00895809	0.00889925		0.9987	4785.72	0.275545	4785.45	0.55109	4786	0.000115146	0.000843707
		0.7118	9336	42	9294	84	9378	0.00895713	0.00889925		0.9987	4790.72	0.277904	4790.44	0.555809	4791	0.000116011	0.000843707
		0.7088	9337	42	9295	84	9379	0.00895618	0.00889925		0.9986	4795.72	0.28028	4795.44	0.560559	4796	0.000116881	0.0010109
		0.7078	9340	42	9298	84	9382	0.00895331	0.00889925		0.9986	4800.72	0.28267	4800.43	0.565341	4801	0.000117755	0.0010109
		0.7077	9341	42	9299	84	9383	0.00895236	0.00889925		0.9986	4805.71	0.285077	4805.43	0.570155	4806	0.000118634	0.0010109
		0.7075	9342	42	9300	84	9384	0.00895141	0.00889925		0.9986	4810.71	0.2875	4810.42	0.575	4811	0.000119518	0.0010109
		0.7073	9347	42	9305	84	9389	0.00894664	0.00889925		0.9986	4815.71	0.289939	4815.42	0.579878	4816	0.000120407	0.0010109
		0.7071	9348	42	9306	84	9390	0.00894569	0.00889925		0.9986	4820.71	0.292394	4820.42	0.584789	4821	0.0001213	0.0010109
		0.7057	9353	42	9311	84	9395	0.00894093	0.00889925		0.9986	4825.71	0.294866	4825.41	0.589732	4826	0.000122199	0.0010109
		0.7045	9361	42	9319	84	9403	0.00893332	0.00889925		0.9986	4830.7	0.297354	4830.41	0.594707	4831	0.000123102	0.0010109
		0.7044	9366	42	9324	84	9408	0.00892857	0.00889925		0.9986	4835.7	0.299858	4835.4	0.599716	4836	0.000124011	0.0010109
		0.7025	9375	42	9333	84	9417	0.00892004	0.00889925		0.9986	4840.7	0.302378	4840.4	0.604757	4841	0.000124924	0.0010109
		0.7024	9382	42	9340	84	9424	0.00891341	0.00889925		0.9986	4845.7	0.304916	4845.39	0.609831	4846	0.000125842	0.0010109
		0.7019	9383	42	9341	84	9425	0.00891247	0.00889925		0.9986	4850.69	0.307469	4850.39	0.614939	4851	0.000126765	0.0010109
		0.7017	9384	42	9342	84	9426	0.00891152	0.00889925		0.9986	4855.69	0.31004	4855.38	0.62008	4856	0.000127694	0.0010109
		0.7006	9385	42	9343	84	9427	0.00891058	0.00889925		0.9986	4860.69	0.312627	4860.37	0.625255	4861	0.000128627	0.0010109
		0.6998	9386	42	9344	84	9428	0.00890963	0.00889925		0.9986	4865.68	0.315232	4865.37	0.630463	4866	0.000129565	0.0010109
		0.6991	9387	42	9345	84	9429	0.00890869	0.00889925		0.9986	4870.68	0.317853	4870.36	0.635705	4871	0.000130508	0.0010109
		0.699	9389	42	9347	84	9431	0.0089068	0.00889925		0.9986	4875.68	0.320491	4875.36	0.640982	4876	0.000131456	0.0010109
		0.6977	9390	42	9348	84	9432	0.00890585	0.00889925		0.9986	4880.68	0.323146	4880.35	0.646292	4881	0.00013241	0.0010109
		0.6967	9397	42	9355	84	9439	0.00889925	0.00889925		0.9986	4885.67	0.325819	4885.35	0.651637	4886	0.000133368	0.0010109
		0.6964	9397	43	9354	86	9440	0.00911017	0.00909668		0.9985	4890.67	0.328508	4890.34	0.657017	4891	0.000134332	0.00112299
		0.6963	9398	43	9355	86	9441	0.0091092	0.00909668		0.9985	4895.67	0.331216	4895.34	0.662431	4896	0.0001353	0.00112299
		0.6962	9399	43	9356	86	9442	0.00910824	0.00909668		0.9985	4900.67	0.33394	4900.33	0.66788	4901	0.000136274	0.00112299
		0.6955	9400	43	9357	86	9443	0.00910728	0.00909668		0.9985	4905.66	0.336682	4905.33	0.673364	4906	0.000137253	0.00112299
		0.6942	9401	43	9358	86	9444	0.00910631	0.00909668		0.9985	4910.66	0.339442	4910.32	0.678883	4911	0.000138237	0.00112299
		0.6941	9403	43	9360	86	9446	0.00910438	0.00909668		0.9985	4915.66	0.342219	4915.32	0.684438	4916	0.000139227	0.00112299
		0.6935	9410	43	9367	86	9453	0.00909764	0.00909668		0.9985	4920.65	0.345014	4920.31	0.690028	4921	0.000140221	0.00112299
		0.6932	9411	43	9368	86	9454	0.00909668	0.00909668		0.9985	4925.65	0.347827	4925.3	0.695654	4926	0.000141221	0.00112299
		0.6931	9411	45	9366	90	9456	0.00951777	0.00951777		0.9985	4930.65	0.350657	4930.3	0.701315	4931	0.000142226	0.00112299
		0.6907	9411	46	9365	92	9457	0.00972824	0.00970567		0.9985	4935.65	0.353506	4935.29	0.707012	4936	0.000143236	0.00112299
		0.69	9412	46	9366	92	9458	0.00972722	0.00970567		0.9985	4940.64	0.356373	4940.29	0.712746	4941	0.000144251	0.00112299
		0.6888	9416	46	9370	92	9462	0.0097231	0.00970567		0.9985	4945.64	0.359258	4945.28	0.718516	4946	0.000145272	0.00112299
		0.6885	9417	46	9371	92	9463	0.00972208	0.00970567		0.9985	4950.64	0.362161	4950.28	0.724322	4951	0.000146298	0.00112299
		0.6884	9418	46	9372	92	9464	0.00972105	0.00970567		0.9984	4955.63	0.365083	4955.27	0.730165	4956	0.00014733	0.00121929
		0.6879	9420	46	9374	92	9466	0.00971899	0.00970567		0.9984	4960.63	0.368022	4960.26	0.736045	4961	0.000148366	0.00121929
		0.6858	9421	46	9375	92	9467	0.00971797	0.00970567		0.9984	4965.63	0.370981	4965.26	0.741962	4966	0.000149408	0.00121929
		0.6853	9422	46	9376	92	9468	0.00971694	0.00970567		0.9984	4970.63	0.373958	4970.25	0.747916	4971	0.000150456	0.00121929
		0.6852	9423	46	9377	92	9469	0.00971592	0.00970567		0.9984	4975.62	0.376953	4975.25	0.753907	4976	0.000151509	0.00121929
		0.6851	9424	46	9378	92	9470	0.00971489	0.00970567		0.9984	4980.62	0.379968	4980.24	0.759935	4981	0.000152567	0.00121929
		0.6848	9425	46	9379	92	9471	0.00971386	0.00970567		0.9984	4985.62	0.383001	4985.23	0.766002	4986	0.00015363	0.00121929
		0.6837	9430	46	9384	92	9476	0.00970874	0.00970567		0.9984	4990.61	0.386053	4990.23	0.772106	4991	0.0001547	0.00121929
		0.6823	9433	46	9387	92	9479	0.00970567	0.00970567		0.9984	4995.61	0.389124	4995.22	0.778248	4996	0.000155774	0.00121929
		0.6814	9433	47	9386	94	9480	0.00991561	0.00988641		0.9984	5000.61	0.392214	5000.22	0.784428	5001	0.000156854	0.00121929
		0.6807	9436	47	9389	94	9483	0.00991247	0.00988641		0.9984	5005.6	0.395323	5005.21	0.790646	5006	0.00015794	0.00121929
		0.6803	9440	47	9393	94	9487	0.0099083	0.00988641		0.9984	5010.6	0.398452	5010.2	0.796903	5011	0.000159031	0.00121929
		0.6795	9441	47	9394	94	9488	0.00990725	0.00988641		0.9984	5015.6	0.401599	5015.2	0.803199	5016	0.000160127	0.00121929
		0.6788	9443	47	9396	94	9490	0.00990516	0.00988641		0.9983	5020.6	0.404766	5020.19	0.809533	5021	0.000161229	0.00132539
		0.6767	9444	47	9397	94	9491	0.00990412	0.00988641		0.9983	5025.59	0.407953	5025.18	0.815906	5026	0.000162337	0.00132539
		0.6743	9449	47	9402	94	9496	0.0098989	0.00988641		0.9983	5030.59	0.411159	5030.18	0.822319	5031	0.00016345	0.00132539
		0.6741	9450	47	9403	94	9497	0.00989786	0.00988641		0.9983	5035.59	0.414385	5035.17	0.828771	5036	0.000164569	0.00132539
		0.6739	9452	47	9405	94	9499	0.00989578	0.00988641		0.9983	5040.58	0.417631	5040.16	0.835262	5041	0.000165694	0.00132539
		0.6738	9453	47	9406	94	9500	0.00989474	0.00988641		0.9983	5045.58	0.420897	5045.16	0.841793	5046	0.000166824	0.00132539
		0.6729	9454	47	9407	94	9501	0.0098937	0.00988641		0.9983	5050.58	0.424182	5050.15	0.848364	5051	0.00016796	0.00132539
		0.6726	9457	47	9410	94	9504	0.00989057	0.00988641		0.9983	5055.57	0.427487	5055.15	0.854975	5056	0.000169101	0.00132539
		0.6709	9461	47	9414	94	9508	0.00988641	0.00988641		0.9983	5060.57	0.430813	5060.14	0.861626	5061	0.000170248	0.00132539
		0.6708	9461	48	9413	96	9509	0.0100957	0.0100671		0.9983	5065.57	0.434159	5065.13	0.868317	5066	0.000171401	0.00132539
		0.6686	9462	48	9414	96	9510	0.0100946	0.0100671		0.9983	5070.56	0.437525	5070.12	0.875049	5071	0.00017256	0.00132539
		0.6681	9463	48	9415	96	9511	0.0100936	0.0100671		0.9983	5075.56	0.440911	5075.12	0.881822	5076	0.000173724	0.00132539
		0.668	9464	48	9416	96	9512	0.0100925	0.0100671		0.9983	5080.56	0.444318	5080.11	0.888636	5081	0.000174894	0.00132539
		0.6673	9465	48	9417	96	9513	0.0100915	0.0100671		0.9983	5085.55	0.447745	5085.1	0.895491	5086	0.00017607	0.00132539
		0.6672	9468	48	9420	96	9516	0.0100883	0.0100671		0.9983	5090.55	0.451193	5090.1	0.902387	5091	0.000177251	0.00132539
		0.6671	9469	48	9421	96	9517	0.0100872	0.0100671		0.9982	5095.55	0.454662	5095.09	0.909324	5096	0.000178439	0.001421
		0.6652	9476	48	9428	96	9524	0.0100798	0.0100671		0.9982	5100.54	0.458152	5100.08	0.916303	5101	0.000179632	0.001421
		0.6645	9479	48	9431	96	9527	0.0100766	0.0100671		0.9982	5105.54	0.461662	5105.08	0.923324	5106	0.000180831	0.001421
		0.6631	9480	48	9432	96	9528	0.0100756	0.0100671		0.9982	5110.53	0.465193	5110.07	0.930387	5111	0.000182036	0.001421
		0.6625	9481	48	9433	96	9529	0.0100745	0.0100671		0.9982	5115.53	0.468746	5115.06	0.937492	5116	0.000183247	0.001421
		0.6623	9484	48	9436	96	9532	0.0100713	0.0100671		0.9982	5120.53	0.47232	5120.06	0.944639	5121	0.000184464	0.001421
		0.6619	9486	48	9438	96	9534	0.0100692	0.0100671		0.9982	5125.52	0.475914	5125.05	0.951829	5126	0.000185686	0.001421
		0.6608	9487	48	9439	96	9535	0.0100682	0.0100671		0.9982	5130.52	0.479531	5130.04	0.959062	5131	0.000186915	0.001421
		0.6607	9488	48	9440	96	9536	0.0100671	0.0100671		0.9982	5135.52	0.483169	5135.03	0.966337	5136	0.00018815	0.001421
		0.6603	9488	49	9439	98	9537	0.0102758	0.0102403		0.9981	5140.51	0.486828	5140.03	0.973656	5141	0.00018939	0.00150557
		0.66	9489	49	9440	98	9538	0.0102747	0.0102403		0.9981	5145.51	0.490509	5145.02	0.981017	5146	0.000190637	0.00150557
		0.6593	9493	49	9444	98	9542	0.0102704	0.0102403		0.9981	5150.51	0.494211	5150.01	0.988423	5151	0.000191889	0.00150557
		0.6565	9498	49	9449	98	9547	0.010265	0.0102403		0.9981	5155.5	0.497936	5155	0.995871	5156	0.000193148	0.00150557
		0.6564	9499	49	9450	98	9548	0.0102639	0.0102403		0.9981	5160.5	0.501682	5160	1.00336	5161	0.000194413	0.00150557
		0.6562	9503	49	9454	98	9552	0.0102596	0.0102403		0.9981	5165.49	0.50545	5164.99	1.0109	5166	0.000195683	0.00150557
		0.6543	9504	49	9455	98	9553	0.0102586	0.0102403		0.9981	5170.49	0.509241	5169.98	1.01848	5171	0.00019696	0.00150557
		0.6534	9512	49	9463	98	9561	0.01025	0.0102403		0.9981	5175.49	0.513053	5174.97	1.02611	5176	0.000198243	0.00150557
		0.6528	9515	49	9466	98	9564	0.0102468	0.0102403		0.9981	5180.48	0.516888	5179.97	1.03378	5181	0.000199532	0.00150557
		0.6527	9517	49	9468	98	9566	0.0102446	0.0102403		0.9981	5185.48	0.520746	5184.96	1.04149	5186	0.000200827	0.00150557
		0.652	9518	49	9469	98	9567	0.0102435	0.0102403		0.998	5190.48	0.524625	5189.95	1.04925	5191	0.000202129	0.00156999
		0.6519	9519	49	9470	98	9568	0.0102425	0.0102403		0.998	5195.47	0.528528	5194.94	1.05706	5196	0.000203436	0.00156999
		0.6506	9520	49	9471	98	9569	0.0102414	0.0102403		0.998	5200.47	0.532453	5199.94	1.06491	5201	0.00020475	0.00156999
		0.6504	9521	49	9472	98	9570	0.0102403	0.0102403		0.998	5205.46	0.5364	5204.93	1.0728	5206	0.00020607	0.00156999
		0.6497	9521	50	9471	100	9571	0.0104482	0.0104221		0.9979	5210.46	0.540371	5209.92	1.08074	5211	0.000207396	0.00163078
		0.6478	9523	50	9473	100	9573	0.010446	0.0104221		0.9979	5215.46	0.544365	5214.91	1.08873	5216	0.000208729	0.00163078
		0.6456	9530	50	9480	100	9580	0.0104384	0.0104221		0.9979	5220.45	0.548381	5219.9	1.09676	5221	0.000210068	0.00163078
		0.6445	9531	50	9481	100	9581	0.0104373	0.0104221		0.9979	5225.45	0.552421	5224.9	1.10484	5226	0.000211413	0.00163078
		0.6441	9533	50	9483	100	9583	0.0104351	0.0104221		0.9979	5230.44	0.556484	5229.89	1.11297	5231	0.000212764	0.00163078
		0.6436	9534	50	9484	100	9584	0.0104341	0.0104221		0.9979	5235.44	0.56057	5234.88	1.12114	5236	0.000214122	0.00163078
		0.6421	9535	50	9485	100	9585	0.010433	0.0104221		0.9979	5240.44	0.56468	5239.87	1.12936	5241	0.000215486	0.00163078
		0.6415	9537	50	9487	100	9587	0.0104308	0.0104221		0.9979	5245.43	0.568813	5244.86	1.13763	5246	0.000216856	0.00163078
		0.6394	9539	50	9489	100	9589	0.0104286	0.0104221		0.9979	5250.43	0.57297	5249.85	1.14594	5251	0.000218233	0.00163078
		0.6387	9543	50	9493	100	9593	0.0104243	0.0104221		0.9978	5255.42	0.577151	5254.85	1.1543	5256	0.000219616	0.00170578
		0.6385	9544	50	9494	100	9594	0.0104232	0.0104221		0.9978	5260.42	0.581355	5259.84	1.16271	5261	0.000221006	0.00170578
		0.6384	9545	50	9495	100	9595	0.0104221	0.0104221		0.9978	5265.41	0.585584	5264.83	1.17117	5266	0.000222402	0.00170578
		0.6382	9545	51	9494	102	9596	0.0106294	0.0106294		0.9978	5270.41	0.589836	5269.82	1.17967	5271	0.000223804	0.00170578
		0.6364	9546	52	9494	104	9598	0.0108356	0.0108356		0.9978	5275.41	0.594113	5274.81	1.18823	5276	0.000225213	0.00170578
		0.6357	9546	53	9493	106	9599	0.0110428	0.0109595		0.9978	5280.4	0.598413	5279.8	1.19683	5281	0.000226629	0.00170578
		0.6355	9547	53	9494	106	9600	0.0110417	0.0109595		0.9978	5285.4	0.602738	5284.79	1.20548	5286	0.000228051	0.00170578
		0.6352	9548	53	9495	106	9601	0.0110405	0.0109595		0.9977	5290.39	0.607088	5289.79	1.21418	5291	0.000229479	0.0017654
		0.634	9549	53	9496	106	9602	0.0110394	0.0109595		0.9977	5295.39	0.611462	5294.78	1.22292	5296	0.000230915	0.0017654
		0.6338	9550	53	9497	106	9603	0.0110382	0.0109595		0.9977	5300.38	0.615861	5299.77	1.23172	5301	0.000232356	0.0017654
		0.6329	9556	53	9503	106	9609	0.0110313	0.0109595		0.9977	5305.38	0.620284	5304.76	1.24057	5306	0.000233805	0.0017654
		0.6324	9557	53	9504	106	9610	0.0110302	0.0109595		0.9977	5310.38	0.624732	5309.75	1.24946	5311	0.00023526	0.0017654
		0.6317	9559	53	9506	106	9612	0.0110279	0.0109595		0.9977	5315.37	0.629206	5314.74	1.25841	5316	0.000236721	0.0017654
		0.6312	9560	53	9507	106	9613	0.0110267	0.0109595		0.9976	5320.37	0.633704	5319.73	1.26741	5321	0.00023819	0.00182552
		0.6309	9568	53	9515	106	9621	0.0110176	0.0109595		0.9976	5325.36	0.638227	5324.72	1.27645	5326	0.000239665	0.00182552
		0.6306	9569	53	9516	106	9622	0.0110164	0.0109595		0.9976	5330.36	0.642776	5329.71	1.28555	5331	0.000241146	0.00182552
		0.6294	9574	53	9521	106	9627	0.0110107	0.0109595		0.9976	5335.35	0.64735	5334.71	1.2947	5336	0.000242635	0.00182552
		0.6293	9576	53	9523	106	9629	0.0110084	0.0109595		0.9976	5340.35	0.651949	5339.7	1.3039	5341	0.00024413	0.00182552
		0.6278	9577	53	9524	106	9630	0.0110073	0.0109595		0.9976	5345.34	0.656574	5344.69	1.31315	5346	0.000245632	0.00182552
		0.6266	9579	53	9526	106	9632	0.011005	0.0109595		0.9975	5350.34	0.661225	5349.68	1.32245	5351	0.000247141	0.00188713
		0.6263	9580	53	9527	106	9633	0.0110038	0.0109595		0.9975	5355.33	0.665901	5354.67	1.3318	5356	0.000248656	0.00188713
		0.6262	9581	53	9528	106	9634	0.0110027	0.0109595		0.9975	5360.33	0.670603	5359.66	1.34121	5361	0.000250178	0.00188713
		0.626	9582	53	9529	106	9635	0.0110016	0.0109595		0.9975	5365.32	0.675332	5364.65	1.35066	5366	0.000251708	0.00188713
		0.6248	9583	53	9530	106	9636	0.0110004	0.0109595		0.9975	5370.32	0.680086	5369.64	1.36017	5371	0.000253244	0.00188713
		0.624	9584	53	9531	106	9637	0.0109993	0.0109595		0.9975	5375.32	0.684866	5374.63	1.36973	5376	0.000254787	0.00188713
		0.6233	9594	53	9541	106	9647	0.0109879	0.0109595		0.9974	5380.31	0.689673	5379.62	1.37935	5381	0.000256336	0.0019556
		0.6229	9595	53	9542	106	9648	0.0109867	0.0109595		0.9974	5385.31	0.694506	5384.61	1.38901	5386	0.000257893	0.0019556
		0.6228	9596	53	9543	106	9649	0.0109856	0.0109595		0.9974	5390.3	0.699366	5389.6	1.39873	5391	0.000259457	0.0019556
		0.6223	9597	53	9544	106	9650	0.0109845	0.0109595		0.9974	5395.3	0.704253	5394.59	1.40851	5396	0.000261028	0.0019556
		0.6202	9598	53	9545	106	9651	0.0109833	0.0109595		0.9974	5400.29	0.709166	5399.58	1.41833	5401	0.000262605	0.0019556
		0.6201	9605	53	9552	106	9658	0.0109754	0.0109595		0.9974	5405.29	0.714106	5404.57	1.42821	5406	0.00026419	0.0019556
		0.6199	9606	53	9553	106	9659	0.0109742	0.0109595		0.9974	5410.28	0.719072	5409.56	1.43814	5411	0.000265782	0.0019556
		0.618	9607	53	9554	106	9660	0.0109731	0.0109595		0.9973	5415.28	0.724066	5414.55	1.44813	5416	0.00026738	0.00200843
		0.6171	9615	53	9562	106	9668	0.010964	0.0109595		0.9973	5420.27	0.729087	5419.54	1.45817	5421	0.000268986	0.00200843
		0.6149	9619	53	9566	106	9672	0.0109595	0.0109595		0.9972	5425.27	0.734136	5424.53	1.46827	5426	0.000270599	0.00203468
		0.6144	9627	54	9573	108	9681	0.0111559	0.0111559		0.9972	5430.26	0.739211	5429.52	1.47842	5431	0.000272219	0.00203468
		0.614	9627	55	9572	110	9682	0.0113613	0.0113239		0.9972	5435.26	0.744315	5434.51	1.48863	5436	0.000273846	0.00203468
		0.6139	9628	55	9573	110	9683	0.0113601	0.0113239		0.9971	5440.25	0.749445	5439.5	1.49889	5441	0.000275481	0.00211047
		0.6137	9630	55	9575	110	9685	0.0113578	0.0113239		0.9971	5445.25	0.754604	5444.49	1.50921	5446	0.000277122	0.00211047
		0.6126	9632	55	9577	110	9687	0.0113554	0.0113239		0.9971	5450.24	0.75979	5449.48	1.51958	5451	0.000278771	0.00211047
		0.6121	9633	55	9578	110	9688	0.0113543	0.0113239		0.9971	5455.23	0.765005	5454.47	1.53001	5456	0.000280427	0.00211047
		0.6109	9640	55	9585	110	9695	0.0113461	0.0113239		0.9971	5460.23	0.770247	5459.46	1.54049	5461	0.00028209	0.00211047
		0.6096	9642	55	9587	110	9697	0.0113437	0.0113239		0.9971	5465.22	0.775518	5464.45	1.55104	5466	0.000283761	0.00211047
		0.6094	9643	55	9588	110	9698	0.0113425	0.0113239		0.9971	5470.22	0.780816	5469.44	1.56163	5471	0.000285438	0.00211047
		0.605	9644	55	9589	110	9699	0.0113414	0.0113239		0.9971	5475.21	0.786144	5474.43	1.57229	5476	0.000287123	0.00211047
		0.6046	9646	55	9591	110	9701	0.011339	0.0113239		0.9971	5480.21	0.791499	5479.42	1.583	5481	0.000288816	0.00211047
		0.6031	9650	55	9595	110	9705	0.0113344	0.0113239		0.9971	5485.2	0.796884	5484.41	1.59377	5486	0.000290515	0.00211047
		0.6025	9658	55	9603	110	9713	0.011325	0.0113239		0.9971	5490.2	0.802297	5489.4	1.60459	5491	0.000292222	0.00211047
		0.6022	9659	55	9604	110	9714	0.0113239	0.0113239		0.997	5495.19	0.807739	5494.38	1.61548	5496	0.000293937	0.00219415
		0.6021	9659	56	9603	112	9715	0.0115286	0.0115049		0.997	5500.19	0.813209	5499.37	1.62642	5501	0.000295659	0.00219415
		0.602	9660	56	9604	112	9716	0.0115274	0.0115049		0.997	5505.18	0.818709	5504.36	1.63742	5506	0.000297388	0.00219415
		0.6018	9661	56	9605	112	9717	0.0115262	0.0115049		0.9969	5510.18	0.824238	5509.35	1.64848	5511	0.000299125	0.00225409
		0.6014	9662	56	9606	112	9718	0.011525	0.0115049		0.9969	5515.17	0.829797	5514.34	1.65959	5516	0.000300869	0.00225409
		0.6007	9664	56	9608	112	9720	0.0115226	0.0115049		0.9969	5520.16	0.835385	5519.33	1.67077	5521	0.000302621	0.00225409
		0.5998	9665	56	9609	112	9721	0.0115214	0.0115049		0.9969	5525.16	0.841002	5524.32	1.682	5526	0.00030438	0.00225409
		0.5993	9666	56	9610	112	9722	0.0115203	0.0115049		0.9969	5530.15	0.846649	5529.31	1.6933	5531	0.000306147	0.00225409
		0.5983	9668	56	9612	112	9724	0.0115179	0.0115049		0.9969	5535.15	0.852326	5534.3	1.70465	5536	0.000307921	0.00225409
		0.5963	9675	56	9619	112	9731	0.0115096	0.0115049		0.9969	5540.14	0.858033	5539.28	1.71607	5541	0.000309703	0.00225409
		0.5956	9677	56	9621	112	9733	0.0115072	0.0115049		0.9968	5545.14	0.86377	5544.27	1.72754	5546	0.000311493	0.00231525
		0.5954	9678	56	9622	112	9734	0.0115061	0.0115049		0.9968	5550.13	0.869537	5549.26	1.73907	5551	0.00031329	0.00231525
		0.5951	9679	56	9623	112	9735	0.0115049	0.0115049		0.9968	5555.12	0.875334	5554.25	1.75067	5556	0.000315095	0.00231525
		0.5927	9679	57	9622	114	9736	0.0117091	0.0117031		0.9967	5560.12	0.881162	5559.24	1.76232	5561	0.000316908	0.00236286
		0.5919	9680	57	9623	114	9737	0.0117079	0.0117031		0.9967	5565.11	0.88702	5564.23	1.77404	5566	0.000318728	0.00236286
		0.5917	9682	57	9625	114	9739	0.0117055	0.0117031		0.9967	5570.11	0.892908	5569.21	1.78582	5571	0.000320556	0.00236286
		0.5909	9683	57	9626	114	9740	0.0117043	0.0117031		0.9967	5575.1	0.898828	5574.2	1.79766	5576	0.000322392	0.00236286
		0.5906	9684	57	9627	114	9741	0.0117031	0.0117031		0.9967	5580.1	0.904778	5579.19	1.80956	5581	0.000324235	0.00236286
		0.5888	9684	58	9626	116	9742	0.0119072	0.0118755		0.9966	5585.09	0.91076	5584.18	1.82152	5586	0.000326086	0.00244134
		0.5876	9686	58	9628	116	9744	0.0119048	0.0118755		0.9966	5590.08	0.916772	5589.17	1.83354	5591	0.000327946	0.00244134
		0.5871	9687	58	9629	116	9745	0.0119035	0.0118755		0.9966	5595.08	0.922816	5594.15	1.84563	5596	0.000329813	0.00244134
		0.5865	9689	58	9631	116	9747	0.0119011	0.0118755		0.9966	5600.07	0.928891	5599.14	1.85778	5601	0.000331687	0.00244134
		0.586	9690	58	9632	116	9748	0.0118999	0.0118755		0.9966	5605.07	0.934997	5604.13	1.86999	5606	0.00033357	0.00244134
		0.5839	9691	58	9633	116	9749	0.0118987	0.0118755		0.9966	5610.06	0.941135	5609.12	1.88227	5611	0.000335461	0.00244134
		0.5825	9692	58	9634	116	9750	0.0118974	0.0118755		0.9966	5615.05	0.947305	5614.11	1.89461	5616	0.000337359	0.00244134
		0.5824	9693	58	9635	116	9751	0.0118962	0.0118755		0.9966	5620.05	0.953507	5619.09	1.90701	5621	0.000339266	0.00244134
		0.5798	9694	58	9636	116	9752	0.011895	0.0118755		0.9965	5625.04	0.959741	5624.08	1.91948	5626	0.00034118	0.00251276
		0.5794	9696	58	9638	116	9754	0.0118926	0.0118755		0.9965	5630.03	0.966006	5629.07	1.93201	5631	0.000343103	0.00251276
		0.5791	9698	58	9640	116	9756	0.0118901	0.0118755		0.9965	5635.03	0.972304	5634.06	1.94461	5636	0.000345033	0.00251276
		0.5788	9699	58	9641	116	9757	0.0118889	0.0118755		0.9964	5640.02	0.978635	5639.04	1.95727	5641	0.000346972	0.00258445
		0.5771	9700	58	9642	116	9758	0.0118877	0.0118755		0.9964	5645.02	0.984998	5644.03	1.97	5646	0.000348919	0.00258445
		0.5763	9701	58	9643	116	9759	0.0118865	0.0118755		0.9964	5650.01	0.991393	5649.02	1.98279	5651	0.000350874	0.00258445
		0.5761	9702	58	9644	116	9760	0.0118852	0.0118755		0.9964	5655	0.997821	5654	1.99564	5656	0.000352836	0.00258445
		0.5759	9703	58	9645	116	9761	0.011884	0.0118755		0.9964	5660	1.00428	5658.99	2.00857	5661	0.000354807	0.00258445
		0.5744	9704	58	9646	116	9762	0.0118828	0.0118755		0.9964	5664.99	1.01078	5663.98	2.02155	5666	0.000356787	0.00258445
		0.5738	9705	58	9647	116	9763	0.0118816	0.0118755		0.9964	5669.98	1.0173	5668.97	2.03461	5671	0.000358774	0.00258445
		0.5735	9706	58	9648	116	9764	0.0118804	0.0118755		0.9964	5674.98	1.02386	5673.95	2.04773	5676	0.00036077	0.00258445
		0.5721	9710	58	9652	116	9768	0.0118755	0.0118755		0.9963	5679.97	1.03046	5678.94	2.06092	5681	0.000362774	0.0026483
		0.572	9712	59	9653	118	9771	0.0120766	0.0120704		0.9963	5684.96	1.03709	5683.93	2.07417	5686	0.000364786	0.0026483
		0.5702	9714	59	9655	118	9773	0.0120741	0.0120704		0.9962	5689.96	1.04375	5688.91	2.08749	5691	0.000366806	0.00268475
		0.5699	9715	59	9656	118	9774	0.0120728	0.0120704		0.9962	5694.95	1.05044	5693.9	2.10088	5696	0.000368835	0.00268475
		0.5694	9716	59	9657	118	9775	0.0120716	0.0120704		0.9962	5699.94	1.05717	5698.89	2.11434	5701	0.000370872	0.00268475
		0.5686	9717	59	9658	118	9776	0.0120704	0.0120704		0.9961	5704.94	1.06393	5703.87	2.12787	5706	0.000372918	0.00274221
		0.5682	9717	60	9657	120	9777	0.0122737	0.0122237		0.9961	5709.93	1.07073	5708.86	2.14146	5711	0.000374971	0.00274221
		0.5673	9719	60	9659	120	9779	0.0122712	0.0122237		0.9961	5714.92	1.07756	5713.84	2.15512	5716	0.000377034	0.00274221
		0.5669	9722	60	9662	120	9782	0.0122674	0.0122237		0.9961	5719.92	1.08443	5718.83	2.16886	5721	0.000379104	0.00274221
		0.5668	9723	60	9663	120	9783	0.0122662	0.0122237		0.9961	5724.91	1.09133	5723.82	2.18266	5726	0.000381184	0.00274221
		0.5662	9725	60	9665	120	9785	0.0122637	0.0122237		0.996	5729.9	1.09826	5728.8	2.19653	5731	0.000383271	0.00278524
		0.5645	9728	60	9668	120	9788	0.0122599	0.0122237		0.996	5734.89	1.10523	5733.79	2.21047	5736	0.000385368	0.00278524
		0.564	9729	60	9669	120	9789	0.0122587	0.0122237		0.9959	5739.89	1.11224	5738.78	2.22448	5741	0.000387472	0.0028302
		0.5633	9730	60	9670	120	9790	0.0122574	0.0122237		0.9959	5744.88	1.11928	5743.76	2.23856	5746	0.000389586	0.0028302
		0.5629	9731	60	9671	120	9791	0.0122562	0.0122237		0.9959	5749.87	1.12635	5748.75	2.25271	5751	0.000391707	0.0028302
		0.562	9732	60	9672	120	9792	0.0122549	0.0122237		0.9959	5754.87	1.13347	5753.73	2.26693	5756	0.000393838	0.0028302
		0.5611	9735	60	9675	120	9795	0.0122511	0.0122237		0.9959	5759.86	1.14061	5758.72	2.28122	5761	0.000395977	0.0028302
		0.5603	9736	60	9676	120	9796	0.0122499	0.0122237		0.9958	5764.85	1.14779	5763.7	2.29559	5766	0.000398125	0.00288577
		0.5597	9748	60	9688	120	9808	0.0122349	0.0122237		0.9958	5769.84	1.15501	5768.69	2.31002	5771	0.000400282	0.00288577
		0.5592	9749	60	9689	120	9809	0.0122337	0.0122237		0.9957	5774.84	1.16227	5773.68	2.32453	5776	0.000402447	0.00293782
		0.5583	9750	60	9690	120	9810	0.0122324	0.0122237		0.9957	5779.83	1.16956	5778.66	2.33911	5781	0.000404621	0.00293782
		0.5581	9751	60	9691	120	9811	0.0122312	0.0122237		0.9957	5784.82	1.17688	5783.65	2.35377	5786	0.000406804	0.00293782
		0.5578	9757	60	9697	120	9817	0.0122237	0.0122237		0.9957	5789.82	1.18425	5788.63	2.36849	5791	0.000408995	0.00293782
		0.5566	9757	61	9696	122	9818	0.0124262	0.0124211		0.9957	5794.81	1.19164	5793.62	2.38329	5796	0.000411196	0.00293782
		0.5564	9758	61	9697	122	9819	0.0124249	0.0124211		0.9956	5799.8	1.19908	5798.6	2.39816	5801	0.000413405	0.00298617
		0.555	9759	61	9698	122	9820	0.0124236	0.0124211		0.9956	5804.79	1.20655	5803.59	2.41311	5806	0.000415623	0.00298617
		0.5535	9760	61	9699	122	9821	0.0124224	0.0124211		0.9955	5809.79	1.21406	5808.57	2.42813	5811	0.00041785	0.00301876
		0.5522	9761	61	9700	122	9822	0.0124211	0.0124211		0.9955	5814.78	1.22161	5813.56	2.44322	5816	0.000420086	0.00301876
		0.5521	9761	62	9699	124	9823	0.0126234	0.0125965		0.9954	5819.77	1.22919	5818.54	2.45839	5821	0.000422331	0.00304413
		0.5505	9762	62	9700	124	9824	0.0126221	0.0125965		0.9953	5824.76	1.23682	5823.53	2.47363	5826	0.000424585	0.00307269
		0.5499	9763	62	9701	124	9825	0.0126209	0.0125965		0.9953	5829.76	1.24448	5828.51	2.48895	5831	0.000426848	0.00307269
		0.5482	9764	62	9702	124	9826	0.0126196	0.0125965		0.9953	5834.75	1.25217	5833.5	2.50434	5836	0.00042912	0.00307269
		0.5478	9765	62	9703	124	9827	0.0126183	0.0125965		0.9952	5839.74	1.25991	5838.48	2.51981	5841	0.000431401	0.00311364
		0.5475	9766	62	9704	124	9828	0.012617	0.0125965		0.9952	5844.73	1.26768	5843.46	2.53536	5846	0.000433691	0.00311364
		0.5434	9772	62	9710	124	9834	0.0126093	0.0125965		0.9952	5849.72	1.27549	5848.45	2.55098	5851	0.000435991	0.00311364
		0.5433	9773	62	9711	124	9835	0.012608	0.0125965		0.9951	5854.72	1.28334	5853.43	2.56668	5856	0.000438299	0.00314117
		0.5415	9774	62	9712	124	9836	0.0126068	0.0125965		0.995	5859.71	1.29123	5858.42	2.58245	5861	0.000440617	0.00315655
		0.5408	9775	62	9713	124	9837	0.0126055	0.0125965		0.9949	5864.7	1.29915	5863.4	2.59831	5866	0.000442943	0.00318905
		0.54	9781	62	9719	124	9843	0.0125978	0.0125965		0.9949	5869.69	1.30712	5868.39	2.61424	5871	0.00044528	0.00318905
		0.5392	9782	62	9720	124	9844	0.0125965	0.0125965		0.9949	5874.68	1.31512	5873.37	2.63024	5876	0.000447625	0.00318905
		0.5391	9782	63	9719	126	9845	0.0127984	0.0127608		0.9948	5879.68	1.32316	5878.35	2.64633	5881	0.000449979	0.00322339
		0.539	9783	63	9720	126	9846	0.0127971	0.0127608		0.9947	5884.67	1.33125	5883.34	2.66249	5886	0.000452343	0.00325169
		0.5371	9786	63	9723	126	9849	0.0127932	0.0127608		0.9947	5889.66	1.33937	5888.32	2.67874	5891	0.000454717	0.00325169
		0.5367	9787	63	9724	126	9850	0.0127919	0.0127608		0.9946	5894.65	1.34753	5893.3	2.69506	5896	0.000457099	0.00327861
		0.5345	9792	63	9729	126	9855	0.0127854	0.0127608		0.9946	5899.64	1.35573	5898.29	2.71146	5901	0.000459491	0.00327861
		0.5343	9794	63	9731	126	9857	0.0127828	0.0127608		0.9945	5904.64	1.36397	5903.27	2.72794	5906	0.000461893	0.00330092
		0.5337	9801	63	9738	126	9864	0.0127737	0.0127608		0.9944	5909.63	1.37225	5908.26	2.7445	5911	0.000464304	0.00331692
		0.5334	9804	63	9741	126	9867	0.0127698	0.0127608		0.9943	5914.62	1.38057	5913.24	2.76114	5916	0.000466724	0.00335397
		0.5307	9806	63	9743	126	9869	0.0127673	0.0127608		0.9943	5919.61	1.38893	5918.22	2.77786	5921	0.000469154	0.00335397
		0.5301	9807	63	9744	126	9870	0.012766	0.0127608		0.9943	5924.6	1.39733	5923.21	2.79466	5926	0.000471594	0.00335397
		0.5267	9809	63	9746	126	9872	0.0127634	0.0127608		0.9943	5929.59	1.40577	5928.19	2.81155	5931	0.000474043	0.00335397
		0.5265	9811	63	9748	126	9874	0.0127608	0.0127608		0.9942	5934.59	1.41426	5933.17	2.82851	5936	0.000476501	0.00343567
		0.5257	9811	64	9747	128	9875	0.012962	0.012962		0.9942	5939.58	1.42278	5938.15	2.84556	5941	0.00047897	0.00343567
		0.5255	9811	65	9746	130	9876	0.0131632	0.013134		0.9942	5944.57	1.43134	5943.14	2.86269	5946	0.000481448	0.00343567
		0.5236	9812	65	9747	130	9877	0.0131619	0.013134		0.9942	5949.56	1.43995	5948.12	2.8799	5951	0.000483935	0.00343567
		0.5234	9813	65	9748	130	9878	0.0131606	0.013134		0.9942	5954.55	1.4486	5953.1	2.89719	5956	0.000486433	0.00343567
		0.5229	9816	65	9751	130	9881	0.0131566	0.013134		0.9942	5959.54	1.45729	5958.09	2.91457	5961	0.00048894	0.00343567
		0.5228	9817	65	9752	130	9882	0.0131552	0.013134		0.9941	5964.53	1.46602	5963.07	2.93203	5966	0.000491457	0.00349716
		0.5226	9818	65	9753	130	9883	0.0131539	0.013134		0.994	5969.53	1.47479	5968.05	2.94958	5971	0.000493984	0.00353076
		0.5214	9819	65	9754	130	9884	0.0131526	0.013134		0.994	5974.52	1.4836	5973.03	2.9672	5976	0.00049652	0.00353076
		0.5202	9822	65	9757	130	9887	0.0131486	0.013134		0.994	5979.51	1.49246	5978.02	2.98492	5981	0.000499067	0.00353076
		0.5201	9823	65	9758	130	9888	0.0131472	0.013134		0.9939	5984.5	1.50136	5983	3.00272	5986	0.000501623	0.00358508
		0.5193	9825	65	9760	130	9890	0.0131446	0.013134		0.9939	5989.49	1.5103	5987.98	3.0206	5991	0.000504189	0.00358508
		0.5184	9826	65	9761	130	9891	0.0131433	0.013134		0.9939	5994.48	1.51928	5992.96	3.03857	5996	0.000506766	0.00358508
		0.5178	9833	65	9768	130	9898	0.013134	0.013134		0.9939	5999.47	1.52831	5997.94	3.05662	6001	0.000509352	0.00358508
		0.5176	9834	66	9768	132	9900	0.0133333	0.0133051		0.9937	6004.46	1.53738	6002.93	3.07476	6006	0.000511948	0.00363317
		0.517	9838	66	9772	132	9904	0.0133279	0.0133051		0.9936	6009.45	1.54649	6007.91	3.09299	6011	0.000514554	0.00365741
		0.5168	9839	66	9773	132	9905	0.0133266	0.0133051		0.9936	6014.44	1.55565	6012.89	3.1113	6016	0.000517171	0.00365741
		0.5161	9840	66	9774	132	9906	0.0133253	0.0133051		0.9934	6019.44	1.56485	6017.87	3.1297	6021	0.000519797	0.0037433
		0.5144	9841	66	9775	132	9907	0.0133239	0.0133051		0.9934	6024.43	1.57409	6022.85	3.14819	6026	0.000522434	0.0037433
		0.5137	9844	66	9778	132	9910	0.0133199	0.0133051		0.9934	6029.42	1.58338	6027.83	3.16676	6031	0.000525081	0.0037433
		0.5134	9852	66	9786	132	9918	0.0133091	0.0133051		0.9934	6034.41	1.59271	6032.81	3.18543	6036	0.000527738	0.0037433
		0.5109	9854	66	9788	132	9920	0.0133065	0.0133051		0.9934	6039.4	1.60209	6037.8	3.20418	6041	0.000530405	0.0037433
		0.5104	9855	66	9789	132	9921	0.0133051	0.0133051		0.9934	6044.39	1.61151	6042.78	3.22302	6046	0.000533083	0.0037433
		0.5101	9859	67	9792	134	9926	0.0134999	0.0134376		0.9934	6049.38	1.62097	6047.76	3.24195	6051	0.000535771	0.0037433
		0.51	9861	67	9794	134	9928	0.0134972	0.0134376		0.9933	6054.37	1.63048	6052.74	3.26097	6056	0.000538469	0.00383085
		0.5074	9864	67	9797	134	9931	0.0134931	0.0134376		0.9933	6059.36	1.64004	6057.72	3.28008	6061	0.000541178	0.00383085
		0.5067	9877	67	9810	134	9944	0.0134755	0.0134376		0.9933	6064.35	1.64964	6062.7	3.29928	6066	0.000543897	0.00383085
		0.506	9882	67	9815	134	9949	0.0134687	0.0134376		0.9932	6069.34	1.65928	6067.68	3.31857	6071	0.000546626	0.00387434
		0.5047	9883	67	9816	134	9950	0.0134673	0.0134376		0.9932	6074.33	1.66897	6072.66	3.33795	6076	0.000549366	0.00387434
		0.5029	9886	67	9819	134	9953	0.0134633	0.0134376		0.9931	6079.32	1.67871	6077.64	3.35742	6081	0.000552116	0.00391457
		0.5026	9891	67	9824	134	9958	0.0134565	0.0134376		0.9931	6084.31	1.68849	6082.62	3.37698	6086	0.000554877	0.00391457
		0.5018	9895	67	9828	134	9962	0.0134511	0.0134376		0.9931	6089.3	1.69832	6087.6	3.39664	6091	0.000557649	0.00391457
		0.5015	9896	67	9829	134	9963	0.0134498	0.0134376		0.993	6094.29	1.70819	6092.58	3.41639	6096	0.000560431	0.00396628
		0.501	9897	67	9830	134	9964	0.0134484	0.0134376		0.993	6099.28	1.71811	6097.56	3.43623	6101	0.000563224	0.00396628
		0.5	9898	67	9831	134	9965	0.0134471	0.0134376		0.9929	6104.27	1.72808	6102.54	3.45616	6106	0.000566027	0.00400356
		0.4992	9901	67	9834	134	9968	0.013443	0.0134376		0.9929	6109.26	1.73809	6107.52	3.47619	6111	0.000568841	0.00400356
		0.4984	9902	67	9835	134	9969	0.0134417	0.0134376		0.9927	6114.25	1.74815	6112.5	3.49631	6116	0.000571666	0.00403171
		0.4979	9903	67	9836	134	9970	0.0134403	0.0134376		0.9926	6119.24	1.75826	6117.48	3.51652	6121	0.000574502	0.00404679
		0.4968	9904	67	9837	134	9971	0.013439	0.0134376		0.9925	6124.23	1.76842	6122.46	3.53683	6126	0.000577348	0.00406571
		0.4967	9905	67	9838	134	9972	0.0134376	0.0134376		0.9924	6129.22	1.77862	6127.44	3.55724	6131	0.000580205	0.00408661
		0.496	9905	68	9837	136	9973	0.0136368	0.0136355		0.9923	6134.21	1.78887	6132.42	3.57774	6136	0.000583073	0.00411333
		0.4955	9906	68	9838	136	9974	0.0136355	0.0136355		0.9923	6139.2	1.79917	6137.4	3.59833	6141	0.000585952	0.00411333
		0.4953	9906	69	9837	138	9975	0.0138346	0.0138346		0.9921	6144.19	1.80951	6142.38	3.61903	6146	0.000588842	0.00418661
		0.4937	9906	70	9836	140	9976	0.0140337	0.014014		0.9921	6149.18	1.81991	6147.36	3.63981	6151	0.000591743	0.00418661
		0.4905	9914	70	9844	140	9984	0.0140224	0.014014		0.9921	6154.17	1.83035	6152.34	3.6607	6156	0.000594655	0.00418661
		0.4901	9915	70	9845	140	9985	0.014021	0.014014		0.9921	6159.16	1.84084	6157.32	3.68168	6161	0.000597578	0.00418661
		0.49	9919	70	9849	140	9989	0.0140154	0.014014		0.9921	6164.15	1.85138	6162.3	3.70276	6166	0.000600512	0.00418661
		0.4889	9920	70	9850	140	9990	0.014014	0.014014		0.992	6169.14	1.86197	6167.28	3.72394	6171	0.000603457	0.00423935
		0.4884	9924	71	9853	142	9995	0.0142071	0.0142028		0.9919	6174.13	1.87261	6172.25	3.74521	6176	0.000606414	0.00426691
		0.488	9925	71	9854	142	9996	0.0142057	0.0142028		0.9919	6179.12	1.88329	6177.23	3.76659	6181	0.000609381	0.00426691
		0.4873	9926	71	9855	142	9997	0.0142043	0.0142028		0.9918	6184.11	1.89403	6182.21	3.78806	6186	0.00061236	0.00432849
		0.4869	9927	71	9856	142	9998	0.0142028	0.0142028		0.9918	6189.1	1.90482	6187.19	3.80963	6191	0.00061535	0.00432849
		0.4866	9935	73	9862	146	10008	0.0145883	0.0145723		0.9918	6194.08	1.91565	6192.17	3.8313	6196	0.000618351	0.00432849
		0.4861	9936	73	9863	146	10009	0.0145869	0.0145723		0.9918	6199.07	1.92654	6197.15	3.85308	6201	0.000621364	0.00432849
		0.486	9939	73	9866	146	10012	0.0145825	0.0145723		0.9916	6204.06	1.93747	6202.13	3.87495	6206	0.000624388	0.00439487
		0.4833	9940	73	9867	146	10013	0.014581	0.0145723		0.9916	6209.05	1.94846	6207.1	3.89692	6211	0.000627423	0.00439487
		0.4829	9945	73	9872	146	10018	0.0145738	0.0145723		0.9915	6214.04	1.9595	6212.08	3.919	6216	0.00063047	0.00446417
		0.4826	9946	73	9873	146	10019	0.0145723	0.0145723		0.9915	6219.03	1.97059	6217.06	3.94118	6221	0.000633528	0.00446417
		0.4815	9946	74	9872	148	10020	0.0147705	0.0147705		0.9915	6224.02	1.98173	6222.04	3.96346	6226	0.000636598	0.00446417
		0.4809	9946	75	9871	150	10021	0.0149686	0.0149566		0.9915	6229.01	1.99292	6227.01	3.98584	6231	0.000639679	0.00446417
		0.4799	9949	75	9874	150	10024	0.0149641	0.0149566		0.9915	6234	2.00416	6231.99	4.00833	6236	0.000642772	0.00446417
		0.4794	9953	75	9878	150	10028	0.0149581	0.0149566		0.9914	6238.98	2.01546	6236.97	4.03091	6241	0.000645876	0.00453856
		0.4792	9954	75	9879	150	10029	0.0149566	0.0149566		0.9914	6243.97	2.0268	6241.95	4.05361	6246	0.000648993	0.00453856
		0.4787	9954	76	9878	152	10030	0.0151545	0.0151364		0.9913	6248.96	2.0382	6246.92	4.0764	6251	0.00065212	0.00456568
		0.4774	9955	76	9879	152	10031	0.015153	0.0151364		0.9912	6253.95	2.04965	6251.9	4.09931	6256	0.00065526	0.00458244
[truncated: 10,146 more rows]

## Sheet: Single Results Table
	Single Table Summary of All Results
	Data Level	FDR Type	FDR	ID Yield			Template Version
[truncated: 36 more rows]

## Sheet: Protein Summary
N	Unused	Total	%Cov	%Cov(50)	%Cov(95)	Accession	Name	Species	Peptides(95%)			Biological Processes	Molecular Function	PANTHER ID
[truncated: 308 more rows]

[truncated: 2 more sheets: Peptide Summary, Blast2Go Annotation]
