# Supplementary material for: Firing the Sting: Chemically Induced Discharge of Cnidae Reveals Novel Proteins and Peptides from Box Jellyfish (Chironex fleckeri) Venom
Source: Toxins (Basel). 2015 Mar 18;7(3):936–50. doi: 10.3390/toxins7030936 (PMC4379534; doi:10.3390/toxins7030936)
Supplement: Supplementary file 1 [file toxins-07-00936-s001.zip › New folder/toxins-76019-Table S3.xlsx]

## Sheet: Protein Level Summary
	Protein Level FDR Analysis
	Proteins Identified at Critical False Discovery Rates															Correspondence between FDR Levels and ProteinPilot Reported Confidences
		Number of Proteins Detected															Corresponding ProteinPilot Confidence
	Critical FDR	Local FDR	Global FDR	Global FDR from Fit												Critical FDR	Local FDR	Global FDR	Global FDR from Fit
	0.01	316	339	359												0.01	0.99	0.927556	0.776128
	0.05	333	404	405												0.05	0.952137	0.205672	0.187169
	0.1	349	427	436												0.1	0.874107	0.129036	0.108749
	* It is recommended you use numbers in bold and avoid using numbers in italics.																Corresponding Unused ProtScore
																Critical FDR	Local FDR	Global FDR	Global FDR from Fit
																0.01	2	1.14	0.65
																0.05	1.32	0.1	0.09
																0.1	0.9	0.06	0.05

## Sheet: Distinct Peptide Level Summary
	Distinct Peptide Level FDR Analysis
	Peptides Identified at Critical False Discovery Rates															Correspondence between FDR Levels and ProteinPilot Reported Confidences
		Number of Peptides Identified															Corresponding ProteinPilot Confidence
	Critical FDR	Local FDR	Global FDR	Global FDR from Fit												Critical FDR	Local FDR	Global FDR	Global FDR from Fit
	0.01	2158	2806	2902												0.01	0.9932	0.9471	0.9288
	0.05	2719	3586	3577												0.05	0.9617	0.596	0.6033
	0.1	2956	4065	4030												0.1	0.9149	0.337	0.3504
	* It is recommended you use numbers in bold and avoid using numbers in italics.															* It is recommended you use numbers in bold and avoid using numbers in italics.

## Sheet: Spectral Level Summary
	Spectral Level FDR Analysis
	Spectra Identified at Critical False Discovery Rates															Correspondence between FDR Levels and ProteinPilot Reported Confidences
		Number of Spectra Identified															Corresponding ProteinPilot Confidence
	Critical FDR	Local FDR	Global FDR	Global FDR from Fit												Critical FDR	Local FDR	Global FDR	Global FDR from Fit
	0.01	15073	19603	19833												0.01	0.975	0.7394	0.7206
	0.05	18473	24401	24313												0.05	0.8465	0.24	0.2466
	0.1	19945	27752	27729												0.1	0.7057	0.05476	0.05605
	* It is recommended you use numbers in bold and avoid using numbers in italics.															* It is recommended you use numbers in bold and avoid using numbers in italics.

## Sheet: Protein Level Data
Protein Level Data	Unused ProtScore Threshold	Confidence Threshold	Forward	Reverse	Correct	Incorrect	Total	Global FDR	q-value	Fit Unused ProtScore Threshold	Fit Confidence Threshold	Fit Forward	Fit Reverse	Fit Correct	Fit Incorrect	Fit Total	Fit Global FDR	Fit Local FDR
	231.5	1	1	0	1	0	1	0	0	231.5	1	1	7.51142e-10	1	1.50228e-09	1	1.50228e-09	4.82347e-09
	100.43	1	2	0	2	0	2	0	0	100.43	1	2	4.57709e-09	2	9.15417e-09	2	4.57709e-09	7.83103e-09
	89.5	1	3	0	3	0	3	0	0	89.5	1	3	1.00901e-08	3	2.01803e-08	3	6.72676e-09	1.1083e-08
	72.93	1	4	0	4	0	4	0	0	72.93	1	4	1.64935e-08	4	3.29871e-08	4	8.24677e-09	1.28269e-08
	57.37	1	5	0	5	0	5	0	0	57.37	1	5	2.35146e-08	5	4.70292e-08	5	9.40585e-09	1.40503e-08
	54.56	1	6	0	6	0	6	0	0	54.56	1	6	3.10469e-08	6	6.20938e-08	6	1.0349e-08	1.50679e-08
	51.62	1	7	0	7	0	7	0	0	51.62	1	7	3.90468e-08	7	7.80936e-08	7	1.11562e-08	1.60009e-08
	50.51	1	8	0	8	0	8	0	0	50.51	1	8	4.74987e-08	8	9.49975e-08	8	1.18747e-08	1.6904e-08
	48.89	1	9	0	9	0	9	0	0	48.89	1	9	5.64015e-08	9	1.12803e-07	9	1.25337e-08	1.78049e-08
	45.88	1	10	0	10	0	10	0	0	45.88	1	10	6.57619e-08	10	1.31524e-07	10	1.31524e-08	1.87198e-08
	42.79	1	11	0	11	0	11	0	0	42.79	1	11	7.55918e-08	11	1.51184e-07	11	1.3744e-08	1.96586e-08
	40.18	1	12	0	12	0	12	0	0	40.18	1	12	8.59066e-08	12	1.71813e-07	12	1.43178e-08	2.06281e-08
	38.83	1	13	0	13	0	13	0	0	38.83	1	13	9.67243e-08	13	1.93449e-07	13	1.48807e-08	2.16337e-08
	35.86	1	14	0	14	0	14	0	0	35.86	1	14	1.08065e-07	14	2.1613e-07	14	1.54379e-08	2.26795e-08
	35.74	1	15	0	15	0	15	0	0	35.74	1	15	1.1995e-07	15	2.39901e-07	15	1.59934e-08	2.3769e-08
	34.26	1	16	0	16	0	16	0	0	34.26	1	16	1.32404e-07	16	2.64809e-07	16	1.65505e-08	2.49055e-08
	33.92	1	17	0	17	0	17	0	0	33.92	1	17	1.45452e-07	17	2.90903e-07	17	1.71119e-08	2.60923e-08
	33.18	1	18	0	18	0	18	0	0	33.18	1	18	1.59119e-07	18	3.18238e-07	18	1.76799e-08	2.73322e-08
	32.81	1	19	0	19	0	19	0	0	32.81	1	19	1.73434e-07	19	3.46868e-07	19	1.82562e-08	2.86282e-08
	32.49	1	20	0	20	0	20	0	0	32.49	1	20	1.88427e-07	20	3.76854e-07	20	1.88427e-08	2.99834e-08
	29.33	1	21	0	21	0	21	0	0	29.33	1	21	2.04129e-07	21	4.08258e-07	21	1.94408e-08	3.14008e-08
	27.6	1	22	0	22	0	22	0	0	27.6	1	22	2.20572e-07	22	4.41144e-07	22	2.0052e-08	3.28837e-08
	27.39	1	23	0	23	0	23	0	0	27.39	1	23	2.37791e-07	23	4.75582e-07	23	2.06775e-08	3.44352e-08
	26.37	1	24	0	24	0	24	0	0	26.37	1	24	2.55822e-07	24	5.11644e-07	24	2.13185e-08	3.60587e-08
	24.27	1	25	0	25	0	25	0	0	24.27	1	25	2.74703e-07	25	5.49405e-07	25	2.19762e-08	3.77577e-08
	24.05	1	26	0	26	0	26	0	0	24.05	1	26	2.94472e-07	26	5.88945e-07	26	2.26517e-08	3.9536e-08
	22.58	1	27	0	27	0	27	0	0	22.58	1	27	3.15173e-07	27	6.30345e-07	27	2.33461e-08	4.13972e-08
	22.26	1	28	0	28	0	28	0	0	22.26	1	28	3.36847e-07	28	6.73695e-07	28	2.40605e-08	4.33453e-08
	22.07	1	29	0	29	0	29	0	0	22.07	1	29	3.59542e-07	29	7.19083e-07	29	2.4796e-08	4.53846e-08
	21.95	1	30	0	30	0	30	0	0	21.95	1	30	3.83303e-07	30	7.66606e-07	30	2.55535e-08	4.75192e-08
	21.84	1	31	0	31	0	31	0	0	21.84	1	31	4.08182e-07	31	8.16365e-07	31	2.63343e-08	4.97538e-08
	21.48	1	32	0	32	0	32	0	0	21.48	1	32	4.34231e-07	32	8.68462e-07	32	2.71394e-08	5.2093e-08
	21.17	1	33	0	33	0	33	0	0	21.17	1	33	4.61504e-07	33	9.23009e-07	33	2.797e-08	5.45418e-08
	20.37	1	34	0	34	0	34	0	0	20.37	1	34	4.9006e-07	34	9.80119e-07	34	2.8827e-08	5.71055e-08
	20.26	1	35	0	35	0	35	0	0	20.26	1	35	5.19957e-07	35	1.03991e-06	35	2.97118e-08	5.97893e-08
	20.14	1	36	0	36	0	36	0	0	20.14	1	36	5.51259e-07	36	1.10252e-06	36	3.06255e-08	6.2599e-08
	20.05	1	37	0	37	0	37	0	0	20.05	1	37	5.84032e-07	37	1.16806e-06	37	3.15693e-08	6.55404e-08
	20.02	1	38	0	38	0	38	0	0	20.02	1	38	6.18345e-07	38	1.23669e-06	38	3.25445e-08	6.86199e-08
	18.31	1	39	0	39	0	39	0	0	18.31	1	39	6.5427e-07	39	1.30854e-06	39	3.35523e-08	7.18438e-08
	17.01	1	40	0	40	0	40	0	0	17.01	1	40	6.91883e-07	40	1.38377e-06	40	3.45942e-08	7.5219e-08
	16.87	1	41	0	41	0	41	0	0	16.87	1	41	7.31263e-07	41	1.46253e-06	41	3.56714e-08	7.87526e-08
	16.73	1	42	0	42	0	42	0	0	16.73	1	42	7.72492e-07	42	1.54498e-06	42	3.67854e-08	8.24521e-08
	16.31	1	43	0	43	0	43	0	0	16.31	1	43	8.15659e-07	43	1.63132e-06	43	3.79376e-08	8.63252e-08
	16.21	1	44	0	44	0	44	0	0	16.21	1	44	8.60853e-07	44	1.72171e-06	44	3.91297e-08	9.03801e-08
	15.93	1	45	0	45	0	45	0	0	15.93	1	45	9.0817e-07	45	1.81634e-06	45	4.03631e-08	9.46254e-08
	15.42	1	46	0	46	0	46	0	0	15.42	1	46	9.57709e-07	46	1.91542e-06	46	4.16395e-08	9.907e-08
	15.34	1	47	0	47	0	47	0	0	15.34	1	47	1.00958e-06	47	2.01915e-06	47	4.29606e-08	1.03723e-07
	14.75	1	48	0	48	0	48	0	0	14.75	1	48	1.06388e-06	48	2.12775e-06	48	4.43282e-08	1.08595e-07
	14.72	1	49	0	49	0	49	0	0	14.72	1	49	1.12073e-06	49	2.24146e-06	49	4.57441e-08	1.13695e-07
	14.2	1	50	0	50	0	50	0	0	14.2	1	50	1.18025e-06	50	2.36051e-06	50	4.72101e-08	1.19035e-07
	14.08	1	51	0	51	0	51	0	0	14.08	1	51	1.24257e-06	51	2.48514e-06	51	4.87283e-08	1.24626e-07
	14.07	1	52	0	52	0	52	0	0	14.07	1	52	1.30782e-06	52	2.61563e-06	52	5.03006e-08	1.30479e-07
	14.02	1	53	0	53	0	53	0	0	14.02	1	53	1.37613e-06	53	2.75225e-06	53	5.19293e-08	1.36607e-07
	13.86	1	54	0	54	0	54	0	0	13.86	1	54	1.44764e-06	54	2.89529e-06	54	5.36164e-08	1.43023e-07
	13.65	1	55	0	55	0	55	0	0	13.65	1	55	1.52252e-06	55	3.04504e-06	55	5.53644e-08	1.4974e-07
	13.37	1	56	0	56	0	56	0	0	13.37	1	56	1.60091e-06	56	3.20183e-06	56	5.71755e-08	1.56772e-07
	13.13	1	57	0	57	0	57	0	0	13.13	1	57	1.68299e-06	57	3.36598e-06	57	5.90522e-08	1.64135e-07
	12.85	1	58	0	58	0	58	0	0	12.85	1	58	1.76892e-06	58	3.53783e-06	58	6.09972e-08	1.71844e-07
	12.84	1	59	0	59	0	59	0	0	12.84	1	59	1.85888e-06	59	3.71776e-06	59	6.3013e-08	1.79914e-07
	12.81	1	60	0	60	0	60	0	0	12.81	1	60	1.95307e-06	60	3.90614e-06	60	6.51024e-08	1.88363e-07
	12.64	1	61	0	61	0	61	0	0	12.64	1	61	2.05169e-06	61	4.10337e-06	61	6.72684e-08	1.9721e-07
	12.61	1	62	0	62	0	62	0	0	12.61	1	62	2.15493e-06	62	4.30986e-06	62	6.95139e-08	2.06471e-07
	12.49	1	63	0	63	0	63	0	0	12.49	1	63	2.26302e-06	63	4.52605e-06	63	7.1842e-08	2.16168e-07
	12.18	1	64	0	64	0	64	0	0	12.18	1	64	2.37619e-06	64	4.75239e-06	64	7.42561e-08	2.2632e-07
	12.02	1	65	0	65	0	65	0	0	12.02	1	65	2.49468e-06	65	4.98936e-06	65	7.67594e-08	2.36949e-07
	11.98	1	66	0	66	0	66	0	0	11.98	1	66	2.61873e-06	66	5.23746e-06	66	7.93554e-08	2.48077e-07
	11.95	1	67	0	67	0	67	0	0	11.95	1	67	2.7486e-06	67	5.49721e-06	67	8.20479e-08	2.59727e-07
	11.68	1	68	0	68	0	68	0	0	11.68	1	68	2.88458e-06	68	5.76916e-06	68	8.48405e-08	2.71925e-07
	11.57	1	69	0	69	0	69	0	0	11.57	1	69	3.02694e-06	69	6.05388e-06	69	8.77373e-08	2.84696e-07
	11.53	1	70	0	70	0	70	0	0	11.53	1	70	3.17598e-06	70	6.35197e-06	70	9.07424e-08	2.98066e-07
	11.32	1	71	0	71	0	71	0	0	11.32	1	71	3.33203e-06	71	6.66406e-06	71	9.386e-08	3.12065e-07
	11.26	1	72	0	72	0	72	0	0	11.26	1	72	3.49541e-06	72	6.99081e-06	72	9.70946e-08	3.2672e-07
	11.21	1	73	0	73	0	73	0	0	11.21	1	73	3.66645e-06	73	7.3329e-06	73	1.00451e-07	3.42064e-07
	11.12	1	74	0	74	0	74	0	0	11.12	1	74	3.84553e-06	74	7.69106e-06	74	1.03933e-07	3.58129e-07
	10.96	1	75	0	75	0	75	0	0	10.96	1	75	4.03302e-06	75	8.06605e-06	75	1.07547e-07	3.74948e-07
	10.62	1	76	0	76	0	76	0	0	10.62	1	76	4.22932e-06	76	8.45864e-06	76	1.11298e-07	3.92557e-07
	10.23	1	77	0	77	0	77	0	0	10.23	1	77	4.43483e-06	77	8.86967e-06	77	1.1519e-07	4.10993e-07
	10.16	1	78	0	78	0	78	0	0	10.16	1	78	4.65e-06	78	9.3e-06	78	1.19231e-07	4.30295e-07
	9.8	1	79	0	79	0	79	0	0	9.8	1	79	4.87527e-06	79	9.75054e-06	79	1.23425e-07	4.50504e-07
	9.76	1	80	0	80	0	80	0	0	9.76	1	80	5.11112e-06	80	1.02222e-05	80	1.27778e-07	4.71662e-07
	9.75	1	81	0	81	0	81	0	0	9.75	1	81	5.35805e-06	81	1.07161e-05	81	1.32298e-07	4.93813e-07
	9.64	1	82	0	82	0	82	0	0	9.64	1	82	5.61658e-06	82	1.12332e-05	82	1.3699e-07	5.17005e-07
	9.38	1	83	0	83	0	83	0	0	9.38	1	83	5.88724e-06	83	1.17745e-05	83	1.41861e-07	5.41286e-07
	9.27	1	84	0	84	0	84	0	0	9.27	1	84	6.17062e-06	84	1.23412e-05	84	1.4692e-07	5.66707e-07
	9.2	1	85	0	85	0	85	0	0	9.2	1	85	6.46731e-06	85	1.29346e-05	85	1.52172e-07	5.93322e-07
	9.12	1	86	0	86	0	86	0	0	9.12	1	86	6.77793e-06	86	1.35559e-05	86	1.57626e-07	6.21187e-07
	9.07	1	87	0	87	0	87	0	0	9.07	1	87	7.10314e-06	87	1.42063e-05	87	1.63291e-07	6.50361e-07
	9.02	1	88	0	88	0	88	0	0	9.02	1	88	7.44362e-06	88	1.48872e-05	88	1.69173e-07	6.80906e-07
	8.87	1	89	0	89	0	89	0	0	8.87	1	89	7.80009e-06	89	1.56002e-05	89	1.75283e-07	7.12885e-07
	8.76	1	91	0	91	0	91	0	0	8.76	1	90	8.17331e-06	90	1.63466e-05	90	1.81629e-07	7.63691e-07
	8.69	1	92	0	92	0	92	0	0	8.76	1	91	8.56405e-06	91	1.71281e-05	91	1.88221e-07	7.63691e-07
	8.66	1	93	0	93	0	93	0	0	8.69	1	92	8.97315e-06	92	1.79463e-05	92	1.95068e-07	8.18118e-07
	8.62	1	94	0	94	0	94	0	0	8.66	1	93	9.40146e-06	93	1.88029e-05	93	2.02182e-07	8.56542e-07
	8.49	1	95	0	95	0	95	0	0	8.62	1	94	9.84988e-06	94	1.96998e-05	94	2.09572e-07	8.9677e-07
	8.32	1	96	0	96	0	96	0	0	8.49	1	95	1.03194e-05	95	2.06387e-05	95	2.1725e-07	9.38887e-07
	8.3	1	97	0	97	0	97	0	0	8.32	1	96	1.08109e-05	96	2.16218e-05	96	2.25227e-07	9.82983e-07
	8.28	1	98	0	98	0	98	0	0	8.3	1	97	1.13255e-05	97	2.2651e-05	97	2.33516e-07	1.02915e-06
	8.18	1	99	0	99	0	99	0	0	8.28	1	98	1.18643e-05	98	2.37286e-05	98	2.42129e-07	1.07748e-06
	8.07	1	100	0	100	0	100	0	0	8.18	1	99	1.24284e-05	99	2.48568e-05	99	2.51079e-07	1.12809e-06
	8.06	1	101	0	101	0	101	0	0	8.07	1	100	1.3019e-05	100	2.6038e-05	100	2.6038e-07	1.18107e-06
	8	1	103	0	103	0	103	0	0	8.06	1	101	1.36373e-05	101	2.72746e-05	101	2.70046e-07	1.23654e-06
	7.85	1	104	0	104	0	104	0	0	8	1	102	1.42847e-05	102	2.85694e-05	102	2.80092e-07	1.32467e-06
	7.81	1	105	0	105	0	105	0	0	8	1	103	1.49625e-05	103	2.99249e-05	103	2.90533e-07	1.32467e-06
	7.77	1	106	0	106	0	106	0	0	7.85	1	104	1.56721e-05	104	3.13441e-05	104	3.01386e-07	1.41908e-06
	7.75	1	107	0	107	0	107	0	0	7.81	1	105	1.6415e-05	105	3.283e-05	105	3.12666e-07	1.48573e-06
	7.73	1	108	0	108	0	108	0	0	7.77	1	106	1.71928e-05	106	3.43856e-05	106	3.24393e-07	1.55551e-06
	7.68	1	109	0	109	0	109	0	0	7.75	1	107	1.80072e-05	107	3.60143e-05	107	3.36582e-07	1.62857e-06
	7.58	1	110	0	110	0	110	0	0	7.73	1	108	1.88598e-05	108	3.77195e-05	108	3.49255e-07	1.70505e-06
	7.45	1	111	0	111	0	111	0	0	7.68	1	109	1.97524e-05	109	3.95048e-05	109	3.62429e-07	1.78513e-06
	7.2	1	112	0	112	0	112	0	0	7.58	1	110	2.0687e-05	110	4.1374e-05	110	3.76127e-07	1.86898e-06
	6.99	1	113	0	113	0	113	0	0	7.45	1	111	2.16654e-05	111	4.33309e-05	111	3.90368e-07	1.95676e-06
	6.69	1	114	0	114	0	114	0	0	7.2	1	112	2.26899e-05	112	4.53797e-05	112	4.05176e-07	2.04866e-06
	6.66	1	116	0	116	0	116	0	0	6.99	1	113	2.37624e-05	113	4.75248e-05	113	4.20573e-07	2.14488e-06
	6.6	1	117	0	117	0	117	0	0	6.69	1	114	2.48853e-05	114	4.97706e-05	114	4.36584e-07	2.24562e-06
	6.54	1	118	0	118	0	118	0	0	6.66	1	115	2.60609e-05	115	5.21219e-05	115	4.53234e-07	2.40567e-06
	6.5	1	119	0	119	0	119	0	0	6.66	1	116	2.72918e-05	116	5.45836e-05	116	4.70548e-07	2.40567e-06
	6.22	0.999999	120	0	120	0	120	0	0	6.6	1	117	2.85805e-05	117	5.7161e-05	117	4.88555e-07	2.57712e-06
	6.18	0.999999	121	0	121	0	121	0	0	6.54	1	118	2.99297e-05	118	5.98594e-05	118	5.07283e-07	2.69816e-06
	6.04	0.999999	122	0	122	0	122	0	0	6.5	1	119	3.13423e-05	119	6.26845e-05	119	5.26761e-07	2.82489e-06
	6.01	0.999999	126	0	126	0	126	0	0	6.22	0.999999	120	3.28212e-05	120	6.56423e-05	120	5.47019e-07	2.95757e-06
	6	0.999999	130	0	130	0	130	0	0	6.18	0.999999	121	3.43695e-05	121	6.87391e-05	121	5.68092e-07	3.09647e-06
	5.58	0.999997	131	0	131	0	131	0	0	6.04	0.999999	122	3.59906e-05	122	7.19813e-05	122	5.9001e-07	3.24191e-06
	5.53	0.999997	132	0	132	0	132	0	0	6.01	0.999999	123	3.76879e-05	123	7.53757e-05	123	6.12811e-07	3.63608e-06
	5.4	0.999996	133	0	133	0	133	0	0	6.01	0.999999	124	3.94648e-05	124	7.89296e-05	124	6.36529e-07	3.63608e-06
	5.39	0.999996	134	0	134	0	134	0	0	6.01	0.999999	125	4.13252e-05	125	8.26505e-05	125	6.61204e-07	3.63608e-06
	5.36	0.999996	135	0	135	0	135	0	0	6.01	0.999999	126	4.3273e-05	126	8.6546e-05	126	6.86873e-07	3.63608e-06
	5.16	0.999993	137	0	137	0	137	0	0	6	0.999999	127	4.53123e-05	127	9.06246e-05	127	7.13579e-07	4.36885e-06
	5.12	0.999992	138	0	138	0	138	0	0	6	0.999999	128	4.74473e-05	128	9.48947e-05	128	7.41365e-07	4.36885e-06
	5.1	0.999992	139	0	139	0	139	0	0	6	0.999999	129	4.96827e-05	129	9.93653e-05	129	7.70274e-07	4.36885e-06
	5	0.99999	140	0	140	0	140	0	0	6	0.999999	130	5.2023e-05	130	0.000104046	130	8.00354e-07	4.36885e-06
	4.87	0.999987	141	0	141	0	141	0	0	5.58	0.999997	131	5.44732e-05	131	0.000108946	131	8.31652e-07	4.90005e-06
	4.84	0.999986	142	0	142	0	142	0	0	5.53	0.999997	132	5.70386e-05	132	0.000114077	132	8.64221e-07	5.1302e-06
	4.83	0.999985	144	0	144	0	144	0	0	5.4	0.999996	133	5.97244e-05	133	0.000119449	133	8.98111e-07	5.37115e-06
	4.8	0.999984	145	0	145	0	145	0	0	5.39	0.999996	134	6.25363e-05	134	0.000125073	134	9.33378e-07	5.62342e-06
	4.72	0.999981	146	0	146	0	146	0	0	5.36	0.999996	135	6.54804e-05	135	0.000130961	135	9.70079e-07	5.88755e-06
	4.7	0.99998	147	0	147	0	147	0	0	5.16	0.999993	136	6.85627e-05	136	0.000137125	136	1.00827e-06	6.30717e-06
	4.65	0.999978	148	0	148	0	148	0	0	5.16	0.999993	137	7.17897e-05	137	0.000143579	137	1.04803e-06	6.30717e-06
	4.62	0.999976	149	0	149	0	149	0	0	5.12	0.999992	138	7.51684e-05	138	0.000150337	138	1.0894e-06	6.7567e-06
	4.59	0.999974	150	0	150	0	150	0	0	5.1	0.999992	139	7.87057e-05	139	0.000157411	139	1.13246e-06	7.07405e-06
	4.42	0.999962	151	0	151	0	151	0	0	5	0.99999	140	8.24092e-05	140	0.000164818	140	1.17727e-06	7.40631e-06
	4.34	0.999954	152	0	152	0	152	0	0	4.87	0.999987	141	8.62866e-05	141	0.000172573	141	1.22392e-06	7.75417e-06
	4.31	0.999951	153	0	153	0	153	0	0	4.84	0.999986	142	9.03462e-05	142	0.000180692	142	1.27248e-06	8.11837e-06
	4.17	0.999932	154	0	154	0	154	0	0	4.83	0.999985	143	9.45964e-05	143	0.000189193	143	1.32303e-06	8.69699e-06
	4.14	0.999928	155	0	155	0	155	0	0	4.83	0.999985	144	9.90462e-05	144	0.000198092	144	1.37564e-06	8.69699e-06
	4.08	0.999917	156	0	156	0	156	0	0	4.8	0.999984	145	0.000103705	145	0.00020741	145	1.43041e-06	9.31686e-06
	4.07	0.999915	158	0	158	0	158	0	0	4.72	0.999981	146	0.000108583	146	0.000217165	146	1.48743e-06	9.75446e-06
	4.06	0.999913	159	0	159	0	159	0	0	4.7	0.99998	147	0.000113689	147	0.000227379	147	1.5468e-06	1.02126e-05
	4.04	0.999909	161	0	161	0	161	0	0	4.65	0.999978	148	0.000119036	148	0.000238072	148	1.6086e-06	1.06923e-05
	4.01	0.999902	163	0	163	0	163	0	0	4.62	0.999976	149	0.000124634	149	0.000249268	149	1.67294e-06	1.11945e-05
	4	0.9999	173	0	173	0	173	0	0	4.59	0.999974	150	0.000130494	150	0.000260989	150	1.73993e-06	1.17203e-05
	3.89	0.999871	174	0	174	0	174	0	0	4.42	0.999962	151	0.00013663	151	0.000273261	151	1.80967e-06	1.22708e-05
	3.86	0.999862	175	0	175	0	175	0	0	4.34	0.999954	152	0.000143054	152	0.000286109	152	1.8823e-06	1.28471e-05
	3.83	0.999852	176	0	176	0	176	0	0	4.31	0.999951	153	0.00014978	153	0.000299561	153	1.95791e-06	1.34505e-05
	3.82	0.999849	177	0	177	0	177	0	0	4.17	0.999932	154	0.000156822	154	0.000313644	154	2.03665e-06	1.40823e-05
	3.81	0.999845	178	0	178	0	178	0	0	4.14	0.999928	155	0.000164195	155	0.000328389	155	2.11864e-06	1.47437e-05
	3.8	0.999842	179	0	179	0	179	0	0	4.08	0.999917	156	0.000171913	156	0.000343827	156	2.20402e-06	1.54362e-05
	3.69	0.999796	180	0	180	0	180	0	0	4.07	0.999915	157	0.000179995	157	0.000359989	157	2.29292e-06	1.65364e-05
	3.54	0.999712	182	0	182	0	182	0	0	4.07	0.999915	158	0.000188455	158	0.000376911	158	2.38551e-06	1.65364e-05
	3.49	0.999676	184	0	184	0	184	0	0	4.06	0.999913	159	0.000197314	159	0.000394627	159	2.48193e-06	1.7715e-05
	3.4	0.999602	185	0	185	0	185	0	0	4.04	0.999909	160	0.000206588	160	0.000413176	160	2.58235e-06	1.89776e-05
	3.38	0.999583	186	0	186	0	186	0	0	4.04	0.999909	161	0.000216298	161	0.000432596	161	2.68693e-06	1.89776e-05
	3.34	0.999543	187	0	187	0	187	0	0	4.01	0.999902	162	0.000226464	162	0.000452928	162	2.79585e-06	2.08021e-05
	3.3	0.999499	188	0	188	0	188	0	0	4.01	0.999902	163	0.000237107	163	0.000474215	163	2.90929e-06	2.08021e-05
	3.28	0.999475	189	0	189	0	189	0	0	4	0.9999	164	0.000248251	164	0.000496502	164	3.02745e-06	2.73974e-05
	3.23	0.999411	190	0	190	0	190	0	0	4	0.9999	165	0.000259918	164.999	0.000519835	165	3.15052e-06	2.73974e-05
	3.19	0.999354	191	0	191	0	191	0	0	4	0.9999	166	0.000272132	165.999	0.000544265	166	3.2787e-06	2.73974e-05
	3.18	0.999339	192	0	192	0	192	0	0	4	0.9999	167	0.000284921	166.999	0.000569841	167	3.41222e-06	2.73974e-05
	3.15	0.999292	193	0	193	0	193	0	0	4	0.9999	168	0.00029831	167.999	0.00059662	168	3.55131e-06	2.73974e-05
	3.12	0.999241	194	0	194	0	194	0	0	4	0.9999	169	0.000312328	168.999	0.000624655	169	3.69619e-06	2.73974e-05
	3.08	0.999168	195	0	195	0	195	0	0	4	0.9999	170	0.000327004	169.999	0.000654008	170	3.84711e-06	2.73974e-05
	3.05	0.999109	198	0	198	0	198	0	0	4	0.9999	171	0.00034237	170.999	0.00068474	171	4.00432e-06	2.73974e-05
	3.04	0.999088	199	0	199	0	199	0	0	4	0.9999	172	0.000358457	171.999	0.000716914	172	4.16811e-06	2.73974e-05
	2.92	0.998798	200	0	200	0	200	0	0	4	0.9999	173	0.0003753	172.999	0.0007506	173	4.33873e-06	2.73974e-05
	2.85	0.998587	201	0	201	0	201	0	0	3.89	0.999871	174	0.000392934	173.999	0.000785868	174	4.51648e-06	3.5265e-05
	2.76	0.998262	202	0	202	0	202	0	0	3.86	0.999862	175	0.000411396	174.999	0.000822793	175	4.70167e-06	3.69214e-05
	2.75	0.998222	203	0	203	0	203	0	0	3.83	0.999852	176	0.000430726	175.999	0.000861452	176	4.89461e-06	3.86555e-05
	2.74	0.99818	204	0	204	0	204	0	0	3.82	0.999849	177	0.000450963	176.999	0.000901926	177	5.09563e-06	4.04711e-05
	2.72	0.998095	205	0	205	0	205	0	0	3.81	0.999845	178	0.000472151	177.999	0.000944302	178	5.30507e-06	4.23719e-05
	2.69	0.997958	206	0	206	0	206	0	0	3.8	0.999842	179	0.000494334	178.999	0.000988668	179	5.52328e-06	4.4362e-05
	2.68	0.997911	207	0	207	0	207	0	0	3.69	0.999796	179.999	0.000517559	179.999	0.00103512	180	5.75065e-06	4.64456e-05
	2.66	0.997812	208	0	208	0	208	0	0	3.54	0.999712	180.999	0.000541875	180.999	0.00108375	181	5.98756e-06	4.97559e-05
	2.64	0.997709	209	0	209	0	209	0	0	3.54	0.999712	181.999	0.000567332	181.999	0.00113466	182	6.23442e-06	4.97559e-05
	2.63	0.997656	210	0	210	0	210	0	0	3.49	0.999676	182.999	0.000593986	182.999	0.00118797	183	6.49165e-06	5.45395e-05
	2.6	0.997488	211	0	211	0	211	0	0	3.49	0.999676	183.999	0.000621891	183.999	0.00124378	184	6.75968e-06	5.45395e-05
	2.55	0.997182	212	0	212	0	212	0	0	3.4	0.999602	184.999	0.000651107	184.999	0.00130221	185	7.03899e-06	5.84267e-05
	2.52	0.99698	213	0	213	0	213	0	0	3.38	0.999583	185.999	0.000681695	185.999	0.00136339	186	7.33005e-06	6.11708e-05
	2.5	0.996838	214	0	214	0	214	0	0	3.34	0.999543	186.999	0.00071372	186.999	0.00142744	187	7.63336e-06	6.40438e-05
	2.49	0.996764	215	0	215	0	215	0	0	3.3	0.999499	187.999	0.000747248	187.999	0.0014945	188	7.94945e-06	6.70518e-05
	2.44	0.996369	216	0	216	0	216	0	0	3.28	0.999475	188.999	0.000782352	188.998	0.0015647	189	8.27886e-06	7.0201e-05
	2.39	0.995926	217	0	217	0	217	0	0	3.23	0.999411	189.999	0.000819104	189.998	0.00163821	190	8.62215e-06	7.34981e-05
	2.38	0.995831	219	0	219	0	219	0	0	3.19	0.999354	190.999	0.000857583	190.998	0.00171517	191	8.97992e-06	7.69501e-05
	2.31	0.995102	220	0	220	0	220	0	0	3.18	0.999339	191.999	0.000897868	191.998	0.00179574	192	9.3528e-06	8.05642e-05
	2.22	0.993974	221	0	221	0	221	0	0	3.15	0.999292	192.999	0.000940046	192.998	0.00188009	193	9.74141e-06	8.4348e-05
	2.18	0.993393	222	0	222	0	222	0	0	3.12	0.999241	193.999	0.000984205	193.998	0.00196841	194	1.01464e-05	8.83095e-05
	2.17	0.993239	223	0	223	0	223	0	0	3.08	0.999168	194.999	0.00103044	194.998	0.00206087	195	1.05686e-05	9.24571e-05
	2.1	0.992057	224	0	224	0	224	0	0	3.05	0.999109	195.999	0.00107884	195.998	0.00215768	196	1.10086e-05	0.000101346
	2.09	0.991872	225	0	225	0	225	0	0	3.05	0.999109	196.999	0.00112952	196.998	0.00225904	197	1.14672e-05	0.000101346
	2.06	0.99129	227	0	227	0	227	0	0	3.05	0.999109	197.999	0.00118258	197.998	0.00236515	198	1.19452e-05	0.000101346
	2.05	0.991087	229	0	229	0	229	0	0	3.04	0.999088	198.999	0.00123813	198.998	0.00247625	199	1.24435e-05	0.000111089
	2.04	0.99088	232	0	232	0	232	0	0	2.92	0.998798	199.999	0.00129628	199.997	0.00259257	200	1.29628e-05	0.000116306
	2.03	0.990667	234	0	234	0	234	0	0	2.85	0.998587	200.999	0.00135717	200.997	0.00271435	201	1.35042e-05	0.000121768
	2.02	0.99045	236	0	236	0	236	0	0	2.76	0.998262	201.999	0.00142092	201.997	0.00284184	202	1.40685e-05	0.000127487
	2.01	0.990228	241	0	241	0	241	0	0	2.75	0.998222	202.999	0.00148767	202.997	0.00297533	203	1.46568e-05	0.000133475
	2	0.99	315	1	314	2	316	0.00632911	0.00589971	2.74	0.99818	203.998	0.00155754	203.997	0.00311509	204	1.527e-05	0.000139743
	1.85	0.985875	316	1	315	2	317	0.00630915	0.00589971	2.72	0.998095	204.998	0.0016307	204.997	0.0032614	205	1.59093e-05	0.000146306
	1.74	0.981803	317	1	316	2	318	0.00628931	0.00589971	2.69	0.997958	205.998	0.0017073	205.997	0.0034146	206	1.65757e-05	0.000153177
	1.7	0.980047	318	1	317	2	319	0.00626959	0.00589971	2.68	0.997911	206.998	0.00178749	206.996	0.00357498	207	1.72704e-05	0.000160371
	1.66	0.978122	320	1	319	2	321	0.00623053	0.00589971	2.66	0.997812	207.998	0.00187145	207.996	0.0037429	208	1.79947e-05	0.000167902
	1.62	0.976012	321	1	320	2	322	0.00621118	0.00589971	2.64	0.997709	208.998	0.00195935	208.996	0.0039187	209	1.87498e-05	0.000175787
	1.59	0.974296	322	1	321	2	323	0.00619195	0.00589971	2.63	0.997656	209.998	0.00205138	209.996	0.00410276	210	1.95369e-05	0.000184043
	1.55	0.971816	323	1	322	2	324	0.00617284	0.00589971	2.6	0.997488	210.998	0.00214773	210.996	0.00429546	211	2.03576e-05	0.000192686
	1.52	0.9698	325	1	324	2	326	0.00613497	0.00589971	2.55	0.997182	211.998	0.00224861	211.996	0.00449721	212	2.12133e-05	0.000201735
	1.49	0.967641	326	1	325	2	327	0.00611621	0.00589971	2.52	0.99698	212.998	0.00235422	212.995	0.00470844	213	2.21054e-05	0.000211208
	1.47	0.966116	327	1	326	2	328	0.00609756	0.00589971	2.5	0.996838	213.998	0.00246479	213.995	0.00492959	214	2.30355e-05	0.000221127
	1.44	0.963692	328	1	327	2	329	0.00607903	0.00589971	2.49	0.996764	214.997	0.00258056	214.995	0.00516112	215	2.40052e-05	0.000231511
	1.42	0.961981	329	1	328	2	330	0.00606061	0.00589971	2.44	0.996369	215.997	0.00270176	215.995	0.00540352	216	2.50163e-05	0.000242383
	1.39	0.959262	330	1	329	2	331	0.0060423	0.00589971	2.39	0.995926	216.997	0.00282865	216.994	0.00565731	217	2.60706e-05	0.000253765
	1.33	0.953226	331	1	330	2	332	0.0060241	0.00589971	2.38	0.995831	217.997	0.00296151	217.994	0.00592301	218	2.71698e-05	0.000271848
	1.32	0.952137	332	1	331	2	333	0.00600601	0.00589971	2.38	0.995831	218.997	0.0031006	218.994	0.0062012	219	2.8316e-05	0.000271848
	1.24	0.942456	333	1	332	2	334	0.00598802	0.00589971	2.31	0.995102	219.997	0.00324622	219.994	0.00649244	220	2.95111e-05	0.000291219
	1.22	0.939744	334	1	333	2	335	0.00597015	0.00589971	2.22	0.993974	220.997	0.00339868	220.993	0.00679736	221	3.07573e-05	0.000304894
	1.19	0.935435	335	1	334	2	336	0.00595238	0.00589971	2.18	0.993393	221.996	0.0035583	221.993	0.0071166	222	3.20568e-05	0.000319211
	1.17	0.932392	336	1	335	2	337	0.00593472	0.00589971	2.17	0.993239	222.996	0.00372541	222.993	0.00745083	223	3.34118e-05	0.000334199
	1.15	0.929205	337	1	336	2	338	0.00591716	0.00589971	2.1	0.992057	223.996	0.00390038	223.992	0.00780075	224	3.48248e-05	0.000349892
	1.14	0.927556	338	1	337	2	339	0.00589971	0.00589971	2.09	0.991872	224.996	0.00408355	224.992	0.0081671	225	3.62982e-05	0.000366321
	1.12	0.924142	338	2	336	4	340	0.0117647	0.0110193	2.06	0.99129	225.996	0.00427533	225.991	0.00855066	226	3.78348e-05	0.000392421
	1.09	0.918717	339	2	337	4	341	0.0117302	0.0110193	2.06	0.99129	226.996	0.00447611	226.991	0.00895222	227	3.94371e-05	0.000392421
	1.07	0.914886	340	2	338	4	342	0.0116959	0.0110193	2.05	0.991087	227.995	0.00468632	227.991	0.00937264	228	4.11081e-05	0.000430136
	1.05	0.910875	341	2	339	4	343	0.0116618	0.0110193	2.05	0.991087	228.995	0.0049064	228.99	0.0098128	229	4.28506e-05	0.000430136
	1.03	0.906675	342	2	340	4	344	0.0116279	0.0110193	2.04	0.99088	229.995	0.00513681	229.99	0.0102736	230	4.46679e-05	0.000482415
	1	0.9	343	2	341	4	345	0.0115942	0.0110193	2.04	0.99088	230.995	0.00537804	230.989	0.0107561	231	4.65631e-05	0.000482415
	0.98	0.895287	344	2	342	4	346	0.0115607	0.0110193	2.04	0.99088	231.994	0.00563059	231.989	0.0112612	232	4.85396e-05	0.000482415
	0.95	0.887798	345	2	343	4	347	0.0115274	0.0110193	2.03	0.990667	232.994	0.005895	232.988	0.01179	233	5.06009e-05	0.000541045
	0.91	0.876973	346	2	344	4	348	0.0114943	0.0110193	2.03	0.990667	233.994	0.00617183	233.988	0.0123437	234	5.27506e-05	0.000541045
	0.9	0.874107	347	2	345	4	349	0.0114613	0.0110193	2.02	0.99045	234.994	0.00646164	234.987	0.0129233	235	5.49927e-05	0.000593036
	0.87	0.865104	348	2	346	4	350	0.0114286	0.0110193	2.02	0.99045	235.993	0.00676507	235.986	0.0135301	236	5.73311e-05	0.000593036
	0.86	0.861962	349	2	347	4	351	0.011396	0.0110193	2.01	0.990228	236.993	0.00708274	236.986	0.0141655	237	5.97699e-05	0.00069632
	0.75	0.822172	350	2	348	4	352	0.0113636	0.0110193	2.01	0.990228	237.993	0.00741532	237.985	0.0148306	238	6.23136e-05	0.00069632
	0.74	0.81803	351	2	349	4	353	0.0113314	0.0110193	2.01	0.990228	238.992	0.00776351	238.984	0.015527	239	6.49666e-05	0.00069632
	0.71	0.805016	353	2	351	4	355	0.0112676	0.0110193	2.01	0.990228	239.992	0.00812804	239.984	0.0162561	240	6.77337e-05	0.00069632
	0.7	0.800474	354	2	352	4	356	0.011236	0.0110193	2.01	0.990228	240.991	0.00850969	240.983	0.0170194	241	7.06198e-05	0.00069632
	0.69	0.795826	355	2	353	4	357	0.0112045	0.0110193	2	0.99	241.991	0.00890924	241.982	0.0178185	242	7.36301e-05	0.00435189
	0.67	0.786204	356	2	354	4	358	0.0111732	0.0110193	2	0.99	242.991	0.00932755	242.981	0.0186551	243	7.677e-05	0.00435189
	0.65	0.776128	358	2	356	4	360	0.0111111	0.0110193	2	0.99	243.99	0.00976549	243.98	0.019531	244	8.0045e-05	0.00435189
	0.63	0.765577	360	2	358	4	362	0.0110497	0.0110193	2	0.99	244.99	0.010224	244.98	0.020448	245	8.34611e-05	0.00435189
	0.61	0.754529	361	2	359	4	363	0.0110193	0.0110193	2	0.99	245.989	0.010704	245.979	0.021408	246	8.70244e-05	0.00435189
	0.56	0.724577	361	3	358	6	364	0.0164835	0.0161725	2	0.99	246.989	0.0112065	246.978	0.0224131	247	9.07412e-05	0.00435189
	0.52	0.698005	362	3	359	6	365	0.0164384	0.0161725	2	0.99	247.988	0.0117326	247.977	0.0234653	248	9.46181e-05	0.00435189
	0.49	0.676406	363	3	360	6	366	0.0163934	0.0161725	2	0.99	248.988	0.0122835	248.975	0.0245669	249	9.86623e-05	0.00435189
	0.48	0.668869	364	3	361	6	367	0.0163488	0.0161725	2	0.99	249.987	0.0128601	249.974	0.0257202	250	0.000102881	0.00435189
	0.45	0.645187	365	3	362	6	368	0.0163043	0.0161725	2	0.99	250.987	0.0134638	250.973	0.0269276	251	0.000107281	0.00435189
	0.44	0.636922	366	3	363	6	369	0.0162602	0.0161725	2	0.99	251.986	0.0140958	251.972	0.0281916	252	0.000111872	0.00435189
	0.38	0.583131	367	3	364	6	370	0.0162162	0.0161725	2	0.99	252.985	0.0147575	252.97	0.029515	253	0.00011666	0.00435189
	0.37	0.57342	368	3	365	6	371	0.0161725	0.0161725	2	0.99	253.985	0.0154502	253.969	0.0309004	254	0.000121655	0.00435189
	0.36	0.563484	369	4	365	8	373	0.0214477	0.0210526	2	0.99	254.984	0.0161754	254.968	0.0323508	255	0.000126866	0.00435189
	0.32	0.52137	373	4	369	8	377	0.0212202	0.0210526	2	0.99	255.983	0.0169346	255.966	0.0338692	256	0.000132302	0.00435189
	0.31	0.510221	374	4	370	8	378	0.021164	0.0210526	2	0.99	256.982	0.0177294	256.965	0.0354589	257	0.000137972	0.00435189
	0.3	0.498813	375	4	371	8	379	0.0211082	0.0210526	2	0.99	257.981	0.0185615	257.963	0.0371231	258	0.000143888	0.00435189
	0.28	0.475193	376	4	372	8	380	0.0210526	0.0210526	2	0.99	258.981	0.0194327	258.961	0.0388653	259	0.000150059	0.00435189
	0.24	0.42456	376	5	371	10	381	0.0262467	0.0257069	2	0.99	259.98	0.0203446	259.959	0.0406892	260	0.000156497	0.00435189
	0.22	0.39744	377	5	372	10	382	0.026178	0.0257069	2	0.99	260.979	0.0212993	260.957	0.0425987	261	0.000163213	0.00435189
	0.2	0.369043	378	5	373	10	383	0.0261097	0.0257069	2	0.99	261.978	0.0222988	261.955	0.0445976	262	0.00017022	0.00435189
	0.19	0.354346	379	5	374	10	384	0.0260417	0.0257069	2	0.99	262.977	0.0233452	262.953	0.0466903	263	0.00017753	0.00435189
	0.18	0.339307	381	5	376	10	386	0.0259067	0.0257069	2	0.99	263.976	0.0244405	263.951	0.0488811	264	0.000185156	0.00435189
	0.17	0.323917	382	5	377	10	387	0.0258398	0.0257069	2	0.99	264.974	0.0255873	264.949	0.0511745	265	0.000193111	0.00435189
	0.16	0.308169	384	5	379	10	389	0.0257069	0.0257069	2	0.99	265.973	0.0267877	265.946	0.0535754	266	0.000201411	0.00435189
	0.15	0.292054	385	6	379	12	391	0.0306905	0.0306905	2	0.99	266.972	0.0280444	266.944	0.0560888	267	0.000210071	0.00435189
	0.14	0.275564	386	7	379	14	393	0.0356234	0.0356234	2	0.99	267.971	0.02936	267.941	0.05872	268	0.000219104	0.00435189
	0.13	0.25869	388	8	380	16	396	0.040404	0.040201	2	0.99	268.969	0.0307372	268.939	0.0614744	269	0.00022853	0.00435189
	0.12	0.241422	390	8	382	16	398	0.040201	0.040201	2	0.99	269.968	0.032179	269.936	0.0643579	270	0.000238363	0.00435189
	0.11	0.223753	392	9	383	18	401	0.0448878	0.0445545	2	0.99	270.966	0.0336882	270.933	0.0673764	271	0.000248621	0.00435189
	0.1	0.205672	395	9	386	18	404	0.0445545	0.0445545	2	0.99	271.965	0.0352681	271.929	0.0705363	272	0.000259325	0.00435189
	0.09	0.187169	398	12	386	24	410	0.0585366	0.0585366	2	0.99	272.963	0.0369221	272.926	0.0738441	273	0.000270491	0.00435189
	0.08	0.168236	401	14	387	28	415	0.0674699	0.0674699	2	0.99	273.961	0.0386534	273.923	0.0773068	274	0.000282142	0.00435189
	0.07	0.148862	404	18	386	36	422	0.0853081	0.0853081	2	0.99	274.96	0.0404658	274.919	0.0809315	275	0.000294297	0.00435189
	0.06	0.129036	408	19	389	38	427	0.088993	0.088993	2	0.99	275.958	0.042363	275.915	0.084726	276	0.000306978	0.00435189
	0.05	0.108749	415	23	392	46	438	0.105023	0.105023	2	0.99	276.956	0.044349	276.911	0.0886979	277	0.000320209	0.00435189
										2	0.99	277.954	0.0464278	277.907	0.0928557	278	0.000334013	0.00435189
										2	0.99	278.951	0.048604	278.903	0.097208	279	0.000348416	0.00435189
										2	0.99	279.949	0.0508819	279.898	0.101764	280	0.000363442	0.00435189
										2	0.99	280.947	0.0532663	280.893	0.106533	281	0.00037912	0.00435189
										2	0.99	281.944	0.0557622	281.888	0.111524	282	0.000395476	0.00435189
										2	0.99	282.942	0.0583747	282.883	0.116749	283	0.000412542	0.00435189
										2	0.99	283.939	0.0611093	283.878	0.122219	284	0.000430347	0.00435189
										2	0.99	284.936	0.0639716	284.872	0.127943	285	0.000448924	0.00435189
										2	0.99	285.933	0.0669677	285.866	0.133935	286	0.000468305	0.00435189
										2	0.99	286.93	0.0701036	286.86	0.140207	287	0.000488527	0.00435189
										2	0.99	287.927	0.0733859	287.853	0.146772	288	0.000509624	0.00435189
										2	0.99	288.923	0.0768213	288.846	0.153643	289	0.000531635	0.00435189
										2	0.99	289.92	0.080417	289.839	0.160834	290	0.0005546	0.00435189
										2	0.99	290.916	0.0841804	290.832	0.168361	291	0.000578559	0.00435189
										2	0.99	291.912	0.0881192	291.824	0.176238	292	0.000603556	0.00435189
										2	0.99	292.908	0.0922416	292.816	0.184483	293	0.000629635	0.00435189
										2	0.99	293.903	0.096556	293.807	0.193112	294	0.000656843	0.00435189
										2	0.99	294.899	0.101071	294.798	0.202143	295	0.000685229	0.00435189
										2	0.99	295.894	0.105797	295.788	0.211594	296	0.000714843	0.00435189
										2	0.99	296.889	0.110742	296.779	0.221484	297	0.000745738	0.00435189
										2	0.99	297.884	0.115917	297.768	0.231835	298	0.000777969	0.00435189
										2	0.99	298.879	0.121333	298.757	0.242667	299	0.000811594	0.00435189
										2	0.99	299.873	0.127001	299.746	0.254002	300	0.000846673	0.00435189
										2	0.99	300.867	0.132932	300.734	0.265863	301	0.000883267	0.00435189
										2	0.99	301.861	0.139138	301.722	0.278275	302	0.000921442	0.00435189
										2	0.99	302.854	0.145632	302.709	0.291263	303	0.000961265	0.00435189
										2	0.99	303.848	0.152427	303.695	0.304853	304	0.00100281	0.00435189
										2	0.99	304.84	0.159536	304.681	0.319073	305	0.00104614	0.00435189
										2	0.99	305.833	0.166975	305.666	0.333951	306	0.00109134	0.00435189
										2	0.99	306.825	0.174759	306.65	0.349517	307	0.00113849	0.00435189
										2	0.99	307.817	0.182902	307.634	0.365803	308	0.00118767	0.00435189
										2	0.99	308.809	0.191421	308.617	0.382842	309	0.00123897	0.00435189
										2	0.99	309.8	0.200334	309.599	0.400668	310	0.00129248	0.00435189
										2	0.99	310.79	0.209658	310.581	0.419315	311	0.00134828	0.00435189
										2	0.99	311.781	0.219411	311.561	0.438823	312	0.00140648	0.00435189
										2	0.99	312.77	0.229614	312.541	0.459229	313	0.00146718	0.00435189
										2	0.99	313.76	0.240287	313.519	0.480573	314	0.00153049	0.00435189
										2	0.99	314.749	0.25145	314.497	0.502899	315	0.00159651	0.00435189
										2	0.99	315.737	0.263125	315.474	0.526251	316	0.00166535	0.00435189
										1.85	0.985875	316.725	0.275336	316.449	0.550673	317	0.00173714	0.0244204
										1.74	0.981803	317.712	0.288107	317.424	0.576215	318	0.001812	0.0255395
										1.7	0.980047	318.699	0.301463	318.397	0.602925	319	0.00189005	0.0267085
										1.66	0.978122	319.685	0.315428	319.369	0.630857	320	0.00197143	0.0285602
										1.66	0.978122	320.67	0.330032	320.34	0.660064	321	0.00205627	0.0285602
										1.62	0.976012	321.655	0.345302	321.309	0.690603	322	0.00214473	0.0305365
										1.59	0.974296	322.639	0.361266	322.277	0.722533	323	0.00223694	0.0319271
										1.55	0.971816	323.622	0.377957	323.244	0.755914	324	0.00233307	0.0333789
										1.52	0.9698	324.605	0.395406	324.209	0.790811	325	0.00243327	0.0356769
										1.52	0.9698	325.586	0.413645	325.173	0.827291	326	0.0025377	0.0356769
										1.49	0.967641	326.567	0.43271	326.135	0.865421	327	0.00264655	0.0381272
										1.47	0.966116	327.547	0.452637	327.095	0.905274	328	0.00275998	0.0398499
										1.44	0.963692	328.527	0.473462	328.053	0.946924	329	0.00287819	0.0416471
										1.42	0.961981	329.505	0.495225	329.01	0.99045	330	0.00300136	0.043522
										1.39	0.959262	330.482	0.517965	329.964	1.03593	331	0.0031297	0.0454774
										1.33	0.953226	331.458	0.541725	330.917	1.08345	332	0.00326341	0.0475165
										1.32	0.952137	332.433	0.566548	331.867	1.1331	333	0.00340269	0.0496425
										1.24	0.942456	333.408	0.59248	332.815	1.18496	334	0.00354778	0.0518586
										1.22	0.939744	334.38	0.619566	333.761	1.23913	335	0.0036989	0.0541683
										1.19	0.935435	335.352	0.647855	334.704	1.29571	336	0.00385628	0.0565751
										1.17	0.932392	336.323	0.677399	335.645	1.3548	337	0.00402017	0.0590824
										1.15	0.929205	337.292	0.708248	336.584	1.4165	338	0.00419082	0.0616939
										1.14	0.927556	338.26	0.740457	337.519	1.48091	339	0.00436848	0.0644132
										1.12	0.924142	339.226	0.774081	338.452	1.54816	340	0.00455342	0.0672443
										1.09	0.918717	340.191	0.809179	339.382	1.61836	341	0.00474592	0.0701909
										1.07	0.914886	341.154	0.84581	340.308	1.69162	342	0.00494626	0.0732569
										1.05	0.910875	342.116	0.884036	341.232	1.76807	343	0.00515473	0.0764464
										1.03	0.906675	343.076	0.923921	342.152	1.84784	344	0.00537163	0.0797633
										1	0.9	344.034	0.965529	343.069	1.93106	345	0.00559727	0.0832119
										0.98	0.895287	344.991	1.00893	343.982	2.01786	346	0.00583197	0.0867961
										0.95	0.887798	345.946	1.05419	344.892	2.10839	347	0.00607604	0.0905201
										0.91	0.876973	346.899	1.10139	345.797	2.20278	348	0.00632983	0.0943883
										0.9	0.874107	347.849	1.1506	346.699	2.30119	349	0.00659367	0.0984047
										0.87	0.865104	348.798	1.20189	347.596	2.40377	350	0.00686792	0.102574
										0.86	0.861962	349.745	1.25534	348.489	2.51068	351	0.00715293	0.106899
										0.75	0.822172	350.689	1.31104	349.378	2.62207	352	0.00744906	0.111386
										0.74	0.81803	351.631	1.36906	350.262	2.73811	353	0.0077567	0.116037
										0.71	0.805016	352.571	1.42949	351.141	2.85898	354	0.00807621	0.123333
										0.71	0.805016	353.508	1.49242	352.015	2.98484	355	0.008408	0.123333
										0.7	0.800474	354.442	1.55793	352.884	3.11587	356	0.00875244	0.131022
										0.69	0.795826	355.374	1.62612	353.748	3.25225	357	0.00910994	0.136374
										0.67	0.786204	356.303	1.69708	354.606	3.39417	358	0.00948092	0.14191
										0.65	0.776128	357.229	1.77091	355.458	3.54181	359	0.00986577	0.150569
										0.65	0.776128	358.152	1.84769	356.305	3.69537	360	0.0102649	0.150569
										0.63	0.765577	359.072	1.92752	357.145	3.85504	361	0.0106788	0.162793
										0.63	0.765577	359.989	2.01051	357.979	4.02102	362	0.0111078	0.162793
										0.61	0.754529	360.903	2.09676	358.806	4.19351	363	0.0115524	0.172483
										0.56	0.724577	361.814	2.18636	359.627	4.37272	364	0.012013	0.179196
										0.52	0.698005	362.721	2.27942	360.441	4.55884	365	0.01249	0.186116
										0.49	0.676406	363.624	2.37605	361.248	4.75209	366	0.0129839	0.193242
										0.48	0.668869	364.524	2.47634	362.047	4.95268	367	0.013495	0.200578
										0.45	0.645187	365.42	2.58041	362.839	5.16082	368	0.014024	0.208125
										0.44	0.636922	366.312	2.68835	363.623	5.37671	369	0.014571	0.215883
										0.38	0.583131	367.2	2.80028	364.399	5.60057	370	0.0151367	0.223853
										0.37	0.57342	368.084	2.91631	365.167	5.83261	371	0.0157213	0.232034
										0.36	0.563484	368.963	3.03652	365.927	6.07305	372	0.0163254	0.244703
										0.36	0.563484	369.839	3.16104	366.678	6.32209	373	0.0169493	0.244703
										0.32	0.52137	370.71	3.28997	367.42	6.57994	374	0.0175934	0.271453
										0.32	0.52137	371.577	3.42341	368.153	6.84682	375	0.0182582	0.271453
										0.32	0.52137	372.439	3.56146	368.877	7.12292	376	0.0189439	0.271453
										0.32	0.52137	373.296	3.70422	369.592	7.40844	377	0.019651	0.271453
										0.31	0.510221	374.148	3.8518	370.296	7.7036	378	0.0203799	0.295146
										0.3	0.498813	374.996	4.00429	370.991	8.00857	379	0.0211308	0.304967
										0.28	0.475193	375.838	4.16178	371.676	8.32356	380	0.0219041	0.314977
										0.24	0.42456	376.676	4.32437	372.351	8.64874	381	0.0227001	0.325172
										0.22	0.39744	377.508	4.49214	373.016	8.98429	382	0.0235191	0.335545
										0.2	0.369043	378.335	4.66519	373.67	9.33039	383	0.0243613	0.34609
										0.19	0.354346	379.156	4.8436	374.313	9.68719	384	0.0252271	0.3568
										0.18	0.339307	379.973	5.02743	374.945	10.0549	385	0.0261165	0.373157
										0.18	0.339307	380.783	5.21678	375.566	10.4336	386	0.0270299	0.373157
										0.17	0.323917	381.588	5.4117	376.177	10.8234	387	0.0279674	0.389841
										0.16	0.308169	382.388	5.61227	376.775	11.2245	388	0.0289292	0.406818
										0.16	0.308169	383.181	5.81854	377.363	11.6371	389	0.0299154	0.406818
										0.15	0.292054	383.969	6.03057	377.939	12.0611	390	0.030926	0.429856
										0.15	0.292054	384.752	6.24841	378.503	12.4968	391	0.0319612	0.429856
										0.14	0.275564	385.528	6.47211	379.056	12.9442	392	0.0330209	0.453272
										0.14	0.275564	386.298	6.70169	379.597	13.4034	393	0.0341053	0.453272
										0.13	0.25869	387.063	6.93721	380.126	13.8744	394	0.0352143	0.482937
										0.13	0.25869	387.821	7.17868	380.643	14.3574	395	0.0363477	0.482937
										0.13	0.25869	388.574	7.42612	381.148	14.8522	396	0.0375057	0.482937
										0.12	0.241422	389.32	7.67956	381.641	15.3591	397	0.0386879	0.512862
										0.12	0.241422	390.061	7.93899	382.122	15.878	398	0.0398944	0.512862
										0.11	0.223753	390.796	8.20442	382.591	16.4088	399	0.0411249	0.542853
										0.11	0.223753	391.524	8.47584	383.048	16.9517	400	0.0423792	0.542853
										0.11	0.223753	392.247	8.75325	383.493	17.5065	401	0.0436571	0.542853
										0.1	0.205672	392.963	9.03663	383.927	18.0733	402	0.0449584	0.578652
										0.1	0.205672	393.674	9.32596	384.348	18.6519	403	0.0462827	0.578652
										0.1	0.205672	394.379	9.6212	384.758	19.2424	404	0.0476297	0.578652
										0.09	0.187169	395.078	9.92232	385.155	19.8446	405	0.0489991	0.631275
										0.09	0.187169	395.771	10.2293	385.541	20.4586	406	0.0503906	0.631275
										0.09	0.187169	396.458	10.542	385.916	21.0841	407	0.0518037	0.631275
										0.09	0.187169	397.139	10.8605	386.279	21.7211	408	0.053238	0.631275
										0.09	0.187169	397.815	11.1847	386.631	22.3695	409	0.054693	0.631275
										0.09	0.187169	398.485	11.5145	386.971	23.0291	410	0.0561685	0.631275
										0.08	0.168236	399.15	11.8499	387.3	23.6998	411	0.0576637	0.692516
										0.08	0.168236	399.809	12.1907	387.619	24.3815	412	0.0591784	0.692516
										0.08	0.168236	400.463	12.537	387.926	25.074	413	0.0607119	0.692516
										0.08	0.168236	401.111	12.8886	388.223	25.7772	414	0.0622637	0.692516
										0.08	0.168236	401.755	13.2454	388.509	26.4908	415	0.0638333	0.692516
										0.07	0.148862	402.393	13.6074	388.785	27.2148	416	0.0654202	0.753817
										0.07	0.148862	403.026	13.9744	389.051	27.9489	417	0.0670237	0.753817
										0.07	0.148862	403.654	14.3465	389.307	28.6929	418	0.0686434	0.753817
										0.07	0.148862	404.277	14.7234	389.553	29.4468	419	0.0702786	0.753817
										0.07	0.148862	404.895	15.1051	389.79	30.2101	420	0.0719289	0.753817
										0.07	0.148862	405.509	15.4914	390.017	30.9829	421	0.0735935	0.753817
										0.07	0.148862	406.118	15.8824	390.235	31.7647	422	0.0752719	0.753817
										0.06	0.129036	406.722	16.2778	390.444	32.5556	423	0.0769636	0.808131
										0.06	0.129036	407.322	16.6776	390.645	33.3552	424	0.0786679	0.808131
										0.06	0.129036	407.918	17.0816	390.837	34.1633	425	0.0803842	0.808131
										0.06	0.129036	408.51	17.4899	391.02	34.9797	426	0.0821121	0.808131
										0.06	0.129036	409.098	17.9022	391.196	35.8043	427	0.0838508	0.808131
										0.05	0.108749	409.682	18.3184	391.363	36.6368	428	0.0855999	0.868809
										0.05	0.108749	410.262	18.7385	391.523	37.4769	429	0.0873588	0.868809
										0.05	0.108749	410.838	19.1623	391.675	38.3245	430	0.0891268	0.868809
										0.05	0.108749	411.41	19.5897	391.821	39.1794	431	0.0909035	0.868809
										0.05	0.108749	411.979	20.0207	391.959	40.0414	432	0.0926884	0.868809
										0.05	0.108749	412.545	20.4551	392.09	40.9102	433	0.0944808	0.868809
										0.05	0.108749	413.107	20.8928	392.214	41.7856	434	0.0962802	0.868809
										0.05	0.108749	413.666	21.3338	392.332	42.6675	435	0.0980862	0.868809
										0.05	0.108749	414.222	21.7778	392.444	43.5556	436	0.0998983	0.868809
										0.05	0.108749	414.775	22.2249	392.55	44.4498	437	0.101716	0.868809
										0.05	0.108749	415.325	22.6749	392.65	45.3499	438	0.103538	0.868809

## Sheet: Distinct Peptide Level Data
Distinct Peptide Level Data		Confidence Threshold	Forward	Reverse	Correct	Incorrect	Total	Global FDR	q-value		Fit Confidence Threshold	Fit Forward	Fit Reverse	Fit Correct	Fit Incorrect	Fit Total	Fit Global FDR	Fit Local FDR
		1	854	0	854	0	854	0	0		1	1	0	1	0	1	0	6.54745e-11
		0.9999	986	0	986	0	986	0	0		1	4	0	4	0	4	0	6.54745e-11
		0.9998	1132	0	1132	0	1132	0	0		1	7	0	7	0	7	0	6.54745e-11
		0.9997	1222	0	1222	0	1222	0	0		1	10	0	10	0	10	0	6.54745e-11
		0.9996	1312	0	1312	0	1312	0	0		1	13	0	13	0	13	0	6.54745e-11
		0.9995	1361	0	1361	0	1361	0	0		1	16	0	16	0	16	0	6.54745e-11
		0.9994	1402	0	1402	0	1402	0	0		1	19	0	19	0	19	0	6.54745e-11
		0.9993	1435	0	1435	0	1435	0	0		1	22	0	22	0	22	0	6.54745e-11
		0.9992	1479	0	1479	0	1479	0	0		1	25	0	25	0	25	0	6.54745e-11
		0.9991	1503	0	1503	0	1503	0	0		1	28	0	28	0	28	0	6.54745e-11
		0.999	1524	0	1524	0	1524	0	0		1	31	0	31	0	31	0	6.54745e-11
		0.9989	1552	0	1552	0	1552	0	0		1	34	0	34	0	34	0	6.54745e-11
		0.9988	1571	0	1571	0	1571	0	0		1	37	0	37	0	37	0	6.54745e-11
		0.9987	1596	0	1596	0	1596	0	0		1	40	0	40	0	40	0	6.54745e-11
		0.9986	1624	0	1624	0	1624	0	0		1	43	0	43	0	43	0	6.54745e-11
		0.9985	1646	0	1646	0	1646	0	0		1	46	0	46	0	46	0	6.54745e-11
		0.9984	1659	0	1659	0	1659	0	0		1	49	0	49	0	49	0	6.54745e-11
		0.9983	1678	0	1678	0	1678	0	0		1	52	0	52	0	52	0	6.54745e-11
		0.9982	1702	0	1702	0	1702	0	0		1	55	0	55	0	55	0	6.54745e-11
		0.9981	1720	0	1720	0	1720	0	0		1	58	0	58	0	58	0	6.54745e-11
		0.998	1734	0	1734	0	1734	0	0		1	61	0	61	0	61	0	6.54745e-11
		0.9979	1743	0	1743	0	1743	0	0		1	64	0	64	0	64	0	6.54745e-11
		0.9978	1756	0	1756	0	1756	0	0		1	67	0	67	0	67	0	6.54745e-11
		0.9977	1769	0	1769	0	1769	0	0		1	70	0	70	0	70	0	6.54745e-11
		0.9976	1783	0	1783	0	1783	0	0		1	73	0	73	0	73	0	6.54745e-11
		0.9975	1791	0	1791	0	1791	0	0		1	76	0	76	0	76	0	6.54745e-11
		0.9974	1809	0	1809	0	1809	0	0		1	79	0	79	0	79	0	6.54745e-11
		0.9973	1818	0	1818	0	1818	0	0		1	82	0	82	0	82	0	6.54745e-11
		0.9972	1823	0	1823	0	1823	0	0		1	85	0	85	0	85	0	6.54745e-11
		0.9971	1833	0	1833	0	1833	0	0		1	88	0	88	0	88	0	6.54745e-11
		0.997	1838	0	1838	0	1838	0	0		1	91	0	91	0	91	0	6.54745e-11
		0.9969	1848	0	1848	0	1848	0	0		1	94	0	94	0	94	0	6.54745e-11
		0.9968	1860	0	1860	0	1860	0	0		1	97	0	97	0	97	0	6.54745e-11
		0.9967	1870	0	1870	0	1870	0	0		1	100	0	100	0	100	0	6.54745e-11
		0.9966	1885	0	1885	0	1885	0	0		1	103	0	103	0	103	0	6.54745e-11
		0.9965	1892	0	1892	0	1892	0	0		1	106	0	106	0	106	0	6.54745e-11
		0.9964	1900	0	1900	0	1900	0	0		1	109	0	109	0	109	0	6.54745e-11
		0.9963	1914	0	1914	0	1914	0	0		1	112	0	112	0	112	0	6.54745e-11
		0.9962	1926	0	1926	0	1926	0	0		1	115	0	115	0	115	0	6.54745e-11
		0.9961	1933	0	1933	0	1933	0	0		1	118	0	118	0	118	0	6.54745e-11
		0.996	1943	0	1943	0	1943	0	0		1	121	0	121	0	121	0	6.54745e-11
		0.9959	1951	0	1951	0	1951	0	0		1	124	0	124	0	124	0	6.54745e-11
		0.9958	1960	0	1960	0	1960	0	0		1	127	0	127	0	127	0	6.54745e-11
		0.9957	1971	0	1971	0	1971	0	0		1	130	0	130	0	130	0	6.54745e-11
		0.9956	1975	0	1975	0	1975	0	0		1	133	0	133	0	133	0	6.54745e-11
		0.9955	1980	0	1980	0	1980	0	0		1	136	0	136	0	136	0	6.54745e-11
		0.9954	1992	0	1992	0	1992	0	0		1	139	0	139	0	139	0	6.54745e-11
		0.9953	1995	0	1995	0	1995	0	0		1	142	0	142	0	142	0	6.54745e-11
		0.9952	2012	0	2012	0	2012	0	0		1	145	0	145	0	145	0	6.54745e-11
		0.9951	2022	0	2022	0	2022	0	0		1	148	0	148	0	148	0	6.54745e-11
		0.995	2031	0	2031	0	2031	0	0		1	151	0	151	0	151	0	6.54745e-11
		0.9949	2039	0	2039	0	2039	0	0		1	154	0	154	0	154	0	6.54745e-11
		0.9948	2047	0	2047	0	2047	0	0		1	157	0	157	0	157	0	6.54745e-11
		0.9947	2051	0	2051	0	2051	0	0		1	160	0	160	0	160	0	6.54745e-11
		0.9946	2063	0	2063	0	2063	0	0		1	163	0	163	0	163	0	6.54745e-11
		0.9945	2073	0	2073	0	2073	0	0		1	166	0	166	0	166	0	6.54745e-11
		0.9944	2075	0	2075	0	2075	0	0		1	169	0	169	0	169	0	6.54745e-11
		0.9943	2082	0	2082	0	2082	0	0		1	172	0	172	0	172	0	6.54745e-11
		0.9942	2095	0	2095	0	2095	0	0		1	175	0	175	0	175	0	6.54745e-11
		0.9941	2102	0	2102	0	2102	0	0		1	178	0	178	0	178	0	6.54745e-11
		0.994	2109	0	2109	0	2109	0	0		1	181	0	181	0	181	0	6.54745e-11
		0.9939	2113	0	2113	0	2113	0	0		1	184	0	184	0	184	0	6.54745e-11
		0.9938	2117	0	2117	0	2117	0	0		1	187	0	187	0	187	0	6.54745e-11
		0.9937	2121	0	2121	0	2121	0	0		1	190	0	190	0	190	0	6.54745e-11
		0.9936	2126	0	2126	0	2126	0	0		1	193	0	193	0	193	0	6.54745e-11
		0.9935	2134	0	2134	0	2134	0	0		1	196	0	196	0	196	0	6.54745e-11
		0.9934	2144	0	2144	0	2144	0	0		1	199	0	199	0	199	0	6.54745e-11
		0.9933	2148	0	2148	0	2148	0	0		1	202	0	202	0	202	0	6.54745e-11
		0.9932	2159	0	2159	0	2159	0	0		1	205	0	205	0	205	0	6.54745e-11
		0.9931	2163	0	2163	0	2163	0	0		1	208	0	208	0	208	0	6.54745e-11
		0.993	2170	0	2170	0	2170	0	0		1	211	0	211	0	211	0	6.54745e-11
		0.9929	2176	0	2176	0	2176	0	0		1	214	0	214	0	214	0	6.54745e-11
		0.9928	2182	0	2182	0	2182	0	0		1	217	0	217	0	217	0	6.54745e-11
		0.9927	2187	0	2187	0	2187	0	0		1	220	0	220	0	220	0	6.54745e-11
		0.9926	2191	0	2191	0	2191	0	0		1	223	0	223	0	223	0	6.54745e-11
		0.9925	2196	0	2196	0	2196	0	0		1	226	0	226	0	226	0	6.54745e-11
		0.9924	2203	0	2203	0	2203	0	0		1	229	0	229	0	229	0	6.54745e-11
		0.9922	2210	0	2210	0	2210	0	0		1	232	0	232	0	232	0	6.54745e-11
		0.9921	2213	0	2213	0	2213	0	0		1	235	0	235	0	235	0	6.54745e-11
		0.992	2220	0	2220	0	2220	0	0		1	238	0	238	0	238	0	6.54745e-11
		0.9919	2230	0	2230	0	2230	0	0		1	241	0	241	0	241	0	6.54745e-11
		0.9918	2231	0	2231	0	2231	0	0		1	244	0	244	0	244	0	6.54745e-11
		0.9917	2240	0	2240	0	2240	0	0		1	247	0	247	0	247	0	6.54745e-11
		0.9916	2241	0	2241	0	2241	0	0		1	250	0	250	0	250	0	6.54745e-11
		0.9915	2246	0	2246	0	2246	0	0		1	253	0	253	0	253	0	6.54745e-11
		0.9914	2256	0	2256	0	2256	0	0		1	256	0	256	0	256	0	6.54745e-11
		0.9913	2259	0	2259	0	2259	0	0		1	259	0	259	0	259	0	6.54745e-11
		0.9912	2263	0	2263	0	2263	0	0		1	262	0	262	0	262	0	6.54745e-11
		0.9911	2266	0	2266	0	2266	0	0		1	265	0	265	0	265	0	6.54745e-11
		0.991	2269	0	2269	0	2269	0	0		1	268	0	268	0	268	0	6.54745e-11
		0.9909	2277	0	2277	0	2277	0	0		1	271	0	271	0	271	0	6.54745e-11
		0.9908	2288	0	2288	0	2288	0	0		1	274	0	274	0	274	0	6.54745e-11
		0.9907	2299	0	2299	0	2299	0	0		1	277	0	277	0	277	0	6.54745e-11
		0.9906	2306	0	2306	0	2306	0	0		1	280	0	280	0	280	0	6.54745e-11
		0.9905	2308	0	2308	0	2308	0	0		1	283	9.2085e-15	283	1.8417e-14	283	6.50777e-17	6.54745e-11
		0.9904	2314	0	2314	0	2314	0	0		1	286	9.2085e-15	286	1.8417e-14	286	6.43951e-17	6.54745e-11
		0.9903	2320	0	2320	0	2320	0	0		1	289	9.2085e-15	289	1.8417e-14	289	6.37266e-17	6.54745e-11
		0.9902	2324	0	2324	0	2324	0	0		1	292	9.2085e-15	292	1.8417e-14	292	6.30719e-17	6.54745e-11
		0.9901	2329	0	2329	0	2329	0	0		1	295	9.2085e-15	295	1.8417e-14	295	6.24305e-17	6.54745e-11
		0.99	2332	0	2332	0	2332	0	0		1	298	9.2085e-15	298	1.8417e-14	298	6.1802e-17	6.54745e-11
		0.9899	2342	0	2342	0	2342	0	0		1	301	1.90748e-14	301	3.81495e-14	301	1.26743e-16	6.54745e-11
		0.9898	2353	0	2353	0	2353	0	0		1	304	1.90748e-14	304	3.81495e-14	304	1.25492e-16	6.54745e-11
		0.9897	2363	0	2363	0	2363	0	0		1	307	2.8941e-14	307	5.7882e-14	307	1.88541e-16	6.54745e-11
		0.9896	2366	0	2366	0	2366	0	0		1	310	3.88073e-14	310	7.76145e-14	310	2.50369e-16	6.54745e-11
		0.9895	2373	0	2373	0	2373	0	0		1	313	4.86735e-14	313	9.7347e-14	313	3.11013e-16	6.54745e-11
		0.9894	2376	0	2376	0	2376	0	0		1	316	6.77483e-14	316	1.35497e-13	316	4.28786e-16	6.54745e-11
		0.9893	2378	0	2378	0	2378	0	0		1	319	9.7347e-14	319	1.94694e-13	319	6.10326e-16	6.54745e-11
		0.9892	2379	1	2378	2	2380	0.000840336	0.000820008		1	322	1.26288e-13	322	2.52576e-13	322	7.84398e-16	6.54745e-11
		0.9891	2382	1	2381	2	2383	0.000839278	0.000820008		1	325	1.65095e-13	325	3.30191e-13	325	1.01597e-15	6.54745e-11
		0.989	2383	1	2382	2	2384	0.000838926	0.000820008		1	328	2.33501e-13	328	4.67003e-13	328	1.42379e-15	6.54745e-11
		0.9889	2385	1	2384	2	2386	0.000838223	0.000820008		1	331	3.11774e-13	331	6.23547e-13	331	1.88383e-15	6.54745e-11
		0.9888	2387	1	2386	2	2388	0.000837521	0.000820008		1	334	4.18987e-13	334	8.37974e-13	334	2.5089e-15	6.54745e-11
		0.9887	2389	1	2388	2	2390	0.00083682	0.000820008		1	337	5.55141e-13	337	1.11028e-12	337	3.29461e-15	6.54745e-11
		0.9886	2393	1	2392	2	2394	0.000835422	0.000820008		1	340	7.40627e-13	340	1.48125e-12	340	4.35663e-15	6.54745e-11
		0.9885	2395	1	2394	2	2396	0.000834725	0.000820008		1	343	9.74786e-13	343	1.94957e-12	343	5.68388e-15	6.54745e-11
		0.9884	2397	1	2396	2	2398	0.000834028	0.000820008		1	346	1.28656e-12	346	2.57312e-12	346	7.43676e-15	6.54745e-11
		0.9883	2400	1	2399	2	2401	0.000832986	0.000820008		1	349	1.68581e-12	349	3.37163e-12	349	9.66082e-15	6.54745e-11
		0.9882	2401	1	2400	2	2402	0.000832639	0.000820008		1	352	2.21267e-12	352	4.42534e-12	352	1.2572e-14	6.54745e-11
		0.9881	2405	1	2404	2	2406	0.000831255	0.000820008		1	355	2.87503e-12	355	5.75005e-12	355	1.61973e-14	6.54745e-11
		0.988	2407	1	2406	2	2408	0.000830565	0.000820008		1	358	3.72352e-12	358	7.44705e-12	358	2.08018e-14	6.54745e-11
		0.9879	2410	1	2409	2	2411	0.000829531	0.000820008		1	361	4.80552e-12	361	9.61104e-12	361	2.66234e-14	6.54745e-11
		0.9876	2414	1	2413	2	2415	0.000828157	0.000820008		1	364	6.17956e-12	364	1.23591e-11	364	3.39536e-14	6.54745e-11
		0.9875	2415	1	2414	2	2416	0.000827815	0.000820008		1	367	7.90484e-12	367	1.58097e-11	367	4.30781e-14	6.54745e-11
		0.9874	2419	1	2418	2	2420	0.000826446	0.000820008		1	370	1.00787e-11	370	2.01574e-11	370	5.44795e-14	6.54745e-11
		0.9873	2423	1	2422	2	2424	0.000825083	0.000820008		1	373	1.28084e-11	373	2.56167e-11	373	6.86776e-14	6.54745e-11
		0.9872	2425	1	2424	2	2426	0.000824402	0.000820008		1	376	1.62102e-11	376	3.24205e-11	376	8.62247e-14	6.54745e-11
		0.9871	2428	1	2427	2	2429	0.000823384	0.000820008		1	379	2.0431e-11	379	4.08621e-11	379	1.07815e-13	6.54745e-11
		0.987	2430	1	2429	2	2431	0.000822707	0.000820008		1	382	2.56753e-11	382	5.13505e-11	382	1.34426e-13	6.54745e-11
		0.9869	2433	1	2432	2	2434	0.000821693	0.000820008		1	385	3.21377e-11	385	6.42753e-11	385	1.66949e-13	6.54745e-11
		0.9867	2435	1	2434	2	2436	0.000821018	0.000820008		1	388	4.01017e-11	388	8.02034e-11	388	2.0671e-13	6.54745e-11
		0.9866	2436	1	2435	2	2437	0.000820681	0.000820008		1	391	4.98686e-11	391	9.97373e-11	391	2.55083e-13	6.54745e-11
		0.9865	2438	1	2437	2	2439	0.000820008	0.000820008		1	394	6.18193e-11	394	1.23639e-10	394	3.13804e-13	6.54745e-11
		0.9864	2440	2	2438	4	2442	0.001638	0.00163332		1	397	7.63825e-11	397	1.52765e-10	397	3.84799e-13	6.54745e-11
		0.9863	2442	2	2440	4	2444	0.00163666	0.00163332		1	400	9.40839e-11	400	1.88168e-10	400	4.7042e-13	6.54745e-11
		0.9861	2443	2	2441	4	2445	0.00163599	0.00163332		1	403	1.15538e-10	403	2.31077e-10	403	5.73392e-13	6.54745e-11
		0.986	2444	2	2442	4	2446	0.00163532	0.00163332		1	406	1.41467e-10	406	2.82934e-10	406	6.96881e-13	6.54745e-11
		0.9859	2447	2	2445	4	2449	0.00163332	0.00163332		1	409	1.72699e-10	409	3.45398e-10	409	8.44493e-13	6.54745e-11
		0.9857	2449	3	2446	6	2452	0.00244698	0.00243112		1	412	2.10227e-10	412	4.20454e-10	412	1.02052e-12	6.54745e-11
		0.9856	2453	3	2450	6	2456	0.002443	0.00243112		1	415	2.55202e-10	415	5.10405e-10	415	1.22989e-12	6.54745e-11
		0.9854	2455	3	2452	6	2458	0.00244101	0.00243112		1	418	3.08951e-10	418	6.17902e-10	418	1.47824e-12	6.54745e-11
		0.9853	2456	3	2453	6	2459	0.00244002	0.00243112		1	421	3.73023e-10	421	7.46045e-10	421	1.77208e-12	6.54745e-11
		0.9852	2460	3	2457	6	2463	0.00243605	0.00243112		1	424	4.4921e-10	424	8.98419e-10	424	2.11891e-12	6.54745e-11
		0.9851	2465	3	2462	6	2468	0.00243112	0.00243112		1	427	5.39571e-10	427	1.07914e-09	427	2.52726e-12	6.54745e-11
		0.985	2466	4	2462	8	2470	0.00323887	0.00316957		1	430	6.46483e-10	430	1.29297e-09	430	3.0069e-12	6.54745e-11
		0.9849	2467	4	2463	8	2471	0.00323756	0.00316957		1	433	7.72675e-10	433	1.54535e-09	433	3.56894e-12	6.54745e-11
		0.9848	2470	4	2466	8	2474	0.00323363	0.00316957		1	436	9.21288e-10	436	1.84258e-09	436	4.22609e-12	6.54745e-11
		0.9847	2471	4	2467	8	2475	0.00323232	0.00316957		1	439	1.0959e-09	439	2.1918e-09	439	4.9927e-12	6.54745e-11
		0.9845	2472	4	2468	8	2476	0.00323102	0.00316957		1	442	1.30059e-09	442	2.60118e-09	442	5.88501e-12	6.54745e-11
		0.9844	2474	4	2470	8	2478	0.00322841	0.00316957		1	445	1.54003e-09	445	3.08006e-09	445	6.92148e-12	6.54745e-11
		0.9843	2478	4	2474	8	2482	0.00322321	0.00316957		1	448	1.8195e-09	448	3.63901e-09	448	8.12279e-12	6.54745e-11
		0.9842	2480	4	2476	8	2484	0.00322061	0.00316957		1	451	2.14503e-09	451	4.29005e-09	451	9.51231e-12	6.54745e-11
		0.984	2482	4	2478	8	2486	0.00321802	0.00316957		1	454	2.52341e-09	454	5.04682e-09	454	1.11163e-11	6.54745e-11
		0.9839	2484	4	2480	8	2488	0.00321543	0.00316957		1	457	2.96235e-09	457	5.92469e-09	457	1.29643e-11	6.54745e-11
		0.9838	2485	4	2481	8	2489	0.00321414	0.00316957		1	460	3.47051e-09	460	6.94102e-09	460	1.50892e-11	6.54745e-11
		0.9837	2487	4	2483	8	2491	0.00321156	0.00316957		1	463	4.05769e-09	463	8.11538e-09	463	1.75278e-11	6.54745e-11
		0.9836	2490	4	2486	8	2494	0.0032077	0.00316957		1	466	4.73487e-09	466	9.46974e-09	466	2.03213e-11	6.54745e-11
		0.9835	2491	4	2487	8	2495	0.00320641	0.00316957		1	469	5.51439e-09	469	1.10288e-08	469	2.35155e-11	6.54745e-11
		0.9834	2492	4	2488	8	2496	0.00320513	0.00316957		1	472	6.41007e-09	472	1.28201e-08	472	2.71613e-11	6.54745e-11
		0.9833	2493	4	2489	8	2497	0.00320384	0.00316957		1	475	7.43738e-09	475	1.48748e-08	475	3.13153e-11	6.54745e-11
		0.9832	2495	4	2491	8	2499	0.00320128	0.00316957		1	478	8.6136e-09	478	1.72272e-08	478	3.60402e-11	6.54745e-11
		0.9829	2496	4	2492	8	2500	0.0032	0.00316957		1	481	9.95797e-09	481	1.99159e-08	481	4.14053e-11	6.54745e-11
		0.9828	2499	4	2495	8	2503	0.00319616	0.00316957		1	484	1.14919e-08	484	2.29838e-08	484	4.74873e-11	6.54745e-11
		0.9825	2501	4	2497	8	2505	0.00319361	0.00316957		1	487	1.32393e-08	487	2.64786e-08	487	5.43708e-11	6.54745e-11
		0.9823	2505	4	2501	8	2509	0.00318852	0.00316957		1	490	1.52265e-08	490	3.0453e-08	490	6.2149e-11	6.54745e-11
		0.9822	2507	4	2503	8	2511	0.00318598	0.00316957		1	493	1.74829e-08	493	3.49658e-08	493	7.09245e-11	6.54745e-11
		0.9821	2508	4	2504	8	2512	0.00318471	0.00316957		1	496	2.00408e-08	496	4.00817e-08	496	8.08098e-11	6.54745e-11
		0.982	2509	4	2505	8	2513	0.00318345	0.00316957		1	499	2.29362e-08	499	4.58724e-08	499	9.19286e-11	6.54745e-11
		0.9819	2510	4	2506	8	2514	0.00318218	0.00316957		1	502	2.62085e-08	502	5.2417e-08	502	1.04416e-10	6.54745e-11
		0.9818	2513	4	2509	8	2517	0.00317839	0.00316957		1	505	2.99013e-08	505	5.98026e-08	505	1.18421e-10	6.54745e-11
		0.9817	2514	4	2510	8	2518	0.00317712	0.00316957		1	508	3.40625e-08	508	6.8125e-08	508	1.34104e-10	6.54745e-11
		0.9814	2517	4	2513	8	2521	0.00317334	0.00316957		1	511	3.87449e-08	511	7.74897e-08	511	1.51643e-10	6.54745e-11
		0.9813	2520	4	2516	8	2524	0.00316957	0.00316957		1	514	4.40062e-08	514	8.80123e-08	514	1.7123e-10	6.54745e-11
		0.9812	2521	5	2516	10	2526	0.00395883	0.00394945		1	517	4.99098e-08	517	9.98196e-08	517	1.93075e-10	6.54745e-11
		0.9811	2522	5	2517	10	2527	0.00395726	0.00394945		1	520	5.65252e-08	520	1.1305e-07	520	2.17405e-10	6.54745e-11
		0.981	2524	5	2519	10	2529	0.00395413	0.00394945		1	523	6.39282e-08	523	1.27856e-07	523	2.44467e-10	6.54745e-11
		0.9807	2527	5	2522	10	2532	0.00394945	0.00394945		1	526	7.22017e-08	526	1.44403e-07	526	2.74531e-10	6.54745e-11
		0.9805	2528	6	2522	12	2534	0.0047356	0.004693		1	529	8.14361e-08	529	1.62872e-07	529	3.07887e-10	6.54745e-11
		0.9801	2530	6	2524	12	2536	0.00473186	0.004693		1	532	9.17298e-08	532	1.8346e-07	532	3.44849e-10	6.54745e-11
		0.98	2532	6	2526	12	2538	0.00472813	0.004693		1	535	1.0319e-07	535	2.0638e-07	535	3.85758e-10	6.54745e-11
		0.9798	2533	6	2527	12	2539	0.00472627	0.004693		1	538	1.15934e-07	538	2.31867e-07	538	4.3098e-10	6.54745e-11
		0.9796	2535	6	2529	12	2541	0.00472255	0.004693		1	541	1.30087e-07	541	2.60174e-07	541	4.80912e-10	6.54745e-11
		0.9795	2537	6	2531	12	2543	0.00471884	0.004693		1	544	1.45787e-07	544	2.91574e-07	544	5.35981e-10	6.54745e-11
		0.9794	2540	6	2534	12	2546	0.00471328	0.004693		1	547	1.63183e-07	547	3.26365e-07	547	5.96646e-10	6.54745e-11
		0.9793	2542	6	2536	12	2548	0.00470958	0.004693		1	550	1.82435e-07	550	3.6487e-07	550	6.63401e-10	6.54745e-11
		0.9792	2544	6	2538	12	2550	0.00470588	0.004693		1	553	2.03718e-07	553	4.07437e-07	553	7.36776e-10	6.54745e-11
		0.9791	2545	6	2539	12	2551	0.00470404	0.004693		1	556	2.27221e-07	556	4.54441e-07	556	8.17341e-10	6.54745e-11
		0.979	2548	6	2542	12	2554	0.00469851	0.004693		1	559	2.53145e-07	559	5.0629e-07	559	9.05706e-10	6.54745e-11
		0.9789	2549	6	2543	12	2555	0.00469667	0.004693		1	562	2.8171e-07	562	5.63419e-07	562	1.00253e-09	6.54745e-11
		0.9788	2551	6	2545	12	2557	0.004693	0.004693		1	565	3.13151e-07	565	6.26301e-07	565	1.1085e-09	6.54745e-11
		0.9786	2553	7	2546	14	2560	0.00546875	0.00543057		1	568	3.47722e-07	568	6.95444e-07	568	1.22437e-09	6.54745e-11
		0.9785	2557	7	2550	14	2564	0.00546022	0.00543057		1	571	3.85696e-07	571	7.71391e-07	571	1.35095e-09	6.54745e-11
		0.9784	2558	7	2551	14	2565	0.00545809	0.00543057		1	574	4.27365e-07	574	8.5473e-07	574	1.48908e-09	6.54745e-11
		0.9782	2559	7	2552	14	2566	0.00545596	0.00543057		1	577	4.73044e-07	577	9.46088e-07	577	1.63967e-09	6.54745e-11
		0.9779	2560	7	2553	14	2567	0.00545384	0.00543057		1	580	5.2307e-07	580	1.04614e-06	580	1.80369e-09	6.54745e-11
		0.9778	2562	7	2555	14	2569	0.00544959	0.00543057		1	583	5.77803e-07	583	1.15561e-06	583	1.98217e-09	6.54745e-11
		0.9775	2564	7	2557	14	2571	0.00544535	0.00543057		1	586	6.37631e-07	586	1.27526e-06	586	2.17621e-09	6.54745e-11
		0.9774	2566	7	2559	14	2573	0.00544112	0.00543057		1	589	7.02965e-07	589	1.40593e-06	589	2.38698e-09	6.54745e-11
		0.9772	2568	7	2561	14	2575	0.00543689	0.00543057		1	592	7.74249e-07	592	1.5485e-06	592	2.6157e-09	6.54745e-11
		0.9771	2569	7	2562	14	2576	0.00543478	0.00543057		1	595	8.51952e-07	595	1.7039e-06	595	2.8637e-09	6.54745e-11
		0.9766	2570	7	2563	14	2577	0.00543267	0.00543057		1	598	9.36578e-07	598	1.87316e-06	598	3.13237e-09	6.54745e-11
		0.9765	2571	7	2564	14	2578	0.00543057	0.00543057		1	601	1.02866e-06	601	2.05733e-06	601	3.42317e-09	6.54745e-11
		0.9761	2572	8	2564	16	2580	0.00620155	0.00616808		1	604	1.12878e-06	604	2.25756e-06	604	3.73767e-09	6.54745e-11
		0.9759	2574	8	2566	16	2582	0.00619675	0.00616808		1	607	1.23753e-06	607	2.47506e-06	607	4.07753e-09	6.54745e-11
		0.9758	2576	8	2568	16	2584	0.00619195	0.00616808		1	610	1.35557e-06	610	2.71113e-06	610	4.44448e-09	6.54745e-11
		0.9756	2580	8	2572	16	2588	0.00618238	0.00616808		1	613	1.48357e-06	613	2.96715e-06	613	4.84037e-09	6.54745e-11
		0.9755	2583	8	2575	16	2591	0.00617522	0.00616808		1	616	1.62228e-06	616	3.24456e-06	616	5.26714e-09	6.54745e-11
		0.9753	2585	8	2577	16	2593	0.00617046	0.00616808		1	619	1.77246e-06	619	3.54492e-06	619	5.72685e-09	6.54745e-11
		0.9752	2586	8	2578	16	2594	0.00616808	0.00616808		1	622	1.93493e-06	622	3.86987e-06	622	6.22166e-09	6.54745e-11
		0.9751	2586	9	2577	18	2595	0.00693642	0.00684671		1	625	2.11057e-06	625	4.22115e-06	625	6.75384e-09	6.54745e-11
		0.975	2587	9	2578	18	2596	0.00693374	0.00684671		1	628	2.3003e-06	628	4.6006e-06	628	7.3258e-09	6.54745e-11
		0.9749	2589	9	2580	18	2598	0.00692841	0.00684671		1	631	2.50509e-06	631	5.01017e-06	631	7.94005e-09	6.54745e-11
		0.9747	2591	9	2582	18	2600	0.00692308	0.00684671		1	634	2.72597e-06	634	5.45193e-06	634	8.59926e-09	6.54745e-11
		0.9746	2592	9	2583	18	2601	0.00692042	0.00684671		1	637	2.96402e-06	637	5.92805e-06	637	9.3062e-09	6.54745e-11
		0.9744	2593	9	2584	18	2602	0.00691776	0.00684671		1	640	3.22042e-06	640	6.44083e-06	640	1.00638e-08	6.54745e-11
		0.9743	2595	9	2586	18	2604	0.00691244	0.00684671		1	643	3.49636e-06	643	6.99271e-06	643	1.08751e-08	6.54745e-11
		0.9742	2596	9	2587	18	2605	0.00690979	0.00684671		1	646	3.79312e-06	646	7.58624e-06	646	1.17434e-08	6.54745e-11
		0.9739	2598	9	2589	18	2607	0.00690449	0.00684671		1	649	4.11207e-06	649	8.22414e-06	649	1.2672e-08	6.54745e-11
		0.9737	2599	9	2590	18	2608	0.00690184	0.00684671		1	652	4.45462e-06	652	8.90924e-06	652	1.36645e-08	6.54745e-11
		0.9735	2600	9	2591	18	2609	0.0068992	0.00684671		1	655	4.82227e-06	655	9.64454e-06	655	1.47245e-08	6.54745e-11
		0.9734	2601	9	2592	18	2610	0.00689655	0.00684671		1	658	5.2166e-06	658	1.04332e-05	658	1.58559e-08	6.54745e-11
		0.9732	2604	9	2595	18	2613	0.00688863	0.00684671		1	661	5.63926e-06	661	1.12785e-05	661	1.70628e-08	6.54745e-11
		0.9731	2605	9	2596	18	2614	0.006886	0.00684671		1	664	6.09201e-06	664	1.2184e-05	664	1.83494e-08	6.54745e-11
		0.973	2606	9	2597	18	2615	0.00688337	0.00684671		1	667	6.57667e-06	667	1.31533e-05	667	1.97202e-08	6.54745e-11
		0.9728	2607	9	2598	18	2616	0.00688073	0.00684671		1	670	7.09516e-06	670	1.41903e-05	670	2.11796e-08	6.54745e-11
		0.9727	2608	9	2599	18	2617	0.0068781	0.00684671		1	673	7.64951e-06	673	1.5299e-05	673	2.27326e-08	6.54745e-11
		0.9725	2609	9	2600	18	2618	0.00687548	0.00684671		1	676	8.24183e-06	676	1.64837e-05	676	2.43841e-08	6.54745e-11
		0.9724	2610	9	2601	18	2619	0.00687285	0.00684671		1	679	8.87433e-06	679	1.77487e-05	679	2.61394e-08	6.54745e-11
		0.9723	2612	9	2603	18	2621	0.00686761	0.00684671		1	682	9.54935e-06	682	1.90987e-05	682	2.8004e-08	6.54745e-11
		0.9722	2613	9	2604	18	2622	0.00686499	0.00684671		1	685	1.02693e-05	685	2.05386e-05	685	2.99834e-08	6.54745e-11
		0.972	2614	9	2605	18	2623	0.00686237	0.00684671		1	688	1.10368e-05	688	2.20735e-05	688	3.20836e-08	6.54745e-11
		0.9718	2616	9	2607	18	2625	0.00685714	0.00684671		1	691	1.18544e-05	691	2.37088e-05	691	3.43108e-08	6.54745e-11
		0.9717	2619	9	2610	18	2628	0.00684932	0.00684671		1	694	1.27249e-05	694	2.54499e-05	694	3.66713e-08	6.54745e-11
		0.9714	2620	9	2611	18	2629	0.00684671	0.00684671		1	697	1.36514e-05	697	2.73027e-05	697	3.91718e-08	6.54745e-11
		0.9713	2620	10	2610	20	2630	0.00760456	0.00721501		1	700	1.46367e-05	700	2.92734e-05	700	4.18191e-08	6.54745e-11
		0.971	2622	10	2612	20	2632	0.00759878	0.00721501		1	703	1.56841e-05	703	3.13681e-05	703	4.46204e-08	6.54745e-11
		0.9709	2624	10	2614	20	2634	0.00759301	0.00721501		1	706	1.67968e-05	706	3.35937e-05	706	4.75831e-08	6.54745e-11
		0.9707	2625	10	2615	20	2635	0.00759013	0.00721501		1	709	1.79784e-05	709	3.59569e-05	709	5.07149e-08	6.54745e-11
		0.9706	2626	10	2616	20	2636	0.00758725	0.00721501		1	712	1.92325e-05	712	3.8465e-05	712	5.40239e-08	6.54745e-11
		0.9705	2627	10	2617	20	2637	0.00758438	0.00721501		1	715	2.05628e-05	715	4.11255e-05	715	5.75182e-08	6.54745e-11
		0.9704	2628	10	2618	20	2638	0.0075815	0.00721501		1	718	2.19731e-05	718	4.39463e-05	718	6.12065e-08	6.54745e-11
		0.9703	2631	10	2621	20	2641	0.00757289	0.00721501		1	721	2.34677e-05	721	4.69354e-05	721	6.50976e-08	6.54745e-11
		0.9701	2632	10	2622	20	2642	0.00757002	0.00721501		1	724	2.50507e-05	724	5.01013e-05	724	6.92007e-08	6.54745e-11
		0.9699	2633	10	2623	20	2643	0.00756716	0.00721501		1	727	2.67265e-05	727	5.3453e-05	727	7.35254e-08	6.54745e-11
		0.9698	2634	10	2624	20	2644	0.0075643	0.00721501		1	730	2.84997e-05	730	5.69994e-05	730	7.80814e-08	6.54745e-11
		0.9696	2635	10	2625	20	2645	0.00756144	0.00721501		1	733	3.03751e-05	733	6.07502e-05	733	8.28789e-08	6.54745e-11
		0.9695	2637	10	2627	20	2647	0.00755572	0.00721501		1	736	3.23577e-05	736	6.47153e-05	736	8.79285e-08	6.54745e-11
		0.9694	2638	10	2628	20	2648	0.00755287	0.00721501		1	739	3.44525e-05	739	6.8905e-05	739	9.32409e-08	6.54745e-11
		0.9693	2639	10	2629	20	2649	0.00755002	0.00721501		1	742	3.66649e-05	742	7.33299e-05	742	9.88273e-08	6.54745e-11
		0.9692	2640	10	2630	20	2650	0.00754717	0.00721501		1	745	3.90006e-05	745	7.80011e-05	745	1.04699e-07	6.54745e-11
		0.9691	2641	10	2631	20	2651	0.00754432	0.00721501		1	748	4.14651e-05	748	8.29301e-05	748	1.10869e-07	6.54745e-11
		0.969	2642	10	2632	20	2652	0.00754148	0.00721501		1	751	4.40644e-05	751	8.81289e-05	751	1.17349e-07	6.54745e-11
		0.9688	2644	10	2634	20	2654	0.0075358	0.00721501		1	754	4.68049e-05	754	9.36097e-05	754	1.24151e-07	6.54745e-11
		0.9687	2645	10	2635	20	2655	0.00753296	0.00721501		1	757	4.96927e-05	757	9.93855e-05	757	1.31289e-07	6.54745e-11
		0.9686	2647	10	2637	20	2657	0.00752729	0.00721501		1	760	5.27347e-05	760	0.000105469	760	1.38776e-07	6.54745e-11
		0.9685	2648	10	2638	20	2658	0.00752445	0.00721501		1	763	5.59376e-05	763	0.000111875	763	1.46625e-07	6.54745e-11
		0.9683	2649	10	2639	20	2659	0.00752162	0.00721501		1	766	5.93085e-05	766	0.000118617	766	1.54853e-07	6.54745e-11
		0.968	2650	10	2640	20	2660	0.0075188	0.00721501		1	769	6.28549e-05	769	0.00012571	769	1.63472e-07	6.54745e-11
		0.9679	2653	10	2643	20	2663	0.00751033	0.00721501		1	772	6.65842e-05	772	0.000133168	772	1.72498e-07	6.54745e-11
		0.9678	2655	10	2645	20	2665	0.00750469	0.00721501		1	775	7.05044e-05	775	0.000141009	775	1.81947e-07	6.54745e-11
		0.9674	2656	10	2646	20	2666	0.00750188	0.00721501		1	778	7.46236e-05	778	0.000149247	778	1.91834e-07	6.54745e-11
		0.9672	2659	10	2649	20	2669	0.00749344	0.00721501		1	781	7.89502e-05	781	0.0001579	781	2.02177e-07	6.54745e-11
		0.9671	2660	10	2650	20	2670	0.00749064	0.00721501		1	784	8.34929e-05	784	0.000166986	784	2.12992e-07	6.54745e-11
		0.967	2662	10	2652	20	2672	0.00748503	0.00721501		1	787	8.82605e-05	787	0.000176521	787	2.24296e-07	6.54745e-11
		0.9669	2663	10	2653	20	2673	0.00748223	0.00721501		1	790	9.32624e-05	790	0.000186525	790	2.36107e-07	6.54745e-11
		0.9666	2665	10	2655	20	2675	0.00747664	0.00721501		1	793	9.85082e-05	793	0.000197016	793	2.48444e-07	6.54745e-11
		0.9665	2666	10	2656	20	2676	0.00747384	0.00721501		1	796	0.000104008	796	0.000208015	796	2.61325e-07	6.54745e-11
		0.9664	2668	10	2658	20	2678	0.00746826	0.00721501		1	799	0.000109771	799	0.000219541	799	2.7477e-07	6.54745e-11
		0.9663	2670	10	2660	20	2680	0.00746269	0.00721501		1	802	0.000115808	802	0.000231616	802	2.88798e-07	6.54745e-11
		0.966	2671	10	2661	20	2681	0.0074599	0.00721501		1	805	0.00012213	805	0.000244261	805	3.0343e-07	6.54745e-11
		0.9657	2672	10	2662	20	2682	0.00745712	0.00721501		1	808	0.000128749	808	0.000257498	808	3.18685e-07	6.54745e-11
		0.9656	2673	10	2663	20	2683	0.00745434	0.00721501		1	811	0.000135675	811	0.00027135	811	3.34587e-07	6.54745e-11
		0.9654	2674	10	2664	20	2684	0.00745156	0.00721501		1	814	0.00014292	814	0.000285841	814	3.51156e-07	6.54745e-11
		0.9653	2676	10	2666	20	2686	0.00744602	0.00721501		1	817	0.000150497	817	0.000300994	817	3.68414e-07	6.54745e-11
		0.9652	2678	10	2668	20	2688	0.00744048	0.00721501		1	820	0.000158418	820	0.000316836	820	3.86385e-07	6.54745e-11
		0.9651	2679	10	2669	20	2689	0.00743771	0.00721501		1	823	0.000166695	823	0.000333391	823	4.05092e-07	6.54745e-11
		0.9649	2681	10	2671	20	2691	0.00743218	0.00721501		1	826	0.000175343	826	0.000350686	826	4.24559e-07	6.54745e-11
		0.9648	2684	10	2674	20	2694	0.0074239	0.00721501		1	829	0.000184374	829	0.000368748	829	4.44811e-07	6.54745e-11
		0.9646	2685	10	2675	20	2695	0.00742115	0.00721501		1	832	0.000193803	832	0.000387605	832	4.65872e-07	6.54745e-11
		0.9642	2687	10	2677	20	2697	0.00741565	0.00721501		1	835	0.000203643	835	0.000407286	835	4.87767e-07	6.54745e-11
		0.964	2688	10	2678	20	2698	0.0074129	0.00721501		1	838	0.00021391	838	0.000427819	838	5.10524e-07	6.54745e-11
		0.9639	2689	10	2679	20	2699	0.00741015	0.00721501		1	841	0.000224618	841	0.000449237	841	5.3417e-07	6.54745e-11
		0.9636	2691	10	2681	20	2701	0.00740466	0.00721501		1	844	0.000235784	844	0.000471568	844	5.5873e-07	6.54745e-11
		0.9633	2693	10	2683	20	2703	0.00739919	0.00721501		1	847	0.000247423	847	0.000494846	847	5.84233e-07	6.54745e-11
		0.963	2697	10	2687	20	2707	0.00738825	0.00721501		1	850	0.000259551	849.999	0.000519102	850	6.10709e-07	6.54745e-11
		0.9628	2698	10	2688	20	2708	0.00738552	0.00721501		1	853	0.000272186	852.999	0.000544372	853	6.38185e-07	6.54745e-11
		0.9627	2699	10	2689	20	2709	0.0073828	0.00721501		0.9999	856	0.000285344	855.999	0.000570688	856	6.66692e-07	1.98778e-05
		0.9626	2700	10	2690	20	2710	0.00738007	0.00721501		0.9999	859	0.000299043	858.999	0.000598087	859	6.96259e-07	1.98778e-05
		0.9625	2701	10	2691	20	2711	0.00737735	0.00721501		0.9999	862	0.000313302	861.999	0.000626604	862	7.26918e-07	1.98778e-05
		0.9622	2702	10	2692	20	2712	0.00737463	0.00721501		0.9999	865	0.000328138	864.999	0.000656276	865	7.58701e-07	1.98778e-05
		0.9621	2704	10	2694	20	2714	0.0073692	0.00721501		0.9999	868	0.000343571	867.999	0.000687143	868	7.91639e-07	1.98778e-05
		0.9619	2705	10	2695	20	2715	0.00736648	0.00721501		0.9999	871	0.000359621	870.999	0.000719242	871	8.25766e-07	1.98778e-05
		0.9618	2707	10	2697	20	2717	0.00736106	0.00721501		0.9999	874	0.000376307	873.999	0.000752613	874	8.61114e-07	1.98778e-05
		0.9617	2709	10	2699	20	2719	0.00735565	0.00721501		0.9999	877	0.000393649	876.999	0.000787298	877	8.97717e-07	1.98778e-05
		0.9615	2710	10	2700	20	2720	0.00735294	0.00721501		0.9999	880	0.000411669	879.999	0.000823338	880	9.35612e-07	1.98778e-05
		0.9612	2711	10	2701	20	2721	0.00735024	0.00721501		0.9999	883	0.000430388	882.999	0.000860776	883	9.74832e-07	1.98778e-05
		0.9611	2713	10	2703	20	2723	0.00734484	0.00721501		0.9999	886	0.000449828	885.999	0.000899656	886	1.01541e-06	1.98778e-05
		0.9608	2714	10	2704	20	2724	0.00734214	0.00721501		0.9999	889	0.000470011	888.999	0.000940023	889	1.05739e-06	1.98778e-05
		0.9607	2715	10	2705	20	2725	0.00733945	0.00721501		0.9999	892	0.000490961	891.999	0.000981922	892	1.10081e-06	1.98778e-05
		0.9606	2717	10	2707	20	2727	0.00733407	0.00721501		0.9999	894.999	0.0005127	894.999	0.0010254	895	1.1457e-06	1.98778e-05
		0.9605	2718	10	2708	20	2728	0.00733138	0.00721501		0.9999	897.999	0.000535253	897.999	0.00107051	898	1.1921e-06	1.98778e-05
		0.9604	2719	10	2709	20	2729	0.00732869	0.00721501		0.9999	900.999	0.000558645	900.999	0.00111729	901	1.24005e-06	1.98778e-05
		0.9602	2720	10	2710	20	2730	0.00732601	0.00721501		0.9999	903.999	0.000582899	903.999	0.0011658	904	1.2896e-06	1.98778e-05
		0.9601	2721	10	2711	20	2731	0.00732332	0.00721501		0.9999	906.999	0.000608042	906.999	0.00121608	907	1.34078e-06	1.98778e-05
		0.9599	2722	10	2712	20	2732	0.00732064	0.00721501		0.9999	909.999	0.0006341	909.999	0.0012682	910	1.39363e-06	1.98778e-05
		0.9598	2723	10	2713	20	2733	0.00731797	0.00721501		0.9999	912.999	0.0006611	912.999	0.0013222	913	1.44819e-06	1.98778e-05
		0.9597	2724	10	2714	20	2734	0.00731529	0.00721501		0.9999	915.999	0.000689069	915.999	0.00137814	916	1.50452e-06	1.98778e-05
		0.9595	2725	10	2715	20	2735	0.00731261	0.00721501		0.9999	918.999	0.000718035	918.999	0.00143607	919	1.56264e-06	1.98778e-05
		0.9592	2726	10	2716	20	2736	0.00730994	0.00721501		0.9999	921.999	0.000748026	921.999	0.00149605	922	1.62262e-06	1.98778e-05
		0.9589	2727	10	2717	20	2737	0.00730727	0.00721501		0.9999	924.999	0.000779071	924.998	0.00155814	925	1.68448e-06	1.98778e-05
		0.9588	2728	10	2718	20	2738	0.0073046	0.00721501		0.9999	927.999	0.000811199	927.998	0.0016224	928	1.74827e-06	1.98778e-05
		0.9587	2729	10	2719	20	2739	0.00730194	0.00721501		0.9999	930.999	0.000844442	930.998	0.00168888	931	1.81405e-06	1.98778e-05
		0.9583	2731	10	2721	20	2741	0.00729661	0.00721501		0.9999	933.999	0.00087883	933.998	0.00175766	934	1.88186e-06	1.98778e-05
		0.9582	2734	10	2724	20	2744	0.00728863	0.00721501		0.9999	936.999	0.000914393	936.998	0.00182879	937	1.95175e-06	1.98778e-05
		0.9581	2736	10	2726	20	2746	0.00728332	0.00721501		0.9999	939.999	0.000951165	939.998	0.00190233	940	2.02376e-06	1.98778e-05
		0.958	2737	10	2727	20	2747	0.00728067	0.00721501		0.9999	942.999	0.000989178	942.998	0.00197836	943	2.09794e-06	1.98778e-05
		0.9578	2738	10	2728	20	2748	0.00727802	0.00721501		0.9999	945.999	0.00102846	945.998	0.00205693	946	2.17434e-06	1.98778e-05
		0.9573	2739	10	2729	20	2749	0.00727537	0.00721501		0.9999	948.999	0.00106906	948.998	0.00213812	949	2.25302e-06	1.98778e-05
		0.9571	2740	10	2730	20	2750	0.00727273	0.00721501		0.9999	951.999	0.001111	951.998	0.00222199	952	2.33403e-06	1.98778e-05
		0.9569	2742	10	2732	20	2752	0.00726744	0.00721501		0.9999	954.999	0.00115431	954.998	0.00230862	955	2.41741e-06	1.98778e-05
		0.9567	2744	10	2734	20	2754	0.00726216	0.00721501		0.9999	957.999	0.00119904	957.998	0.00239808	958	2.50322e-06	1.98778e-05
		0.9565	2745	10	2735	20	2755	0.00725953	0.00721501		0.9999	960.999	0.00124522	960.998	0.00249044	961	2.59151e-06	1.98778e-05
		0.9563	2746	10	2736	20	2756	0.00725689	0.00721501		0.9999	963.999	0.00129289	963.997	0.00258577	964	2.68233e-06	1.98778e-05
		0.9561	2747	10	2737	20	2757	0.00725426	0.00721501		0.9999	966.999	0.00134208	966.997	0.00268415	967	2.77575e-06	1.98778e-05
		0.9559	2748	10	2738	20	2758	0.00725163	0.00721501		0.9999	969.999	0.00139283	969.997	0.00278566	970	2.87182e-06	1.98778e-05
		0.9558	2749	10	2739	20	2759	0.007249	0.00721501		0.9999	972.999	0.00144519	972.997	0.00289038	973	2.97058e-06	1.98778e-05
		0.9557	2751	10	2741	20	2761	0.00724375	0.00721501		0.9999	975.999	0.00149919	975.997	0.00299838	976	3.07211e-06	1.98778e-05
		0.9556	2752	10	2742	20	2762	0.00724113	0.00721501		0.9999	978.998	0.00155487	978.997	0.00310974	979	3.17645e-06	1.98778e-05
		0.9553	2753	10	2743	20	2763	0.00723851	0.00721501		0.9999	981.998	0.00161228	981.997	0.00322456	982	3.28366e-06	1.98778e-05
		0.955	2754	10	2744	20	2764	0.00723589	0.00721501		0.9999	984.998	0.00167145	984.997	0.0033429	985	3.39381e-06	1.98778e-05
		0.9548	2755	10	2745	20	2765	0.00723327	0.00721501		0.9998	987.998	0.00173243	987.997	0.00346487	988	3.50695e-06	7.97618e-05
		0.9546	2756	10	2746	20	2766	0.00723066	0.00721501		0.9998	990.998	0.00179527	990.996	0.00359054	991	3.62315e-06	7.97618e-05
		0.9543	2757	10	2747	20	2767	0.00722804	0.00721501		0.9998	993.998	0.00186	993.996	0.00372	994	3.74246e-06	7.97618e-05
		0.9542	2758	10	2748	20	2768	0.00722543	0.00721501		0.9998	996.998	0.00192668	996.996	0.00385335	997	3.86495e-06	7.97618e-05
		0.9539	2760	10	2750	20	2770	0.00722022	0.00721501		0.9998	999.998	0.00199534	999.996	0.00399067	1000	3.99067e-06	7.97618e-05
		0.9534	2761	10	2751	20	2771	0.00721761	0.00721501		0.9998	1003	0.00206603	1003	0.00413206	1003	4.1197e-06	7.97618e-05
		0.9533	2762	10	2752	20	2772	0.00721501	0.00721501		0.9998	1006	0.0021388	1006	0.0042776	1006	4.25209e-06	7.97618e-05
		0.9529	2763	11	2752	22	2774	0.00793079	0.0079023		0.9998	1009	0.0022137	1009	0.00442741	1009	4.38792e-06	7.97618e-05
		0.9528	2764	11	2753	22	2775	0.00792793	0.0079023		0.9998	1012	0.00229078	1012	0.00458156	1012	4.52724e-06	7.97618e-05
		0.9524	2765	11	2754	22	2776	0.00792507	0.0079023		0.9998	1015	0.00237009	1015	0.00474017	1015	4.67012e-06	7.97618e-05
		0.9523	2767	11	2756	22	2778	0.00791937	0.0079023		0.9998	1018	0.00245167	1018	0.00490333	1018	4.81663e-06	7.97618e-05
		0.9522	2769	11	2758	22	2780	0.00791367	0.0079023		0.9998	1021	0.00253557	1020.99	0.00507114	1021	4.96684e-06	7.97618e-05
		0.952	2770	11	2759	22	2781	0.00791082	0.0079023		0.9998	1024	0.00262186	1023.99	0.00524371	1024	5.12081e-06	7.97618e-05
		0.9519	2771	11	2760	22	2782	0.00790798	0.0079023		0.9998	1027	0.00271057	1026.99	0.00542114	1027	5.27862e-06	7.97618e-05
		0.9517	2772	11	2761	22	2783	0.00790514	0.0079023		0.9998	1030	0.00280177	1029.99	0.00560354	1030	5.44033e-06	7.97618e-05
		0.9516	2773	11	2762	22	2784	0.0079023	0.0079023		0.9998	1033	0.00289551	1032.99	0.00579101	1033	5.60601e-06	7.97618e-05
		0.9513	2773	12	2761	24	2785	0.00861759	0.00858369		0.9998	1036	0.00299183	1035.99	0.00598367	1036	5.77574e-06	7.97618e-05
		0.951	2774	12	2762	24	2786	0.0086145	0.00858369		0.9998	1039	0.00309081	1038.99	0.00618162	1039	5.94959e-06	7.97618e-05
		0.9509	2775	12	2763	24	2787	0.00861141	0.00858369		0.9998	1042	0.00319249	1041.99	0.00638498	1042	6.12762e-06	7.97618e-05
		0.9507	2776	12	2764	24	2788	0.00860832	0.00858369		0.9998	1045	0.00329693	1044.99	0.00659386	1045	6.30992e-06	7.97618e-05
		0.9505	2777	12	2765	24	2789	0.00860523	0.00858369		0.9998	1048	0.00340419	1047.99	0.00680838	1048	6.49655e-06	7.97618e-05
		0.9504	2778	12	2766	24	2790	0.00860215	0.00858369		0.9998	1051	0.00351433	1050.99	0.00702866	1051	6.68759e-06	7.97618e-05
		0.9499	2779	12	2767	24	2791	0.00859907	0.00858369		0.9998	1054	0.0036274	1053.99	0.0072548	1054	6.88312e-06	7.97618e-05
		0.9498	2780	12	2768	24	2792	0.00859599	0.00858369		0.9998	1057	0.00374347	1056.99	0.00748695	1057	7.0832e-06	7.97618e-05
		0.9496	2781	12	2769	24	2793	0.00859291	0.00858369		0.9998	1060	0.0038626	1059.99	0.00772521	1060	7.28793e-06	7.97618e-05
		0.9495	2782	12	2770	24	2794	0.00858984	0.00858369		0.9998	1063	0.00398485	1062.99	0.00796971	1063	7.49737e-06	7.97618e-05
		0.9494	2783	12	2771	24	2795	0.00858676	0.00858369		0.9998	1066	0.00411029	1065.99	0.00822057	1066	7.71161e-06	7.97618e-05
		0.9492	2784	12	2772	24	2796	0.00858369	0.00858369		0.9998	1069	0.00423897	1068.99	0.00847793	1069	7.93071e-06	7.97618e-05
		0.9488	2784	13	2771	26	2797	0.00929567	0.00929567		0.9998	1072	0.00437096	1071.99	0.00874191	1072	8.15477e-06	7.97618e-05
		0.9482	2785	14	2771	28	2799	0.0100036	0.00997862		0.9998	1075	0.00450632	1074.99	0.00901264	1075	8.38386e-06	7.97618e-05
		0.948	2786	14	2772	28	2800	0.01	0.00997862		0.9998	1078	0.00464513	1077.99	0.00929026	1078	8.61805e-06	7.97618e-05
		0.9478	2787	14	2773	28	2801	0.00999643	0.00997862		0.9998	1081	0.00478745	1080.99	0.0095749	1081	8.85745e-06	7.97618e-05
		0.9477	2788	14	2774	28	2802	0.00999286	0.00997862		0.9998	1084	0.00493334	1083.99	0.00986669	1084	9.10211e-06	7.97618e-05
		0.9474	2789	14	2775	28	2803	0.0099893	0.00997862		0.9998	1086.99	0.00508289	1086.99	0.0101658	1087	9.35213e-06	7.97618e-05
		0.9472	2791	14	2777	28	2805	0.00998217	0.00997862		0.9998	1089.99	0.00523614	1089.99	0.0104723	1090	9.6076e-06	7.97618e-05
		0.9471	2792	14	2778	28	2806	0.00997862	0.00997862		0.9998	1092.99	0.00539318	1092.99	0.0107864	1093	9.86859e-06	7.97618e-05
		0.947	2792	15	2777	30	2807	0.0106876	0.0106686		0.9998	1095.99	0.00555408	1095.99	0.0111082	1096	1.01352e-05	7.97618e-05
		0.9468	2793	15	2778	30	2808	0.0106838	0.0106686		0.9998	1098.99	0.00571891	1098.99	0.0114378	1099	1.04075e-05	7.97618e-05
		0.9467	2794	15	2779	30	2809	0.01068	0.0106686		0.9998	1101.99	0.00588773	1101.99	0.0117755	1102	1.06855e-05	7.97618e-05
		0.9465	2795	15	2780	30	2810	0.0106762	0.0106686		0.9998	1104.99	0.00606064	1104.99	0.0121213	1105	1.09695e-05	7.97618e-05
		0.9464	2796	15	2781	30	2811	0.0106724	0.0106686		0.9998	1107.99	0.00623769	1107.99	0.0124754	1108	1.12594e-05	7.97618e-05
		0.9461	2797	15	2782	30	2812	0.0106686	0.0106686		0.9998	1110.99	0.00641897	1110.99	0.0128379	1111	1.15553e-05	7.97618e-05
		0.9458	2797	16	2781	32	2813	0.0113758	0.0110612		0.9998	1113.99	0.00660455	1113.99	0.0132091	1114	1.18574e-05	7.97618e-05
		0.9456	2798	16	2782	32	2814	0.0113717	0.0110612		0.9998	1116.99	0.00679451	1116.99	0.013589	1117	1.21656e-05	7.97618e-05
		0.9455	2800	16	2784	32	2816	0.0113636	0.0110612		0.9998	1119.99	0.00698892	1119.99	0.0139778	1120	1.24802e-05	7.97618e-05
		0.9454	2803	16	2787	32	2819	0.0113515	0.0110612		0.9998	1122.99	0.00718788	1122.99	0.0143758	1123	1.28012e-05	7.97618e-05
		0.9453	2804	16	2788	32	2820	0.0113475	0.0110612		0.9998	1125.99	0.00739144	1125.99	0.0147829	1126	1.31287e-05	7.97618e-05
		0.9452	2805	16	2789	32	2821	0.0113435	0.0110612		0.9998	1128.99	0.00759971	1128.98	0.0151994	1129	1.34627e-05	7.97618e-05
		0.9448	2806	16	2790	32	2822	0.0113395	0.0110612		0.9998	1131.99	0.00781275	1131.98	0.0156255	1132	1.38035e-05	7.97618e-05
		0.9447	2807	16	2791	32	2823	0.0113355	0.0110612		0.9997	1134.99	0.00803066	1134.98	0.0160613	1135	1.41509e-05	0.000198814
		0.9444	2808	16	2792	32	2824	0.0113314	0.0110612		0.9997	1137.99	0.00825351	1137.98	0.016507	1138	1.45053e-05	0.000198814
		0.9441	2809	16	2793	32	2825	0.0113274	0.0110612		0.9997	1140.99	0.00848139	1140.98	0.0169628	1141	1.48666e-05	0.000198814
		0.944	2812	16	2796	32	2828	0.0113154	0.0110612		0.9997	1143.99	0.00871438	1143.98	0.0174288	1144	1.52349e-05	0.000198814
		0.9435	2813	16	2797	32	2829	0.0113114	0.0110612		0.9997	1146.99	0.00895257	1146.98	0.0179051	1147	1.56104e-05	0.000198814
		0.9434	2814	16	2798	32	2830	0.0113074	0.0110612		0.9997	1149.99	0.00919605	1149.98	0.0183921	1150	1.59931e-05	0.000198814
		0.9431	2815	16	2799	32	2831	0.0113034	0.0110612		0.9997	1152.99	0.00944491	1152.98	0.0188898	1153	1.63832e-05	0.000198814
		0.943	2816	16	2800	32	2832	0.0112994	0.0110612		0.9997	1155.99	0.00969923	1155.98	0.0193985	1156	1.67807e-05	0.000198814
		0.9428	2817	16	2801	32	2833	0.0112954	0.0110612		0.9997	1158.99	0.0099591	1158.98	0.0199182	1159	1.71857e-05	0.000198814
		0.9427	2818	16	2802	32	2834	0.0112915	0.0110612		0.9997	1161.99	0.0102246	1161.98	0.0204492	1162	1.75983e-05	0.000198814
		0.9426	2820	16	2804	32	2836	0.0112835	0.0110612		0.9997	1164.99	0.0104959	1164.98	0.0209918	1165	1.80187e-05	0.000198814
		0.9421	2822	16	2806	32	2838	0.0112755	0.0110612		0.9997	1167.99	0.010773	1167.98	0.0215459	1168	1.84468e-05	0.000198814
		0.9419	2823	16	2807	32	2839	0.0112716	0.0110612		0.9997	1170.99	0.011056	1170.98	0.0221119	1171	1.88829e-05	0.000198814
		0.9417	2824	16	2808	32	2840	0.0112676	0.0110612		0.9997	1173.99	0.011345	1173.98	0.02269	1174	1.93271e-05	0.000198814
		0.9415	2825	16	2809	32	2841	0.0112636	0.0110612		0.9997	1176.99	0.0116401	1176.98	0.0232802	1177	1.97793e-05	0.000198814
		0.9414	2827	16	2811	32	2843	0.0112557	0.0110612		0.9997	1179.99	0.0119415	1179.98	0.0238829	1180	2.02398e-05	0.000198814
		0.9413	2828	16	2812	32	2844	0.0112518	0.0110612		0.9997	1182.99	0.0122491	1182.98	0.0244982	1183	2.07085e-05	0.000198814
		0.9412	2829	16	2813	32	2845	0.0112478	0.0110612		0.9997	1185.99	0.0125632	1185.97	0.0251263	1186	2.11858e-05	0.000198814
		0.9409	2830	16	2814	32	2846	0.0112439	0.0110612		0.9997	1188.99	0.0128837	1188.97	0.0257674	1189	2.16715e-05	0.000198814
		0.9407	2832	16	2816	32	2848	0.011236	0.0110612		0.9997	1191.99	0.0132109	1191.97	0.0264217	1192	2.21659e-05	0.000198814
		0.9404	2833	16	2817	32	2849	0.011232	0.0110612		0.9997	1194.99	0.0135447	1194.97	0.0270894	1195	2.2669e-05	0.000198814
		0.9403	2834	16	2818	32	2850	0.0112281	0.0110612		0.9997	1197.99	0.0138854	1197.97	0.0277707	1198	2.31809e-05	0.000198814
		0.94	2835	16	2819	32	2851	0.0112241	0.0110612		0.9997	1200.99	0.0142329	1200.97	0.0284659	1201	2.37018e-05	0.000198814
		0.9398	2836	16	2820	32	2852	0.0112202	0.0110612		0.9997	1203.99	0.0145875	1203.97	0.029175	1204	2.42317e-05	0.000198814
		0.9392	2837	16	2821	32	2853	0.0112163	0.0110612		0.9997	1206.99	0.0149492	1206.97	0.0298984	1207	2.47708e-05	0.000198814
		0.9387	2838	16	2822	32	2854	0.0112123	0.0110612		0.9997	1209.98	0.0153181	1209.97	0.0306362	1210	2.53192e-05	0.000198814
		0.9385	2839	16	2823	32	2855	0.0112084	0.0110612		0.9997	1212.98	0.0156943	1212.97	0.0313887	1213	2.58769e-05	0.000198814
		0.9377	2840	16	2824	32	2856	0.0112045	0.0110612		0.9997	1215.98	0.016078	1215.97	0.032156	1216	2.64441e-05	0.000198814
		0.9376	2842	16	2826	32	2858	0.0111966	0.0110612		0.9997	1218.98	0.0164692	1218.97	0.0329384	1219	2.70209e-05	0.000198814
		0.9373	2843	16	2827	32	2859	0.0111927	0.0110612		0.9997	1221.98	0.0168681	1221.97	0.0337362	1222	2.76073e-05	0.000198814
		0.9372	2845	16	2829	32	2861	0.0111849	0.0110612		0.9996	1224.98	0.0172747	1224.97	0.0345494	1225	2.82036e-05	0.000354734
		0.937	2846	16	2830	32	2862	0.011181	0.0110612		0.9996	1227.98	0.0176892	1227.96	0.0353784	1228	2.88098e-05	0.000354734
		0.9369	2847	16	2831	32	2863	0.0111771	0.0110612		0.9996	1230.98	0.0181117	1230.96	0.0362234	1231	2.9426e-05	0.000354734
		0.9367	2848	16	2832	32	2864	0.0111732	0.0110612		0.9996	1233.98	0.0185423	1233.96	0.0370845	1234	3.00523e-05	0.000354734
		0.9362	2849	16	2833	32	2865	0.0111693	0.0110612		0.9996	1236.98	0.018981	1236.96	0.0379621	1237	3.06888e-05	0.000354734
		0.936	2850	16	2834	32	2866	0.0111654	0.0110612		0.9996	1239.98	0.0194282	1239.96	0.0388563	1240	3.13357e-05	0.000354734
		0.9353	2851	16	2835	32	2867	0.0111615	0.0110612		0.9996	1242.98	0.0198837	1242.96	0.0397674	1243	3.19931e-05	0.000354734
		0.9352	2852	16	2836	32	2868	0.0111576	0.0110612		0.9996	1245.98	0.0203478	1245.96	0.0406956	1246	3.2661e-05	0.000354734
		0.9348	2854	16	2838	32	2870	0.0111498	0.0110612		0.9996	1248.98	0.0208206	1248.96	0.0416412	1249	3.33396e-05	0.000354734
		0.9347	2855	16	2839	32	2871	0.0111459	0.0110612		0.9996	1251.98	0.0213022	1251.96	0.0426044	1252	3.40291e-05	0.000354734
		0.9346	2856	16	2840	32	2872	0.0111421	0.0110612		0.9996	1254.98	0.0217927	1254.96	0.0435854	1255	3.47294e-05	0.000354734
		0.9345	2858	16	2842	32	2874	0.0111343	0.0110612		0.9996	1257.98	0.0222922	1257.96	0.0445844	1258	3.54407e-05	0.000354734
		0.9343	2859	16	2843	32	2875	0.0111304	0.0110612		0.9996	1260.98	0.0228009	1260.95	0.0456018	1261	3.61632e-05	0.000354734
		0.934	2860	16	2844	32	2876	0.0111266	0.0110612		0.9996	1263.98	0.0233188	1263.95	0.0466377	1264	3.68969e-05	0.000354734
		0.9338	2864	16	2848	32	2880	0.0111111	0.0110612		0.9996	1266.98	0.0238462	1266.95	0.0476924	1267	3.7642e-05	0.000354734
		0.9335	2865	16	2849	32	2881	0.0111073	0.0110612		0.9996	1269.98	0.0243831	1269.95	0.0487662	1270	3.83986e-05	0.000354734
		0.9333	2866	16	2850	32	2882	0.0111034	0.0110612		0.9996	1272.98	0.0249296	1272.95	0.0498592	1273	3.91667e-05	0.000354734
		0.9332	2868	16	2852	32	2884	0.0110957	0.0110612		0.9996	1275.97	0.0254859	1275.95	0.0509719	1276	3.99466e-05	0.000354734
		0.9331	2869	16	2853	32	2885	0.0110919	0.0110612		0.9996	1278.97	0.0260521	1278.95	0.0521043	1279	4.07383e-05	0.000354734
		0.9323	2870	16	2854	32	2886	0.011088	0.0110612		0.9996	1281.97	0.0266284	1281.95	0.0532568	1282	4.1542e-05	0.000354734
		0.9321	2871	16	2855	32	2887	0.0110842	0.0110612		0.9996	1284.97	0.0272148	1284.95	0.0544296	1285	4.23577e-05	0.000354734
		0.9315	2872	16	2856	32	2888	0.0110803	0.0110612		0.9996	1287.97	0.0278115	1287.94	0.055623	1288	4.31855e-05	0.000354734
		0.9313	2873	16	2857	32	2889	0.0110765	0.0110612		0.9996	1290.97	0.0284186	1290.94	0.0568372	1291	4.40257e-05	0.000354734
		0.9312	2874	16	2858	32	2890	0.0110727	0.0110612		0.9996	1293.97	0.0290363	1293.94	0.0580726	1294	4.48783e-05	0.000354734
		0.9311	2875	16	2859	32	2891	0.0110688	0.0110612		0.9996	1296.97	0.0296646	1296.94	0.0593293	1297	4.57435e-05	0.000354734
		0.9307	2876	16	2860	32	2892	0.011065	0.0110612		0.9996	1299.97	0.0303038	1299.94	0.0606076	1300	4.66212e-05	0.000354734
		0.9306	2877	16	2861	32	2893	0.0110612	0.0110612		0.9996	1302.97	0.0309539	1302.94	0.0619079	1303	4.75118e-05	0.000354734
		0.9305	2877	17	2860	34	2894	0.0117484	0.011612		0.9996	1305.97	0.0316151	1305.94	0.0632303	1306	4.84152e-05	0.000354734
		0.9304	2878	17	2861	34	2895	0.0117444	0.011612		0.9996	1308.97	0.0322876	1308.94	0.0645752	1309	4.93317e-05	0.000354734
		0.9298	2879	17	2862	34	2896	0.0117403	0.011612		0.9996	1311.97	0.0329714	1311.93	0.0659428	1312	5.02613e-05	0.000354734
		0.9296	2882	17	2865	34	2899	0.0117282	0.011612		0.9995	1314.97	0.0336667	1314.93	0.0673334	1315	5.12041e-05	0.000525464
		0.9291	2883	17	2866	34	2900	0.0117241	0.011612		0.9995	1317.97	0.0343737	1317.93	0.0687473	1318	5.21603e-05	0.000525464
		0.929	2884	17	2867	34	2901	0.0117201	0.011612		0.9995	1320.96	0.0350924	1320.93	0.0701848	1321	5.313e-05	0.000525464
		0.9288	2885	17	2868	34	2902	0.0117161	0.011612		0.9995	1323.96	0.0358231	1323.93	0.0716461	1324	5.41134e-05	0.000525464
		0.9282	2886	17	2869	34	2903	0.011712	0.011612		0.9995	1326.96	0.0365658	1326.93	0.0731316	1327	5.51104e-05	0.000525464
		0.9281	2887	17	2870	34	2904	0.011708	0.011612		0.9995	1329.96	0.0373207	1329.93	0.0746414	1330	5.61214e-05	0.000525464
		0.928	2889	17	2872	34	2906	0.0116999	0.011612		0.9995	1332.96	0.038088	1332.92	0.076176	1333	5.71463e-05	0.000525464
		0.9273	2890	17	2873	34	2907	0.0116959	0.011612		0.9995	1335.96	0.0388678	1335.92	0.0777356	1336	5.81853e-05	0.000525464
		0.9271	2892	17	2875	34	2909	0.0116879	0.011612		0.9995	1338.96	0.0396602	1338.92	0.0793204	1339	5.92386e-05	0.000525464
		0.9268	2893	17	2876	34	2910	0.0116838	0.011612		0.9995	1341.96	0.0404655	1341.92	0.0809309	1342	6.03062e-05	0.000525464
		0.9267	2895	17	2878	34	2912	0.0116758	0.011612		0.9995	1344.96	0.0412836	1344.92	0.0825672	1345	6.13883e-05	0.000525464
		0.926	2896	17	2879	34	2913	0.0116718	0.011612		0.9995	1347.96	0.0421149	1347.92	0.0842298	1348	6.2485e-05	0.000525464
		0.9257	2898	17	2881	34	2915	0.0116638	0.011612		0.9995	1350.96	0.0429594	1350.91	0.0859188	1351	6.35964e-05	0.000525464
		0.9255	2899	17	2882	34	2916	0.0116598	0.011612		0.9995	1353.96	0.0438173	1353.91	0.0876345	1354	6.47227e-05	0.000525464
		0.9253	2900	17	2883	34	2917	0.0116558	0.011612		0.9995	1356.96	0.0446887	1356.91	0.0893774	1357	6.5864e-05	0.000525464
		0.9247	2901	17	2884	34	2918	0.0116518	0.011612		0.9995	1359.95	0.0455738	1359.91	0.0911477	1360	6.70204e-05	0.000525464
		0.9246	2902	17	2885	34	2919	0.0116478	0.011612		0.9994	1362.95	0.0464728	1362.91	0.0929457	1363	6.8192e-05	0.000663558
		0.9245	2904	17	2887	34	2921	0.0116398	0.011612		0.9994	1365.95	0.0473858	1365.91	0.0947716	1366	6.93789e-05	0.000663558
		0.9237	2905	17	2888	34	2922	0.0116359	0.011612		0.9994	1368.95	0.048313	1368.9	0.0966259	1369	7.05814e-05	0.000663558
		0.9235	2906	17	2889	34	2923	0.0116319	0.011612		0.9994	1371.95	0.0492545	1371.9	0.0985089	1372	7.17995e-05	0.000663558
		0.9232	2907	17	2890	34	2924	0.0116279	0.011612		0.9994	1374.95	0.0502104	1374.9	0.100421	1375	7.30333e-05	0.000663558
		0.923	2908	17	2891	34	2925	0.0116239	0.011612		0.9994	1377.95	0.051181	1377.9	0.102362	1378	7.4283e-05	0.000663558
		0.9228	2909	17	2892	34	2926	0.01162	0.011612		0.9994	1380.95	0.0521664	1380.9	0.104333	1381	7.55487e-05	0.000663558
		0.9227	2910	17	2893	34	2927	0.011616	0.011612		0.9994	1383.95	0.0531667	1383.89	0.106333	1384	7.68305e-05	0.000663558
		0.9222	2911	17	2894	34	2928	0.011612	0.011612		0.9994	1386.95	0.0541822	1386.89	0.108364	1387	7.81286e-05	0.000663558
		0.9219	2911	18	2893	36	2929	0.0122909	0.0121786		0.9994	1389.94	0.055213	1389.89	0.110426	1390	7.94431e-05	0.000663558
		0.9218	2912	18	2894	36	2930	0.0122867	0.0121786		0.9994	1392.94	0.0562592	1392.89	0.112518	1393	8.07741e-05	0.000663558
		0.9217	2914	18	2896	36	2932	0.0122783	0.0121786		0.9994	1395.94	0.057321	1395.89	0.114642	1396	8.21217e-05	0.000663558
		0.9214	2915	18	2897	36	2933	0.0122741	0.0121786		0.9994	1398.94	0.0583986	1398.88	0.116797	1399	8.34861e-05	0.000663558
		0.9212	2916	18	2898	36	2934	0.0122699	0.0121786		0.9994	1401.94	0.0594921	1401.88	0.118984	1402	8.48675e-05	0.000663558
		0.9209	2917	18	2899	36	2935	0.0122658	0.0121786		0.9993	1404.94	0.0606017	1404.88	0.121203	1405	8.62658e-05	0.000795186
		0.92	2918	18	2900	36	2936	0.0122616	0.0121786		0.9993	1407.94	0.0617277	1407.88	0.123455	1408	8.76814e-05	0.000795186
		0.9199	2920	18	2902	36	2938	0.0122532	0.0121786		0.9993	1410.94	0.0628701	1410.87	0.12574	1411	8.91142e-05	0.000795186
		0.9198	2921	18	2903	36	2939	0.0122491	0.0121786		0.9993	1413.94	0.0640291	1413.87	0.128058	1414	9.05645e-05	0.000795186
		0.9195	2922	18	2904	36	2940	0.0122449	0.0121786		0.9993	1416.93	0.0652049	1416.87	0.13041	1417	9.20323e-05	0.000795186
		0.9194	2923	18	2905	36	2941	0.0122407	0.0121786		0.9993	1419.93	0.0663977	1419.87	0.132795	1420	9.35179e-05	0.000795186
		0.9192	2924	18	2906	36	2942	0.0122366	0.0121786		0.9993	1422.93	0.0676076	1422.86	0.135215	1423	9.50213e-05	0.000795186
		0.919	2925	18	2907	36	2943	0.0122324	0.0121786		0.9993	1425.93	0.0688349	1425.86	0.13767	1426	9.65426e-05	0.000795186
		0.9188	2926	18	2908	36	2944	0.0122283	0.0121786		0.9993	1428.93	0.0700796	1428.86	0.140159	1429	9.80821e-05	0.000795186
		0.9186	2927	18	2909	36	2945	0.0122241	0.0121786		0.9993	1431.93	0.0713421	1431.86	0.142684	1432	9.96398e-05	0.000795186
		0.9179	2929	18	2911	36	2947	0.0122158	0.0121786		0.9993	1434.93	0.0726223	1434.85	0.145245	1435	0.000101216	0.000795186
		0.9177	2930	18	2912	36	2948	0.0122117	0.0121786		0.9992	1437.93	0.0739207	1437.85	0.147841	1438	0.00010281	0.000950948
		0.9176	2931	18	2913	36	2949	0.0122075	0.0121786		0.9992	1440.92	0.0752372	1440.85	0.150474	1441	0.000104424	0.000950948
		0.916	2933	18	2915	36	2951	0.0121993	0.0121786		0.9992	1443.92	0.0765721	1443.85	0.153144	1444	0.000106056	0.000950948
		0.9159	2935	18	2917	36	2953	0.012191	0.0121786		0.9992	1446.92	0.0779256	1446.84	0.155851	1447	0.000107706	0.000950948
		0.9152	2937	18	2919	36	2955	0.0121827	0.0121786		0.9992	1449.92	0.0792979	1449.84	0.158596	1450	0.000109376	0.000950948
		0.9149	2938	18	2920	36	2956	0.0121786	0.0121786		0.9992	1452.92	0.0806891	1452.84	0.161378	1453	0.000111065	0.000950948
		0.9148	2938	19	2919	38	2957	0.0128509	0.0128422		0.9992	1455.92	0.0820994	1455.84	0.164199	1456	0.000112774	0.000950948
		0.9143	2939	19	2920	38	2958	0.0128465	0.0128422		0.9992	1458.92	0.0835291	1458.83	0.167058	1459	0.000114502	0.000950948
		0.9139	2940	19	2921	38	2959	0.0128422	0.0128422		0.9992	1461.92	0.0849782	1461.83	0.169956	1462	0.000116249	0.000950948
		0.9137	2940	20	2920	40	2960	0.0135135	0.0133645		0.9992	1464.91	0.0864471	1464.83	0.172894	1465	0.000118017	0.000950948
		0.913	2941	20	2921	40	2961	0.0135089	0.0133645		0.9992	1467.91	0.0879359	1467.82	0.175872	1468	0.000119804	0.000950948
		0.9123	2942	20	2922	40	2962	0.0135044	0.0133645		0.9992	1470.91	0.0894447	1470.82	0.178889	1471	0.000121611	0.000950948
		0.9122	2944	20	2924	40	2964	0.0134953	0.0133645		0.9992	1473.91	0.0909738	1473.82	0.181948	1474	0.000123438	0.000950948
		0.9119	2945	20	2925	40	2965	0.0134907	0.0133645		0.9992	1476.91	0.0925234	1476.81	0.185047	1477	0.000125286	0.000950948
		0.9118	2946	20	2926	40	2966	0.0134862	0.0133645		0.9991	1479.91	0.0940936	1479.81	0.188187	1480	0.000127154	0.00110562
		0.9117	2947	20	2927	40	2967	0.0134816	0.0133645		0.9991	1482.9	0.0956847	1482.81	0.191369	1483	0.000129042	0.00110562
		0.9114	2948	20	2928	40	2968	0.0134771	0.0133645		0.9991	1485.9	0.0972969	1485.81	0.194594	1486	0.000130951	0.00110562
		0.9109	2949	20	2929	40	2969	0.0134725	0.0133645		0.9991	1488.9	0.0989303	1488.8	0.197861	1489	0.000132881	0.00110562
		0.9103	2950	20	2930	40	2970	0.013468	0.0133645		0.9991	1491.9	0.100585	1491.8	0.20117	1492	0.000134833	0.00110562
		0.9102	2952	20	2932	40	2972	0.013459	0.0133645		0.9991	1494.9	0.102262	1494.8	0.204523	1495	0.000136805	0.00110562
		0.9097	2955	20	2935	40	2975	0.0134454	0.0133645		0.9991	1497.9	0.10396	1497.79	0.20792	1498	0.000138798	0.00110562
		0.9087	2956	20	2936	40	2976	0.0134409	0.0133645		0.9991	1500.89	0.10568	1500.79	0.211361	1501	0.000140813	0.00110562
		0.908	2957	20	2937	40	2977	0.0134363	0.0133645		0.999	1503.89	0.107423	1503.79	0.214846	1504	0.00014285	0.00121736
		0.9076	2958	20	2938	40	2978	0.0134318	0.0133645		0.999	1506.89	0.109188	1506.78	0.218376	1507	0.000144908	0.00121736
		0.9072	2959	20	2939	40	2979	0.0134273	0.0133645		0.999	1509.89	0.110976	1509.78	0.221952	1510	0.000146988	0.00121736
		0.907	2960	20	2940	40	2980	0.0134228	0.0133645		0.999	1512.89	0.112787	1512.77	0.225573	1513	0.00014909	0.00121736
		0.9069	2961	20	2941	40	2981	0.0134183	0.0133645		0.999	1515.89	0.11462	1515.77	0.229241	1516	0.000151214	0.00121736
		0.9065	2962	20	2942	40	2982	0.0134138	0.0133645		0.999	1518.88	0.116477	1518.77	0.232955	1519	0.000153361	0.00121736
		0.9064	2963	20	2943	40	2983	0.0134093	0.0133645		0.999	1521.88	0.118358	1521.76	0.236716	1522	0.00015553	0.00121736
		0.906	2964	20	2944	40	2984	0.0134048	0.0133645		0.9989	1524.88	0.120262	1524.76	0.240525	1525	0.000157721	0.00134797
		0.9058	2965	20	2945	40	2985	0.0134003	0.0133645		0.9989	1527.88	0.122191	1527.76	0.244381	1528	0.000159935	0.00134797
		0.9056	2966	20	2946	40	2986	0.0133958	0.0133645		0.9989	1530.88	0.124143	1530.75	0.248286	1531	0.000162172	0.00134797
		0.9054	2967	20	2947	40	2987	0.0133914	0.0133645		0.9989	1533.87	0.12612	1533.75	0.252239	1534	0.000164432	0.00134797
		0.9052	2968	20	2948	40	2988	0.0133869	0.0133645		0.9989	1536.87	0.128121	1536.74	0.256242	1537	0.000166716	0.00134797
		0.9049	2969	20	2949	40	2989	0.0133824	0.0133645		0.9989	1539.87	0.130147	1539.74	0.260294	1540	0.000169022	0.00134797
		0.9048	2970	20	2950	40	2990	0.0133779	0.0133645		0.9989	1542.87	0.132198	1542.74	0.264396	1543	0.000171352	0.00134797
		0.9046	2971	20	2951	40	2991	0.0133735	0.0133645		0.9989	1545.87	0.134275	1545.73	0.268549	1546	0.000173706	0.00134797
		0.9045	2972	20	2952	40	2992	0.013369	0.0133645		0.9989	1548.86	0.136376	1548.73	0.272753	1549	0.000176083	0.00134797
		0.9044	2973	20	2953	40	2993	0.0133645	0.0133645		0.9989	1551.86	0.138504	1551.72	0.277008	1552	0.000178484	0.00134797
		0.9043	2973	21	2952	42	2994	0.0140281	0.0138981		0.9988	1554.86	0.140657	1554.72	0.281315	1555	0.00018091	0.00148242
		0.9042	2977	21	2956	42	2998	0.0140093	0.0138981		0.9988	1557.86	0.142837	1557.71	0.285674	1558	0.000183359	0.00148242
		0.9035	2978	21	2957	42	2999	0.0140047	0.0138981		0.9988	1560.85	0.145043	1560.71	0.290086	1561	0.000185833	0.00148242
		0.9034	2979	21	2958	42	3000	0.014	0.0138981		0.9988	1563.85	0.147275	1563.71	0.294551	1564	0.000188332	0.00148242
		0.9031	2981	21	2960	42	3002	0.0139907	0.0138981		0.9988	1566.85	0.149535	1566.7	0.29907	1567	0.000190855	0.00148242
		0.902	2982	21	2961	42	3003	0.013986	0.0138981		0.9988	1569.85	0.151821	1569.7	0.303642	1570	0.000193403	0.00148242
		0.9016	2983	21	2962	42	3004	0.0139814	0.0138981		0.9987	1572.85	0.154135	1572.69	0.30827	1573	0.000195976	0.00161678
		0.9008	2984	21	2963	42	3005	0.0139767	0.0138981		0.9987	1575.84	0.156476	1575.69	0.312952	1576	0.000198574	0.00161678
		0.9004	2985	21	2964	42	3006	0.0139721	0.0138981		0.9987	1578.84	0.158845	1578.68	0.31769	1579	0.000201197	0.00161678
		0.9002	2986	21	2965	42	3007	0.0139674	0.0138981		0.9987	1581.84	0.161242	1581.68	0.322484	1582	0.000203846	0.00161678
		0.8997	2987	21	2966	42	3008	0.0139628	0.0138981		0.9987	1584.84	0.163667	1584.67	0.327334	1585	0.00020652	0.00161678
		0.8996	2988	21	2967	42	3009	0.0139581	0.0138981		0.9987	1587.83	0.166121	1587.67	0.332242	1588	0.00020922	0.00161678
		0.8994	2989	21	2968	42	3010	0.0139535	0.0138981		0.9987	1590.83	0.168603	1590.66	0.337206	1591	0.000211946	0.00161678
		0.8993	2990	21	2969	42	3011	0.0139489	0.0138981		0.9987	1593.83	0.171114	1593.66	0.342229	1594	0.000214698	0.00161678
		0.8986	2991	21	2970	42	3012	0.0139442	0.0138981		0.9986	1596.83	0.173655	1596.65	0.34731	1597	0.000217476	0.00179006
		0.8985	2992	21	2971	42	3013	0.0139396	0.0138981		0.9986	1599.82	0.176225	1599.65	0.35245	1600	0.000220281	0.00179006
		0.8983	2994	21	2973	42	3015	0.0139303	0.0138981		0.9986	1602.82	0.178825	1602.64	0.357649	1603	0.000223112	0.00179006
		0.8971	2995	21	2974	42	3016	0.0139257	0.0138981		0.9986	1605.82	0.181454	1605.64	0.362908	1606	0.00022597	0.00179006
		0.8963	2996	21	2975	42	3017	0.0139211	0.0138981		0.9986	1608.82	0.184114	1608.63	0.368228	1609	0.000228855	0.00179006
		0.8961	2999	21	2978	42	3020	0.0139073	0.0138981		0.9986	1611.81	0.186804	1611.63	0.373608	1612	0.000231767	0.00179006
		0.896	3000	21	2979	42	3021	0.0139027	0.0138981		0.9986	1614.81	0.189525	1614.62	0.37905	1615	0.000234706	0.00179006
		0.8954	3001	21	2980	42	3022	0.0138981	0.0138981		0.9986	1617.81	0.192277	1617.62	0.384554	1618	0.000237672	0.00179006
		0.8953	3001	22	2979	44	3023	0.0145551	0.0144215		0.9986	1620.8	0.19506	1620.61	0.39012	1621	0.000240666	0.00179006
		0.895	3002	22	2980	44	3024	0.0145503	0.0144215		0.9986	1623.8	0.197874	1623.6	0.395749	1624	0.000243688	0.00179006
		0.8948	3003	22	2981	44	3025	0.0145455	0.0144215		0.9985	1626.8	0.20072	1626.6	0.401441	1627	0.000246737	0.00196555
		0.8947	3004	22	2982	44	3026	0.0145406	0.0144215		0.9985	1629.8	0.203599	1629.59	0.407197	1630	0.000249814	0.00196555
		0.8946	3005	22	2983	44	3027	0.0145358	0.0144215		0.9985	1632.79	0.206509	1632.59	0.413018	1633	0.00025292	0.00196555
		0.8941	3006	22	2984	44	3028	0.014531	0.0144215		0.9985	1635.79	0.209452	1635.58	0.418904	1636	0.000256054	0.00196555
		0.8938	3009	22	2987	44	3031	0.0145167	0.0144215		0.9985	1638.79	0.212428	1638.58	0.424855	1639	0.000259216	0.00196555
		0.8936	3010	22	2988	44	3032	0.0145119	0.0144215		0.9985	1641.78	0.215436	1641.57	0.430873	1642	0.000262407	0.00196555
		0.8935	3011	22	2989	44	3033	0.0145071	0.0144215		0.9985	1644.78	0.218478	1644.56	0.436956	1645	0.000265627	0.00196555
		0.8934	3012	22	2990	44	3034	0.0145023	0.0144215		0.9984	1647.78	0.221554	1647.56	0.443108	1648	0.000268876	0.00209566
		0.8922	3014	22	2992	44	3036	0.0144928	0.0144215		0.9984	1650.78	0.224663	1650.55	0.449326	1651	0.000272154	0.00209566
		0.8918	3015	22	2993	44	3037	0.014488	0.0144215		0.9984	1653.77	0.227807	1653.54	0.455613	1654	0.000275462	0.00209566
		0.8917	3016	22	2994	44	3038	0.0144832	0.0144215		0.9984	1656.77	0.230985	1656.54	0.461969	1657	0.000278799	0.00209566
		0.8913	3017	22	2995	44	3039	0.0144784	0.0144215		0.9983	1659.77	0.234197	1659.53	0.468394	1660	0.000282165	0.00222006
		0.8912	3018	22	2996	44	3040	0.0144737	0.0144215		0.9983	1662.76	0.237445	1662.53	0.474889	1663	0.000285562	0.00222006
		0.8911	3019	22	2997	44	3041	0.0144689	0.0144215		0.9983	1665.76	0.240727	1665.52	0.481455	1666	0.000288988	0.00222006
		0.8903	3020	22	2998	44	3042	0.0144642	0.0144215		0.9983	1668.76	0.244046	1668.51	0.488091	1669	0.000292445	0.00222006
		0.8902	3021	22	2999	44	3043	0.0144594	0.0144215		0.9983	1671.75	0.2474	1671.51	0.494799	1672	0.000295932	0.00222006
		0.8897	3022	22	3000	44	3044	0.0144547	0.0144215		0.9983	1674.75	0.25079	1674.5	0.501579	1675	0.00029945	0.00222006
		0.8896	3023	22	3001	44	3045	0.0144499	0.0144215		0.9983	1677.75	0.254216	1677.49	0.508432	1678	0.000302999	0.00222006
		0.889	3024	22	3002	44	3046	0.0144452	0.0144215		0.9982	1680.74	0.257679	1680.48	0.515358	1681	0.000306578	0.00239574
		0.8886	3025	22	3003	44	3047	0.0144404	0.0144215		0.9982	1683.74	0.261179	1683.48	0.522358	1684	0.000310189	0.00239574
		0.8878	3026	22	3004	44	3048	0.0144357	0.0144215		0.9982	1686.74	0.264716	1686.47	0.529433	1687	0.000313831	0.00239574
		0.8872	3027	22	3005	44	3049	0.014431	0.0144215		0.9982	1689.73	0.268291	1689.46	0.536582	1690	0.000317504	0.00239574
		0.8871	3028	22	3006	44	3050	0.0144262	0.0144215		0.9982	1692.73	0.271904	1692.46	0.543807	1693	0.000321209	0.00239574
		0.887	3029	22	3007	44	3051	0.0144215	0.0144215		0.9982	1695.72	0.275554	1695.45	0.551109	1696	0.000324946	0.00239574
		0.886	3029	23	3006	46	3052	0.0150721	0.0150671		0.9982	1698.72	0.279243	1698.44	0.558487	1699	0.000328715	0.00239574
		0.8858	3030	23	3007	46	3053	0.0150671	0.0150671		0.9982	1701.72	0.282971	1701.43	0.565942	1702	0.000332516	0.00239574
		0.8843	3031	24	3007	48	3055	0.0157119	0.0156863		0.9981	1704.71	0.286738	1704.43	0.573476	1705	0.00033635	0.00257715
		0.8842	3032	24	3008	48	3056	0.0157068	0.0156863		0.9981	1707.71	0.290544	1707.42	0.581088	1708	0.000340216	0.00257715
		0.8841	3033	24	3009	48	3057	0.0157017	0.0156863		0.9981	1710.71	0.29439	1710.41	0.58878	1711	0.000344115	0.00257715
		0.8833	3034	24	3010	48	3058	0.0156965	0.0156863		0.9981	1713.7	0.298276	1713.4	0.596551	1714	0.000348046	0.00257715
		0.8825	3035	24	3011	48	3059	0.0156914	0.0156863		0.9981	1716.7	0.302202	1716.4	0.604403	1717	0.000352011	0.00257715
		0.8824	3036	24	3012	48	3060	0.0156863	0.0156863		0.9981	1719.69	0.306168	1719.39	0.612337	1720	0.00035601	0.00257715
		0.8821	3036	25	3011	50	3061	0.0163345	0.0163026		0.998	1722.69	0.310176	1722.38	0.620351	1723	0.000360041	0.00272215
		0.8815	3037	25	3012	50	3062	0.0163292	0.0163026		0.998	1725.69	0.314224	1725.37	0.628449	1726	0.000364107	0.00272215
		0.8811	3038	25	3013	50	3063	0.0163239	0.0163026		0.998	1728.68	0.318315	1728.36	0.636629	1729	0.000368207	0.00272215
		0.881	3039	25	3014	50	3064	0.0163185	0.0163026		0.998	1731.68	0.322447	1731.36	0.644893	1732	0.00037234	0.00272215
		0.8807	3040	25	3015	50	3065	0.0163132	0.0163026		0.9979	1734.67	0.326621	1734.35	0.653242	1735	0.000376508	0.00283012
		0.8806	3041	25	3016	50	3066	0.0163079	0.0163026		0.9979	1737.67	0.330837	1737.34	0.661675	1738	0.000380711	0.00283012
		0.8793	3042	25	3017	50	3067	0.0163026	0.0163026		0.9979	1740.66	0.335097	1740.33	0.670194	1741	0.000384948	0.00283012
		0.8792	3042	26	3016	52	3068	0.0169492	0.0169216		0.9978	1743.66	0.3394	1743.32	0.678799	1744	0.00038922	0.00293643
		0.8789	3043	26	3017	52	3069	0.0169436	0.0169216		0.9978	1746.66	0.343746	1746.31	0.687492	1747	0.000393527	0.00293643
		0.8787	3044	26	3018	52	3070	0.0169381	0.0169216		0.9978	1749.65	0.348136	1749.3	0.696272	1750	0.000397869	0.00293643
		0.8778	3046	26	3020	52	3072	0.0169271	0.0169216		0.9978	1752.65	0.35257	1752.29	0.70514	1753	0.000402247	0.00293643
		0.8776	3047	26	3021	52	3073	0.0169216	0.0169216		0.9978	1755.64	0.357049	1755.29	0.714097	1756	0.000406661	0.00293643
		0.8773	3048	27	3021	54	3075	0.017561	0.0175382		0.9977	1758.64	0.361572	1758.28	0.723144	1759	0.000411111	0.00306598
		0.8765	3049	27	3022	54	3076	0.0175553	0.0175382		0.9977	1761.63	0.366141	1761.27	0.732281	1762	0.000415597	0.00306598
		0.8759	3050	27	3023	54	3077	0.0175496	0.0175382		0.9977	1764.63	0.370755	1764.26	0.74151	1765	0.000420119	0.00306598
		0.8758	3051	27	3024	54	3078	0.0175439	0.0175382		0.9977	1767.62	0.375415	1767.25	0.75083	1768	0.000424678	0.00306598
		0.875	3052	27	3025	54	3079	0.0175382	0.0175382		0.9976	1770.62	0.380121	1770.24	0.760242	1771	0.000429273	0.00320512
		0.8744	3052	28	3024	56	3080	0.0181818	0.0180762		0.9976	1773.62	0.384874	1773.23	0.769748	1774	0.000433905	0.00320512
		0.874	3053	28	3025	56	3081	0.0181759	0.0180762		0.9976	1776.61	0.389674	1776.22	0.779348	1777	0.000438575	0.00320512
		0.8739	3054	28	3026	56	3082	0.01817	0.0180762		0.9976	1779.61	0.394521	1779.21	0.789042	1780	0.000443282	0.00320512
		0.8734	3055	28	3027	56	3083	0.0181641	0.0180762		0.9976	1782.6	0.399416	1782.2	0.798832	1783	0.000448027	0.00320512
		0.8728	3056	28	3028	56	3084	0.0181582	0.0180762		0.9975	1785.6	0.404359	1785.19	0.808718	1786	0.000452809	0.00332209
		0.8725	3057	28	3029	56	3085	0.0181524	0.0180762		0.9975	1788.59	0.40935	1788.18	0.8187	1789	0.00045763	0.00332209
		0.8721	3058	28	3030	56	3086	0.0181465	0.0180762		0.9974	1791.59	0.41439	1791.17	0.82878	1792	0.000462489	0.00346458
		0.8717	3059	28	3031	56	3087	0.0181406	0.0180762		0.9974	1794.58	0.419479	1794.16	0.838958	1795	0.000467386	0.00346458
		0.8713	3060	28	3032	56	3088	0.0181347	0.0180762		0.9974	1797.58	0.424618	1797.15	0.849236	1798	0.000472322	0.00346458
		0.8712	3061	28	3033	56	3089	0.0181288	0.0180762		0.9974	1800.57	0.429806	1800.14	0.859613	1801	0.000477297	0.00346458
		0.8709	3062	28	3034	56	3090	0.018123	0.0180762		0.9974	1803.56	0.435045	1803.13	0.87009	1804	0.000482312	0.00346458
		0.8698	3063	28	3035	56	3091	0.0181171	0.0180762		0.9974	1806.56	0.440335	1806.12	0.880669	1807	0.000487365	0.00346458
		0.8691	3064	28	3036	56	3092	0.0181113	0.0180762		0.9973	1809.55	0.445675	1809.11	0.89135	1810	0.000492459	0.0036176
		0.8689	3065	28	3037	56	3093	0.0181054	0.0180762		0.9973	1812.55	0.451067	1812.1	0.902134	1813	0.000497592	0.0036176
		0.8684	3066	28	3038	56	3094	0.0180995	0.0180762		0.9973	1815.54	0.456511	1815.09	0.913021	1816	0.000502765	0.0036176
		0.8682	3067	28	3039	56	3095	0.0180937	0.0180762		0.9972	1818.54	0.462007	1818.08	0.924013	1819	0.000507979	0.00369902
		0.8668	3068	28	3040	56	3096	0.0180879	0.0180762		0.9972	1821.53	0.467555	1821.06	0.93511	1822	0.000513233	0.00369902
		0.8667	3070	28	3042	56	3098	0.0180762	0.0180762		0.9971	1824.53	0.473157	1824.05	0.946313	1825	0.000518528	0.00378786
		0.8661	3070	29	3041	58	3099	0.0187157	0.0186976		0.9971	1827.52	0.478812	1827.04	0.957623	1828	0.000523864	0.00378786
		0.866	3071	29	3042	58	3100	0.0187097	0.0186976		0.9971	1830.52	0.48452	1830.03	0.969041	1831	0.000529241	0.00378786
		0.8659	3073	29	3044	58	3102	0.0186976	0.0186976		0.997	1833.51	0.490283	1833.02	0.980567	1834	0.00053466	0.0038784
		0.8658	3073	30	3043	60	3103	0.0193361	0.0192864		0.997	1836.5	0.496101	1836.01	0.992202	1837	0.000540121	0.0038784
		0.8649	3074	30	3044	60	3104	0.0193299	0.0192864		0.9969	1839.5	0.501974	1839	1.00395	1840	0.000545624	0.00397067
		0.8646	3075	30	3045	60	3105	0.0193237	0.0192864		0.9969	1842.49	0.507902	1841.98	1.0158	1843	0.000551169	0.00397067
		0.8645	3076	30	3046	60	3106	0.0193175	0.0192864		0.9969	1845.49	0.513886	1844.97	1.02777	1846	0.000556756	0.00397067
		0.8635	3077	30	3047	60	3107	0.0193112	0.0192864		0.9968	1848.48	0.519926	1847.96	1.03985	1849	0.000562386	0.00410918
		0.863	3078	30	3048	60	3108	0.019305	0.0192864		0.9968	1851.47	0.526023	1850.95	1.05205	1852	0.00056806	0.00410918
		0.8618	3079	30	3049	60	3109	0.0192988	0.0192864		0.9968	1854.47	0.532177	1853.94	1.06435	1855	0.000573776	0.00410918
		0.8608	3080	30	3050	60	3110	0.0192926	0.0192864		0.9968	1857.46	0.538389	1856.92	1.07678	1858	0.000579536	0.00410918
		0.8606	3081	30	3051	60	3111	0.0192864	0.0192864		0.9967	1860.46	0.544659	1859.91	1.08932	1861	0.00058534	0.00425159
		0.8603	3081	31	3050	62	3112	0.0199229	0.0198654		0.9967	1863.45	0.550987	1862.9	1.10197	1864	0.000591188	0.00425159
		0.8599	3083	31	3052	62	3114	0.0199101	0.0198654		0.9967	1866.44	0.557375	1865.89	1.11475	1867	0.000597081	0.00425159
		0.8591	3084	31	3053	62	3115	0.0199037	0.0198654		0.9967	1869.44	0.563821	1868.87	1.12764	1870	0.000603018	0.00425159
		0.857	3087	31	3056	62	3118	0.0198845	0.0198654		0.9966	1872.43	0.570328	1871.86	1.14066	1873	0.000608999	0.00441828
		0.8567	3088	31	3057	62	3119	0.0198782	0.0198654		0.9966	1875.42	0.576895	1874.85	1.15379	1876	0.000615026	0.00441828
		0.8566	3089	31	3058	62	3120	0.0198718	0.0198654		0.9966	1878.42	0.583522	1877.83	1.16704	1879	0.000621098	0.00441828
		0.8554	3090	31	3059	62	3121	0.0198654	0.0198654		0.9966	1881.41	0.590211	1880.82	1.18042	1882	0.000627216	0.00441828
		0.855	3090	32	3058	64	3122	0.0204997	0.0204866		0.9966	1884.4	0.596961	1883.81	1.19392	1885	0.00063338	0.00441828
		0.8549	3091	32	3059	64	3123	0.0204931	0.0204866		0.9965	1887.4	0.603773	1886.79	1.20755	1888	0.00063959	0.00456938
		0.8544	3092	32	3060	64	3124	0.0204866	0.0204866		0.9965	1890.39	0.610648	1889.78	1.2213	1891	0.000645847	0.00456938
		0.8539	3092	33	3059	66	3125	0.02112	0.0210795		0.9964	1893.38	0.617586	1892.76	1.23517	1894	0.00065215	0.00467482
		0.8536	3093	33	3060	66	3126	0.0211132	0.0210795		0.9964	1896.38	0.624588	1895.75	1.24918	1897	0.000658501	0.00467482
		0.8534	3094	33	3061	66	3127	0.0211065	0.0210795		0.9964	1899.37	0.631654	1898.74	1.26331	1900	0.000664899	0.00467482
		0.8526	3095	33	3062	66	3128	0.0210997	0.0210795		0.9963	1902.36	0.638784	1901.72	1.27757	1903	0.000671344	0.00483314
		0.8523	3096	33	3063	66	3129	0.021093	0.0210795		0.9963	1905.35	0.645979	1904.71	1.29196	1906	0.000677837	0.00483314
		0.8517	3097	33	3064	66	3130	0.0210863	0.0210795		0.9963	1908.35	0.65324	1907.69	1.30648	1909	0.000684379	0.00483314
		0.8513	3098	33	3065	66	3131	0.0210795	0.0210795		0.9963	1911.34	0.660566	1910.68	1.32113	1912	0.000690969	0.00483314
		0.8509	3098	34	3064	68	3132	0.0217114	0.0217114		0.9962	1914.33	0.66796	1913.66	1.33592	1915	0.000697608	0.005026
		0.8506	3098	35	3063	70	3133	0.0223428	0.0223214		0.9962	1917.32	0.67542	1916.65	1.35084	1918	0.000704296	0.005026
		0.8505	3099	35	3064	70	3134	0.0223357	0.0223214		0.9962	1920.32	0.682947	1919.63	1.36589	1921	0.000711033	0.005026
		0.8501	3101	35	3066	70	3136	0.0223214	0.0223214		0.9962	1923.31	0.690543	1922.62	1.38109	1924	0.00071782	0.005026
		0.8494	3102	36	3066	72	3138	0.0229446	0.0228862		0.9961	1926.3	0.698207	1925.6	1.39641	1927	0.000724657	0.005171
		0.8489	3103	36	3067	72	3139	0.0229372	0.0228862		0.9961	1929.29	0.705941	1928.59	1.41188	1930	0.000731545	0.005171
		0.8485	3104	36	3068	72	3140	0.0229299	0.0228862		0.9961	1932.29	0.713744	1931.57	1.42749	1933	0.000738483	0.005171
		0.8484	3106	36	3070	72	3142	0.0229153	0.0228862		0.996	1935.28	0.721617	1934.56	1.44323	1936	0.000745472	0.00530373
		0.8477	3107	36	3071	72	3143	0.022908	0.0228862		0.996	1938.27	0.729561	1937.54	1.45912	1939	0.000752512	0.00530373
		0.847	3108	36	3072	72	3144	0.0229008	0.0228862		0.996	1941.26	0.737576	1940.52	1.47515	1942	0.000759604	0.00530373
		0.8467	3109	36	3073	72	3145	0.0228935	0.0228862		0.9959	1944.25	0.745662	1943.51	1.49132	1945	0.000766748	0.00544742
		0.8466	3110	36	3074	72	3146	0.0228862	0.0228862		0.9959	1947.25	0.753822	1946.49	1.50764	1948	0.000773944	0.00544742
		0.8463	3110	37	3073	74	3147	0.0235145	0.0234697		0.9959	1950.24	0.762053	1949.48	1.52411	1951	0.000781193	0.00544742
		0.8456	3111	37	3074	74	3148	0.023507	0.0234697		0.9958	1953.23	0.770359	1952.46	1.54072	1954	0.000788494	0.00558619
		0.8443	3112	37	3075	74	3149	0.0234995	0.0234697		0.9958	1956.22	0.778738	1955.44	1.55748	1957	0.000795849	0.00558619
		0.8442	3113	37	3076	74	3150	0.0234921	0.0234697		0.9958	1959.21	0.787192	1958.43	1.57438	1960	0.000803257	0.00558619
		0.8433	3114	37	3077	74	3151	0.0234846	0.0234697		0.9957	1962.2	0.795721	1961.41	1.59144	1963	0.000810719	0.00575333
		0.8429	3115	37	3078	74	3152	0.0234772	0.0234697		0.9957	1965.2	0.804326	1964.39	1.60865	1966	0.000818236	0.00575333
		0.8428	3116	37	3079	74	3153	0.0234697	0.0234697		0.9957	1968.19	0.813007	1967.37	1.62601	1969	0.000825807	0.00575333
		0.8427	3116	38	3078	76	3154	0.0240964	0.0240354		0.9956	1971.18	0.821764	1970.36	1.64353	1972	0.000833432	0.00588152
		0.842	3117	38	3079	76	3155	0.0240887	0.0240354		0.9956	1974.17	0.8306	1973.34	1.6612	1975	0.000841113	0.00588152
		0.8415	3118	38	3080	76	3156	0.0240811	0.0240354		0.9955	1977.16	0.839513	1976.32	1.67903	1978	0.00084885	0.00595962
		0.8399	3119	38	3081	76	3157	0.0240735	0.0240354		0.9954	1980.15	0.848505	1979.3	1.69701	1981	0.000856643	0.00610962
		0.8397	3120	38	3082	76	3158	0.0240659	0.0240354		0.9954	1983.14	0.857576	1982.28	1.71515	1984	0.000864492	0.00610962
		0.8396	3121	38	3083	76	3159	0.0240582	0.0240354		0.9954	1986.13	0.866727	1985.27	1.73345	1987	0.000872398	0.00610962
		0.8393	3122	38	3084	76	3160	0.0240506	0.0240354		0.9954	1989.12	0.875959	1988.25	1.75192	1990	0.000880361	0.00610962
		0.8386	3124	38	3086	76	3162	0.0240354	0.0240354		0.9953	1992.11	0.885271	1991.23	1.77054	1993	0.000888381	0.00624472
		0.8384	3124	39	3085	78	3163	0.0246601	0.0244437		0.9952	1995.11	0.894666	1994.21	1.78933	1996	0.000896459	0.00642895
		0.8374	3126	39	3087	78	3165	0.0246445	0.0244437		0.9952	1998.1	0.904143	1997.19	1.80829	1999	0.000904595	0.00642895
		0.8362	3127	39	3088	78	3166	0.0246368	0.0244437		0.9952	2001.09	0.913702	2000.17	1.8274	2002	0.00091279	0.00642895
		0.836	3128	39	3089	78	3167	0.024629	0.0244437		0.9952	2004.08	0.923346	2003.15	1.84669	2005	0.000921043	0.00642895
		0.8355	3130	39	3091	78	3169	0.0246134	0.0244437		0.9952	2007.07	0.933074	2006.13	1.86615	2008	0.000929356	0.00642895
		0.8342	3131	39	3092	78	3170	0.0246057	0.0244437		0.9952	2010.06	0.942886	2009.11	1.88577	2011	0.000937729	0.00642895
		0.8336	3132	39	3093	78	3171	0.0245979	0.0244437		0.9951	2013.05	0.952785	2012.09	1.90557	2014	0.000946161	0.0066853
		0.8333	3133	39	3094	78	3172	0.0245902	0.0244437		0.9951	2016.04	0.962769	2015.07	1.92554	2017	0.000954655	0.0066853
		0.8332	3134	39	3095	78	3173	0.0245824	0.0244437		0.9951	2019.03	0.972841	2018.05	1.94568	2020	0.000963209	0.0066853
		0.833	3135	39	3096	78	3174	0.0245747	0.0244437		0.995	2022.02	0.983	2021.03	1.966	2023	0.000971824	0.00687114
		0.8329	3136	39	3097	78	3175	0.0245669	0.0244437		0.995	2025.01	0.993247	2024.01	1.98649	2026	0.000980501	0.00687114
		0.8325	3137	39	3098	78	3176	0.0245592	0.0244437		0.995	2028	1.00358	2026.99	2.00717	2029	0.00098924	0.00687114
		0.832	3138	39	3099	78	3177	0.0245515	0.0244437		0.9949	2030.99	1.01401	2029.97	2.02802	2032	0.000998041	0.00704135
		0.831	3139	39	3100	78	3178	0.0245437	0.0244437		0.9949	2033.98	1.02453	2032.95	2.04905	2035	0.00100691	0.00704135
		0.8306	3140	39	3101	78	3179	0.024536	0.0244437		0.9949	2036.96	1.03513	2035.93	2.07027	2038	0.00101583	0.00704135
		0.8297	3141	39	3102	78	3180	0.0245283	0.0244437		0.9948	2039.95	1.04583	2038.91	2.09167	2041	0.00102482	0.00720501
		0.8277	3142	39	3103	78	3181	0.0245206	0.0244437		0.9948	2042.94	1.05663	2041.89	2.11325	2044	0.00103388	0.00720501
		0.8273	3143	39	3104	78	3182	0.0245129	0.0244437		0.9948	2045.93	1.06751	2044.86	2.13502	2047	0.001043	0.00720501
		0.8267	3144	39	3105	78	3183	0.0245052	0.0244437		0.9947	2048.92	1.07849	2047.84	2.15698	2050	0.00105219	0.00733002
		0.8264	3145	39	3106	78	3184	0.0244975	0.0244437		0.9946	2051.91	1.08956	2050.82	2.17913	2053	0.00106144	0.00749977
		0.8263	3146	39	3107	78	3185	0.0244898	0.0244437		0.9946	2054.9	1.10073	2053.8	2.20147	2056	0.00107075	0.00749977
		0.8255	3147	39	3108	78	3186	0.0244821	0.0244437		0.9946	2057.89	1.112	2056.78	2.224	2059	0.00108014	0.00749977
		0.8251	3148	39	3109	78	3187	0.0244744	0.0244437		0.9946	2060.88	1.12336	2059.75	2.24673	2062	0.00108959	0.00749977
		0.825	3149	39	3110	78	3188	0.0244668	0.0244437		0.9945	2063.87	1.13482	2062.73	2.26965	2065	0.0010991	0.00773906
		0.8248	3150	39	3111	78	3189	0.0244591	0.0244437		0.9945	2066.85	1.14638	2065.71	2.29276	2068	0.00110869	0.00773906
		0.824	3151	39	3112	78	3190	0.0244514	0.0244437		0.9945	2069.84	1.15804	2068.68	2.31608	2071	0.00111834	0.00773906
		0.8237	3152	39	3113	78	3191	0.0244437	0.0244437		0.9944	2072.83	1.1698	2071.66	2.3396	2074	0.00112806	0.00787253
		0.8236	3152	40	3112	80	3192	0.0250627	0.024961		0.9943	2075.82	1.18166	2074.64	2.36332	2077	0.00113785	0.00797402
		0.8233	3153	40	3113	80	3193	0.0250548	0.024961		0.9943	2078.81	1.19362	2077.61	2.38724	2080	0.00114771	0.00797402
		0.8231	3154	40	3114	80	3194	0.025047	0.024961		0.9942	2081.79	1.20568	2080.59	2.41137	2083	0.00115764	0.00820393
		0.8227	3155	40	3115	80	3195	0.0250391	0.024961		0.9942	2084.78	1.21785	2083.56	2.4357	2086	0.00116764	0.00820393
		0.8224	3156	40	3116	80	3196	0.0250313	0.024961		0.9942	2087.77	1.23012	2086.54	2.46024	2089	0.00117771	0.00820393
		0.8217	3157	40	3117	80	3197	0.0250235	0.024961		0.9942	2090.76	1.2425	2089.52	2.48499	2092	0.00118786	0.00820393
		0.8216	3158	40	3118	80	3198	0.0250156	0.024961		0.9942	2093.75	1.25498	2092.49	2.50996	2095	0.00119807	0.00820393
		0.8207	3159	40	3119	80	3199	0.0250078	0.024961		0.9941	2096.73	1.26757	2095.46	2.53513	2098	0.00120836	0.00844
		0.8204	3161	40	3121	80	3201	0.0249922	0.024961		0.9941	2099.72	1.28026	2098.44	2.56053	2101	0.00121872	0.00844
		0.8203	3162	40	3122	80	3202	0.0249844	0.024961		0.994	2102.71	1.29307	2101.41	2.58614	2104	0.00122915	0.00860902
		0.8196	3163	40	3123	80	3203	0.0249766	0.024961		0.994	2105.69	1.30598	2104.39	2.61196	2107	0.00123966	0.00860902
		0.8192	3164	40	3124	80	3204	0.0249688	0.024961		0.9939	2108.68	1.319	2107.36	2.63801	2110	0.00125024	0.00874404
		0.8186	3165	40	3125	80	3205	0.024961	0.024961		0.9939	2111.67	1.33214	2110.34	2.66428	2113	0.0012609	0.00874404
		0.8182	3165	41	3124	82	3206	0.025577	0.0253243		0.9938	2114.65	1.34539	2113.31	2.69077	2116	0.00127163	0.0088435
		0.8173	3166	41	3125	82	3207	0.0255691	0.0253243		0.9937	2117.64	1.35875	2116.28	2.71749	2119	0.00128244	0.00894402
		0.8172	3167	41	3126	82	3208	0.0255611	0.0253243		0.9936	2120.63	1.37222	2119.26	2.74444	2122	0.00129333	0.0090584
		0.8168	3168	41	3127	82	3209	0.0255531	0.0253243		0.9936	2123.61	1.38581	2122.23	2.77161	2125	0.00130429	0.0090584
		0.8159	3169	41	3128	82	3210	0.0255452	0.0253243		0.9935	2126.6	1.39951	2125.2	2.79902	2128	0.00131533	0.00922607
		0.8156	3171	41	3130	82	3212	0.0255293	0.0253243		0.9935	2129.59	1.41333	2128.17	2.82666	2131	0.00132645	0.00922607
		0.8154	3172	41	3131	82	3213	0.0255213	0.0253243		0.9935	2132.57	1.42727	2131.15	2.85453	2134	0.00133764	0.00922607
		0.8153	3173	41	3132	82	3214	0.0255134	0.0253243		0.9934	2135.56	1.44132	2134.12	2.88264	2137	0.00134892	0.00946312
		0.8138	3174	41	3133	82	3215	0.0255054	0.0253243		0.9934	2138.54	1.4555	2137.09	2.91099	2140	0.00136028	0.00946312
		0.8135	3175	41	3134	82	3216	0.0254975	0.0253243		0.9934	2141.53	1.46979	2140.06	2.93958	2143	0.00137171	0.00946312
		0.8132	3177	41	3136	82	3218	0.0254817	0.0253243		0.9933	2144.52	1.48421	2143.03	2.96841	2146	0.00138323	0.00965151
		0.8125	3178	41	3137	82	3219	0.0254737	0.0253243		0.9932	2147.5	1.49875	2146	2.99749	2149	0.00139483	0.00985735
		0.8123	3179	41	3138	82	3220	0.0254658	0.0253243		0.9932	2150.49	1.51341	2148.97	3.02682	2152	0.00140651	0.00985735
		0.8119	3181	41	3140	82	3222	0.02545	0.0253243		0.9932	2153.47	1.52819	2151.94	3.05639	2155	0.00141828	0.00985735
		0.8112	3182	41	3141	82	3223	0.0254421	0.0253243		0.9932	2156.46	1.54311	2154.91	3.08621	2158	0.00143013	0.00985735
		0.8109	3183	41	3142	82	3224	0.0254342	0.0253243		0.9931	2159.44	1.55814	2157.88	3.11629	2161	0.00144206	0.0100674
		0.8092	3184	41	3143	82	3225	0.0254264	0.0253243		0.993	2162.43	1.57331	2160.85	3.14662	2164	0.00145407	0.0102242
		0.8091	3185	41	3144	82	3226	0.0254185	0.0253243		0.993	2165.41	1.5886	2163.82	3.1772	2167	0.00146618	0.0102242
		0.8082	3187	41	3146	82	3228	0.0254027	0.0253243		0.993	2168.4	1.60402	2166.79	3.20805	2170	0.00147836	0.0102242
		0.8077	3188	41	3147	82	3229	0.0253949	0.0253243		0.9929	2171.38	1.61958	2169.76	3.23915	2173	0.00149064	0.0104126
		0.8069	3189	41	3148	82	3230	0.025387	0.0253243		0.9929	2174.36	1.63526	2172.73	3.27052	2176	0.001503	0.0104126
		0.8068	3190	41	3149	82	3231	0.0253791	0.0253243		0.9928	2177.35	1.65108	2175.7	3.30216	2179	0.00151545	0.0105894
		0.8067	3193	41	3152	82	3234	0.0253556	0.0253243		0.9928	2180.33	1.66703	2178.67	3.33406	2182	0.00152798	0.0105894
		0.8052	3194	41	3153	82	3235	0.0253478	0.0253243		0.9927	2183.32	1.68312	2181.63	3.36623	2185	0.00154061	0.0107541
		0.805	3195	41	3154	82	3236	0.0253399	0.0253243		0.9926	2186.3	1.69934	2184.6	3.39868	2188	0.00155333	0.0108907
		0.8049	3196	41	3155	82	3237	0.0253321	0.0253243		0.9926	2189.28	1.7157	2187.57	3.4314	2191	0.00156613	0.0108907
		0.8029	3197	41	3156	82	3238	0.0253243	0.0253243		0.9925	2192.27	1.73219	2190.54	3.46439	2194	0.00157903	0.011029
		0.8022	3198	42	3156	84	3240	0.0259259	0.0259019		0.9924	2195.25	1.74883	2193.5	3.49766	2197	0.00159202	0.0112161
		0.8018	3199	42	3157	84	3241	0.0259179	0.0259019		0.9924	2198.23	1.76561	2196.47	3.53122	2200	0.0016051	0.0112161
		0.8011	3200	42	3158	84	3242	0.0259099	0.0259019		0.9924	2201.22	1.78253	2199.43	3.56506	2203	0.00161827	0.0112161
		0.8008	3201	42	3159	84	3243	0.0259019	0.0259019		0.9922	2204.2	1.79959	2202.4	3.59918	2206	0.00163154	0.0114383
		0.7996	3201	43	3158	86	3244	0.0265105	0.026429		0.9922	2207.18	1.81679	2205.37	3.63359	2209	0.0016449	0.0114383
		0.7987	3202	43	3159	86	3245	0.0265023	0.026429		0.9921	2210.17	1.83415	2208.33	3.66829	2212	0.00165836	0.0115997
		0.7977	3204	43	3161	86	3247	0.026486	0.026429		0.992	2213.15	1.85164	2211.3	3.70329	2215	0.00167191	0.0117634
		0.7972	3205	43	3162	86	3248	0.0264778	0.026429		0.992	2216.13	1.86929	2214.26	3.73858	2218	0.00168556	0.0117634
		0.7971	3206	43	3163	86	3249	0.0264697	0.026429		0.9919	2219.11	1.88708	2217.23	3.77416	2221	0.00169931	0.0120468
		0.797	3207	43	3164	86	3250	0.0264615	0.026429		0.9919	2222.09	1.90503	2220.19	3.81005	2224	0.00171315	0.0120468
		0.7965	3208	43	3165	86	3251	0.0264534	0.026429		0.9919	2225.08	1.92312	2223.15	3.84624	2227	0.0017271	0.0120468
		0.7963	3210	43	3167	86	3253	0.0264371	0.026429		0.9919	2228.06	1.94137	2226.12	3.88274	2230	0.00174114	0.0120468
		0.7953	3211	43	3168	86	3254	0.026429	0.026429		0.9917	2231.04	1.95977	2229.08	3.91955	2233	0.00175528	0.0124064
		0.795	3211	44	3167	88	3255	0.0270353	0.0270353		0.9917	2234.02	1.97833	2232.04	3.95666	2236	0.00176953	0.0124064
		0.7949	3211	45	3166	90	3256	0.0276413	0.0276328		0.9917	2237	1.99704	2235.01	3.99409	2239	0.00178387	0.0124064
		0.7943	3212	45	3167	90	3257	0.0276328	0.0276328		0.9915	2239.98	2.01592	2237.97	4.03183	2242	0.00179832	0.0126875
		0.7936	3212	46	3166	92	3258	0.0282382	0.0282036		0.9915	2242.97	2.03495	2240.93	4.0699	2245	0.00181287	0.0126875
		0.793	3213	46	3167	92	3259	0.0282295	0.0282036		0.9914	2245.95	2.05414	2243.89	4.10828	2248	0.00182753	0.0129568
		0.7922	3214	46	3168	92	3260	0.0282209	0.0282036		0.9914	2248.93	2.07349	2246.85	4.14699	2251	0.00184229	0.0129568
		0.7902	3215	46	3169	92	3261	0.0282122	0.0282036		0.9914	2251.91	2.09301	2249.81	4.18602	2254	0.00185715	0.0129568
		0.79	3216	46	3170	92	3262	0.0282036	0.0282036		0.9913	2254.89	2.11269	2252.77	4.22538	2257	0.00187212	0.0131948
		0.7888	3216	47	3169	94	3263	0.0288078	0.0288078		0.9912	2257.87	2.13254	2255.73	4.26508	2260	0.0018872	0.0133248
		0.7883	3216	48	3168	96	3264	0.0294118	0.0292951		0.9912	2260.85	2.15256	2258.69	4.30511	2263	0.00190239	0.0133248
		0.7881	3217	48	3169	96	3265	0.0294028	0.0292951		0.9911	2263.83	2.17274	2261.65	4.34548	2266	0.00191769	0.0134561
		0.788	3218	48	3170	96	3266	0.0293938	0.0292951		0.991	2266.81	2.19309	2264.61	4.38619	2269	0.00193309	0.0135697
		0.7877	3219	48	3171	96	3267	0.0293848	0.0292951		0.9909	2269.79	2.21362	2267.57	4.42724	2272	0.00194861	0.0137804
		0.7874	3221	48	3173	96	3269	0.0293668	0.0292951		0.9909	2272.77	2.23432	2270.53	4.46864	2275	0.00196424	0.0137804
		0.7872	3222	48	3174	96	3270	0.0293578	0.0292951		0.9908	2275.74	2.25519	2273.49	4.51039	2278	0.00197998	0.0141523
		0.7862	3223	48	3175	96	3271	0.0293488	0.0292951		0.9908	2278.72	2.27625	2276.45	4.55249	2281	0.00199583	0.0141523
		0.7859	3224	48	3176	96	3272	0.0293399	0.0292951		0.9908	2281.7	2.29747	2279.41	4.59495	2284	0.0020118	0.0141523
		0.7858	3225	48	3177	96	3273	0.0293309	0.0292951		0.9908	2284.68	2.31888	2282.36	4.63776	2287	0.00202788	0.0141523
		0.785	3227	48	3179	96	3275	0.029313	0.0292951		0.9907	2287.66	2.34047	2285.32	4.68094	2290	0.00204408	0.0145956
		0.7845	3228	48	3180	96	3276	0.029304	0.0292951		0.9907	2290.64	2.36224	2288.28	4.72448	2293	0.00206039	0.0145956
		0.7841	3229	48	3181	96	3277	0.0292951	0.0292951		0.9907	2293.62	2.3842	2291.23	4.76839	2296	0.00207683	0.0145956
		0.7837	3229	49	3180	98	3278	0.0298963	0.0297691		0.9907	2296.59	2.40634	2294.19	4.81267	2299	0.00209338	0.0145956
		0.7835	3230	49	3181	98	3279	0.0298872	0.0297691		0.9906	2299.57	2.42866	2297.14	4.85733	2302	0.00211005	0.0149688
		0.7832	3231	49	3182	98	3280	0.029878	0.0297691		0.9906	2302.55	2.45118	2300.1	4.90236	2305	0.00212684	0.0149688
		0.783	3232	49	3183	98	3281	0.0298689	0.0297691		0.9905	2305.53	2.47389	2303.05	4.94777	2308	0.00214375	0.015159
		0.7815	3233	49	3184	98	3282	0.0298598	0.0297691		0.9904	2308.5	2.49679	2306.01	4.99357	2311	0.00216078	0.0153302
		0.781	3234	49	3185	98	3283	0.0298507	0.0297691		0.9904	2311.48	2.51988	2308.96	5.03976	2314	0.00217794	0.0153302
		0.7804	3235	49	3186	98	3284	0.0298417	0.0297691		0.9903	2314.46	2.54317	2311.91	5.08633	2317	0.00219522	0.0155906
		0.7801	3236	49	3187	98	3285	0.0298326	0.0297691		0.9903	2317.43	2.56665	2314.87	5.1333	2320	0.00221263	0.0155906
		0.7785	3237	49	3188	98	3286	0.0298235	0.0297691		0.9902	2320.41	2.59033	2317.82	5.18067	2323	0.00223016	0.0158112
		0.7772	3238	49	3189	98	3287	0.0298144	0.0297691		0.9901	2323.39	2.61422	2320.77	5.22844	2326	0.00224782	0.0160124
		0.7765	3239	49	3190	98	3288	0.0298054	0.0297691		0.9901	2326.36	2.6383	2323.72	5.27661	2329	0.00226561	0.0160124
		0.7763	3240	49	3191	98	3289	0.0297963	0.0297691		0.99	2329.34	2.66259	2326.67	5.32519	2332	0.00228353	0.0161934
		0.7758	3241	49	3192	98	3290	0.0297872	0.0297691		0.9899	2332.31	2.68709	2329.63	5.37418	2335	0.00230158	0.0164922
		0.7748	3243	49	3194	98	3292	0.0297691	0.0297691		0.9899	2335.29	2.71179	2332.58	5.42359	2338	0.00231976	0.0164922
		0.7734	3243	50	3193	100	3293	0.0303674	0.0302297		0.9899	2338.26	2.73671	2335.53	5.47341	2341	0.00233807	0.0164922
		0.7732	3244	50	3194	100	3294	0.0303582	0.0302297		0.9898	2341.24	2.76183	2338.48	5.52366	2344	0.00235651	0.0169868
		0.7717	3245	50	3195	100	3295	0.030349	0.0302297		0.9898	2344.21	2.78717	2341.43	5.57434	2347	0.00237509	0.0169868
		0.7713	3246	50	3196	100	3296	0.0303398	0.0302297		0.9898	2347.19	2.81272	2344.37	5.62544	2350	0.0023938	0.0169868
		0.7709	3248	50	3198	100	3298	0.0303214	0.0302297		0.9898	2350.16	2.83849	2347.32	5.67698	2353	0.00241266	0.0169868
		0.7695	3249	50	3199	100	3299	0.0303122	0.0302297		0.9897	2353.14	2.86448	2350.27	5.72895	2356	0.00243164	0.0174967
		0.7693	3250	50	3200	100	3300	0.030303	0.0302297		0.9897	2356.11	2.89069	2353.22	5.78137	2359	0.00245077	0.0174967
		0.7692	3251	50	3201	100	3301	0.0302939	0.0302297		0.9897	2359.08	2.91712	2356.17	5.83423	2362	0.00247004	0.0174967
		0.7685	3252	50	3202	100	3302	0.0302847	0.0302297		0.9896	2362.06	2.94377	2359.11	5.88754	2365	0.00248945	0.0178204
		0.7683	3253	50	3203	100	3303	0.0302755	0.0302297		0.9895	2365.03	2.97065	2362.06	5.94131	2368	0.002509	0.0180735
		0.7682	3254	50	3204	100	3304	0.0302663	0.0302297		0.9895	2368	2.99776	2365	5.99553	2371	0.00252869	0.0180735
		0.7677	3256	50	3206	100	3306	0.030248	0.0302297		0.9894	2370.97	3.0251	2367.95	6.05021	2374	0.00254853	0.0183304
		0.7674	3257	50	3207	100	3307	0.0302389	0.0302297		0.9893	2373.95	3.05268	2370.89	6.10536	2377	0.00256851	0.0184602
		0.7668	3258	50	3208	100	3308	0.0302297	0.0302297		0.9892	2376.92	3.08049	2373.84	6.16097	2380	0.00258864	0.0185648
		0.7667	3258	51	3207	102	3309	0.030825	0.0304387		0.9891	2379.89	3.10853	2376.78	6.21706	2383	0.00260892	0.0186964
		0.7658	3259	51	3208	102	3310	0.0308157	0.0304387		0.9889	2382.86	3.13681	2379.73	6.27363	2386	0.00262935	0.0188823
		0.7647	3260	51	3209	102	3311	0.0308064	0.0304387		0.9887	2385.83	3.16534	2382.67	6.33068	2389	0.00264993	0.019097
		0.7633	3261	51	3210	102	3312	0.0307971	0.0304387		0.9886	2388.81	3.19411	2385.61	6.38821	2392	0.00267066	0.0192598
		0.7631	3262	51	3211	102	3313	0.0307878	0.0304387		0.9885	2391.78	3.22312	2388.55	6.44624	2395	0.00269154	0.019424
		0.7626	3263	51	3212	102	3314	0.0307785	0.0304387		0.9884	2394.75	3.25238	2391.5	6.50476	2398	0.00271258	0.0195342
		0.7618	3265	51	3214	102	3316	0.03076	0.0304387		0.9883	2397.72	3.28189	2394.44	6.56378	2401	0.00273377	0.019673
		0.7617	3266	51	3215	102	3317	0.0307507	0.0304387		0.9881	2400.69	3.31165	2397.38	6.6233	2404	0.00275512	0.0199254
		0.7581	3267	51	3216	102	3318	0.0307414	0.0304387		0.988	2403.66	3.34166	2400.32	6.68333	2407	0.00277662	0.0200955
		0.7578	3268	51	3217	102	3319	0.0307321	0.0304387		0.9879	2406.63	3.37194	2403.26	6.74387	2410	0.00279829	0.0202384
		0.7577	3269	51	3218	102	3320	0.0307229	0.0304387		0.9876	2409.6	3.40247	2406.2	6.80493	2413	0.00282011	0.0204403
		0.7575	3270	51	3219	102	3321	0.0307136	0.0304387		0.9875	2412.57	3.43326	2409.13	6.86652	2416	0.0028421	0.0205858
		0.757	3271	51	3220	102	3322	0.0307044	0.0304387		0.9874	2415.54	3.46431	2412.07	6.92863	2419	0.00286425	0.0207323
		0.7559	3272	51	3221	102	3323	0.0306952	0.0304387		0.9873	2418.5	3.49563	2415.01	6.99127	2422	0.00288657	0.0209691
		0.7556	3273	51	3222	102	3324	0.0306859	0.0304387		0.9872	2421.47	3.52722	2417.95	7.05444	2425	0.00290905	0.0211486
		0.755	3275	51	3224	102	3326	0.0306675	0.0304387		0.9871	2424.44	3.55908	2420.88	7.11816	2428	0.0029317	0.0212993
		0.7541	3276	51	3225	102	3327	0.0306583	0.0304387		0.987	2427.41	3.59121	2423.82	7.18242	2431	0.00295451	0.0214512
		0.7533	3277	51	3226	102	3328	0.030649	0.0304387		0.9869	2430.38	3.62362	2426.75	7.24723	2434	0.0029775	0.0216043
		0.7524	3278	51	3227	102	3329	0.0306398	0.0304387		0.9866	2433.34	3.6563	2429.69	7.3126	2437	0.00300066	0.0218515
		0.7523	3279	51	3228	102	3330	0.0306306	0.0304387		0.9864	2436.31	3.68927	2432.62	7.37853	2440	0.00302399	0.0221017
		0.7508	3280	51	3229	102	3331	0.0306214	0.0304387		0.9863	2439.28	3.72251	2435.55	7.44503	2443	0.00304749	0.0222596
		0.7504	3282	51	3231	102	3333	0.0306031	0.0304387		0.986	2442.24	3.75605	2438.49	7.51209	2446	0.00307117	0.0224187
		0.75	3283	51	3232	102	3334	0.0305939	0.0304387		0.9859	2445.21	3.78987	2441.42	7.57973	2449	0.00309503	0.0225468
		0.7497	3284	51	3233	102	3335	0.0305847	0.0304387		0.9857	2448.18	3.82398	2444.35	7.64795	2452	0.00311907	0.0227405
		0.7496	3286	51	3235	102	3337	0.0305664	0.0304387		0.9856	2451.14	3.85838	2447.28	7.71676	2455	0.00314328	0.0229686
		0.7494	3287	51	3236	102	3338	0.0305572	0.0304387		0.9854	2454.11	3.89308	2450.21	7.78616	2458	0.00316768	0.023166
		0.7471	3288	51	3237	102	3339	0.0305481	0.0304387		0.9852	2457.07	3.92808	2453.14	7.85616	2461	0.00319226	0.0234321
		0.7468	3289	51	3238	102	3340	0.0305389	0.0304387		0.9851	2460.04	3.96338	2456.07	7.92675	2464	0.00321703	0.0237352
		0.7448	3290	51	3239	102	3341	0.0305298	0.0304387		0.9851	2463	3.99898	2459	7.99796	2467	0.00324198	0.0237352
		0.7446	3291	51	3240	102	3342	0.0305206	0.0304387		0.985	2465.97	4.03489	2461.93	8.06978	2470	0.00326712	0.0239738
		0.744	3292	51	3241	102	3343	0.0305115	0.0304387		0.9848	2468.93	4.07111	2464.86	8.14222	2473	0.00329244	0.024215
		0.7435	3293	51	3242	102	3344	0.0305024	0.0304387		0.9845	2471.89	4.10764	2467.78	8.21528	2476	0.00331796	0.0244237
		0.7431	3294	51	3243	102	3345	0.0304933	0.0304387		0.9843	2474.86	4.14448	2470.71	8.28897	2479	0.00334367	0.0247403
		0.7419	3295	51	3244	102	3346	0.0304842	0.0304387		0.9843	2477.82	4.18165	2473.64	8.3633	2482	0.00336958	0.0247403
		0.7414	3296	51	3245	102	3347	0.0304751	0.0304387		0.984	2480.78	4.21913	2476.56	8.43827	2485	0.00339568	0.0250972
		0.7412	3297	51	3246	102	3348	0.0304659	0.0304387		0.9839	2483.74	4.25694	2479.49	8.51388	2488	0.00342198	0.0252415
		0.7398	3298	51	3247	102	3349	0.0304569	0.0304387		0.9837	2486.7	4.29508	2482.41	8.59015	2491	0.00344848	0.0254596
		0.7394	3299	51	3248	102	3350	0.0304478	0.0304387		0.9836	2489.67	4.33354	2485.33	8.66708	2494	0.00347517	0.0256428
		0.7392	3300	51	3249	102	3351	0.0304387	0.0304387		0.9833	2492.63	4.37234	2488.26	8.74467	2497	0.00350207	0.0259388
		0.7391	3300	52	3248	104	3352	0.0310263	0.0310078		0.9829	2495.59	4.41147	2491.18	8.82294	2500	0.00352918	0.0261632
		0.7389	3301	52	3249	104	3353	0.031017	0.0310078		0.9828	2498.55	4.45094	2494.1	8.90188	2503	0.00355648	0.026314
		0.7388	3302	52	3250	104	3354	0.0310078	0.0310078		0.9823	2501.51	4.49075	2497.02	8.98151	2506	0.003584	0.0267332
		0.7386	3302	53	3249	106	3355	0.0315946	0.0315852		0.9823	2504.47	4.53091	2499.94	9.06182	2509	0.00361173	0.0267332
		0.7374	3303	53	3250	106	3356	0.0315852	0.0315852		0.9821	2507.43	4.57142	2502.86	9.14283	2512	0.00363966	0.0270815
		0.7371	3303	54	3249	108	3357	0.0321716	0.0321716		0.9818	2510.39	4.61227	2505.78	9.22455	2515	0.00366781	0.0273951
		0.7363	3303	55	3248	110	3358	0.0327576	0.0326023		0.9817	2513.35	4.65349	2508.69	9.30697	2518	0.00369618	0.0275533
		0.7354	3304	55	3249	110	3359	0.0327478	0.0326023		0.9814	2516.3	4.69505	2511.61	9.39011	2521	0.00372476	0.0277125
		0.7353	3305	55	3250	110	3360	0.0327381	0.0326023		0.9813	2519.26	4.73698	2514.53	9.47397	2524	0.00375355	0.0279531
		0.7347	3306	55	3251	110	3361	0.0327284	0.0326023		0.9811	2522.22	4.77928	2517.44	9.55856	2527	0.00378257	0.0282773
		0.7342	3307	55	3252	110	3362	0.0327186	0.0326023		0.9807	2525.18	4.82194	2520.36	9.64388	2530	0.00381181	0.0286055
		0.7333	3308	55	3253	110	3363	0.0327089	0.0326023		0.9805	2528.14	4.86497	2523.27	9.72994	2533	0.00384127	0.0288127
		0.7323	3309	55	3254	110	3364	0.0326992	0.0326023		0.9801	2531.09	4.90838	2526.18	9.81676	2536	0.00387096	0.0289795
		0.7314	3310	55	3255	110	3365	0.0326895	0.0326023		0.9798	2534.05	4.95216	2529.1	9.90433	2539	0.00390088	0.029274
		0.7311	3311	55	3256	110	3366	0.0326797	0.0326023		0.9795	2537	4.99633	2532.01	9.99266	2542	0.00393102	0.0295716
		0.7304	3312	55	3257	110	3367	0.03267	0.0326023		0.9794	2539.96	5.04088	2534.92	10.0818	2545	0.0039614	0.0297861
		0.7296	3313	55	3258	110	3368	0.0326603	0.0326023		0.9793	2542.91	5.08582	2537.83	10.1716	2548	0.00399201	0.0300023
		0.7293	3314	55	3259	110	3369	0.0326506	0.0326023		0.9791	2545.87	5.13115	2540.74	10.2623	2551	0.00402285	0.0303077
		0.7289	3315	55	3260	110	3370	0.0326409	0.0326023		0.979	2548.82	5.17687	2543.65	10.3537	2554	0.00405393	0.0304837
		0.7284	3316	55	3261	110	3371	0.0326313	0.0326023		0.9788	2551.78	5.223	2546.55	10.446	2557	0.00408525	0.0307943
		0.7281	3317	55	3262	110	3372	0.0326216	0.0326023		0.9786	2554.73	5.26953	2549.46	10.5391	2560	0.00411682	0.0310181
		0.7279	3318	55	3263	110	3373	0.0326119	0.0326023		0.9785	2557.68	5.31646	2552.37	10.6329	2563	0.00414862	0.0313344
		0.7273	3319	55	3264	110	3374	0.0326023	0.0326023		0.9782	2560.64	5.3638	2555.27	10.7276	2566	0.00418067	0.0316541
		0.7272	3319	56	3263	112	3375	0.0331852	0.0328446		0.9778	2563.59	5.41156	2558.18	10.8231	2569	0.00421297	0.0318846
		0.7266	3320	56	3264	112	3376	0.0331754	0.0328446		0.9774	2566.54	5.45974	2561.08	10.9195	2572	0.00424552	0.032257
		0.7248	3321	56	3265	112	3377	0.0331655	0.0328446		0.9772	2569.49	5.50833	2563.98	11.0167	2575	0.00427832	0.0324449
		0.7245	3322	56	3266	112	3378	0.0331557	0.0328446		0.9765	2572.44	5.55736	2566.89	11.1147	2578	0.00431137	0.0327765
		0.7242	3323	56	3267	112	3379	0.0331459	0.0328446		0.9759	2575.39	5.60681	2569.79	11.2136	2581	0.00434468	0.0331117
		0.7236	3324	56	3268	112	3380	0.0331361	0.0328446		0.9758	2578.34	5.65669	2572.69	11.3134	2584	0.00437824	0.0333049
		0.7235	3325	56	3269	112	3381	0.0331263	0.0328446		0.9756	2581.29	5.70701	2575.59	11.414	2587	0.00441207	0.0335968
		0.7233	3326	56	3270	112	3382	0.0331165	0.0328446		0.9755	2584.24	5.75778	2578.48	11.5156	2590	0.00444616	0.0339408
		0.7228	3328	56	3272	112	3384	0.0330969	0.0328446		0.9753	2587.19	5.80899	2581.38	11.618	2593	0.00448051	0.0341888
		0.7216	3329	56	3273	112	3385	0.0330871	0.0328446		0.975	2590.14	5.86064	2584.28	11.7213	2596	0.00451513	0.0345392
		0.7215	3330	56	3274	112	3386	0.0330774	0.0328446		0.9747	2593.09	5.91276	2587.17	11.8255	2599	0.00455002	0.0348933
		0.7202	3331	56	3275	112	3387	0.0330676	0.0328446		0.9744	2596.03	5.96533	2590.07	11.9307	2602	0.00458519	0.0351486
		0.72	3332	56	3276	112	3388	0.0330579	0.0328446		0.9742	2598.98	6.01836	2592.96	12.0367	2605	0.00462062	0.0354575
		0.7194	3333	56	3277	112	3389	0.0330481	0.0328446		0.9737	2601.93	6.07186	2595.86	12.1437	2608	0.00465633	0.0357693
		0.7193	3334	56	3278	112	3390	0.0330383	0.0328446		0.9732	2604.87	6.12582	2598.75	12.2516	2611	0.00469232	0.0361895
		0.7192	3335	56	3279	112	3391	0.0330286	0.0328446		0.9731	2607.82	6.18027	2601.64	12.3605	2614	0.00472859	0.0364015
		0.7176	3336	56	3280	112	3392	0.0330189	0.0328446		0.9727	2610.76	6.23519	2604.53	12.4704	2617	0.00476514	0.036722
		0.7175	3337	56	3281	112	3393	0.0330091	0.0328446		0.9723	2613.71	6.2906	2607.42	12.5812	2620	0.00480198	0.0370996
		0.7174	3338	56	3282	112	3394	0.0329994	0.0328446		0.972	2616.65	6.34649	2610.31	12.693	2623	0.00483911	0.0373718
		0.7173	3339	56	3283	112	3395	0.0329897	0.0328446		0.9717	2619.6	6.40288	2613.19	12.8058	2626	0.00487652	0.0378117
		0.717	3340	56	3284	112	3396	0.03298	0.0328446		0.9714	2622.54	6.45976	2616.08	12.9195	2629	0.00491423	0.0380337
		0.7169	3341	56	3285	112	3397	0.0329703	0.0328446		0.971	2625.48	6.51715	2618.97	13.0343	2632	0.00495224	0.038313
		0.7156	3342	56	3286	112	3398	0.0329606	0.0328446		0.9707	2628.42	6.57504	2621.85	13.1501	2635	0.00499054	0.0387078
		0.7152	3343	56	3287	112	3399	0.0329509	0.0328446		0.9704	2631.37	6.63344	2624.73	13.2669	2638	0.00502914	0.0390495
		0.7139	3344	56	3288	112	3400	0.0329412	0.0328446		0.9703	2634.31	6.69236	2627.62	13.3847	2641	0.00506805	0.039279
		0.7137	3345	56	3289	112	3401	0.0329315	0.0328446		0.9698	2637.25	6.7518	2630.5	13.5036	2644	0.00510726	0.0397424
		0.7129	3346	56	3290	112	3402	0.0329218	0.0328446		0.9695	2640.19	6.81176	2633.38	13.6235	2647	0.00514678	0.0400348
		0.7126	3347	56	3291	112	3403	0.0329121	0.0328446		0.9692	2643.13	6.87226	2636.26	13.7445	2650	0.00518661	0.0404481
		0.7111	3348	56	3292	112	3404	0.0329025	0.0328446		0.9688	2646.07	6.93329	2639.13	13.8666	2653	0.00522675	0.0408657
		0.7107	3349	56	3293	112	3405	0.0328928	0.0328446		0.9686	2649.01	6.99486	2642.01	13.9897	2656	0.00526721	0.0412273
		0.7096	3350	56	3294	112	3406	0.0328831	0.0328446		0.9683	2651.94	7.05697	2644.89	14.1139	2659	0.00530799	0.0415312
		0.7076	3351	56	3295	112	3407	0.0328735	0.0328446		0.9679	2654.88	7.11963	2647.76	14.2393	2662	0.00534909	0.0418988
		0.7071	3352	56	3296	112	3408	0.0328638	0.0328446		0.9678	2657.82	7.18285	2650.63	14.3657	2665	0.00539051	0.0422078
		0.707	3354	56	3298	112	3410	0.0328446	0.0328446		0.9672	2660.75	7.24663	2653.51	14.4933	2668	0.00543226	0.0426444
		0.7059	3354	57	3297	114	3411	0.0334213	0.0334115		0.967	2663.69	7.31098	2656.38	14.622	2671	0.00547434	0.0430856
		0.7052	3355	57	3298	114	3412	0.0334115	0.0334115		0.9666	2666.62	7.37589	2659.25	14.7518	2674	0.00551675	0.0434676
		0.705	3355	58	3297	116	3413	0.0339877	0.0338884		0.9664	2669.56	7.44138	2662.12	14.8828	2677	0.00555949	0.0438531
		0.7038	3356	58	3298	116	3414	0.0339777	0.0338884		0.9663	2672.49	7.50745	2664.99	15.0149	2680	0.00560258	0.044112
		0.7029	3357	58	3299	116	3415	0.0339678	0.0338884		0.9656	2675.43	7.57411	2667.85	15.1482	2683	0.005646	0.044569
		0.7013	3358	58	3300	116	3416	0.0339578	0.0338884		0.9653	2678.36	7.64136	2670.72	15.2827	2686	0.00568977	0.0448984
		0.7004	3359	58	3301	116	3417	0.0339479	0.0338884		0.9651	2681.29	7.7092	2673.58	15.4184	2689	0.00573388	0.0453638
		0.6999	3360	58	3302	116	3418	0.033938	0.0338884		0.9648	2684.22	7.77765	2676.44	15.5553	2692	0.00577834	0.0459017
		0.6996	3361	58	3303	116	3419	0.033928	0.0338884		0.9646	2687.15	7.84671	2679.31	15.6934	2695	0.00582316	0.0461732
		0.6988	3363	58	3305	116	3421	0.0339082	0.0338884		0.964	2690.08	7.91638	2682.17	15.8328	2698	0.00586833	0.0465834
		0.6987	3364	58	3306	116	3422	0.0338983	0.0338884		0.9636	2693.01	7.98667	2685.03	15.9733	2701	0.00591386	0.0469282
		0.6973	3365	58	3307	116	3423	0.0338884	0.0338884		0.963	2695.94	8.05758	2687.88	16.1152	2704	0.00595975	0.0476256
		0.697	3365	59	3306	118	3424	0.0344626	0.0344224		0.963	2698.87	8.12912	2690.74	16.2582	2707	0.006006	0.0476256
		0.6969	3366	59	3307	118	3425	0.0344526	0.0344224		0.9626	2701.8	8.2013	2693.6	16.4026	2710	0.00605262	0.0482623
		0.6968	3367	59	3308	118	3426	0.0344425	0.0344224		0.9621	2704.73	8.27413	2696.45	16.5483	2713	0.00609961	0.0487636
		0.6956	3368	59	3309	118	3427	0.0344324	0.0344224		0.9618	2707.65	8.3476	2699.3	16.6952	2716	0.00614698	0.0491975
		0.6954	3369	59	3310	118	3428	0.0344224	0.0344224		0.9617	2710.58	8.42172	2702.16	16.8434	2719	0.00619472	0.049489
		0.6947	3369	60	3309	120	3429	0.0349956	0.0349854		0.9611	2713.5	8.49651	2705.01	16.993	2722	0.00624284	0.0500772
		0.6946	3370	60	3310	120	3430	0.0349854	0.0349854		0.9607	2716.43	8.57195	2707.86	17.1439	2725	0.00629134	0.0504485
		0.6945	3371	61	3310	122	3432	0.0355478	0.0355374		0.9605	2719.35	8.64808	2710.7	17.2962	2728	0.00634023	0.0508977
		0.6939	3372	61	3311	122	3433	0.0355374	0.0355374		0.9601	2722.28	8.72488	2713.55	17.4498	2731	0.00638951	0.0513511
		0.6936	3372	62	3310	124	3434	0.0361095	0.0361095		0.9597	2725.2	8.80236	2716.4	17.6047	2734	0.00643918	0.0518085
		0.6921	3373	63	3310	126	3436	0.0366705	0.0366599		0.9589	2728.12	8.88053	2719.24	17.7611	2737	0.00648925	0.0522701
		0.6915	3374	63	3311	126	3437	0.0366599	0.0366599		0.9583	2731.04	8.9594	2722.08	17.9188	2740	0.00653971	0.0528139
		0.6899	3374	64	3310	128	3438	0.0372309	0.0371553		0.9582	2733.96	9.03898	2724.92	18.078	2743	0.00659058	0.0532058
		0.6898	3376	64	3312	128	3440	0.0372093	0.0371553		0.9581	2736.88	9.11926	2727.76	18.2385	2746	0.00664185	0.0536007
		0.6888	3377	64	3313	128	3441	0.0371985	0.0371553		0.9573	2739.8	9.20026	2730.6	18.4005	2749	0.00669353	0.0541586
		0.6882	3378	64	3314	128	3442	0.0371877	0.0371553		0.9569	2742.72	9.28198	2733.44	18.564	2752	0.00674562	0.0545607
		0.6881	3379	64	3315	128	3443	0.0371769	0.0371553		0.9565	2745.64	9.36443	2736.27	18.7289	2755	0.00679813	0.0551286
		0.6871	3380	64	3316	128	3444	0.0371661	0.0371553		0.9559	2748.55	9.44761	2739.1	18.8952	2758	0.00685106	0.0556202
		0.6868	3381	64	3317	128	3445	0.0371553	0.0371553		0.9557	2751.47	9.53154	2741.94	19.0631	2761	0.00690441	0.0560332
		0.6867	3381	65	3316	130	3446	0.0377249	0.0376702		0.955	2754.38	9.61621	2744.77	19.2324	2764	0.00695818	0.0566167
		0.6864	3382	65	3317	130	3447	0.037714	0.0376702		0.9543	2757.3	9.70164	2747.6	19.4033	2767	0.00701239	0.0571216
		0.686	3383	65	3318	130	3448	0.037703	0.0376702		0.9539	2760.21	9.78783	2750.42	19.5757	2770	0.00706703	0.0575459
		0.6858	3384	65	3319	130	3449	0.0376921	0.0376702		0.9529	2763.13	9.87479	2753.25	19.7496	2773	0.0071221	0.0582313
		0.6848	3385	65	3320	130	3450	0.0376812	0.0376702		0.9524	2766.04	9.96253	2756.07	19.9251	2776	0.00717761	0.0586638
		0.6844	3386	65	3321	130	3451	0.0376702	0.0376702		0.9522	2768.95	10.051	2758.9	20.1021	2779	0.00723357	0.0592748
		0.6818	3386	66	3320	132	3452	0.0382387	0.0381834		0.9519	2771.86	10.1404	2761.72	20.2807	2782	0.00728997	0.0597151
		0.6808	3387	66	3321	132	3453	0.0382276	0.0381834		0.9513	2774.77	10.2305	2764.54	20.4609	2785	0.00734683	0.0602477
		0.6798	3388	66	3322	132	3454	0.0382166	0.0381834		0.9507	2777.68	10.3214	2767.36	20.6427	2788	0.00740414	0.0607851
		0.6795	3389	66	3323	132	3455	0.0382055	0.0381834		0.9499	2780.59	10.4131	2770.17	20.8262	2791	0.0074619	0.0613273
		0.6791	3390	66	3324	132	3456	0.0381944	0.0381834		0.9495	2783.49	10.5056	2772.99	21.0113	2794	0.00752013	0.0618743
		0.6788	3391	66	3325	132	3457	0.0381834	0.0381834		0.9488	2786.4	10.599	2775.8	21.198	2797	0.00757883	0.0624262
		0.6787	3391	67	3324	134	3458	0.0387507	0.0387171		0.948	2789.31	10.6932	2778.61	21.3864	2800	0.00763799	0.0629829
		0.6769	3392	67	3325	134	3459	0.0387395	0.0387171		0.9474	2792.21	10.7882	2781.42	21.5764	2803	0.00769762	0.0635446
		0.676	3393	67	3326	134	3460	0.0387283	0.0387171		0.9471	2795.12	10.8841	2784.23	21.7682	2806	0.00775773	0.0641112
		0.675	3394	67	3327	134	3461	0.0387171	0.0387171		0.9467	2798.02	10.9808	2787.04	21.9617	2809	0.00781833	0.0646828
		0.6728	3394	68	3326	136	3462	0.0392837	0.039261		0.9461	2800.92	11.0784	2789.84	22.1569	2812	0.0078794	0.0652595
		0.6724	3395	68	3327	136	3463	0.0392723	0.039261		0.9455	2803.82	11.1769	2792.65	22.3538	2815	0.00794097	0.0659386
		0.672	3396	68	3328	136	3464	0.039261	0.039261		0.9454	2806.72	11.2763	2795.45	22.5525	2818	0.00800302	0.066428
		0.6693	3396	69	3327	138	3465	0.0398268	0.0396666		0.9452	2809.62	11.3765	2798.25	22.753	2821	0.00806557	0.0670199
		0.6691	3397	69	3328	138	3466	0.0398153	0.0396666		0.9444	2812.52	11.4776	2801.04	22.9552	2824	0.00812863	0.0676171
		0.6678	3398	69	3329	138	3467	0.0398039	0.0396666		0.944	2815.42	11.5796	2803.84	23.1593	2827	0.00819218	0.0682194
		0.6671	3399	69	3330	138	3468	0.0397924	0.0396666		0.9434	2818.32	11.6826	2806.63	23.3652	2830	0.00825624	0.068827
		0.666	3400	69	3331	138	3469	0.0397809	0.0396666		0.9428	2821.21	11.7864	2809.43	23.5729	2833	0.00832082	0.0694399
		0.6657	3401	69	3332	138	3470	0.0397695	0.0396666		0.9426	2824.11	11.8912	2812.22	23.7824	2836	0.0083859	0.0699547
		0.6648	3402	69	3333	138	3471	0.039758	0.0396666		0.9419	2827	11.9969	2815.01	23.9938	2839	0.00845151	0.0706816
		0.6643	3403	69	3334	138	3472	0.0397465	0.0396666		0.9414	2829.9	12.1036	2817.79	24.2071	2842	0.00851764	0.0714159
		0.6636	3404	69	3335	138	3473	0.0397351	0.0396666		0.9412	2832.79	12.2112	2820.58	24.4223	2845	0.0085843	0.0719449
		0.662	3405	69	3336	138	3474	0.0397237	0.0396666		0.9407	2835.68	12.3197	2823.36	24.6395	2848	0.0086515	0.0724777
		0.6614	3406	69	3337	138	3475	0.0397122	0.0396666		0.94	2838.57	12.4293	2826.14	24.8585	2851	0.00871922	0.0732301
		0.6605	3407	69	3338	138	3476	0.0397008	0.0396666		0.9387	2841.46	12.5397	2828.92	25.0795	2854	0.00878749	0.073881
		0.6604	3408	69	3339	138	3477	0.0396894	0.0396666		0.9376	2844.35	12.6512	2831.7	25.3024	2857	0.0088563	0.0746474
		0.6599	3409	69	3340	138	3478	0.039678	0.0396666		0.9372	2847.24	12.7637	2834.47	25.5274	2860	0.00892566	0.0753104
		0.6595	3410	69	3341	138	3479	0.0396666	0.0396666		0.9369	2850.12	12.8772	2837.25	25.7543	2863	0.00899557	0.0758672
		0.659	3410	70	3340	140	3480	0.0402299	0.0401376		0.936	2853.01	12.9916	2840.02	25.9833	2866	0.00906604	0.0765405
		0.6585	3412	70	3342	140	3482	0.0402068	0.0401376		0.9348	2855.89	13.1071	2842.79	26.2142	2869	0.00913707	0.0773334
		0.6581	3413	70	3343	140	3483	0.0401952	0.0401376		0.9346	2858.78	13.2236	2845.55	26.4473	2872	0.00920866	0.0779045
		0.6568	3415	70	3345	140	3485	0.0401722	0.0401376		0.9343	2861.66	13.3412	2848.32	26.6824	2875	0.00928082	0.0785951
		0.6567	3416	70	3346	140	3486	0.0401606	0.0401376		0.9338	2864.54	13.4598	2851.08	26.9195	2878	0.00935356	0.0794082
		0.6561	3417	70	3347	140	3487	0.0401491	0.0401376		0.9335	2867.42	13.5794	2853.84	27.1588	2881	0.00942687	0.0799938
		0.6543	3418	70	3348	140	3488	0.0401376	0.0401376		0.9332	2870.3	13.7001	2856.6	27.4002	2884	0.00950077	0.0805836
		0.6541	3418	71	3347	142	3489	0.0406993	0.0406877		0.9321	2873.18	13.8219	2859.36	27.6437	2887	0.00957525	0.0814161
		0.6537	3419	71	3348	142	3490	0.0406877	0.0406877		0.9312	2876.06	13.9447	2862.11	27.8894	2890	0.00965032	0.0821362
		0.6532	3419	72	3347	144	3491	0.0412489	0.0410256		0.9306	2878.93	14.0686	2864.86	28.1373	2893	0.00972599	0.0828622
		0.6527	3420	72	3348	144	3492	0.0412371	0.0410256		0.9298	2881.81	14.1937	2867.61	28.3873	2896	0.00980226	0.0835943
		0.6525	3422	72	3350	144	3494	0.0412135	0.0410256		0.9296	2884.68	14.3198	2870.36	28.6396	2899	0.00987913	0.0840857
		0.6516	3423	72	3351	144	3495	0.0412017	0.0410256		0.9288	2887.55	14.447	2873.11	28.8941	2902	0.00995661	0.0850767
		0.6514	3424	72	3352	144	3496	0.0411899	0.0410256		0.928	2890.42	14.5754	2875.85	29.1508	2905	0.0100347	0.0859527
		0.6513	3425	72	3353	144	3497	0.0411782	0.0410256		0.9271	2893.3	14.7049	2878.59	29.4098	2908	0.0101134	0.0867102
		0.6507	3426	72	3354	144	3498	0.0411664	0.0410256		0.9267	2896.16	14.8355	2881.33	29.6711	2911	0.0101927	0.087474
		0.6501	3427	72	3355	144	3499	0.0411546	0.0410256		0.9257	2899.03	14.9673	2884.07	29.9347	2914	0.0102727	0.0882439
		0.6495	3428	72	3356	144	3500	0.0411429	0.0410256		0.9253	2901.9	15.1003	2886.8	30.2006	2917	0.0103533	0.0888903
		0.6479	3429	72	3357	144	3501	0.0411311	0.0410256		0.9245	2904.77	15.2344	2889.53	30.4688	2920	0.0104345	0.0898027
		0.6474	3430	72	3358	144	3502	0.0411194	0.0410256		0.9235	2907.63	15.3697	2892.26	30.7394	2923	0.0105164	0.0904596
		0.647	3431	72	3359	144	3503	0.0411076	0.0410256		0.9228	2910.49	15.5062	2894.99	31.0123	2926	0.0105989	0.0912537
		0.6466	3432	72	3360	144	3504	0.0410959	0.0410256		0.9219	2913.36	15.6439	2897.71	31.2877	2929	0.010682	0.0920542
		0.6461	3433	72	3361	144	3505	0.0410842	0.0410256		0.9217	2916.22	15.7827	2900.43	31.5655	2932	0.0107659	0.0927262
		0.6449	3434	72	3362	144	3506	0.0410724	0.0410256		0.9209	2919.08	15.9228	2903.15	31.8457	2935	0.0108503	0.0936745
		0.6421	3435	72	3363	144	3507	0.0410607	0.0410256		0.9199	2921.94	16.0642	2905.87	32.1283	2938	0.0109354	0.0943572
		0.6417	3436	72	3364	144	3508	0.041049	0.0410256		0.9194	2924.79	16.2067	2908.59	32.4135	2941	0.0110212	0.0953207
		0.6414	3437	72	3365	144	3509	0.0410373	0.0410256		0.9188	2927.65	16.3506	2911.3	32.7011	2944	0.0111077	0.0961535
		0.6411	3438	72	3366	144	3510	0.0410256	0.0410256		0.9179	2930.5	16.4956	2914.01	32.9912	2947	0.0111949	0.0968526
		0.6409	3438	73	3365	146	3511	0.0415836	0.0415481		0.916	2933.36	16.642	2916.72	33.2839	2950	0.0112827	0.0979805
		0.6408	3439	73	3366	146	3512	0.0415718	0.0415481		0.9159	2936.21	16.7896	2919.42	33.5791	2953	0.0113712	0.0985489
		0.6403	3440	73	3367	146	3513	0.0415599	0.0415481		0.9149	2939.06	16.9385	2922.12	33.8769	2956	0.0114604	0.0995507
		0.6402	3441	73	3368	146	3514	0.0415481	0.0415481		0.9139	2941.91	17.0887	2924.82	34.1773	2959	0.0115503	0.100417
		0.6386	3441	74	3367	148	3515	0.0421053	0.0420813		0.9123	2944.76	17.2402	2927.52	34.4803	2962	0.0116409	0.101289
		0.6384	3442	74	3368	148	3516	0.0420933	0.0420813		0.9119	2947.61	17.393	2930.21	34.7859	2965	0.0117322	0.102169
		0.6383	3443	74	3369	148	3517	0.0420813	0.0420813		0.9114	2950.45	17.5471	2932.91	35.0942	2968	0.0118242	0.103055
		0.6379	3443	75	3368	150	3518	0.0426379	0.0425653		0.9102	2953.3	17.7026	2935.59	35.4052	2971	0.0119169	0.104097
		0.6373	3444	75	3369	150	3519	0.0426257	0.0425653		0.9097	2956.14	17.8594	2938.28	35.7188	2974	0.0120104	0.104847
		0.6371	3445	75	3370	150	3520	0.0426136	0.0425653		0.908	2958.98	18.0176	2940.96	36.0351	2977	0.0121045	0.105753
		0.637	3446	75	3371	150	3521	0.0426015	0.0425653		0.907	2961.82	18.1771	2943.65	36.3542	2980	0.0121994	0.106667
		0.6367	3447	75	3372	150	3522	0.0425894	0.0425653		0.9064	2964.66	18.338	2946.32	36.6761	2983	0.012295	0.107587
		0.6361	3448	75	3373	150	3523	0.0425773	0.0425653		0.9056	2967.5	18.5003	2949	37.0007	2986	0.0123914	0.108514
		0.636	3449	75	3374	150	3524	0.0425653	0.0425653		0.9049	2970.34	18.664	2951.67	37.3281	2989	0.0124885	0.109448
		0.6347	3449	76	3373	152	3525	0.0431206	0.0431206		0.9045	2973.17	18.8292	2954.34	37.6583	2992	0.0125863	0.110389
		0.6324	3449	77	3372	154	3526	0.0436756	0.0436508		0.9042	2976	18.9957	2957.01	37.9914	2995	0.0126849	0.111813
		0.6317	3450	77	3373	154	3527	0.0436632	0.0436508		0.9042	2978.84	19.1636	2959.67	38.3273	2998	0.0127843	0.111813
		0.6316	3451	77	3374	154	3528	0.0436508	0.0436508		0.9031	2981.67	19.333	2962.33	38.6661	3001	0.0128844	0.113414
		0.6308	3451	78	3373	156	3529	0.0442052	0.0441551		0.9016	2984.5	19.5039	2964.99	39.0078	3004	0.0129853	0.114221
		0.6305	3452	78	3374	156	3530	0.0441926	0.0441551		0.9002	2987.32	19.6762	2967.65	39.3524	3007	0.0130869	0.115197
		0.6295	3453	78	3375	156	3531	0.0441801	0.0441551		0.8994	2990.15	19.85	2970.3	39.6999	3010	0.0131894	0.11618
		0.6293	3455	78	3377	156	3533	0.0441551	0.0441551		0.8985	2992.97	20.0252	2972.95	40.0505	3013	0.0132926	0.11717
		0.6283	3455	79	3376	158	3534	0.0447085	0.044658		0.8971	2995.8	20.202	2975.6	40.404	3016	0.0133965	0.118166
		0.628	3456	79	3377	158	3535	0.0446959	0.044658		0.8961	2998.62	20.3802	2978.24	40.7605	3019	0.0135013	0.11917
		0.6264	3457	79	3378	158	3536	0.0446833	0.044658		0.8954	3001.44	20.56	2980.88	41.12	3022	0.0136069	0.120181
		0.6262	3458	79	3379	158	3537	0.0446706	0.044658		0.8948	3004.26	20.7413	2983.52	41.4826	3025	0.0137133	0.121199
		0.625	3459	79	3380	158	3538	0.044658	0.044658		0.8941	3007.08	20.9241	2986.15	41.8482	3028	0.0138204	0.122225
		0.6249	3459	80	3379	160	3539	0.0452105	0.0451467		0.8938	3009.89	21.1085	2988.78	42.217	3031	0.0139284	0.122912
		0.6247	3460	80	3380	160	3540	0.0451977	0.0451467		0.8934	3012.71	21.2944	2991.41	42.5888	3034	0.0140372	0.124296
		0.6228	3461	80	3381	160	3541	0.045185	0.0451467		0.8918	3015.52	21.4819	2994.04	42.9638	3037	0.0141468	0.125343
		0.6224	3463	80	3383	160	3543	0.0451595	0.0451467		0.8912	3018.33	21.671	2996.66	43.3419	3040	0.0142572	0.126397
		0.6221	3464	80	3384	160	3544	0.0451467	0.0451467		0.8902	3021.14	21.8616	2999.28	43.7232	3043	0.0143685	0.127458
		0.6219	3464	81	3383	162	3545	0.0456982	0.0456724		0.889	3023.95	22.0539	3001.89	44.1077	3046	0.0144805	0.128526
		0.6218	3465	81	3384	162	3546	0.0456853	0.0456724		0.8872	3026.75	22.2477	3004.5	44.4955	3049	0.0145935	0.129601
		0.6212	3466	81	3385	162	3547	0.0456724	0.0456724		0.886	3029.56	22.4432	3007.11	44.8864	3052	0.0147072	0.130683
		0.6207	3466	82	3384	164	3548	0.0462232	0.0462232		0.8843	3032.36	22.6403	3009.72	45.2807	3055	0.0148218	0.131591
		0.6202	3466	83	3383	166	3549	0.0467737	0.0467737		0.8833	3035.16	22.8391	3012.32	45.6782	3058	0.0149373	0.13287
		0.6189	3466	84	3382	168	3550	0.0473239	0.0473239		0.8821	3037.96	23.0395	3014.92	46.079	3061	0.0150536	0.133974
		0.6187	3466	85	3381	170	3551	0.0478738	0.0478469		0.881	3040.76	23.2416	3017.52	46.4831	3064	0.0151707	0.135085
		0.6183	3468	85	3383	170	3553	0.0478469	0.0478469		0.8793	3043.55	23.4453	3020.11	46.8906	3067	0.0152888	0.136203
		0.6174	3468	86	3382	172	3554	0.0483962	0.0482468		0.8787	3046.35	23.6507	3022.7	47.3015	3070	0.0154077	0.137329
		0.6173	3469	86	3383	172	3555	0.0483826	0.0482468		0.8776	3049.14	23.8579	3025.28	47.7157	3073	0.0155274	0.138461
		0.6159	3470	86	3384	172	3556	0.048369	0.0482468		0.8765	3051.93	24.0667	3027.87	48.1334	3076	0.015648	0.139601
		0.6153	3471	86	3385	172	3557	0.0483554	0.0482468		0.875	3054.72	24.2772	3030.45	48.5545	3079	0.0157696	0.140748
		0.6148	3472	86	3386	172	3558	0.0483418	0.0482468		0.8739	3057.51	24.4895	3033.02	48.979	3082	0.015892	0.141902
		0.6145	3473	86	3387	172	3559	0.0483282	0.0482468		0.8725	3060.3	24.7035	3035.59	49.4071	3085	0.0160153	0.143064
		0.6142	3474	86	3388	172	3560	0.0483146	0.0482468		0.8713	3063.08	24.9193	3038.16	49.8386	3088	0.0161394	0.144232
		0.6129	3475	86	3389	172	3561	0.048301	0.0482468		0.8698	3065.86	25.1368	3040.73	50.2736	3091	0.0162645	0.145408
		0.6118	3476	86	3390	172	3562	0.0482875	0.0482468		0.8684	3068.64	25.3561	3043.29	50.7122	3094	0.0163905	0.146591
		0.6115	3478	86	3392	172	3564	0.0482604	0.0482468		0.8667	3071.42	25.5772	3045.85	51.1544	3097	0.0165174	0.14798
		0.6112	3479	86	3393	172	3565	0.0482468	0.0482468		0.866	3074.2	25.8001	3048.4	51.6001	3100	0.0166452	0.148978
		0.6111	3479	87	3392	174	3566	0.0487942	0.0487942		0.8658	3076.98	26.0247	3050.95	52.0495	3103	0.0167739	0.150182
		0.6108	3479	88	3391	176	3567	0.0493412	0.0492721		0.8645	3079.75	26.2512	3053.5	52.5024	3106	0.0169035	0.151393
		0.6087	3480	88	3392	176	3568	0.0493274	0.0492721		0.8618	3082.52	26.4795	3056.04	52.959	3109	0.0170341	0.152611
		0.6083	3481	88	3393	176	3569	0.0493135	0.0492721		0.8603	3085.29	26.7097	3058.58	53.4193	3112	0.0171656	0.153836
		0.6078	3482	88	3394	176	3570	0.0492997	0.0492721		0.8591	3088.06	26.9416	3061.12	53.8833	3115	0.017298	0.155069
		0.607	3483	88	3395	176	3571	0.0492859	0.0492721		0.857	3090.82	27.1755	3063.65	54.351	3118	0.0174314	0.155894
		0.6068	3484	88	3396	176	3572	0.0492721	0.0492721		0.8554	3093.59	27.4112	3066.18	54.8224	3121	0.0175656	0.157554
		0.6065	3484	89	3395	178	3573	0.0498181	0.0496375		0.8544	3096.35	27.6488	3068.7	55.2976	3124	0.0177009	0.158808
		0.6062	3485	89	3396	178	3574	0.0498041	0.0496375		0.8534	3099.11	27.8883	3071.22	55.7765	3127	0.0178371	0.160068
		0.6053	3486	89	3397	178	3575	0.0497902	0.0496375		0.8517	3101.87	28.1296	3073.74	56.2592	3130	0.0179742	0.161335
		0.6034	3487	89	3398	178	3576	0.0497763	0.0496375		0.8506	3104.63	28.3729	3076.25	56.7458	3133	0.0181123	0.162609
		0.6033	3488	89	3399	178	3577	0.0497624	0.0496375		0.8501	3107.38	28.6181	3078.76	57.2362	3136	0.0182513	0.163676
		0.5992	3489	89	3400	178	3578	0.0497485	0.0496375		0.8489	3110.13	28.8652	3081.27	57.7304	3139	0.0183913	0.165178
		0.5991	3490	89	3401	178	3579	0.0497346	0.0496375		0.8484	3112.89	29.1143	3083.77	58.2285	3142	0.0185323	0.166257
		0.5988	3491	89	3402	178	3580	0.0497207	0.0496375		0.8467	3115.63	29.3653	3086.27	58.7306	3145	0.0186743	0.167774
		0.5984	3492	89	3403	178	3581	0.0497068	0.0496375		0.8456	3118.38	29.6183	3088.76	59.2365	3148	0.0188172	0.169082
		0.598	3493	89	3404	178	3582	0.0496929	0.0496375		0.8433	3121.13	29.8732	3091.25	59.7464	3151	0.0189611	0.170397
		0.5978	3494	89	3405	178	3583	0.049679	0.0496375		0.8427	3123.87	30.1301	3093.74	60.2602	3154	0.019106	0.171719
		0.5975	3495	89	3406	178	3584	0.0496652	0.0496375		0.8399	3126.61	30.389	3096.22	60.778	3157	0.0192518	0.173047
		0.5974	3496	89	3407	178	3585	0.0496513	0.0496375		0.8393	3129.35	30.6499	3098.7	61.2998	3160	0.0193987	0.174382
		0.596	3497	89	3408	178	3586	0.0496375	0.0496375		0.8384	3132.09	30.9128	3101.17	61.8257	3163	0.0195465	0.175724
		0.5959	3497	90	3407	180	3587	0.0501812	0.0501253		0.8362	3134.82	31.1778	3103.64	62.3555	3166	0.0196954	0.177072
		0.5957	3498	90	3408	180	3588	0.0501672	0.0501253		0.8355	3137.56	31.4447	3106.11	62.8895	3169	0.0198452	0.1782
		0.5954	3500	90	3410	180	3590	0.0501393	0.0501253		0.8333	3140.29	31.7137	3108.57	63.4275	3172	0.019996	0.179787
		0.5952	3501	90	3411	180	3591	0.0501253	0.0501253		0.8329	3143.02	31.9848	3111.03	63.9695	3175	0.0201479	0.181155
		0.5934	3501	91	3410	182	3592	0.0506682	0.05064		0.831	3145.74	32.2579	3113.48	64.5158	3178	0.0203007	0.182528
		0.5917	3502	91	3411	182	3593	0.050654	0.05064		0.8277	3148.47	32.5331	3115.93	65.0661	3181	0.0204546	0.183909
		0.5916	3503	91	3412	182	3594	0.05064	0.05064		0.8264	3151.19	32.8103	3118.38	65.6206	3184	0.0206095	0.185295
		0.5915	3503	92	3411	184	3595	0.0511822	0.051168		0.8251	3153.91	33.0896	3120.82	66.1793	3187	0.0207654	0.186688
		0.5912	3504	92	3412	184	3596	0.051168	0.051168		0.824	3156.63	33.3711	3123.26	66.7421	3190	0.0209223	0.188086
		0.5887	3504	93	3411	186	3597	0.0517098	0.0516523		0.8233	3159.35	33.6546	3125.69	67.3092	3193	0.0210802	0.189491
		0.5882	3505	93	3412	186	3598	0.0516954	0.0516523		0.8224	3162.06	33.9402	3128.12	67.8805	3196	0.0212392	0.190903
		0.5846	3506	93	3413	186	3599	0.051681	0.0516523		0.8207	3164.77	34.228	3130.54	68.456	3199	0.0213992	0.19232
		0.5837	3507	93	3414	186	3600	0.0516667	0.0516523		0.8203	3167.48	34.5179	3132.96	69.0358	3202	0.0215602	0.193743
		0.5833	3508	93	3415	186	3601	0.0516523	0.0516523		0.8186	3170.19	34.81	3135.38	69.6199	3205	0.0217223	0.195172
		0.5825	3508	94	3414	188	3602	0.0521932	0.0521643		0.8172	3172.9	35.1042	3137.79	70.2083	3208	0.0218854	0.196607
		0.5814	3509	94	3415	188	3603	0.0521787	0.0521643		0.8156	3175.6	35.4005	3140.2	70.801	3211	0.0220495	0.198288
		0.5812	3510	94	3416	188	3604	0.0521643	0.0521643		0.8153	3178.3	35.699	3142.6	71.398	3214	0.0222147	0.199494
		0.5811	3510	95	3415	190	3605	0.0527046	0.0526024		0.8132	3181	35.9997	3145	71.9994	3217	0.0223809	0.201189
		0.5806	3512	95	3417	190	3607	0.0526754	0.0526024		0.8123	3183.7	36.3026	3147.39	72.6052	3220	0.0225482	0.202404
		0.5801	3513	95	3418	190	3608	0.0526608	0.0526024		0.8112	3186.39	36.6077	3149.78	73.2153	3223	0.0227165	0.203867
		0.58	3514	95	3419	190	3609	0.0526462	0.0526024		0.8091	3189.09	36.9149	3152.17	73.8299	3226	0.0228859	0.205336
		0.5793	3516	95	3421	190	3611	0.052617	0.0526024		0.8077	3191.78	37.2244	3154.55	74.4488	3229	0.0230563	0.20681
		0.5776	3517	95	3422	190	3612	0.0526024	0.0526024		0.8067	3194.46	37.5361	3156.93	75.0722	3232	0.0232278	0.208785
		0.5762	3517	96	3421	192	3613	0.0531414	0.053112		0.8052	3197.15	37.85	3159.3	75.7	3235	0.0234003	0.209775
		0.5761	3518	96	3422	192	3614	0.0531267	0.053112		0.8029	3199.83	38.1662	3161.67	76.3323	3238	0.0235739	0.211266
		0.5758	3519	96	3423	192	3615	0.053112	0.053112		0.8018	3202.52	38.4846	3164.03	76.9691	3241	0.0237486	0.212761
		0.5753	3519	97	3422	194	3616	0.0536504	0.053606		0.7996	3205.19	38.8052	3166.39	77.6104	3244	0.0239243	0.214262
		0.5751	3520	97	3423	194	3617	0.0536356	0.053606		0.7977	3207.87	39.1281	3168.74	78.2562	3247	0.0241011	0.215516
		0.5744	3521	97	3424	194	3618	0.0536208	0.053606		0.797	3210.55	39.4533	3171.09	78.9065	3250	0.0242789	0.217278
		0.5743	3522	97	3425	194	3619	0.053606	0.053606		0.7963	3213.22	39.7807	3173.44	79.5614	3253	0.0244579	0.21854
		0.5742	3522	98	3424	196	3620	0.0541436	0.0540243		0.7949	3215.89	40.1104	3175.78	80.2208	3256	0.0246378	0.220313
		0.573	3524	98	3426	196	3622	0.0541137	0.0540243		0.793	3218.56	40.4424	3178.12	80.8848	3259	0.0248189	0.221838
		0.5716	3526	98	3428	196	3624	0.0540839	0.0540243		0.79	3221.22	40.7767	3180.45	81.5534	3262	0.025001	0.223368
		0.5712	3527	98	3429	196	3625	0.054069	0.0540243		0.7881	3223.89	41.1133	3182.77	82.2265	3265	0.0251842	0.224902
		0.5707	3529	98	3431	196	3627	0.0540392	0.0540243		0.7874	3226.55	41.4522	3185.1	82.9043	3268	0.0253685	0.226698
		0.5698	3530	98	3432	196	3628	0.0540243	0.0540243		0.7862	3229.21	41.7934	3187.41	83.5867	3271	0.0255539	0.227984
		0.5691	3530	99	3431	198	3629	0.0545605	0.0545455		0.785	3231.86	42.1369	3189.73	84.2738	3274	0.0257403	0.22979
		0.5684	3531	99	3432	198	3630	0.0545455	0.0545455		0.7841	3234.52	42.4827	3192.03	84.9655	3277	0.0259278	0.231084
		0.5682	3531	100	3431	200	3631	0.0550812	0.0550509		0.7832	3237.17	42.8309	3194.34	85.6618	3280	0.0261164	0.23264
		0.5677	3532	100	3432	200	3632	0.0550661	0.0550509		0.781	3239.82	43.1814	3196.64	86.3629	3283	0.0263061	0.2342
		0.5671	3533	100	3433	200	3633	0.0550509	0.0550509		0.7785	3242.47	43.5343	3198.93	87.0686	3286	0.0264968	0.235764
		0.5669	3533	101	3432	202	3634	0.0555861	0.0555708		0.7763	3245.11	43.8895	3201.22	87.779	3289	0.0266887	0.237332
		0.5665	3534	101	3433	202	3635	0.0555708	0.0555708		0.7748	3247.75	44.2471	3203.51	88.4942	3292	0.0268816	0.238642
		0.5663	3534	102	3432	204	3636	0.0561056	0.0560594		0.7717	3250.39	44.607	3205.79	89.214	3295	0.0270756	0.24048
		0.5654	3535	102	3433	204	3637	0.0560902	0.0560594		0.7709	3253.03	44.9693	3208.06	89.9386	3298	0.0272707	0.241796
		0.5649	3536	102	3434	204	3638	0.0560748	0.0560594		0.7692	3255.67	45.334	3210.33	90.668	3301	0.0274668	0.243642
		0.5647	3537	102	3435	204	3639	0.0560594	0.0560594		0.7682	3258.3	45.701	3212.6	91.4021	3304	0.0276641	0.245229
		0.5645	3537	103	3434	206	3640	0.0565934	0.0565934		0.7674	3260.93	46.0705	3214.86	92.1409	3307	0.0278624	0.246818
		0.5637	3537	104	3433	208	3641	0.0571272	0.0569863		0.7658	3263.56	46.4423	3217.12	92.8846	3310	0.0280618	0.248412
		0.5635	3538	104	3434	208	3642	0.0571115	0.0569863		0.7631	3266.18	46.8165	3219.37	93.633	3313	0.0282623	0.250008
		0.5619	3539	104	3435	208	3643	0.0570958	0.0569863		0.7618	3268.81	47.1931	3221.61	94.3862	3316	0.0284639	0.251341
		0.5615	3540	104	3436	208	3644	0.0570801	0.0569863		0.7578	3271.43	47.5721	3223.86	95.1443	3319	0.0286665	0.25321
		0.56	3541	104	3437	208	3645	0.0570645	0.0569863		0.757	3274.05	47.9536	3226.09	95.9071	3322	0.0288703	0.254816
		0.5593	3542	104	3438	208	3646	0.0570488	0.0569863		0.755	3276.66	48.3374	3228.33	96.6748	3325	0.0290751	0.256693
		0.5589	3543	104	3439	208	3647	0.0570332	0.0569863		0.7533	3279.28	48.7236	3230.55	97.4473	3328	0.029281	0.258036
		0.558	3544	104	3440	208	3648	0.0570175	0.0569863		0.7508	3281.89	49.1123	3232.78	98.2246	3331	0.029488	0.25965
		0.5579	3546	104	3442	208	3650	0.0569863	0.0569863		0.75	3284.5	49.5034	3234.99	99.0068	3334	0.0296961	0.261266
		0.5577	3546	105	3441	210	3651	0.0575185	0.0573457		0.7496	3287.1	49.8969	3237.21	99.7938	3337	0.0299052	0.262615
		0.5575	3547	105	3442	210	3652	0.0575027	0.0573457		0.7468	3289.71	50.2929	3239.41	100.586	3340	0.0301155	0.264507
		0.5553	3548	105	3443	210	3653	0.057487	0.0573457		0.744	3292.31	50.6912	3241.62	101.382	3343	0.0303268	0.266131
		0.5542	3549	105	3444	210	3654	0.0574713	0.0573457		0.7419	3294.91	51.0921	3243.82	102.184	3346	0.0305392	0.267757
		0.5539	3550	105	3445	210	3655	0.0574555	0.0573457		0.7398	3297.5	51.4953	3246.01	102.991	3349	0.0307527	0.269385
		0.553	3551	105	3446	210	3656	0.0574398	0.0573457		0.7391	3300.1	51.901	3248.2	103.802	3352	0.0309672	0.271015
		0.5527	3552	105	3447	210	3657	0.0574241	0.0573457		0.7386	3302.69	52.3092	3250.38	104.618	3355	0.0311828	0.272647
		0.5505	3553	105	3448	210	3658	0.0574084	0.0573457		0.7363	3305.28	52.7198	3252.56	105.44	3358	0.0313995	0.274281
		0.5501	3554	105	3449	210	3659	0.0573927	0.0573457		0.7347	3307.87	53.1328	3254.73	106.266	3361	0.0316173	0.275917
		0.5498	3555	105	3450	210	3660	0.057377	0.0573457		0.7323	3310.45	53.5484	3256.9	107.097	3364	0.0318361	0.277554
		0.5493	3556	105	3451	210	3661	0.0573614	0.0573457		0.7304	3313.03	53.9663	3259.07	107.933	3367	0.032056	0.279193
		0.5492	3557	105	3452	210	3662	0.0573457	0.0573457		0.7289	3315.61	54.3868	3261.23	108.774	3370	0.032277	0.280833
		0.5478	3557	106	3451	212	3663	0.0578761	0.0578761		0.7279	3318.19	54.8096	3263.38	109.619	3373	0.0324991	0.282475
		0.5477	3557	107	3450	214	3664	0.0584061	0.0583265		0.7266	3320.76	55.235	3265.53	110.47	3376	0.0327222	0.284118
		0.5464	3558	107	3451	214	3665	0.0583902	0.0583265		0.7242	3323.34	55.6628	3267.67	111.326	3379	0.0329463	0.285762
		0.5453	3559	107	3452	214	3666	0.0583742	0.0583265		0.7233	3325.91	56.0931	3269.81	112.186	3382	0.0331716	0.287407
		0.5445	3560	107	3453	214	3667	0.0583583	0.0583265		0.7216	3328.47	56.5259	3271.95	113.052	3385	0.0333979	0.289053
		0.5444	3561	107	3454	214	3668	0.0583424	0.0583265		0.72	3331.04	56.9611	3274.08	113.922	3388	0.0336252	0.2907
		0.544	3562	107	3455	214	3669	0.0583265	0.0583265		0.7192	3333.6	57.3988	3276.2	114.798	3391	0.0338536	0.292348
		0.5433	3562	108	3454	216	3670	0.0588556	0.0588075		0.7174	3336.16	57.839	3278.32	115.678	3394	0.0340831	0.293996
		0.5427	3563	108	3455	216	3671	0.0588396	0.0588075		0.7169	3338.72	58.2816	3280.44	116.563	3397	0.0343136	0.295645
		0.5422	3564	108	3456	216	3672	0.0588235	0.0588075		0.7139	3341.27	58.7267	3282.55	117.453	3400	0.0345451	0.297295
		0.542	3565	108	3457	216	3673	0.0588075	0.0588075		0.7126	3343.83	59.1743	3284.65	118.349	3403	0.0347777	0.298945
		0.5418	3565	109	3456	218	3674	0.0593359	0.0593359		0.7096	3346.38	59.6244	3286.75	119.249	3406	0.0350114	0.300595
		0.5398	3565	110	3455	220	3675	0.0598639	0.0598639		0.707	3348.92	60.0769	3288.85	120.154	3409	0.0352461	0.302521
		0.5391	3565	111	3454	222	3676	0.0603917	0.0602933		0.7052	3351.47	60.5319	3290.94	121.064	3412	0.0354818	0.303896
		0.538	3566	111	3455	222	3677	0.0603753	0.0602933		0.7029	3354.01	60.9894	3293.02	121.979	3415	0.0357186	0.305547
		0.5379	3567	111	3456	222	3678	0.0603589	0.0602933		0.6999	3356.55	61.4494	3295.1	122.899	3418	0.0359564	0.307198
		0.5376	3568	111	3457	222	3679	0.0603425	0.0602933		0.6988	3359.09	61.9119	3297.18	123.824	3421	0.0361952	0.308573
		0.5375	3570	111	3459	222	3681	0.0603097	0.0602933		0.697	3361.62	62.3768	3299.25	124.754	3424	0.036435	0.310498
		0.5366	3571	111	3460	222	3682	0.0602933	0.0602933		0.6956	3364.16	62.8442	3301.31	125.688	3427	0.0366759	0.312148
		0.5363	3571	112	3459	224	3683	0.06082	0.06082		0.6946	3366.69	63.3141	3303.37	126.628	3430	0.0369178	0.313798
		0.5358	3571	113	3458	226	3684	0.0613464	0.0609		0.6939	3369.21	63.7864	3305.43	127.573	3433	0.0371607	0.315447
		0.5351	3572	113	3459	226	3685	0.0613297	0.0609		0.6921	3371.74	64.2612	3307.48	128.522	3436	0.0374047	0.31682
		0.5347	3573	113	3460	226	3686	0.0613131	0.0609		0.6898	3374.26	64.7385	3309.52	129.477	3439	0.0376496	0.319017
		0.5344	3574	113	3461	226	3687	0.0612964	0.0609		0.6882	3376.78	65.2183	3311.56	130.437	3442	0.0378956	0.320389
		0.5334	3576	113	3463	226	3689	0.0612632	0.0609		0.6868	3379.3	65.7005	3313.6	131.401	3445	0.0381425	0.322035
		0.533	3577	113	3464	226	3690	0.0612466	0.0609		0.686	3381.81	66.1852	3315.63	132.37	3448	0.0383905	0.32368
		0.5322	3578	113	3465	226	3691	0.06123	0.0609		0.6844	3384.33	66.6724	3317.66	133.345	3451	0.0386394	0.325324
		0.5321	3579	113	3466	226	3692	0.0612134	0.0609		0.6798	3386.84	67.162	3319.68	134.324	3454	0.0388894	0.326967
		0.5318	3580	113	3467	226	3693	0.0611969	0.0609		0.6788	3389.35	67.6541	3321.69	135.308	3457	0.0391403	0.328609
		0.5305	3581	113	3468	226	3694	0.0611803	0.0609		0.676	3391.85	68.1486	3323.7	136.297	3460	0.0393923	0.330249
		0.5299	3582	113	3469	226	3695	0.0611637	0.0609		0.6724	3394.35	68.6456	3325.71	137.291	3463	0.0396452	0.331888
		0.5298	3583	113	3470	226	3696	0.0611472	0.0609		0.6691	3396.85	69.1451	3327.71	138.29	3466	0.0398991	0.333525
		0.5273	3584	113	3471	226	3697	0.0611306	0.0609		0.666	3399.35	69.647	3329.71	139.294	3469	0.040154	0.335161
		0.527	3585	113	3472	226	3698	0.0611141	0.0609		0.6643	3401.85	70.1514	3331.7	140.303	3472	0.0404098	0.336796
		0.5265	3586	113	3473	226	3699	0.0610976	0.0609		0.6614	3404.34	70.6582	3333.68	141.316	3475	0.0406666	0.338428
		0.5255	3587	113	3474	226	3700	0.0610811	0.0609		0.6599	3406.83	71.1675	3335.66	142.335	3478	0.0409244	0.340059
		0.5244	3588	113	3475	226	3701	0.0610646	0.0609		0.6585	3409.32	71.6792	3337.64	143.358	3481	0.0411831	0.341959
		0.5225	3589	113	3476	226	3702	0.0610481	0.0609		0.6568	3411.81	72.1934	3339.61	144.387	3484	0.0414428	0.343586
		0.522	3590	113	3477	226	3703	0.0610316	0.0609		0.6561	3414.29	72.71	3341.58	145.42	3487	0.0417035	0.34494
		0.5219	3592	113	3479	226	3705	0.0609987	0.0609		0.6537	3416.77	73.229	3343.54	146.458	3490	0.0419651	0.346563
		0.5209	3594	113	3481	226	3707	0.0609657	0.0609		0.6525	3419.25	73.7505	3345.5	147.501	3493	0.0422276	0.348453
		0.5192	3597	113	3484	226	3710	0.0609164	0.0609		0.6514	3421.73	74.2744	3347.45	148.549	3496	0.0424911	0.349802
		0.5187	3598	113	3485	226	3711	0.0609	0.0609		0.6501	3424.2	74.8007	3349.4	149.601	3499	0.0427555	0.351418
		0.5185	3598	115	3483	230	3713	0.0619445	0.0619112		0.6474	3426.67	75.3294	3351.34	150.659	3502	0.0430208	0.353031
		0.5173	3599	115	3484	230	3714	0.0619278	0.0619112		0.6461	3429.14	75.8606	3353.28	151.721	3505	0.0432871	0.354643
		0.517	3600	115	3485	230	3715	0.0619112	0.0619112		0.6417	3431.61	76.3942	3355.21	152.788	3508	0.0435543	0.356252
		0.5169	3600	116	3484	232	3716	0.0624327	0.0623991		0.6409	3434.07	76.9302	3357.14	153.86	3511	0.0438224	0.357858
		0.5166	3601	116	3485	232	3717	0.0624159	0.0623991		0.6402	3436.53	77.4685	3359.06	154.937	3514	0.0440914	0.359461
		0.5165	3602	116	3486	232	3718	0.0623991	0.0623991		0.6383	3438.99	78.0093	3360.98	156.019	3517	0.0443613	0.361062
		0.5156	3602	117	3485	234	3719	0.0629201	0.0628863		0.6371	3441.45	78.5525	3362.89	157.105	3520	0.0446321	0.36266
		0.5155	3604	117	3487	234	3721	0.0628863	0.0628863		0.6361	3443.9	79.0981	3364.8	158.196	3523	0.0449038	0.364255
		0.5154	3604	118	3486	236	3722	0.0634068	0.0633557		0.6324	3446.35	79.6461	3366.71	159.292	3526	0.0451765	0.365847
		0.5141	3605	118	3487	236	3723	0.0633897	0.0633557		0.6308	3448.8	80.1965	3368.61	160.393	3529	0.04545	0.367437
		0.5133	3606	118	3488	236	3724	0.0633727	0.0633557		0.6293	3451.25	80.7492	3370.5	161.498	3532	0.0457243	0.369287
		0.5126	3607	118	3489	236	3725	0.0633557	0.0633557		0.628	3453.7	81.3043	3372.39	162.609	3535	0.0459996	0.370606
		0.5125	3607	119	3488	238	3726	0.0638755	0.0638755		0.625	3456.14	81.8618	3374.28	163.724	3538	0.0462757	0.372186
		0.5121	3607	120	3487	240	3727	0.064395	0.0642742		0.6228	3458.58	82.4217	3376.16	164.843	3541	0.0465528	0.373763
		0.5116	3608	120	3488	240	3728	0.0643777	0.0642742		0.6221	3461.02	82.9839	3378.03	165.968	3544	0.0468306	0.375336
		0.5105	3609	120	3489	240	3729	0.0643604	0.0642742		0.6212	3463.45	83.5484	3379.9	167.097	3547	0.0471094	0.376906
		0.5102	3610	120	3490	240	3730	0.0643432	0.0642742		0.6189	3465.88	84.1154	3381.77	168.231	3550	0.0473889	0.378473
		0.5098	3611	120	3491	240	3731	0.0643259	0.0642742		0.6183	3468.32	84.6846	3383.63	169.369	3553	0.0476694	0.379776
		0.5082	3612	120	3492	240	3732	0.0643087	0.0642742		0.6159	3470.74	85.2563	3385.49	170.513	3556	0.0479507	0.381596
		0.508	3613	120	3493	240	3733	0.0642915	0.0642742		0.6145	3473.17	85.8302	3387.34	171.66	3559	0.0482328	0.383152
		0.5072	3614	120	3494	240	3734	0.0642742	0.0642742		0.6118	3475.59	86.4065	3389.19	172.813	3562	0.0485157	0.384705
		0.5069	3614	121	3493	242	3735	0.0647925	0.0647232		0.6112	3478.01	86.9851	3391.03	173.97	3565	0.0487995	0.386254
		0.5068	3618	121	3497	242	3739	0.0647232	0.0647232		0.6087	3480.43	87.566	3392.87	175.132	3568	0.0490841	0.3878
		0.5063	3618	122	3496	244	3740	0.0652406	0.0652406		0.607	3482.85	88.1493	3394.7	176.299	3571	0.0493695	0.389342
		0.5052	3618	123	3495	246	3741	0.0657578	0.0657402		0.6062	3485.27	88.7348	3396.53	177.47	3574	0.0496557	0.39088
		0.5038	3619	123	3496	246	3742	0.0657402	0.0657402		0.6033	3487.68	89.3227	3398.35	178.645	3577	0.0499428	0.392414
		0.5034	3619	124	3495	248	3743	0.066257	0.066257		0.5988	3490.09	89.9128	3400.17	179.826	3580	0.0502306	0.393944
		0.5027	3619	125	3494	250	3744	0.0667735	0.0667379		0.5978	3492.49	90.5053	3401.99	181.011	3583	0.0505193	0.395471
		0.5001	3620	125	3495	250	3745	0.0667557	0.0667379		0.596	3494.9	91.1	3403.8	182.2	3586	0.0508087	0.396993
		0.4996	3621	125	3496	250	3746	0.0667379	0.0667379		0.5954	3497.3	91.697	3405.61	183.394	3589	0.0510989	0.398765
		0.4992	3621	126	3495	252	3747	0.0672538	0.0671463		0.5934	3499.7	92.2963	3407.41	184.593	3592	0.0513899	0.400027
		0.4986	3622	126	3496	252	3748	0.0672359	0.0671463		0.5915	3502.1	92.8978	3409.2	185.796	3595	0.0516817	0.401537
		0.4985	3623	126	3497	252	3749	0.0672179	0.0671463		0.5882	3504.5	93.5017	3411	187.003	3598	0.0519742	0.403044
		0.4979	3625	126	3499	252	3751	0.0671821	0.0671463		0.5833	3506.89	94.1077	3412.78	188.215	3601	0.0522676	0.404546
		0.4978	3626	126	3500	252	3752	0.0671642	0.0671463		0.5812	3509.28	94.716	3414.57	189.432	3604	0.0525616	0.406044
		0.4962	3627	126	3501	252	3753	0.0671463	0.0671463		0.5806	3511.67	95.3266	3416.35	190.653	3607	0.0528564	0.40729
		0.4961	3627	127	3500	254	3754	0.0676612	0.0676431		0.5793	3514.06	95.9394	3418.12	191.879	3610	0.053152	0.409276
		0.4959	3628	127	3501	254	3755	0.0676431	0.0676431		0.5762	3516.45	96.5544	3419.89	193.109	3613	0.0534483	0.410514
		0.4953	3628	128	3500	256	3756	0.0681576	0.0681576		0.5753	3518.83	97.1717	3421.66	194.343	3616	0.0537454	0.411996
		0.4949	3628	129	3499	258	3757	0.0686718	0.0685988		0.5743	3521.21	97.7912	3423.42	195.582	3619	0.0540432	0.413473
		0.4945	3629	129	3500	258	3758	0.0686535	0.0685988		0.573	3523.59	98.4128	3425.17	196.826	3622	0.0543417	0.414701
		0.4942	3631	129	3502	258	3760	0.068617	0.0685988		0.5712	3525.96	99.0367	3426.93	198.073	3625	0.054641	0.416415
		0.4928	3632	129	3503	258	3761	0.0685988	0.0685988		0.5698	3528.34	99.6628	3428.67	199.326	3628	0.0549409	0.417879
		0.492	3632	130	3502	260	3762	0.0691122	0.0690938		0.5682	3530.71	100.291	3430.42	200.582	3631	0.0552416	0.419339
		0.4914	3633	130	3503	260	3763	0.0690938	0.0690938		0.5669	3533.08	100.922	3432.16	201.843	3634	0.055543	0.420795
		0.4913	3634	131	3503	262	3765	0.0695883	0.069496		0.5654	3535.45	101.554	3433.89	203.108	3637	0.055845	0.422246
		0.4911	3635	131	3504	262	3766	0.0695698	0.069496		0.5645	3537.81	102.189	3435.62	204.378	3640	0.0561478	0.423692
		0.491	3636	131	3505	262	3767	0.0695514	0.069496		0.5619	3540.17	102.826	3437.35	205.652	3643	0.0564513	0.425135
		0.4908	3637	131	3506	262	3768	0.0695329	0.069496		0.5593	3542.53	103.465	3439.07	206.93	3646	0.0567554	0.426573
		0.4906	3638	131	3507	262	3769	0.0695145	0.069496		0.5579	3544.89	104.106	3440.79	208.213	3649	0.0570603	0.428244
		0.4904	3639	131	3508	262	3770	0.069496	0.069496		0.5575	3547.25	104.75	3442.5	209.5	3652	0.0573658	0.429435
		0.4896	3639	132	3507	264	3771	0.070008	0.0699338		0.5539	3549.6	105.395	3444.21	210.791	3655	0.0576719	0.430859
		0.4885	3640	132	3508	264	3772	0.0699894	0.0699338		0.5505	3551.96	106.043	3445.91	212.086	3658	0.0579788	0.432279
		0.4871	3641	132	3509	264	3773	0.0699708	0.0699338		0.5493	3554.31	106.693	3447.61	213.386	3661	0.0582863	0.433695
		0.487	3642	132	3510	264	3774	0.0699523	0.0699338		0.5477	3556.66	107.345	3449.31	214.69	3664	0.0585944	0.435106
		0.4849	3643	132	3511	264	3775	0.0699338	0.0699338		0.5445	3559	107.999	3451	215.998	3667	0.0589032	0.436512
		0.484	3643	133	3510	266	3776	0.0704449	0.0704449		0.5433	3561.34	108.655	3452.69	217.31	3670	0.0592126	0.437914
		0.4836	3644	134	3510	268	3778	0.070937	0.070862		0.542	3563.69	109.313	3454.37	218.627	3673	0.0595227	0.439311
		0.4834	3645	134	3511	268	3779	0.0709182	0.070862		0.5391	3566.03	109.974	3456.05	219.948	3676	0.0598334	0.440704
		0.4829	3646	134	3512	268	3780	0.0708995	0.070862		0.5376	3568.36	110.636	3457.73	221.273	3679	0.0601447	0.442092
		0.4822	3647	134	3513	268	3781	0.0708807	0.070862		0.5366	3570.7	111.301	3459.4	222.602	3682	0.0604567	0.443475
		0.4819	3648	134	3514	268	3782	0.070862	0.070862		0.5351	3573.03	111.967	3461.07	223.935	3685	0.0607693	0.444854
		0.4815	3648	135	3513	270	3783	0.0713719	0.0712213		0.5334	3575.36	112.636	3462.73	225.272	3688	0.0610824	0.446457
		0.4791	3649	135	3514	270	3784	0.0713531	0.0712213		0.5322	3577.69	113.307	3464.39	226.613	3691	0.0613962	0.447599
		0.479	3652	135	3517	270	3787	0.0712965	0.0712213		0.5305	3580.02	113.979	3466.04	227.959	3694	0.0617106	0.448964
		0.4777	3653	135	3518	270	3788	0.0712777	0.0712213		0.5273	3582.35	114.654	3467.69	229.309	3697	0.0620256	0.450325
		0.4756	3654	135	3519	270	3789	0.0712589	0.0712213		0.5255	3584.67	115.331	3469.34	230.662	3700	0.0623412	0.451681
		0.4749	3655	135	3520	270	3790	0.0712401	0.0712213		0.522	3586.99	116.01	3470.98	232.02	3703	0.0626573	0.453033
		0.4748	3656	135	3521	270	3791	0.0712213	0.0712213		0.5209	3589.31	116.691	3472.62	233.382	3706	0.0629741	0.454604
		0.4745	3656	136	3520	272	3792	0.07173	0.0715037		0.5192	3591.63	117.374	3474.25	234.748	3709	0.0632914	0.455722
		0.4744	3657	136	3521	272	3793	0.071711	0.0715037		0.5185	3593.94	118.059	3475.88	236.118	3712	0.0636092	0.457282
		0.4735	3658	136	3522	272	3794	0.0716921	0.0715037		0.517	3596.25	118.746	3477.51	237.491	3715	0.0639277	0.458393
		0.4731	3659	136	3523	272	3795	0.0716733	0.0715037		0.5165	3598.57	119.435	3479.13	238.869	3718	0.0642467	0.459722
		0.4726	3660	136	3524	272	3796	0.0716544	0.0715037		0.5155	3600.87	120.126	3480.75	240.251	3721	0.0645662	0.460826
		0.4717	3661	136	3525	272	3797	0.0716355	0.0715037		0.5133	3603.18	120.818	3482.36	241.637	3724	0.0648864	0.462366
		0.4708	3663	136	3527	272	3799	0.0715978	0.0715037		0.5121	3605.49	121.513	3483.97	243.027	3727	0.065207	0.463681
		0.4701	3664	136	3528	272	3800	0.0715789	0.0715037		0.5102	3607.79	122.21	3485.58	244.42	3730	0.0655282	0.464992
		0.4682	3665	136	3529	272	3801	0.0715601	0.0715037		0.508	3610.09	122.909	3487.18	245.818	3733	0.0658499	0.466298
		0.4676	3667	136	3531	272	3803	0.0715225	0.0715037		0.5068	3612.39	123.61	3488.78	247.219	3736	0.0661722	0.468249
		0.4669	3668	136	3532	272	3804	0.0715037	0.0715037		0.5068	3614.69	124.312	3490.38	248.625	3739	0.066495	0.468249
		0.4668	3668	137	3531	274	3805	0.0720105	0.0719349		0.5038	3616.98	125.017	3491.97	250.034	3742	0.0668183	0.47019
		0.4663	3669	137	3532	274	3806	0.0719916	0.0719349		0.5001	3619.28	125.724	3493.55	251.447	3745	0.0671421	0.471478
		0.4657	3670	137	3533	274	3807	0.0719727	0.0719349		0.4986	3621.57	126.432	3495.14	252.864	3748	0.0674664	0.472762
		0.4654	3671	137	3534	274	3808	0.0719538	0.0719349		0.4979	3623.86	127.142	3496.72	254.285	3751	0.0677912	0.473829
		0.4651	3672	137	3535	274	3809	0.0719349	0.0719349		0.4961	3626.15	127.855	3498.29	255.71	3754	0.0681166	0.475316
		0.4638	3672	138	3534	276	3810	0.0724409	0.0722513		0.4949	3628.43	128.569	3499.86	257.138	3757	0.0684424	0.476587
		0.4636	3673	138	3535	276	3811	0.0724219	0.0722513		0.4942	3630.71	129.285	3501.43	258.57	3760	0.0687687	0.477642
		0.4629	3674	138	3536	276	3812	0.0724029	0.0722513		0.4914	3633	130.003	3502.99	260.006	3763	0.0690955	0.479115
		0.4628	3675	138	3537	276	3813	0.0723839	0.0722513		0.4911	3635.28	130.723	3504.55	261.446	3766	0.0694228	0.480372
		0.4621	3676	138	3538	276	3814	0.072365	0.0722513		0.4906	3637.56	131.445	3506.11	262.89	3769	0.0697506	0.481625
		0.4618	3677	138	3539	276	3815	0.072346	0.0722513		0.4885	3639.83	132.169	3507.66	264.337	3772	0.0700788	0.482874
		0.4603	3678	138	3540	276	3816	0.072327	0.0722513		0.4849	3642.11	132.894	3509.21	265.788	3775	0.0704075	0.484119
		0.4601	3679	138	3541	276	3817	0.0723081	0.0722513		0.4836	3644.38	133.622	3510.76	267.243	3778	0.0707367	0.485152
		0.46	3680	138	3542	276	3818	0.0722892	0.0722513		0.4822	3646.65	134.351	3512.3	268.702	3781	0.0710663	0.486595
		0.459	3681	138	3543	276	3819	0.0722702	0.0722513		0.4791	3648.92	135.082	3513.84	270.164	3784	0.0713964	0.487826
		0.4582	3682	138	3544	276	3820	0.0722513	0.0722513		0.479	3651.18	135.815	3515.37	271.63	3787	0.071727	0.488645
		0.458	3682	139	3543	278	3821	0.0727558	0.0727558		0.4749	3653.45	136.55	3516.9	273.1	3790	0.072058	0.490277
		0.4577	3683	140	3543	280	3823	0.0732409	0.0732409		0.4744	3655.71	137.286	3518.43	274.573	3793	0.0723894	0.491496
		0.4574	3683	141	3542	282	3824	0.0737448	0.07361		0.4726	3657.98	138.025	3519.95	276.05	3796	0.0727212	0.492711
		0.4572	3684	141	3543	282	3825	0.0737255	0.07361		0.4708	3660.23	138.765	3521.47	277.53	3799	0.0730535	0.49372
		0.4571	3685	141	3544	282	3826	0.0737062	0.07361		0.4676	3662.49	139.507	3522.99	279.015	3802	0.0733863	0.495328
		0.4568	3686	141	3545	282	3827	0.073687	0.07361		0.4668	3664.75	140.251	3524.5	280.502	3805	0.0737194	0.49633
		0.4552	3687	141	3546	282	3828	0.0736677	0.07361		0.4654	3667	140.997	3526.01	281.994	3808	0.074053	0.497528
		0.4546	3688	141	3547	282	3829	0.0736485	0.07361		0.4636	3669.26	141.744	3527.51	283.489	3811	0.074387	0.498723
		0.4543	3689	141	3548	282	3830	0.0736292	0.07361		0.4621	3671.51	142.494	3529.01	284.987	3814	0.0747214	0.499913
		0.4539	3690	141	3549	282	3831	0.07361	0.07361		0.4601	3673.76	143.245	3530.51	286.489	3817	0.0750562	0.501099
		0.4534	3690	142	3548	284	3832	0.0741127	0.0740934		0.4582	3676	143.998	3532	287.995	3820	0.0753914	0.502281
		0.4523	3691	142	3549	284	3833	0.0740934	0.0740934		0.4577	3678.25	144.752	3533.5	289.504	3823	0.075727	0.503263
		0.4513	3691	143	3548	286	3834	0.0745957	0.0745763		0.4571	3680.49	145.508	3534.98	291.017	3826	0.076063	0.504634
		0.45	3692	143	3549	286	3835	0.0745763	0.0745763		0.4546	3682.73	146.267	3536.47	292.533	3829	0.0763994	0.505804
		0.4494	3693	144	3549	288	3837	0.0750586	0.0750391		0.4534	3684.97	147.026	3537.95	294.053	3832	0.0767362	0.50697
		0.449	3694	144	3550	288	3838	0.0750391	0.0750391		0.45	3687.21	147.788	3539.42	295.576	3835	0.0770733	0.508133
		0.4489	3694	145	3549	290	3839	0.0755405	0.0755405		0.449	3689.45	148.551	3540.9	297.103	3838	0.0774109	0.509291
		0.448	3694	146	3548	292	3840	0.0760417	0.0760219		0.4476	3691.68	149.317	3542.37	298.633	3841	0.0777488	0.510446
		0.4476	3695	146	3549	292	3841	0.0760219	0.0760219		0.4464	3693.92	150.083	3543.83	300.167	3844	0.0780871	0.511597
		0.4468	3695	147	3548	294	3842	0.0765226	0.0765226		0.444	3696.15	150.852	3545.3	301.704	3847	0.0784257	0.512744
		0.4465	3695	148	3547	296	3843	0.0770232	0.0769631		0.4423	3698.38	151.622	3546.76	303.244	3850	0.0787648	0.514078
		0.4464	3696	148	3548	296	3844	0.0770031	0.0769631		0.4419	3700.61	152.394	3548.21	304.788	3853	0.0791041	0.515028
		0.4453	3697	148	3549	296	3845	0.0769831	0.0769631		0.4408	3702.83	153.168	3549.66	306.336	3856	0.0794439	0.516164
		0.4447	3698	148	3550	296	3846	0.0769631	0.0769631		0.4371	3705.06	153.943	3551.11	307.886	3859	0.079784	0.517296
		0.444	3698	149	3549	298	3847	0.077463	0.0774227		0.4346	3707.28	154.72	3552.56	309.441	3862	0.0801244	0.518425
		0.4435	3699	149	3550	298	3848	0.0774428	0.0774227		0.4318	3709.5	155.499	3554	310.998	3865	0.0804652	0.519737
		0.4426	3700	149	3551	298	3849	0.0774227	0.0774227		0.4312	3711.72	156.279	3555.44	312.559	3868	0.0808063	0.520671
		0.4423	3701	150	3551	300	3851	0.0779018	0.0779018		0.43	3713.94	157.062	3556.88	314.123	3871	0.0811478	0.521789
		0.442	3701	151	3550	302	3852	0.0784008	0.0783601		0.4274	3716.15	157.845	3558.31	315.691	3874	0.0814896	0.522904
		0.4419	3702	151	3551	302	3853	0.0783805	0.0783601		0.427	3718.37	158.631	3559.74	317.262	3877	0.0818318	0.524014
		0.4415	3703	151	3552	302	3854	0.0783601	0.0783601		0.4257	3720.58	159.418	3561.16	318.836	3880	0.0821742	0.525306
		0.4414	3703	152	3551	304	3855	0.0788586	0.0788382		0.4246	3722.79	160.207	3562.59	320.414	3883	0.082517	0.526225
		0.4408	3704	152	3552	304	3856	0.0788382	0.0788382		0.4223	3725	160.997	3564.01	321.994	3886	0.0828601	0.527326
		0.4401	3704	153	3551	306	3857	0.0793363	0.0792746		0.4203	3727.21	161.789	3565.42	323.579	3889	0.0832036	0.528423
		0.4374	3705	153	3552	306	3858	0.0793157	0.0792746		0.4188	3729.42	162.583	3566.83	325.166	3892	0.0835473	0.529516
		0.4371	3706	153	3553	306	3859	0.0792952	0.0792746		0.418	3731.62	163.378	3568.24	326.757	3895	0.0838913	0.530425
		0.4364	3707	153	3554	306	3860	0.0792746	0.0792746		0.416	3733.82	164.175	3569.65	328.351	3898	0.0842357	0.531694
		0.4347	3707	154	3553	308	3861	0.0797721	0.0797514		0.4149	3736.03	164.974	3571.05	329.948	3901	0.0845804	0.532777
		0.4346	3708	154	3554	308	3862	0.0797514	0.0797514		0.4135	3738.23	165.774	3572.45	331.549	3904	0.0849253	0.533858
		0.4343	3708	155	3553	310	3863	0.0802485	0.0801862		0.413	3740.42	166.576	3573.85	333.152	3907	0.0852706	0.534755
		0.4331	3709	155	3554	310	3864	0.0802277	0.0801862		0.4115	3742.62	167.38	3575.24	334.759	3910	0.0856162	0.536008
		0.4318	3711	155	3556	310	3866	0.0801862	0.0801862		0.4096	3744.82	168.185	3576.63	336.369	3913	0.085962	0.537079
		0.4313	3711	156	3555	312	3867	0.0806827	0.080641		0.4074	3747.01	168.991	3578.02	337.983	3916	0.0863082	0.538147
		0.4312	3712	156	3556	312	3868	0.0806618	0.080641		0.405	3749.2	169.8	3579.4	339.599	3919	0.0866546	0.539211
		0.431	3713	156	3557	312	3869	0.080641	0.080641		0.4041	3751.39	170.61	3580.78	341.219	3922	0.0870013	0.540272
		0.4307	3713	157	3556	314	3870	0.081137	0.081095		0.4015	3753.58	171.421	3582.16	342.842	3925	0.0873483	0.54133
		0.43	3714	157	3557	314	3871	0.081116	0.081095		0.4004	3755.77	172.234	3583.53	344.468	3928	0.0876955	0.542385
		0.4294	3715	157	3558	314	3872	0.081095	0.081095		0.3998	3757.95	173.049	3584.9	346.097	3931	0.0880431	0.543437
		0.4291	3715	158	3557	316	3873	0.0815905	0.0814643		0.3992	3760.14	173.865	3586.27	347.73	3934	0.0883909	0.544486
		0.4274	3716	158	3558	316	3874	0.0815694	0.0814643		0.3974	3762.32	174.683	3587.63	349.365	3937	0.088739	0.545532
		0.4272	3717	158	3559	316	3875	0.0815484	0.0814643		0.3953	3764.5	175.502	3589	351.004	3940	0.0890873	0.546575
		0.4271	3718	158	3560	316	3876	0.0815273	0.0814643		0.394	3766.68	176.323	3590.35	352.646	3943	0.0894359	0.547788
		0.427	3719	158	3561	316	3877	0.0815063	0.0814643		0.3929	3768.85	177.145	3591.71	354.291	3946	0.0897848	0.54848
		0.4267	3720	158	3562	316	3878	0.0814853	0.0814643		0.3919	3771.03	177.969	3593.06	355.939	3949	0.0901339	0.549859
		0.4258	3721	158	3563	316	3879	0.0814643	0.0814643		0.3907	3773.21	178.795	3594.41	357.59	3952	0.0904833	0.550546
		0.4257	3722	159	3563	318	3881	0.0819376	0.0819376		0.3893	3775.38	179.622	3595.76	359.244	3955	0.0908329	0.551747
		0.4254	3722	160	3562	320	3882	0.0824317	0.0824105		0.3889	3777.55	180.451	3597.1	360.901	3958	0.0911828	0.552602
		0.4246	3723	160	3563	320	3883	0.0824105	0.0824105		0.3877	3779.72	181.281	3598.44	362.562	3961	0.0915329	0.553796
		0.4236	3723	161	3562	322	3884	0.0829042	0.0828402		0.3868	3781.89	182.113	3599.77	364.225	3964	0.0918832	0.554816
		0.4225	3724	161	3563	322	3885	0.0828829	0.0828402		0.3853	3784.05	182.946	3601.11	365.892	3967	0.0922338	0.555833
		0.4223	3725	161	3564	322	3886	0.0828616	0.0828402		0.3834	3786.22	183.781	3602.44	367.561	3970	0.0925847	0.556848
		0.4221	3726	161	3565	322	3887	0.0828402	0.0828402		0.3823	3788.38	184.617	3603.77	369.234	3973	0.0929358	0.557861
		0.4218	3726	162	3564	324	3888	0.0833333	0.0832905		0.3793	3790.55	185.455	3605.09	370.909	3976	0.0932871	0.55887
		0.4203	3727	162	3565	324	3889	0.0833119	0.0832905		0.3783	3792.71	186.294	3606.41	372.588	3979	0.0936386	0.559877
		0.4198	3728	162	3566	324	3890	0.0832905	0.0832905		0.3751	3794.87	187.135	3607.73	374.27	3982	0.0939904	0.560881
		0.4197	3728	163	3565	326	3891	0.0837831	0.0837831		0.3736	3797.02	187.977	3609.05	375.954	3985	0.0943424	0.561883
		0.4188	3728	164	3564	328	3892	0.0842754	0.0842538		0.3711	3799.18	188.821	3610.36	377.642	3988	0.0946946	0.562882
		0.4183	3729	164	3565	328	3893	0.0842538	0.0842538		0.3707	3801.33	189.666	3611.67	379.333	3991	0.095047	0.563879
		0.418	3729	166	3563	332	3895	0.0852375	0.0851937		0.3699	3803.49	190.513	3612.97	381.026	3994	0.0953997	0.565039
		0.4178	3730	166	3564	332	3896	0.0852156	0.0851937		0.3687	3805.64	191.361	3614.28	382.723	3997	0.0957525	0.565865
		0.4174	3731	166	3565	332	3897	0.0851937	0.0851937		0.3668	3807.79	192.211	3615.58	384.422	4000	0.0961056	0.566854
		0.416	3731	167	3564	334	3898	0.085685	0.0854657		0.3653	3809.94	193.062	3616.88	386.125	4003	0.0964589	0.567841
		0.4154	3732	167	3565	334	3899	0.085663	0.0854657		0.3643	3812.08	193.915	3618.17	387.83	4006	0.0968124	0.568826
		0.4149	3735	167	3568	334	3902	0.0855971	0.0854657		0.3635	3814.23	194.769	3619.46	389.539	4009	0.0971661	0.569808
		0.4148	3736	167	3569	334	3903	0.0855752	0.0854657		0.3627	3816.37	195.625	3620.75	391.25	4012	0.09752	0.570787
		0.4135	3737	167	3570	334	3904	0.0855533	0.0854657		0.3613	3818.52	196.482	3622.04	392.965	4015	0.0978741	0.571765
		0.4134	3738	167	3571	334	3905	0.0855314	0.0854657		0.359	3820.66	197.341	3623.32	394.682	4018	0.0982284	0.57274
		0.413	3740	167	3573	334	3907	0.0854876	0.0854657		0.3564	3822.8	198.201	3624.6	396.402	4021	0.0985829	0.573713
		0.4129	3741	167	3574	334	3908	0.0854657	0.0854657		0.354	3824.94	199.063	3625.87	398.125	4024	0.0989376	0.574683
		0.4123	3741	168	3573	336	3909	0.0859555	0.0859555		0.3517	3827.07	199.926	3627.15	399.851	4027	0.0992925	0.575652
		0.4115	3741	169	3572	338	3910	0.086445	0.086445		0.3504	3829.21	200.79	3628.42	401.58	4030	0.0996476	0.576618
		0.4113	3741	170	3571	340	3911	0.0869343	0.0869121		0.3499	3831.34	201.656	3629.69	403.312	4033	0.100003	0.577582
		0.4103	3742	170	3572	340	3912	0.0869121	0.0869121		0.3478	3833.48	202.523	3630.95	405.046	4036	0.100358	0.578544
		0.4096	3742	171	3571	342	3913	0.087401	0.0872449		0.3468	3835.61	203.392	3632.22	406.784	4039	0.100714	0.579503
		0.4091	3743	171	3572	342	3914	0.0873786	0.0872449		0.3457	3837.74	204.262	3633.48	408.524	4042	0.10107	0.580461
		0.4078	3744	171	3573	342	3915	0.0873563	0.0872449		0.3452	3839.87	205.134	3634.73	410.268	4045	0.101426	0.581416
		0.4074	3745	171	3574	342	3916	0.087334	0.0872449		0.3437	3841.99	206.007	3635.99	412.014	4048	0.101782	0.58237
		0.4069	3746	171	3575	342	3917	0.0873117	0.0872449		0.3429	3844.12	206.881	3637.24	413.763	4051	0.102138	0.583321
		0.4065	3747	171	3576	342	3918	0.0872894	0.0872449		0.3395	3846.24	207.757	3638.49	415.515	4054	0.102495	0.58427
		0.405	3748	171	3577	342	3919	0.0872672	0.0872449		0.339	3848.37	208.635	3639.73	417.269	4057	0.102852	0.58506
		0.4049	3749	171	3578	342	3920	0.0872449	0.0872449		0.3383	3850.49	209.513	3640.97	419.027	4060	0.103209	0.586005
		0.4044	3749	172	3577	344	3921	0.0877327	0.0875987		0.3372	3852.61	210.394	3642.21	420.787	4063	0.103566	0.587263
		0.4041	3750	172	3578	344	3922	0.0877104	0.0875987		0.336	3854.72	211.275	3643.45	422.551	4066	0.103923	0.588047
		0.4038	3751	172	3579	344	3923	0.087688	0.0875987		0.3344	3856.84	212.158	3644.68	424.317	4069	0.10428	0.588987
		0.4028	3752	172	3580	344	3924	0.0876656	0.0875987		0.3329	3858.96	213.043	3645.91	426.085	4072	0.104638	0.59008
		0.4015	3753	172	3581	344	3925	0.0876433	0.0875987		0.3322	3861.07	213.929	3647.14	427.857	4075	0.104996	0.59086
		0.4013	3754	172	3582	344	3926	0.087621	0.0875987		0.3312	3863.18	214.816	3648.37	429.631	4078	0.105353	0.591483
		0.4009	3755	172	3583	344	3927	0.0875987	0.0875987		0.3305	3865.3	215.704	3649.59	431.409	4081	0.105712	0.592725
		0.4004	3755	173	3582	346	3928	0.0880855	0.0880855		0.3297	3867.41	216.594	3650.81	433.189	4084	0.10607	0.593656
		0.4002	3755	174	3581	348	3929	0.0885722	0.0883922		0.3285	3869.51	217.486	3652.03	434.972	4087	0.106428	0.594584
		0.4	3756	174	3582	348	3930	0.0885496	0.0883922		0.3276	3871.62	218.379	3653.24	436.757	4090	0.106787	0.59551
		0.3998	3757	174	3583	348	3931	0.0885271	0.0883922		0.3256	3873.73	219.273	3654.45	438.546	4093	0.107145	0.596435
		0.3996	3758	174	3584	348	3932	0.0885046	0.0883922		0.3241	3875.83	220.168	3655.66	440.337	4096	0.107504	0.597358
		0.3993	3759	174	3585	348	3933	0.0884821	0.0883922		0.3232	3877.93	221.065	3656.87	442.131	4099	0.107863	0.598279
		0.3992	3760	174	3586	348	3934	0.0884596	0.0883922		0.321	3880.04	221.964	3658.07	443.927	4102	0.108222	0.599199
		0.3989	3761	174	3587	348	3935	0.0884371	0.0883922		0.3199	3882.14	222.863	3659.27	445.727	4105	0.108581	0.600117
		0.3981	3762	174	3588	348	3936	0.0884146	0.0883922		0.3189	3884.24	223.764	3660.47	447.529	4108	0.108941	0.601033
		0.3974	3763	174	3589	348	3937	0.0883922	0.0883922		0.3182	3886.33	224.667	3661.67	449.334	4111	0.1093	0.601947
		0.3961	3763	175	3588	350	3938	0.0888776	0.0887874		0.3169	3888.43	225.571	3662.86	451.141	4114	0.10966	0.60286
		0.3954	3764	175	3589	350	3939	0.088855	0.0887874		0.3151	3890.52	226.476	3664.05	452.952	4117	0.11002	0.60362
		0.3953	3765	175	3590	350	3940	0.0888325	0.0887874		0.3141	3892.62	227.383	3665.23	454.765	4120	0.11038	0.604681
		0.3946	3766	175	3591	350	3941	0.0888099	0.0887874		0.3131	3894.71	228.29	3666.42	456.581	4123	0.11074	0.605589
		0.3942	3767	175	3592	350	3942	0.0887874	0.0887874		0.3115	3896.8	229.2	3667.6	458.399	4126	0.1111	0.606496
		0.394	3767	177	3590	354	3944	0.0897566	0.0896657		0.3108	3898.89	230.11	3668.78	460.221	4129	0.111461	0.607401
		0.3929	3769	177	3592	354	3946	0.0897111	0.0896657		0.3069	3900.98	231.022	3669.96	462.045	4132	0.111821	0.608304
		0.392	3771	177	3594	354	3948	0.0896657	0.0896657		0.306	3903.06	231.936	3671.13	463.872	4135	0.112182	0.609356
		0.3919	3772	178	3594	356	3950	0.0901266	0.0899899		0.305	3905.15	232.85	3672.3	465.701	4138	0.112543	0.610107
		0.3907	3774	178	3596	356	3952	0.090081	0.0899899		0.303	3907.23	233.767	3673.47	467.533	4141	0.112903	0.611006
		0.3903	3776	178	3598	356	3954	0.0900354	0.0899899		0.3014	3909.32	234.684	3674.63	469.368	4144	0.113264	0.611903
		0.3893	3777	178	3599	356	3955	0.0900126	0.0899899		0.3004	3911.4	235.603	3675.79	471.205	4147	0.113626	0.612799
		0.3891	3778	178	3600	356	3956	0.0899899	0.0899899		0.2991	3913.48	236.523	3676.95	473.046	4150	0.113987	0.613694
		0.3889	3779	179	3600	358	3958	0.0904497	0.0903584		0.2977	3915.56	237.444	3678.11	474.888	4153	0.114348	0.614587
		0.3884	3780	179	3601	358	3959	0.0904269	0.0903584		0.2959	3917.63	238.367	3679.27	476.734	4156	0.11471	0.615479
		0.3878	3781	179	3602	358	3960	0.090404	0.0903584		0.2953	3919.71	239.291	3680.42	478.582	4159	0.115071	0.616369
		0.3877	3782	179	3603	358	3961	0.0903812	0.0903584		0.2939	3921.78	240.217	3681.57	480.433	4162	0.115433	0.617258
		0.3873	3783	179	3604	358	3962	0.0903584	0.0903584		0.2937	3923.86	241.143	3682.71	482.287	4165	0.115795	0.617998
		0.3871	3783	180	3603	360	3963	0.0908403	0.0908403		0.291	3925.93	242.071	3683.86	484.143	4168	0.116157	0.619032
		0.3868	3783	181	3602	362	3964	0.0913219	0.0910921		0.2892	3928	243.001	3685	486.002	4171	0.116519	0.619917
		0.3858	3784	181	3603	362	3965	0.0912989	0.0910921		0.2878	3930.07	243.932	3686.14	487.863	4174	0.116881	0.620801
		0.3854	3785	181	3604	362	3966	0.0912758	0.0910921		0.2862	3932.14	244.864	3687.27	489.727	4177	0.117244	0.621683
		0.3853	3786	181	3605	362	3967	0.0912528	0.0910921		0.2852	3934.2	245.797	3688.41	491.594	4180	0.117606	0.622564
		0.3845	3787	181	3606	362	3968	0.0912298	0.0910921		0.2834	3936.27	246.732	3689.54	493.464	4183	0.117969	0.623444
		0.384	3788	181	3607	362	3969	0.0912069	0.0910921		0.2816	3938.33	247.668	3690.66	495.336	4186	0.118332	0.624322
		0.3834	3789	181	3608	362	3970	0.0911839	0.0910921		0.2813	3940.39	248.605	3691.79	497.21	4189	0.118694	0.6252
		0.3827	3790	181	3609	362	3971	0.0911609	0.0910921		0.2803	3942.46	249.544	3692.91	499.088	4192	0.119057	0.626222
		0.3825	3791	181	3610	362	3972	0.091138	0.0910921		0.28	3944.52	250.484	3694.03	500.968	4195	0.11942	0.626805
		0.3823	3792	181	3611	362	3973	0.091115	0.0910921		0.2787	3946.57	251.425	3695.15	502.85	4198	0.119783	0.627679
		0.3816	3793	181	3612	362	3974	0.0910921	0.0910921		0.2779	3948.63	252.368	3696.26	504.736	4201	0.120147	0.628697
		0.3809	3793	182	3611	364	3975	0.0915723	0.0915263		0.276	3950.69	253.312	3697.38	506.623	4204	0.12051	0.629568
		0.3793	3794	182	3612	364	3976	0.0915493	0.0915263		0.2754	3952.74	254.257	3698.49	508.514	4207	0.120873	0.630438
		0.3788	3795	182	3613	364	3977	0.0915263	0.0915263		0.2747	3954.8	255.203	3699.59	510.407	4210	0.121237	0.631307
		0.3786	3795	183	3612	366	3978	0.092006	0.0918905		0.2734	3956.85	256.151	3700.7	512.303	4213	0.1216	0.632031
		0.3783	3796	183	3613	366	3979	0.0919829	0.0918905		0.2721	3958.9	257.1	3701.8	514.201	4216	0.121964	0.633042
		0.3771	3797	183	3614	366	3980	0.0919598	0.0918905		0.2699	3960.95	258.051	3702.9	516.102	4219	0.122328	0.633907
		0.3769	3798	183	3615	366	3981	0.0919367	0.0918905		0.269	3963	259.003	3703.99	518.005	4222	0.122692	0.634772
		0.3751	3799	183	3616	366	3982	0.0919136	0.0918905		0.2675	3965.04	259.956	3705.09	519.911	4225	0.123056	0.635635
		0.3741	3800	183	3617	366	3983	0.0918905	0.0918905		0.2665	3967.09	260.91	3706.18	521.82	4228	0.12342	0.636498
		0.3738	3800	184	3616	368	3984	0.0923695	0.0923463		0.2646	3969.13	261.866	3707.27	523.731	4231	0.123784	0.637359
		0.3736	3801	184	3617	368	3985	0.0923463	0.0923463		0.2637	3971.18	262.822	3708.36	525.645	4234	0.124149	0.638362
		0.3733	3801	185	3616	370	3986	0.0928249	0.0927086		0.2631	3973.22	263.781	3709.44	527.561	4237	0.124513	0.639221
		0.3719	3802	185	3617	370	3987	0.0928016	0.0927086		0.2613	3975.26	264.74	3710.52	529.48	4240	0.124877	0.639936
		0.3711	3803	185	3618	370	3988	0.0927783	0.0927086		0.2607	3977.3	265.701	3711.6	531.402	4243	0.125242	0.640793
		0.371	3804	185	3619	370	3989	0.0927551	0.0927086		0.2596	3979.34	266.663	3712.67	533.326	4246	0.125607	0.641649
		0.3708	3805	185	3620	370	3990	0.0927318	0.0927086		0.2588	3981.37	267.626	3713.75	535.252	4249	0.125971	0.642362
		0.3707	3806	185	3621	370	3991	0.0927086	0.0927086		0.2586	3983.41	268.591	3714.82	537.182	4252	0.126336	0.643074
		0.3703	3806	186	3620	372	3992	0.0931864	0.093163		0.2569	3985.44	269.557	3715.89	539.113	4255	0.126701	0.644212
		0.37	3807	186	3621	372	3993	0.093163	0.093163		0.2554	3987.48	270.524	3716.95	541.048	4258	0.127066	0.645064
		0.3699	3808	187	3621	374	3995	0.093617	0.0935936		0.2547	3989.51	271.492	3718.02	542.985	4261	0.127431	0.645915
		0.3688	3809	187	3622	374	3996	0.0935936	0.0935936		0.2532	3991.54	272.462	3719.08	544.924	4264	0.127796	0.646765
		0.3687	3809	188	3621	376	3997	0.0940706	0.0938826		0.2524	3993.57	273.433	3720.13	546.866	4267	0.128162	0.647473
		0.3683	3810	188	3622	376	3998	0.094047	0.0938826		0.2514	3995.59	274.405	3721.19	548.811	4270	0.128527	0.648463
		0.368	3811	188	3623	376	3999	0.0940235	0.0938826		0.2502	3997.62	275.379	3722.24	550.758	4273	0.128893	0.64931
		0.3668	3812	188	3624	376	4000	0.094	0.0938826		0.2482	3999.65	276.354	3723.29	552.707	4276	0.129258	0.650157
		0.3659	3813	188	3625	376	4001	0.0939765	0.0938826		0.2466	4001.67	277.33	3724.34	554.66	4279	0.129624	0.651002
		0.3657	3814	188	3626	376	4002	0.093953	0.0938826		0.2459	4003.69	278.307	3725.39	556.614	4282	0.129989	0.651847
		0.3653	3815	188	3627	376	4003	0.0939296	0.0938826		0.2449	4005.71	279.286	3726.43	558.571	4285	0.130355	0.652691
		0.3651	3816	188	3628	376	4004	0.0939061	0.0938826		0.244	4007.73	280.266	3727.47	560.531	4288	0.130721	0.653393
		0.3648	3817	188	3629	376	4005	0.0938826	0.0938826		0.2433	4009.75	281.247	3728.51	562.493	4291	0.131087	0.654376
		0.3643	3817	189	3628	378	4006	0.0943585	0.0942173		0.2419	4011.77	282.229	3729.54	564.458	4294	0.131453	0.655217
		0.3639	3818	189	3629	378	4007	0.0943349	0.0942173		0.2405	4013.79	283.213	3730.57	566.426	4297	0.131819	0.656057
		0.3637	3819	189	3630	378	4008	0.0943114	0.0942173		0.24	4015.8	284.198	3731.6	568.395	4300	0.132185	0.656757
		0.3635	3820	189	3631	378	4009	0.0942879	0.0942173		0.2392	4017.82	285.184	3732.63	570.368	4303	0.132551	0.657735
		0.3632	3821	189	3632	378	4010	0.0942643	0.0942173		0.2372	4019.83	286.171	3733.66	572.343	4306	0.132917	0.658713
		0.3631	3822	189	3633	378	4011	0.0942408	0.0942173		0.2363	4021.84	287.16	3734.68	574.32	4309	0.133284	0.65941
		0.3627	3823	189	3634	378	4012	0.0942173	0.0942173		0.2349	4023.85	288.15	3735.7	576.3	4312	0.13365	0.660246
		0.3625	3823	190	3633	380	4013	0.0946923	0.0946923		0.2328	4025.86	289.141	3736.72	578.282	4315	0.134017	0.661221
		0.3615	3823	191	3632	382	4014	0.0951669	0.0951432		0.2319	4027.87	290.134	3737.73	580.267	4318	0.134383	0.662055
		0.3613	3824	191	3633	382	4015	0.0951432	0.0951432		0.2317	4029.87	291.127	3738.75	582.255	4321	0.13475	0.66275
		0.3611	3824	192	3632	384	4016	0.0956175	0.0956175		0.2312	4031.88	292.122	3739.76	584.245	4324	0.135117	0.663444
		0.3599	3824	193	3631	386	4017	0.0960916	0.0959722		0.2297	4033.88	293.119	3740.76	586.237	4327	0.135483	0.664415
		0.359	3825	193	3632	386	4018	0.0960677	0.0959722		0.229	4035.88	294.116	3741.77	588.232	4330	0.13585	0.665247
		0.3585	3826	193	3633	386	4019	0.0960438	0.0959722		0.2283	4037.89	295.115	3742.77	590.229	4333	0.136217	0.666077
		0.3575	3827	193	3634	386	4020	0.0960199	0.0959722		0.2277	4039.89	296.115	3743.77	592.229	4336	0.136584	0.666907
		0.3564	3828	193	3635	386	4021	0.095996	0.0959722		0.2265	4041.88	297.116	3744.77	594.232	4339	0.136951	0.667737
		0.3547	3829	193	3636	386	4022	0.0959722	0.0959722		0.2259	4043.88	298.118	3745.76	596.237	4342	0.137318	0.668565
		0.3541	3829	194	3635	388	4023	0.0964454	0.0963975		0.2248	4045.88	299.122	3746.76	598.244	4345	0.137686	0.669393
		0.354	3830	194	3636	388	4024	0.0964215	0.0963975		0.2241	4047.87	300.127	3747.75	600.254	4348	0.138053	0.67022
		0.3535	3831	194	3637	388	4025	0.0963975	0.0963975		0.2232	4049.87	301.133	3748.73	602.266	4351	0.13842	0.670909
		0.3528	3831	195	3636	390	4026	0.0968703	0.0967742		0.2222	4051.86	302.14	3749.72	604.281	4354	0.138788	0.671872
		0.3517	3832	195	3637	390	4027	0.0968463	0.0967742		0.2215	4053.85	303.149	3750.7	606.298	4357	0.139155	0.672559
		0.3509	3833	195	3638	390	4028	0.0968222	0.0967742		0.2206	4055.84	304.159	3751.68	608.318	4360	0.139522	0.673521
		0.3505	3834	195	3639	390	4029	0.0967982	0.0967742		0.2193	4057.83	305.17	3752.66	610.34	4363	0.13989	0.674344
		0.3504	3835	195	3640	390	4030	0.0967742	0.0967742		0.2181	4059.82	306.182	3753.64	612.365	4366	0.140258	0.675167
		0.3502	3835	196	3639	392	4031	0.0972463	0.0971981		0.2176	4061.8	307.196	3754.61	614.392	4369	0.140625	0.675989
		0.35	3836	196	3640	392	4032	0.0972222	0.0971981		0.2158	4063.79	308.211	3755.58	616.421	4372	0.140993	0.676811
		0.3499	3837	196	3641	392	4033	0.0971981	0.0971981		0.215	4065.77	309.227	3756.55	618.454	4375	0.141361	0.677631
		0.3491	3837	197	3640	394	4034	0.0976698	0.0976698		0.2143	4067.76	310.244	3757.51	620.488	4378	0.141729	0.678451
		0.3484	3837	198	3639	396	4035	0.0981413	0.0978986		0.2134	4069.74	311.263	3758.47	622.525	4381	0.142097	0.679271
		0.3478	3838	198	3640	396	4036	0.0981169	0.0978986		0.212	4071.72	312.282	3759.44	624.565	4384	0.142465	0.679953
		0.3474	3839	198	3641	396	4037	0.0980926	0.0978986		0.211	4073.7	313.303	3760.39	626.606	4387	0.142833	0.681044
		0.3472	3840	198	3642	396	4038	0.0980684	0.0978986		0.2101	4075.67	314.325	3761.35	628.651	4390	0.143201	0.681725
		0.3468	3841	198	3643	396	4039	0.0980441	0.0978986		0.2087	4077.65	315.349	3762.3	630.698	4393	0.143569	0.682542
		0.3465	3842	198	3644	396	4040	0.0980198	0.0978986		0.2082	4079.63	316.373	3763.25	632.747	4396	0.143937	0.683358
		0.3462	3843	198	3645	396	4041	0.0979955	0.0978986		0.2077	4081.6	317.399	3764.2	634.799	4399	0.144305	0.684174
		0.3457	3844	198	3646	396	4042	0.0979713	0.0978986		0.2066	4083.57	318.426	3765.15	636.853	4402	0.144673	0.684853
		0.3453	3846	198	3648	396	4044	0.0979228	0.0978986		0.2062	4085.55	319.455	3766.09	638.909	4405	0.145042	0.686074
		0.3452	3847	198	3649	396	4045	0.0978986	0.0978986		0.2061	4087.52	320.484	3767.03	640.968	4408	0.14541	0.686617
		0.3446	3847	199	3648	398	4046	0.0983688	0.0981989		0.2052	4089.49	321.515	3767.97	643.03	4411	0.145779	0.687565
		0.3442	3848	199	3649	398	4047	0.0983445	0.0981989		0.2047	4091.45	322.547	3768.91	645.094	4414	0.146147	0.688242
		0.3437	3849	199	3650	398	4048	0.0983202	0.0981989		0.2041	4093.42	323.58	3769.84	647.16	4417	0.146516	0.689054
		0.3435	3850	199	3651	398	4049	0.0982959	0.0981989		0.2033	4095.39	324.614	3770.77	649.229	4420	0.146884	0.689865
		0.343	3851	199	3652	398	4050	0.0982716	0.0981989		0.2028	4097.35	325.65	3771.7	651.3	4423	0.147253	0.690811
		0.3429	3852	199	3653	398	4051	0.0982473	0.0981989		0.2023	4099.31	326.687	3772.63	653.374	4426	0.147622	0.691486
		0.3427	3853	199	3654	398	4052	0.0982231	0.0981989		0.201	4101.28	327.725	3773.55	655.45	4429	0.14799	0.692296
		0.341	3854	199	3655	398	4053	0.0981989	0.0981989		0.2002	4103.24	328.764	3774.47	657.528	4432	0.148359	0.69297
		0.3395	3854	200	3654	400	4054	0.098668	0.0986436		0.1993	4105.2	329.805	3775.39	659.609	4435	0.148728	0.693913
		0.3393	3855	200	3655	400	4055	0.0986436	0.0986436		0.1986	4107.15	330.846	3776.31	661.693	4438	0.149097	0.694721
		0.339	3856	201	3655	402	4057	0.099088	0.0990636		0.1983	4109.11	331.889	3777.22	663.778	4441	0.149466	0.695528
		0.3384	3857	201	3656	402	4058	0.0990636	0.0990636		0.1976	4111.07	332.933	3778.13	665.867	4444	0.149835	0.696335
		0.3383	3858	202	3656	404	4060	0.0995074	0.0994584		0.1971	4113.02	333.979	3779.04	667.957	4447	0.150204	0.697275
		0.3378	3859	202	3657	404	4061	0.0994829	0.0994584		0.1966	4114.97	335.025	3779.95	670.05	4450	0.150573	0.69808
		0.3376	3860	202	3658	404	4062	0.0994584	0.0994584		0.1963	4116.93	336.073	3780.85	672.146	4453	0.150942	0.698751
		0.3372	3861	203	3658	406	4064	0.0999016	0.099877		0.1958	4118.88	337.122	3781.76	674.244	4456	0.151311	0.699556
		0.337	3862	203	3659	406	4065	0.099877	0.099877		0.1955	4120.83	338.172	3782.66	676.344	4459	0.151681	0.700226
		0.336	3862	204	3658	408	4066	0.100344	0.10027		0.1948	4122.78	339.223	3783.55	678.446	4462	0.15205	0.701297
		0.3353	3863	204	3659	408	4067	0.10032	0.10027		0.1936	4124.72	340.276	3784.45	680.552	4465	0.152419	0.701966
		0.3345	3864	204	3660	408	4068	0.100295	0.10027		0.1927	4126.67	341.33	3785.34	682.659	4468	0.152789	0.702768
		0.3344	3865	204	3661	408	4069	0.10027	0.10027		0.1923	4128.62	342.385	3786.23	684.769	4471	0.153158	0.70357
		0.3338	3865	205	3660	410	4070	0.100737	0.100712		0.1913	4130.56	343.441	3787.12	686.881	4474	0.153527	0.704237
		0.3336	3866	205	3661	410	4071	0.100712	0.100712		0.1906	4132.5	344.498	3788	688.996	4477	0.153897	0.705171
		0.3329	3867	206	3661	412	4073	0.101154	0.101129		0.1898	4134.44	345.557	3788.89	691.113	4480	0.154266	0.706105
		0.3328	3868	206	3662	412	4074	0.101129	0.101129		0.1893	4136.38	346.616	3789.77	693.233	4483	0.154636	0.706771
		0.3322	3868	207	3661	414	4075	0.101595	0.101595		0.1881	4138.32	347.677	3790.65	695.355	4486	0.155005	0.707703
		0.3312	3870	208	3662	416	4078	0.102011	0.101961		0.1878	4140.26	348.739	3791.52	697.479	4489	0.155375	0.708369
		0.3311	3871	208	3663	416	4079	0.101986	0.101961		0.1872	4142.2	349.803	3792.39	699.606	4492	0.155745	0.709167
		0.3309	3872	208	3664	416	4080	0.101961	0.101961		0.1869	4144.13	350.867	3793.27	701.735	4495	0.156114	0.709965
		0.3305	3872	209	3663	418	4081	0.102426	0.102426		0.1862	4146.07	351.933	3794.13	703.866	4498	0.156484	0.710762
		0.3302	3872	210	3662	420	4082	0.102891	0.10284		0.1859	4148	353	3795	706	4501	0.156854	0.711558
		0.3298	3873	210	3663	420	4083	0.102866	0.10284		0.1856	4149.93	354.068	3795.86	708.136	4504	0.157224	0.712354
		0.3297	3874	210	3664	420	4084	0.10284	0.10284		0.184	4151.86	355.137	3796.73	710.275	4507	0.157594	0.71315
		0.3292	3874	211	3663	422	4085	0.103305	0.103305		0.1833	4153.79	356.208	3797.58	712.416	4510	0.157964	0.713812
		0.329	3874	212	3662	424	4086	0.103769	0.103667		0.1821	4155.72	357.28	3798.44	714.559	4513	0.158334	0.714739
		0.3285	3875	212	3663	424	4087	0.103744	0.103667		0.1812	4157.65	358.353	3799.29	716.705	4516	0.158704	0.715666
		0.3283	3876	212	3664	424	4088	0.103718	0.103667		0.1811	4159.57	359.427	3800.15	718.853	4519	0.159074	0.716195
		0.3278	3877	212	3665	424	4089	0.103693	0.103667		0.1795	4161.5	360.502	3801	721.004	4522	0.159444	0.716988
		0.3276	3878	212	3666	424	4090	0.103667	0.103667		0.1788	4163.42	361.578	3801.84	723.157	4525	0.159814	0.718045
		0.3267	3879	213	3666	426	4092	0.104106	0.10408		0.1782	4165.34	362.656	3802.69	725.312	4528	0.160184	0.718705
		0.3256	3880	213	3667	426	4093	0.10408	0.10408		0.1777	4167.27	363.735	3803.53	727.47	4531	0.160554	0.719233
		0.3255	3880	214	3666	428	4094	0.104543	0.104518		0.177	4169.18	364.815	3804.37	729.63	4534	0.160924	0.720156
		0.3242	3881	214	3667	428	4095	0.104518	0.104518		0.1765	4171.1	365.896	3805.21	731.792	4537	0.161294	0.720947
		0.3241	3881	215	3666	430	4096	0.10498	0.10498		0.176	4173.02	366.979	3806.04	733.957	4540	0.161665	0.722
		0.3238	3881	216	3665	432	4097	0.105443	0.105392		0.1758	4174.94	368.062	3806.88	736.124	4543	0.162035	0.72279
		0.3236	3882	216	3666	432	4098	0.105417	0.105392		0.1756	4176.85	369.147	3807.71	738.294	4546	0.162405	0.723448
		0.3232	3883	216	3667	432	4099	0.105392	0.105392		0.174	4178.77	370.233	3808.53	740.466	4549	0.162776	0.724237
		0.3225	3883	217	3666	434	4100	0.105854	0.105802		0.1735	4180.68	371.32	3809.36	742.64	4552	0.163146	0.725025
		0.3212	3884	217	3667	434	4101	0.105828	0.105802		0.1733	4182.59	372.408	3810.18	744.817	4555	0.163516	0.725813
		0.321	3885	217	3668	434	4102	0.105802	0.105802		0.1731	4184.5	373.498	3811	746.996	4558	0.163887	0.726469
		0.3208	3885	218	3667	436	4103	0.106264	0.106264		0.1728	4186.41	374.589	3811.82	749.177	4561	0.164257	0.727387
		0.3202	3885	219	3666	438	4104	0.106725	0.106673		0.1726	4188.32	375.681	3812.64	751.361	4564	0.164628	0.728174
		0.3199	3886	219	3667	438	4105	0.106699	0.106673		0.1721	4190.23	376.774	3813.45	753.547	4567	0.164998	0.72896
		0.3196	3887	219	3668	438	4106	0.106673	0.106673		0.1718	4192.13	377.868	3814.26	755.736	4570	0.165369	0.729746
		0.3192	3887	220	3667	440	4107	0.107134	0.107134		0.1709	4194.04	378.963	3815.07	757.926	4573	0.165739	0.730531
		0.3189	3887	221	3666	442	4108	0.107595	0.107516		0.1701	4195.94	380.06	3815.88	760.12	4576	0.16611	0.731185
		0.3186	3888	221	3667	442	4109	0.107569	0.107516		0.169	4197.84	381.158	3816.68	762.315	4579	0.166481	0.7321
		0.3184	3889	221	3668	442	4110	0.107543	0.107516		0.1687	4199.74	382.256	3817.49	764.513	4582	0.166851	0.732622
		0.3182	3890	221	3669	442	4111	0.107516	0.107516		0.1678	4201.64	383.357	3818.29	766.713	4585	0.167222	0.733797
		0.3176	3890	222	3668	444	4112	0.107977	0.107977		0.167	4203.54	384.458	3819.08	768.916	4588	0.167593	0.73458
		0.3171	3890	223	3667	446	4113	0.108437	0.108437		0.1662	4205.44	385.56	3819.88	771.121	4591	0.167964	0.735363
		0.3169	3890	224	3666	448	4114	0.108896	0.108896		0.1655	4207.34	386.664	3820.67	773.328	4594	0.168334	0.736014
		0.3153	3890	225	3665	450	4115	0.109356	0.109303		0.165	4209.23	387.769	3821.46	775.537	4597	0.168705	0.736796
		0.3151	3892	225	3667	450	4117	0.109303	0.109303		0.1643	4211.13	388.875	3822.25	777.749	4600	0.169076	0.737447
		0.315	3892	226	3666	452	4118	0.109762	0.109762		0.1637	4213.02	389.982	3823.04	779.964	4603	0.169447	0.738358
		0.3145	3892	227	3665	454	4119	0.110221	0.110194		0.1632	4214.91	391.09	3823.82	782.18	4606	0.169818	0.739138
		0.3141	3893	227	3666	454	4120	0.110194	0.110194		0.1626	4216.8	392.2	3824.6	784.399	4609	0.170189	0.739918
		0.3135	3893	228	3665	456	4121	0.110653	0.110492		0.1616	4218.69	393.31	3825.38	786.621	4612	0.17056	0.740698
		0.3132	3894	228	3666	456	4122	0.110626	0.110492		0.1612	4220.58	394.422	3826.16	788.844	4615	0.170931	0.741477
		0.3131	3895	228	3667	456	4123	0.110599	0.110492		0.1609	4222.46	395.535	3826.93	791.07	4618	0.171301	0.742125
		0.3123	3896	228	3668	456	4124	0.110572	0.110492		0.1604	4224.35	396.649	3827.7	793.299	4621	0.171672	0.743033
		0.3122	3897	228	3669	456	4125	0.110545	0.110492		0.1593	4226.24	397.765	3828.47	795.529	4624	0.172044	0.743811
		0.3115	3898	228	3670	456	4126	0.110519	0.110492		0.1587	4228.12	398.881	3829.24	797.762	4627	0.172415	0.744588
		0.3113	3899	228	3671	456	4127	0.110492	0.110492		0.1585	4230	399.999	3830	799.998	4630	0.172786	0.745236
		0.3112	3899	229	3670	458	4128	0.11095	0.11095		0.1581	4231.88	401.118	3830.76	802.235	4633	0.173157	0.746142
		0.3108	3899	230	3669	460	4129	0.111407	0.111326		0.1575	4233.76	402.238	3831.52	804.475	4636	0.173528	0.746918
		0.3093	3900	230	3670	460	4130	0.11138	0.111326		0.157	4235.64	403.359	3832.28	806.717	4639	0.173899	0.747564
		0.3071	3901	230	3671	460	4131	0.111353	0.111326		0.1558	4237.52	404.481	3833.04	808.962	4642	0.17427	0.748468
		0.3069	3902	230	3672	460	4132	0.111326	0.111326		0.1546	4239.4	405.605	3833.79	811.209	4645	0.174641	0.749243
		0.3065	3902	231	3671	462	4133	0.111783	0.111648		0.154	4241.27	406.729	3834.54	813.458	4648	0.175013	0.749888
		0.3062	3903	231	3672	462	4134	0.111756	0.111648		0.1534	4243.15	407.855	3835.29	815.71	4651	0.175384	0.750791
		0.306	3905	231	3674	462	4136	0.111702	0.111648		0.1531	4245.02	408.982	3836.04	817.964	4654	0.175755	0.751565
		0.3057	3906	231	3675	462	4137	0.111675	0.111648		0.1522	4246.89	410.11	3836.78	820.22	4657	0.176126	0.752596
		0.305	3907	231	3676	462	4138	0.111648	0.111648		0.1521	4248.76	411.239	3837.52	822.479	4660	0.176498	0.753111
		0.3043	3907	232	3675	464	4139	0.112104	0.112077		0.1517	4250.63	412.37	3838.26	824.74	4663	0.176869	0.753883
		0.3041	3908	232	3676	464	4140	0.112077	0.112077		0.1513	4252.5	413.501	3839	827.003	4666	0.17724	0.754526
		0.303	3908	233	3675	466	4141	0.112533	0.112479		0.1506	4254.37	414.634	3839.73	829.268	4669	0.177612	0.755426
		0.3016	3909	233	3676	466	4142	0.112506	0.112479		0.1495	4256.23	415.768	3840.46	831.536	4672	0.177983	0.756197
		0.3015	3910	233	3677	466	4143	0.112479	0.112479		0.1488	4258.1	416.903	3841.19	833.806	4675	0.178354	0.756968
		0.3014	3910	234	3676	468	4144	0.112934	0.112853		0.1483	4259.96	418.039	3841.92	836.079	4678	0.178726	0.757738
		0.3011	3911	234	3677	468	4145	0.112907	0.112853		0.1472	4261.82	419.177	3842.65	838.353	4681	0.179097	0.758508
		0.3008	3912	234	3678	468	4146	0.11288	0.112853		0.1469	4263.68	420.315	3843.37	840.63	4684	0.179469	0.759149
		0.3004	3913	234	3679	468	4147	0.112853	0.112853		0.1461	4265.55	421.455	3844.09	842.91	4687	0.17984	0.759918
		0.2999	3913	235	3678	470	4148	0.113308	0.113253		0.1454	4267.4	422.596	3844.81	845.192	4690	0.180211	0.760815
		0.2992	3914	235	3679	470	4149	0.11328	0.113253		0.1448	4269.26	423.738	3845.52	847.475	4693	0.180583	0.761583
		0.2991	3915	235	3680	470	4150	0.113253	0.113253		0.1443	4271.12	424.881	3846.24	849.762	4696	0.180954	0.76235
		0.2986	3915	236	3679	472	4151	0.113708	0.113653		0.1434	4272.97	426.025	3846.95	852.05	4699	0.181326	0.763374
		0.2985	3916	236	3680	472	4152	0.11368	0.113653		0.1429	4274.83	427.171	3847.66	854.341	4702	0.181697	0.764013
		0.2977	3917	236	3681	472	4153	0.113653	0.113653		0.1428	4276.68	428.317	3848.37	856.634	4705	0.182069	0.764524
		0.2966	3917	237	3680	474	4154	0.114107	0.114025		0.1423	4278.54	429.465	3849.07	858.93	4708	0.182441	0.765417
		0.2965	3918	237	3681	474	4155	0.114079	0.114025		0.1415	4280.39	430.614	3849.77	861.228	4711	0.182812	0.766311
		0.2959	3919	237	3682	474	4156	0.114052	0.114025		0.1412	4282.24	431.764	3850.47	863.528	4714	0.183184	0.766948
		0.2956	3920	237	3683	474	4157	0.114025	0.114025		0.1399	4284.08	432.915	3851.17	865.83	4717	0.183555	0.767713
		0.2955	3920	238	3682	476	4158	0.114478	0.114451		0.1395	4285.93	434.067	3851.87	868.135	4720	0.183927	0.768478
		0.2953	3921	238	3683	476	4159	0.114451	0.114451		0.1389	4287.78	435.221	3852.56	870.442	4723	0.184298	0.769242
		0.2949	3921	239	3682	478	4160	0.114904	0.114766		0.1387	4289.62	436.376	3853.25	872.751	4726	0.18467	0.770006
		0.2941	3922	239	3683	478	4161	0.114876	0.114766		0.1381	4291.47	437.531	3853.94	875.063	4729	0.185042	0.770769
		0.2939	3923	239	3684	478	4162	0.114849	0.114766		0.1374	4293.31	438.688	3854.62	877.376	4732	0.185413	0.771532
		0.2938	3924	239	3685	478	4163	0.114821	0.114766		0.137	4295.15	439.846	3855.31	879.693	4735	0.185785	0.772294
		0.2937	3926	239	3687	478	4165	0.114766	0.114766		0.1363	4296.99	441.005	3855.99	882.011	4738	0.186157	0.773057
		0.293	3926	240	3686	480	4166	0.115218	0.115218		0.1361	4298.83	442.166	3856.67	884.332	4741	0.186529	0.773818
		0.2918	3926	241	3685	482	4167	0.115671	0.115671		0.1358	4300.67	443.327	3857.35	886.655	4744	0.1869	0.774706
		0.291	3926	242	3684	484	4168	0.116123	0.116067		0.1355	4302.51	444.49	3858.02	888.98	4747	0.187272	0.775341
		0.2907	3927	242	3685	484	4169	0.116095	0.116067		0.1348	4304.35	445.654	3858.69	891.307	4750	0.187644	0.775974
		0.2905	3928	242	3686	484	4170	0.116067	0.116067		0.1346	4306.18	446.819	3859.36	893.637	4753	0.188015	0.776861
		0.2892	3928	243	3685	486	4171	0.116519	0.116519		0.1344	4308.02	447.985	3860.03	895.969	4756	0.188387	0.777621
		0.2886	3928	244	3684	488	4172	0.11697	0.116858		0.134	4309.85	449.152	3860.7	898.304	4759	0.188759	0.77838
		0.2885	3929	244	3685	488	4173	0.116942	0.116858		0.1335	4311.68	450.32	3861.36	900.64	4762	0.189131	0.779266
		0.2878	3930	244	3686	488	4174	0.116914	0.116858		0.1329	4313.51	451.49	3862.02	902.979	4765	0.189502	0.779898
		0.2876	3931	244	3687	488	4175	0.116886	0.116858		0.1323	4315.34	452.66	3862.68	905.321	4768	0.189874	0.780656
		0.287	3932	244	3688	488	4176	0.116858	0.116858		0.1321	4317.17	453.832	3863.34	907.664	4771	0.190246	0.781414
		0.2862	3932	245	3687	490	4177	0.117309	0.117309		0.1313	4319	455.005	3863.99	910.01	4774	0.190618	0.782171
		0.286	3932	246	3686	492	4178	0.11776	0.117703		0.1309	4320.82	456.179	3864.64	912.358	4777	0.19099	0.782802
		0.2854	3933	246	3687	492	4179	0.117732	0.117703		0.1305	4322.65	457.354	3865.29	914.708	4780	0.191362	0.783685
		0.2852	3934	246	3688	492	4180	0.117703	0.117703		0.1304	4324.47	458.53	3865.94	917.061	4783	0.191733	0.784189
		0.285	3934	247	3687	494	4181	0.118154	0.117872		0.1297	4326.29	459.708	3866.58	919.416	4786	0.192105	0.785197
		0.2849	3935	247	3688	494	4182	0.118125	0.117872		0.1288	4328.11	460.886	3867.23	921.773	4789	0.192477	0.786078
		0.2834	3936	247	3689	494	4183	0.118097	0.117872		0.1285	4329.93	462.066	3867.87	924.132	4792	0.192849	0.786581
		0.2828	3937	247	3690	494	4184	0.118069	0.117872		0.1277	4331.75	463.247	3868.51	926.494	4795	0.193221	0.787462
		0.2825	3938	247	3691	494	4185	0.118041	0.117872		0.1268	4333.57	464.429	3869.14	928.857	4798	0.193593	0.78809
		0.2816	3939	247	3692	494	4186	0.118012	0.117872		0.1264	4335.39	465.612	3869.78	931.224	4801	0.193965	0.789095
		0.2814	3941	247	3694	494	4188	0.117956	0.117872		0.1263	4337.2	466.796	3870.41	933.592	4804	0.194336	0.789723
		0.2813	3942	247	3695	494	4189	0.117928	0.117872		0.1256	4339.02	467.981	3871.04	935.963	4807	0.194708	0.790351
		0.2811	3943	247	3696	494	4190	0.1179	0.117872		0.1248	4340.83	469.168	3871.66	938.336	4810	0.19508	0.791354
		0.2806	3944	247	3697	494	4191	0.117872	0.117872		0.1245	4342.64	470.355	3872.29	940.711	4813	0.195452	0.792106
		0.2803	3945	248	3697	496	4193	0.118292	0.118208		0.1242	4344.46	471.544	3872.91	943.088	4816	0.195824	0.792858
		0.28	3947	248	3699	496	4195	0.118236	0.118208		0.1238	4346.27	472.734	3873.53	945.468	4819	0.196196	0.793359
		0.2789	3948	248	3700	496	4196	0.118208	0.118208		0.1235	4348.08	473.925	3874.15	947.85	4822	0.196568	0.794236
		0.2787	3949	249	3700	498	4198	0.118628	0.118628		0.1229	4349.88	475.117	3874.77	950.234	4825	0.19694	0.794986
		0.2782	3949	250	3699	500	4199	0.119076	0.118991		0.1228	4351.69	476.31	3875.38	952.621	4828	0.197312	0.795612
		0.278	3950	250	3700	500	4200	0.119048	0.118991		0.1223	4353.5	477.505	3875.99	955.009	4831	0.197684	0.796487
		0.2779	3951	250	3701	500	4201	0.119019	0.118991		0.122	4355.3	478.7	3876.6	957.4	4834	0.198056	0.797361
		0.2772	3952	250	3702	500	4202	0.118991	0.118991		0.1217	4357.1	479.897	3877.21	959.794	4837	0.198427	0.797985
		0.2762	3952	251	3701	502	4203	0.119438	0.119382		0.1214	4358.91	481.094	3877.81	962.189	4840	0.198799	0.798609
		0.276	3953	251	3702	502	4204	0.11941	0.119382		0.1209	4360.71	482.293	3878.41	964.587	4843	0.199171	0.799482
		0.2757	3954	251	3703	502	4205	0.119382	0.119382		0.1204	4362.51	483.493	3879.01	966.987	4846	0.199543	0.80023
		0.2756	3954	252	3702	504	4206	0.119829	0.119772		0.12	4364.31	484.694	3879.61	969.389	4849	0.199915	0.800853
		0.2754	3955	252	3703	504	4207	0.1198	0.119772		0.1198	4366.1	485.897	3880.21	971.793	4852	0.200287	0.801974
		0.2752	3956	252	3704	504	4208	0.119772	0.119772		0.1197	4367.9	487.1	3880.8	974.2	4855	0.200659	0.802472
		0.275	3956	253	3703	506	4209	0.120219	0.12019		0.1192	4369.7	488.304	3881.39	976.609	4858	0.201031	0.803592
		0.2747	3957	253	3704	506	4210	0.12019	0.12019		0.1192	4371.49	489.51	3881.98	979.02	4861	0.201403	0.803592
		0.2741	3957	254	3703	508	4211	0.120636	0.120636		0.1184	4373.28	490.717	3882.57	981.433	4864	0.201775	0.804959
		0.2734	3958	255	3703	510	4213	0.121054	0.121054		0.1183	4375.08	491.924	3883.15	983.849	4867	0.202147	0.805456
		0.2729	3958	256	3702	512	4214	0.1215	0.1215		0.1179	4376.87	493.133	3883.73	986.267	4870	0.202519	0.806325
		0.2727	3958	257	3701	514	4215	0.121945	0.121945		0.1177	4378.66	494.343	3884.31	988.687	4873	0.202891	0.806821
		0.2721	3958	258	3700	516	4216	0.122391	0.122304		0.1173	4380.45	495.555	3884.89	991.109	4876	0.203263	0.808061
		0.2716	3959	258	3701	516	4217	0.122362	0.122304		0.1173	4382.23	496.767	3885.47	993.534	4879	0.203635	0.808061
		0.2712	3960	258	3702	516	4218	0.122333	0.122304		0.1168	4384.02	497.98	3886.04	995.961	4882	0.204007	0.809424
		0.2699	3961	258	3703	516	4219	0.122304	0.122304		0.1167	4385.81	499.195	3886.61	998.39	4885	0.204379	0.809919
		0.2696	3961	259	3702	518	4220	0.122749	0.122662		0.1165	4387.59	500.41	3887.18	1000.82	4888	0.204751	0.810662
		0.2691	3962	259	3703	518	4221	0.12272	0.122662		0.1158	4389.37	501.627	3887.75	1003.25	4891	0.205123	0.811404
		0.269	3963	259	3704	518	4222	0.122691	0.122662		0.1154	4391.16	502.845	3888.31	1005.69	4894	0.205494	0.812022
		0.2687	3964	259	3705	518	4223	0.122662	0.122662		0.1152	4392.94	504.064	3888.87	1008.13	4897	0.205866	0.812887
		0.2679	3964	260	3704	520	4224	0.123106	0.123077		0.1148	4394.72	505.284	3889.43	1010.57	4900	0.206238	0.813752
		0.2675	3965	260	3705	520	4225	0.123077	0.123077		0.1147	4396.49	506.505	3889.99	1013.01	4903	0.20661	0.814245
		0.2674	3965	261	3704	522	4226	0.123521	0.123521		0.1144	4398.27	507.728	3890.54	1015.46	4906	0.206982	0.815109
		0.2668	3965	262	3703	524	4227	0.123965	0.123906		0.1141	4400.05	508.951	3891.1	1017.9	4909	0.207354	0.815849
		0.2665	3966	262	3704	524	4228	0.123936	0.123906		0.1138	4401.82	510.175	3891.65	1020.35	4912	0.207726	0.816835
		0.2659	3967	262	3705	524	4229	0.123906	0.123906		0.1137	4403.6	511.401	3892.2	1022.8	4915	0.208098	0.817327
		0.2655	3967	263	3704	526	4230	0.12435	0.12435		0.1135	4405.37	512.628	3892.74	1025.26	4918	0.20847	0.818189
		0.2646	3967	264	3703	528	4231	0.124793	0.124793		0.113	4407.14	513.856	3893.29	1027.71	4921	0.208842	0.818804
		0.2642	3968	265	3703	530	4233	0.125207	0.125207		0.1128	4408.92	515.085	3893.83	1030.17	4924	0.209214	0.819419
		0.2637	3969	266	3703	532	4235	0.12562	0.12559		0.1126	4410.69	516.315	3894.37	1032.63	4927	0.209586	0.820526
		0.2632	3970	266	3704	532	4236	0.12559	0.12559		0.1125	4412.45	517.546	3894.91	1035.09	4930	0.209958	0.821017
		0.2631	3971	267	3704	534	4238	0.126003	0.125736		0.1122	4414.22	518.778	3895.44	1037.56	4933	0.21033	0.821999
		0.2614	3972	267	3705	534	4239	0.125973	0.125736		0.112	4415.99	520.011	3895.98	1040.02	4936	0.210702	0.82249
		0.2613	3973	267	3706	534	4240	0.125943	0.125736		0.1116	4417.75	521.246	3896.51	1042.49	4939	0.211073	0.823226
		0.2612	3975	267	3708	534	4242	0.125884	0.125736		0.1113	4419.52	522.481	3897.04	1044.96	4942	0.211445	0.823962
		0.2607	3976	267	3709	534	4243	0.125854	0.125736		0.111	4421.28	523.718	3897.56	1047.44	4945	0.211817	0.82482
		0.26	3978	267	3711	534	4245	0.125795	0.125736		0.1107	4423.04	524.956	3898.09	1049.91	4948	0.212189	0.825677
		0.2596	3979	267	3712	534	4246	0.125765	0.125736		0.1105	4424.81	526.195	3898.61	1052.39	4951	0.212561	0.826411
		0.2591	3980	267	3713	534	4247	0.125736	0.125736		0.1103	4426.57	527.435	3899.13	1054.87	4954	0.212933	0.826901
		0.2588	3981	268	3713	536	4249	0.126147	0.125999		0.1101	4428.32	528.676	3899.65	1057.35	4957	0.213305	0.827512
		0.2586	3984	268	3716	536	4252	0.126058	0.125999		0.11	4430.08	529.918	3900.16	1059.84	4960	0.213677	0.828245
		0.2575	3985	268	3717	536	4253	0.126029	0.125999		0.1098	4431.84	531.161	3900.68	1062.32	4963	0.214048	0.8291
		0.257	3986	268	3718	536	4254	0.125999	0.125999		0.1093	4433.59	532.406	3901.19	1064.81	4966	0.21442	0.829711
		0.2569	3986	269	3717	538	4255	0.126439	0.12635		0.1089	4435.35	533.651	3901.7	1067.3	4969	0.214792	0.830565
		0.2564	3987	269	3718	538	4256	0.12641	0.12635		0.1085	4437.1	534.898	3902.2	1069.8	4972	0.215164	0.831419
		0.2563	3988	269	3719	538	4257	0.12638	0.12635		0.1084	4438.85	536.145	3902.71	1072.29	4975	0.215536	0.832028
		0.2554	3989	269	3720	538	4258	0.12635	0.12635		0.1081	4440.61	537.394	3903.21	1074.79	4978	0.215908	0.832759
		0.2553	3989	270	3719	540	4259	0.12679	0.126731		0.1079	4442.36	538.644	3903.71	1077.29	4981	0.216279	0.83349
		0.255	3990	270	3720	540	4260	0.126761	0.126731		0.1077	4444.1	539.895	3904.21	1079.79	4984	0.216651	0.834463
		0.2547	3991	270	3721	540	4261	0.126731	0.126731		0.1074	4445.85	541.147	3904.71	1082.29	4987	0.217023	0.83495
		0.2541	3991	271	3720	542	4262	0.12717	0.127021		0.1071	4447.6	542.4	3905.2	1084.8	4990	0.217395	0.835922
		0.2534	3992	271	3721	542	4263	0.127141	0.127021		0.1069	4449.35	543.655	3905.69	1087.31	4993	0.217767	0.836408
		0.2532	3993	271	3722	542	4264	0.127111	0.127021		0.1064	4451.09	544.91	3906.18	1089.82	4996	0.218138	0.837137
		0.2531	3994	271	3723	542	4265	0.127081	0.127021		0.106	4452.83	546.166	3906.67	1092.33	4999	0.21851	0.837865
		0.2524	3996	271	3725	542	4267	0.127021	0.127021		0.1057	4454.58	547.424	3907.15	1094.85	5002	0.218882	0.838593
		0.2522	3996	272	3724	544	4268	0.12746	0.12746		0.1054	4456.32	548.682	3907.64	1097.36	5005	0.219254	0.839442
		0.252	3996	273	3723	546	4269	0.127899	0.127899		0.1053	4458.06	549.942	3908.12	1099.88	5008	0.219625	0.839927
		0.2514	3996	274	3722	548	4270	0.128337	0.128307		0.1048	4459.8	551.203	3908.59	1102.41	5011	0.219997	0.840775
		0.2509	3997	274	3723	548	4271	0.128307	0.128307		0.1044	4461.54	552.465	3909.07	1104.93	5014	0.220369	0.841501
		0.2506	3997	275	3722	550	4272	0.128745	0.128625		0.1041	4463.27	553.728	3909.54	1107.46	5017	0.220741	0.842106
		0.2502	3998	275	3723	550	4273	0.128715	0.128625		0.1038	4465.01	554.992	3910.02	1109.98	5020	0.221112	0.843073
		0.2492	3999	275	3724	550	4274	0.128685	0.128625		0.1035	4466.74	556.257	3910.49	1112.51	5023	0.221484	0.843799
		0.2491	4000	275	3725	550	4275	0.128655	0.128625		0.1034	4468.48	557.523	3910.95	1115.05	5026	0.221856	0.844523
		0.2482	4001	275	3726	550	4276	0.128625	0.128625		0.1032	4470.21	558.791	3911.42	1117.58	5029	0.222227	0.845127
		0.2474	4001	276	3725	552	4277	0.129062	0.129062		0.1027	4471.94	560.059	3911.88	1120.12	5032	0.222599	0.846092
		0.2469	4001	277	3724	554	4278	0.1295	0.1295		0.1026	4473.67	561.329	3912.34	1122.66	5035	0.222971	0.846695
		0.2466	4001	278	3723	556	4279	0.129937	0.129907		0.1023	4475.4	562.599	3912.8	1125.2	5038	0.223342	0.847298
		0.2465	4002	278	3724	556	4280	0.129907	0.129907		0.1018	4477.13	563.871	3913.26	1127.74	5041	0.223714	0.848021
		0.246	4002	279	3723	558	4281	0.130343	0.130343		0.1016	4478.86	565.144	3913.71	1130.29	5044	0.224085	0.848623
		0.2459	4002	280	3722	560	4282	0.13078	0.130445		0.1013	4480.58	566.417	3914.17	1132.83	5047	0.224457	0.849586
		0.2456	4003	280	3723	560	4283	0.130749	0.130445		0.101	4482.31	567.692	3914.62	1135.38	5050	0.224829	0.850307
		0.2453	4004	280	3724	560	4284	0.130719	0.130445		0.1005	4484.03	568.968	3915.06	1137.94	5053	0.2252	0.850908
		0.2449	4005	280	3725	560	4285	0.130688	0.130445		0.1002	4485.75	570.245	3915.51	1140.49	5056	0.225572	0.85175
		0.2441	4006	280	3726	560	4286	0.130658	0.130445		0.1	4487.48	571.524	3915.95	1143.05	5059	0.225943	0.85235
		0.244	4008	280	3728	560	4288	0.130597	0.130445		0.09946	4489.2	572.803	3916.39	1145.61	5062	0.226315	0.85307
		0.2438	4009	280	3729	560	4289	0.130567	0.130445		0.09849	4490.92	574.083	3916.83	1148.17	5065	0.226686	0.85379
		0.2434	4010	280	3730	560	4290	0.130536	0.130445		0.09822	4492.64	575.364	3917.27	1150.73	5068	0.227058	0.854509
		0.2433	4011	280	3731	560	4291	0.130506	0.130445		0.09756	4494.35	576.647	3917.71	1153.29	5071	0.227429	0.855228
		0.2428	4012	280	3732	560	4292	0.130475	0.130445		0.09685	4496.07	577.931	3918.14	1155.86	5074	0.227801	0.855947
		0.2423	4013	280	3733	560	4293	0.130445	0.130445		0.09585	4497.78	579.215	3918.57	1158.43	5077	0.228172	0.856665
		0.2419	4013	281	3732	562	4294	0.13088	0.130758		0.09549	4499.5	580.501	3919	1161	5080	0.228544	0.857383
		0.2414	4014	281	3733	562	4295	0.13085	0.130758		0.09519	4501.21	581.788	3919.42	1163.58	5083	0.228915	0.858101
		0.2413	4015	281	3734	562	4296	0.130819	0.130758		0.09464	4502.92	583.076	3919.85	1166.15	5086	0.229286	0.858818
		0.2405	4016	281	3735	562	4297	0.130789	0.130758		0.09437	4504.64	584.364	3920.27	1168.73	5089	0.229658	0.859534
		0.2401	4017	281	3736	562	4298	0.130758	0.130758		0.09402	4506.35	585.655	3920.69	1171.31	5092	0.230029	0.860251
		0.24	4017	283	3734	566	4300	0.131628	0.131567		0.09361	4508.05	586.946	3921.11	1173.89	5095	0.230401	0.860967
		0.2393	4019	283	3736	566	4302	0.131567	0.131567		0.09324	4509.76	588.238	3921.52	1176.48	5098	0.230772	0.861682
		0.2392	4019	284	3735	568	4303	0.132001	0.132001		0.09311	4511.47	589.531	3921.94	1179.06	5101	0.231143	0.862397
		0.2385	4019	285	3734	570	4304	0.132435	0.132435		0.09297	4513.17	590.825	3922.35	1181.65	5104	0.231515	0.863112
		0.2376	4019	286	3733	572	4305	0.132869	0.132869		0.09286	4514.88	592.121	3922.76	1184.24	5107	0.231886	0.863826
		0.2372	4020	287	3733	574	4307	0.133271	0.13324		0.09276	4516.58	593.417	3923.17	1186.83	5110	0.232257	0.86454
		0.2369	4021	287	3734	574	4308	0.13324	0.13324		0.09259	4518.29	594.715	3923.57	1189.43	5113	0.232628	0.865254
		0.2363	4021	288	3733	576	4309	0.133674	0.133674		0.09254	4519.99	596.013	3923.97	1192.03	5116	0.233	0.865848
		0.2362	4021	289	3732	578	4310	0.134107	0.134013		0.09247	4521.69	597.313	3924.37	1194.63	5119	0.233371	0.86668
		0.2358	4022	289	3733	578	4311	0.134076	0.134013		0.09237	4523.39	598.614	3924.77	1197.23	5122	0.233742	0.867393
		0.2349	4023	289	3734	578	4312	0.134045	0.134013		0.09235	4525.08	599.915	3925.17	1199.83	5125	0.234113	0.868342
		0.2335	4024	289	3735	578	4313	0.134013	0.134013		0.09234	4526.78	601.218	3925.56	1202.44	5128	0.234485	0.868935
		0.2331	4024	290	3734	580	4314	0.134446	0.134446		0.09233	4528.48	602.522	3925.96	1205.04	5131	0.234856	0.869409
		0.2328	4025	291	3734	582	4316	0.134847	0.134847		0.09232	4530.17	603.827	3926.35	1207.65	5134	0.235227	0.870002
		0.232	4025	292	3733	584	4317	0.135279	0.135154		0.09231	4531.87	605.133	3926.73	1210.27	5137	0.235598	0.870831
		0.2319	4027	292	3735	584	4319	0.135216	0.135154		0.0923	4533.56	606.44	3927.12	1212.88	5140	0.235969	0.871777
		0.2318	4028	292	3736	584	4320	0.135185	0.135154		0.09229	4535.25	607.749	3927.5	1215.5	5143	0.23634	0.873078
		0.2317	4029	292	3737	584	4321	0.135154	0.135154		0.09229	4536.94	609.058	3927.88	1218.12	5146	0.236711	0.873078
		0.2313	4029	293	3736	586	4322	0.135585	0.135585		0.09229	4538.63	610.368	3928.26	1220.74	5149	0.237082	0.873078
		0.2312	4030	294	3736	588	4324	0.135985	0.135954		0.09228	4540.32	611.68	3928.64	1223.36	5152	0.237453	0.876383
		0.2309	4031	294	3737	588	4325	0.135954	0.135954		0.09228	4542.01	612.992	3929.02	1225.98	5155	0.237824	0.876383
		0.2307	4031	295	3736	590	4326	0.136385	0.136353		0.09228	4543.69	614.306	3929.39	1228.61	5158	0.238195	0.876383
		0.2297	4032	295	3737	590	4327	0.136353	0.136353		0.09228	4545.38	615.62	3929.76	1231.24	5161	0.238566	0.876383
		0.2296	4032	296	3736	592	4328	0.136784	0.136784		0.09228	4547.06	616.936	3930.13	1233.87	5164	0.238937	0.876383
		0.2291	4032	297	3735	594	4329	0.137214	0.137119		0.09228	4548.75	618.253	3930.49	1236.51	5167	0.239308	0.876383
		0.229	4033	297	3736	594	4330	0.137182	0.137119		0.09228	4550.43	619.57	3930.86	1239.14	5170	0.239679	0.876383
		0.2287	4034	297	3737	594	4331	0.137151	0.137119		0.09189	4552.11	620.889	3931.22	1241.78	5173	0.24005	0.879445
		0.2284	4035	297	3738	594	4332	0.137119	0.137119		0.09157	4553.79	622.209	3931.58	1244.42	5176	0.240421	0.88015
		0.2283	4035	298	3737	596	4333	0.137549	0.137517		0.09135	4555.47	623.53	3931.94	1247.06	5179	0.240792	0.880855
		0.2282	4036	298	3738	596	4334	0.137517	0.137517		0.09094	4557.15	624.852	3932.3	1249.7	5182	0.241162	0.88156
		0.2279	4036	299	3737	598	4335	0.137947	0.137756		0.09053	4558.83	626.175	3932.65	1252.35	5185	0.241533	0.882264
		0.2277	4037	299	3738	598	4336	0.137915	0.137756		0.08985	4560.5	627.499	3933	1255	5188	0.241904	0.882968
		0.2271	4038	299	3739	598	4337	0.137883	0.137756		0.08956	4562.18	628.824	3933.35	1257.65	5191	0.242275	0.883789
		0.2269	4039	299	3740	598	4338	0.137852	0.137756		0.08892	4563.85	630.15	3933.7	1260.3	5194	0.242646	0.884375
		0.2265	4040	299	3741	598	4339	0.13782	0.137756		0.08793	4565.52	631.478	3934.04	1262.96	5197	0.243016	0.885195
		0.2264	4041	299	3742	598	4340	0.137788	0.137756		0.08673	4567.19	632.806	3934.39	1265.61	5200	0.243387	0.88578
		0.2263	4042	299	3743	598	4341	0.137756	0.137756		0.08649	4568.86	634.135	3934.73	1268.27	5203	0.243758	0.886482
		0.2259	4042	300	3742	600	4342	0.138185	0.138185		0.08625	4570.53	635.466	3935.07	1270.93	5206	0.244128	0.887184
		0.2258	4042	301	3741	602	4343	0.138614	0.138486		0.08587	4572.2	636.797	3935.41	1273.59	5209	0.244499	0.887885
		0.2249	4043	301	3742	602	4344	0.138582	0.138486		0.0849	4573.87	638.13	3935.74	1276.26	5212	0.244869	0.888586
		0.2248	4044	301	3743	602	4345	0.13855	0.138486		0.08459	4575.54	639.463	3936.07	1278.93	5215	0.24524	0.889286
		0.2247	4045	301	3744	602	4346	0.138518	0.138486		0.084	4577.2	640.798	3936.4	1281.6	5218	0.245611	0.889986
		0.2244	4046	301	3745	602	4347	0.138486	0.138486		0.08317	4578.87	642.134	3936.73	1284.27	5221	0.245981	0.890686
		0.2241	4046	302	3744	604	4348	0.138914	0.138914		0.08292	4580.53	643.47	3937.06	1286.94	5224	0.246352	0.891385
		0.224	4046	303	3743	606	4349	0.139342	0.139342		0.08245	4582.19	644.808	3937.38	1289.62	5227	0.246722	0.892084
		0.2232	4047	304	3743	608	4351	0.139738	0.139642		0.08198	4583.85	646.147	3937.71	1292.29	5230	0.247093	0.892783
		0.223	4048	304	3744	608	4352	0.139706	0.139642		0.08074	4585.51	647.487	3938.03	1294.97	5233	0.247463	0.893481
		0.2225	4049	304	3745	608	4353	0.139674	0.139642		0.08009	4587.17	648.828	3938.34	1297.66	5236	0.247833	0.894178
		0.2222	4050	304	3746	608	4354	0.139642	0.139642		0.07978	4588.83	650.17	3938.66	1300.34	5239	0.248204	0.894876
		0.2219	4050	305	3745	610	4355	0.140069	0.140005		0.07957	4590.49	651.513	3938.97	1303.03	5242	0.248574	0.895573
		0.2215	4052	305	3747	610	4357	0.140005	0.140005		0.07939	4592.14	652.857	3939.29	1305.71	5245	0.248944	0.896269
		0.2214	4052	306	3746	612	4358	0.140431	0.140367		0.07898	4593.8	654.202	3939.6	1308.4	5248	0.249315	0.896965
		0.2212	4053	306	3747	612	4359	0.140399	0.140367		0.07829	4595.45	655.548	3939.9	1311.1	5251	0.249685	0.897661
		0.2206	4054	306	3748	612	4360	0.140367	0.140367		0.07796	4597.1	656.895	3940.21	1313.79	5254	0.250055	0.898357
		0.2201	4054	307	3747	614	4361	0.140793	0.140761		0.07774	4598.76	658.243	3940.51	1316.49	5257	0.250426	0.899052
		0.2194	4055	307	3748	614	4362	0.140761	0.140761		0.07737	4600.41	659.593	3940.81	1319.19	5260	0.250796	0.899746
		0.2193	4055	308	3747	616	4363	0.141187	0.141187		0.0771	4602.06	660.943	3941.11	1321.89	5263	0.251166	0.90044
		0.2192	4055	309	3746	618	4364	0.141613	0.141613		0.07681	4603.71	662.294	3941.41	1324.59	5266	0.251536	0.901134
		0.2187	4055	310	3745	620	4365	0.142039	0.142006		0.07625	4605.35	663.647	3941.71	1327.29	5269	0.251906	0.901828
		0.2181	4056	310	3746	620	4366	0.142006	0.142006		0.07612	4607	665	3942	1330	5272	0.252276	0.902521
		0.218	4056	311	3745	622	4367	0.142432	0.142367		0.07542	4608.65	666.355	3942.29	1332.71	5275	0.252646	0.903213
		0.2179	4057	311	3746	622	4368	0.142399	0.142367		0.07531	4610.29	667.71	3942.58	1335.42	5278	0.253016	0.903906
		0.2176	4058	311	3747	622	4369	0.142367	0.142367		0.07473	4611.93	669.067	3942.87	1338.13	5281	0.253386	0.904598
		0.2169	4058	312	3746	624	4370	0.142792	0.142661		0.0745	4613.58	670.424	3943.15	1340.85	5284	0.253756	0.905289
		0.2163	4059	312	3747	624	4371	0.142759	0.142661		0.07412	4615.22	671.783	3943.43	1343.57	5287	0.254126	0.90598
		0.2158	4060	312	3748	624	4372	0.142726	0.142661		0.0738	4616.86	673.143	3943.71	1346.29	5290	0.254496	0.906671
		0.2157	4061	312	3749	624	4373	0.142694	0.142661		0.07314	4618.5	674.503	3943.99	1349.01	5293	0.254866	0.907361
		0.2153	4062	312	3750	624	4374	0.142661	0.142661		0.07299	4620.13	675.865	3944.27	1351.73	5296	0.255236	0.908051
		0.215	4062	313	3749	626	4375	0.143086	0.14302		0.07237	4621.77	677.228	3944.54	1354.46	5299	0.255606	0.908741
		0.2149	4063	313	3750	626	4376	0.143053	0.14302		0.07187	4623.41	678.592	3944.82	1357.18	5302	0.255976	0.90943
		0.2144	4064	313	3751	626	4377	0.14302	0.14302		0.07169	4625.04	679.957	3945.09	1359.91	5305	0.256346	0.910119
		0.2143	4064	314	3750	628	4378	0.143444	0.143444		0.07153	4626.68	681.322	3945.36	1362.64	5308	0.256715	0.910807
		0.2142	4064	315	3749	630	4379	0.143868	0.143868		0.07101	4628.31	682.689	3945.62	1365.38	5311	0.257085	0.911495
		0.2141	4064	316	3748	632	4380	0.144292	0.144226		0.07013	4629.94	684.057	3945.89	1368.11	5314	0.257455	0.912183
		0.2134	4065	316	3749	632	4381	0.144259	0.144226		0.06981	4631.57	685.426	3946.15	1370.85	5317	0.257824	0.91287
		0.2123	4066	316	3750	632	4382	0.144226	0.144226		0.06963	4633.2	686.796	3946.41	1373.59	5320	0.258194	0.913557
		0.212	4067	317	3750	634	4384	0.144617	0.144551		0.06919	4634.83	688.167	3946.67	1376.33	5323	0.258564	0.914244
		0.2114	4069	317	3752	634	4386	0.144551	0.144551		0.06866	4636.46	689.539	3946.92	1379.08	5326	0.258933	0.91493
		0.211	4070	318	3752	636	4388	0.144941	0.144842		0.06831	4638.09	690.912	3947.18	1381.82	5329	0.259303	0.915615
		0.2105	4071	318	3753	636	4389	0.144908	0.144842		0.06715	4639.71	692.286	3947.43	1384.57	5332	0.259672	0.916301
		0.2101	4072	318	3754	636	4390	0.144875	0.144842		0.067	4641.34	693.662	3947.68	1387.32	5335	0.260042	0.9171
		0.2091	4073	318	3755	636	4391	0.144842	0.144842		0.06684	4642.96	695.038	3947.92	1390.08	5338	0.260411	0.91767
		0.209	4073	319	3754	638	4392	0.145264	0.145264		0.06665	4644.59	696.415	3948.17	1392.83	5341	0.260781	0.918354
		0.2087	4073	320	3753	640	4393	0.145686	0.14562		0.06617	4646.21	697.793	3948.41	1395.59	5344	0.26115	0.919038
		0.2086	4075	320	3755	640	4395	0.14562	0.14562		0.06599	4647.83	699.172	3948.66	1398.34	5347	0.261519	0.919721
		0.2082	4075	321	3754	642	4396	0.146042	0.146009		0.06556	4649.45	700.553	3948.89	1401.11	5350	0.261889	0.920404
		0.2079	4076	321	3755	642	4397	0.146009	0.146009		0.065	4651.07	701.934	3949.13	1403.87	5353	0.262258	0.921087
		0.2078	4076	322	3754	644	4398	0.14643	0.14643		0.06475	4652.68	703.316	3949.37	1406.63	5356	0.262627	0.921769
		0.2077	4076	323	3753	646	4399	0.146852	0.146852		0.06437	4654.3	704.7	3949.6	1409.4	5359	0.262997	0.922451
		0.2071	4076	324	3752	648	4400	0.147273	0.147273		0.06389	4655.92	706.084	3949.83	1412.17	5362	0.263366	0.923132
		0.2066	4077	325	3752	650	4402	0.14766	0.147593		0.06342	4657.53	707.469	3950.06	1414.94	5365	0.263735	0.923813
		0.2063	4079	325	3754	650	4404	0.147593	0.147593		0.06329	4659.14	708.856	3950.29	1417.71	5368	0.264104	0.924494
		0.2062	4081	326	3755	652	4407	0.147946	0.147913		0.06244	4660.76	710.243	3950.51	1420.49	5371	0.264473	0.925174
		0.2061	4082	326	3756	652	4408	0.147913	0.147913		0.06176	4662.37	711.632	3950.74	1423.26	5374	0.264842	0.925854
		0.2055	4082	327	3755	654	4409	0.148333	0.148299		0.06135	4663.98	713.021	3950.96	1426.04	5377	0.265211	0.926534
		0.2053	4083	327	3756	654	4410	0.148299	0.148299		0.0604	4665.59	714.412	3951.18	1428.82	5380	0.26558	0.927213
		0.2052	4083	329	3754	658	4412	0.149139	0.14897		0.0599	4667.2	715.803	3951.39	1431.61	5383	0.265949	0.927892
		0.2049	4084	329	3755	658	4413	0.149105	0.14897		0.05976	4668.8	717.196	3951.61	1434.39	5386	0.266318	0.92857
		0.2047	4085	329	3756	658	4414	0.149071	0.14897		0.05929	4670.41	718.589	3951.82	1437.18	5389	0.266687	0.929248
		0.2046	4086	329	3757	658	4415	0.149037	0.14897		0.05873	4672.02	719.984	3952.03	1439.97	5392	0.267056	0.929925
		0.2042	4087	329	3758	658	4416	0.149004	0.14897		0.05831	4673.62	721.379	3952.24	1442.76	5395	0.267425	0.930715
		0.2041	4088	329	3759	658	4417	0.14897	0.14897		0.05791	4675.22	722.776	3952.45	1445.55	5398	0.267794	0.931279
		0.2036	4088	330	3758	660	4418	0.149389	0.149389		0.0577	4676.83	724.173	3952.65	1448.35	5401	0.268163	0.931956
		0.2035	4088	331	3757	662	4419	0.149808	0.149808		0.05755	4678.43	725.572	3952.86	1451.14	5404	0.268531	0.932632
		0.2033	4088	332	3756	664	4420	0.150226	0.150226		0.05687	4680.03	726.972	3953.06	1453.94	5407	0.2689	0.933307
		0.2031	4088	333	3755	666	4421	0.150645	0.150611		0.05578	4681.63	728.372	3953.26	1456.74	5410	0.269269	0.933983
		0.203	4089	333	3756	666	4422	0.150611	0.150611		0.05553	4683.23	729.774	3953.45	1459.55	5413	0.269637	0.934658
		0.2028	4089	335	3754	670	4424	0.151447	0.151447		0.05486	4684.82	731.177	3953.65	1462.35	5416	0.270006	0.935332
		0.2024	4089	336	3753	672	4425	0.151864	0.151864		0.05451	4686.42	732.58	3953.84	1465.16	5419	0.270375	0.936006
		0.2023	4089	337	3752	674	4426	0.152282	0.152282		0.05425	4688.02	733.985	3954.03	1467.97	5422	0.270743	0.93668
		0.2022	4089	338	3751	676	4427	0.152699	0.152596		0.05384	4689.61	735.391	3954.22	1470.78	5425	0.271112	0.937353
		0.2018	4090	338	3752	676	4428	0.152665	0.152596		0.05358	4691.2	736.797	3954.41	1473.59	5428	0.27148	0.938026
		0.201	4091	338	3753	676	4429	0.15263	0.152596		0.0532	4692.8	738.205	3954.59	1476.41	5431	0.271849	0.938698
		0.2007	4092	338	3754	676	4430	0.152596	0.152596		0.05306	4694.39	739.614	3954.77	1479.23	5434	0.272217	0.939371
		0.2002	4093	339	3754	678	4432	0.152978	0.15284		0.05253	4695.98	741.023	3954.95	1482.05	5437	0.272585	0.940154
		0.1997	4094	339	3755	678	4433	0.152944	0.15284		0.0521	4697.57	742.434	3955.13	1484.87	5440	0.272954	0.940714
		0.1994	4095	339	3756	678	4434	0.152909	0.15284		0.05184	4699.15	743.846	3955.31	1487.69	5443	0.273322	0.941496
		0.1993	4096	339	3757	678	4435	0.152875	0.15284		0.05177	4700.74	745.259	3955.48	1490.52	5446	0.27369	0.942055
		0.1992	4097	339	3758	678	4436	0.15284	0.15284		0.0515	4702.33	746.672	3955.66	1493.34	5449	0.274059	0.942725
		0.1988	4097	340	3757	680	4437	0.153257	0.153222		0.05139	4703.91	748.087	3955.83	1496.17	5452	0.274427	0.943395
		0.1986	4098	340	3758	680	4438	0.153222	0.153222		0.0512	4705.5	749.503	3955.99	1499.01	5455	0.274795	0.944065
		0.1985	4099	341	3758	682	4440	0.153604	0.153569		0.05106	4707.08	750.92	3956.16	1501.84	5458	0.275163	0.944734
		0.1983	4100	341	3759	682	4441	0.153569	0.153569		0.05102	4708.66	752.337	3956.33	1504.67	5461	0.275531	0.945402
		0.1982	4100	342	3758	684	4442	0.153985	0.15395		0.05091	4710.24	753.756	3956.49	1507.51	5464	0.275899	0.946071
		0.1979	4101	342	3759	684	4443	0.15395	0.15395		0.05086	4711.82	755.176	3956.65	1510.35	5467	0.276267	0.946739
		0.1976	4101	343	3758	686	4444	0.154365	0.154331		0.05084	4713.4	756.597	3956.81	1513.19	5470	0.276635	0.947184
		0.1975	4102	343	3759	686	4445	0.154331	0.154331		0.05083	4714.98	758.019	3956.96	1516.04	5473	0.277003	0.947851
		0.1972	4102	344	3758	688	4446	0.154746	0.154746		0.0508	4716.56	759.441	3957.12	1518.88	5476	0.277371	0.948851
		0.1971	4103	345	3758	690	4448	0.155126	0.155126		0.05079	4718.13	760.865	3957.27	1521.73	5479	0.277739	0.949406
		0.1968	4103	346	3757	692	4449	0.155541	0.155541		0.05078	4719.71	762.29	3957.42	1524.58	5482	0.278106	0.950516
		0.1966	4103	348	3755	696	4451	0.156369	0.156334		0.05078	4721.28	763.716	3957.57	1527.43	5485	0.278474	0.950516
		0.1964	4104	348	3756	696	4452	0.156334	0.156334		0.05018	4722.86	765.142	3957.72	1530.28	5488	0.278842	0.951403
		0.1963	4104	349	3755	698	4453	0.156748	0.156643		0.05005	4724.43	766.57	3957.86	1533.14	5491	0.27921	0.952068
		0.1962	4106	349	3757	698	4455	0.156678	0.156643		0.04986	4726	767.999	3958	1536	5494	0.279577	0.952732
		0.1958	4107	349	3758	698	4456	0.156643	0.156643		0.04944	4727.57	769.429	3958.14	1538.86	5497	0.279945	0.953396
		0.1956	4107	350	3757	700	4457	0.157056	0.157056		0.04908	4729.14	770.859	3958.28	1541.72	5500	0.280313	0.95406
		0.1955	4108	351	3757	702	4459	0.157434	0.157434		0.04895	4730.71	772.291	3958.42	1544.58	5503	0.28068	0.954723
		0.1951	4109	352	3757	704	4461	0.157812	0.157706		0.04733	4732.28	773.724	3958.55	1547.45	5506	0.281048	0.955386
		0.1948	4111	352	3759	704	4463	0.157741	0.157706		0.04713	4733.84	775.158	3958.68	1550.32	5509	0.281415	0.956048
		0.1944	4112	352	3760	704	4464	0.157706	0.157706		0.04654	4735.41	776.592	3958.82	1553.18	5512	0.281782	0.95671
		0.1936	4112	353	3759	706	4465	0.158119	0.158083		0.04639	4736.97	778.028	3958.94	1556.06	5515	0.28215	0.957372
		0.1934	4113	353	3760	706	4466	0.158083	0.158083		0.04608	4738.54	779.465	3959.07	1558.93	5518	0.282517	0.958033
		0.1931	4113	354	3759	708	4467	0.158496	0.158496		0.04551	4740.1	780.903	3959.19	1561.81	5521	0.282884	0.958805
		0.1927	4113	355	3758	710	4468	0.158908	0.158908		0.04459	4741.66	782.341	3959.32	1564.68	5524	0.283252	0.959355
		0.1925	4114	356	3758	712	4470	0.159284	0.159284		0.04444	4743.22	783.781	3959.44	1567.56	5527	0.283619	0.960015
		0.1923	4114	357	3757	714	4471	0.159696	0.159411		0.04374	4744.78	785.222	3959.56	1570.44	5530	0.283986	0.960675
		0.192	4115	357	3758	714	4472	0.15966	0.159411		0.04341	4746.34	786.663	3959.67	1573.33	5533	0.284353	0.961334
		0.1913	4117	357	3760	714	4474	0.159589	0.159411		0.043	4747.89	788.106	3959.79	1576.21	5536	0.28472	0.961993
		0.1911	4119	357	3762	714	4476	0.159517	0.159411		0.04246	4749.45	789.55	3959.9	1579.1	5539	0.285087	0.962652
		0.1906	4120	357	3763	714	4477	0.159482	0.159411		0.04198	4751.01	790.994	3960.01	1581.99	5542	0.285454	0.96331
		0.1904	4121	357	3764	714	4478	0.159446	0.159411		0.04142	4752.56	792.44	3960.12	1584.88	5545	0.285821	0.963968
		0.1902	4122	357	3765	714	4479	0.159411	0.159411		0.04105	4754.11	793.887	3960.23	1587.77	5548	0.286188	0.964625
		0.1898	4123	358	3765	716	4481	0.159786	0.159714		0.04062	4755.67	795.334	3960.33	1590.67	5551	0.286555	0.965283
		0.1896	4124	358	3766	716	4482	0.15975	0.159714		0.04034	4757.22	796.783	3960.43	1593.57	5554	0.286922	0.96583
		0.1893	4125	358	3767	716	4483	0.159714	0.159714		0.03999	4758.77	798.232	3960.54	1596.46	5557	0.287289	0.966596
		0.1891	4125	359	3766	718	4484	0.160125	0.160125		0.0394	4760.32	799.683	3960.63	1599.37	5560	0.287656	0.967251
		0.1889	4125	360	3765	720	4485	0.160535	0.160535		0.03905	4761.87	801.134	3960.73	1602.27	5563	0.288022	0.967798
		0.1881	4126	361	3765	722	4487	0.160909	0.160909		0.0389	4763.41	802.587	3960.83	1605.17	5566	0.288389	0.968562
		0.1879	4126	362	3764	724	4488	0.161319	0.161068		0.03863	4764.96	804.04	3960.92	1608.08	5569	0.288756	0.969217
		0.1878	4127	362	3765	724	4489	0.161283	0.161068		0.0383	4766.51	805.495	3961.01	1610.99	5572	0.289122	0.969871
		0.1877	4128	362	3766	724	4490	0.161247	0.161068		0.03799	4768.05	806.95	3961.1	1613.9	5575	0.289489	0.970525
		0.1874	4129	362	3767	724	4491	0.161211	0.161068		0.03749	4769.59	808.407	3961.19	1616.81	5578	0.289855	0.971179
		0.1872	4130	362	3768	724	4492	0.161175	0.161068		0.03731	4771.14	809.864	3961.27	1619.73	5581	0.290222	0.971941
		0.1871	4131	362	3769	724	4493	0.16114	0.161068		0.03713	4772.68	811.323	3961.35	1622.65	5584	0.290588	0.972485
		0.187	4132	362	3770	724	4494	0.161104	0.161068		0.03701	4774.22	812.782	3961.44	1625.56	5587	0.290955	0.973138
		0.1869	4133	362	3771	724	4495	0.161068	0.161068		0.03663	4775.76	814.242	3961.52	1628.48	5590	0.291321	0.97379
		0.1867	4133	363	3770	726	4496	0.161477	0.161477		0.03644	4777.3	815.704	3961.59	1631.41	5593	0.291687	0.974441
		0.1864	4133	364	3769	728	4497	0.161886	0.16185		0.03639	4778.83	817.166	3961.67	1634.33	5596	0.292054	0.975093
		0.1862	4134	364	3770	728	4498	0.16185	0.16185		0.03637	4780.37	818.629	3961.74	1637.26	5599	0.29242	0.975635
		0.1861	4134	365	3769	730	4499	0.162258	0.162006		0.03634	4781.91	820.094	3961.81	1640.19	5602	0.292786	0.976394
		0.186	4135	365	3770	730	4500	0.162222	0.162006		0.03633	4783.44	821.559	3961.88	1643.12	5605	0.293152	0.977261
		0.1859	4136	365	3771	730	4501	0.162186	0.162006		0.03633	4784.98	823.025	3961.95	1646.05	5608	0.293518	0.977261
		0.1858	4137	365	3772	730	4502	0.16215	0.162006		0.03632	4786.51	824.492	3962.02	1648.98	5611	0.293884	0.981477
		0.1857	4138	365	3773	730	4503	0.162114	0.162006		0.03632	4788.04	825.96	3962.08	1651.92	5614	0.29425	0.981477
		0.1856	4139	365	3774	730	4504	0.162078	0.162006		0.03632	4789.57	827.429	3962.14	1654.86	5617	0.294616	0.981477
		0.1844	4140	365	3775	730	4505	0.162042	0.162006		0.03632	4791.1	828.9	3962.2	1657.8	5620	0.294982	0.981477
		0.1843	4141	365	3776	730	4506	0.162006	0.162006		0.03632	4792.63	830.371	3962.26	1660.74	5623	0.295348	0.981477
		0.184	4141	366	3775	732	4507	0.162414	0.162378		0.03632	4794.16	831.843	3962.31	1663.69	5626	0.295714	0.981477
		0.1838	4142	366	3776	732	4508	0.162378	0.162378		0.03632	4795.68	833.316	3962.37	1666.63	5629	0.29608	0.981477
		0.1833	4143	367	3776	734	4510	0.162749	0.162749		0.03632	4797.21	834.79	3962.42	1669.58	5632	0.296445	0.981477
		0.183	4143	368	3775	736	4511	0.163157	0.16294		0.03632	4798.74	836.265	3962.47	1672.53	5635	0.296811	0.981477
		0.1828	4144	368	3776	736	4512	0.163121	0.16294		0.03632	4800.26	837.741	3962.52	1675.48	5638	0.297177	0.981477
		0.1821	4145	368	3777	736	4513	0.163084	0.16294		0.03632	4801.78	839.218	3962.56	1678.44	5641	0.297542	0.981477
		0.1817	4147	368	3779	736	4515	0.163012	0.16294		0.03618	4803.3	840.695	3962.61	1681.39	5644	0.297908	0.985462
		0.1812	4149	368	3781	736	4517	0.16294	0.16294		0.03567	4804.83	842.174	3962.65	1684.35	5647	0.298273	0.986106
		0.1811	4150	369	3781	738	4519	0.16331	0.16331		0.03524	4806.35	843.654	3962.69	1687.31	5650	0.298639	0.986751
		0.1797	4150	370	3780	740	4520	0.163717	0.1635		0.03503	4807.87	845.135	3962.73	1690.27	5653	0.299004	0.987395
		0.1795	4152	370	3782	740	4522	0.163644	0.1635		0.03473	4809.38	846.617	3962.77	1693.23	5656	0.299369	0.988038
		0.1794	4153	370	3783	740	4523	0.163608	0.1635		0.03429	4810.9	848.099	3962.8	1696.2	5659	0.299735	0.988682
		0.1792	4154	370	3784	740	4524	0.163572	0.1635		0.03385	4812.42	849.583	3962.83	1699.17	5662	0.3001	0.989325
		0.1788	4156	370	3786	740	4526	0.1635	0.1635		0.03358	4813.93	851.068	3962.86	1702.14	5665	0.300465	0.989967
		0.1784	4156	371	3785	742	4527	0.163905	0.163905		0.0333	4815.45	852.553	3962.89	1705.11	5668	0.30083	0.990609
		0.1782	4156	372	3784	744	4528	0.164311	0.164166		0.03289	4816.96	854.04	3962.92	1708.08	5671	0.301195	0.991251
		0.1777	4159	372	3787	744	4531	0.164202	0.164166		0.03235	4818.47	855.527	3962.95	1711.05	5674	0.301561	0.991892
		0.1772	4160	372	3788	744	4532	0.164166	0.164166		0.03224	4819.98	857.016	3962.97	1714.03	5677	0.301926	0.992533
		0.177	4161	373	3788	746	4534	0.164535	0.164535		0.03204	4821.49	858.505	3962.99	1717.01	5680	0.302291	0.993174
		0.1768	4161	374	3787	748	4535	0.164939	0.164794		0.03184	4823	859.996	3963.01	1719.99	5683	0.302655	0.993814
		0.1765	4163	374	3789	748	4537	0.164867	0.164794		0.03157	4824.51	861.487	3963.03	1722.97	5686	0.30302	0.994454
		0.1764	4164	374	3790	748	4538	0.16483	0.164794		0.03125	4826.02	862.979	3963.04	1725.96	5689	0.303385	0.995093
		0.1762	4165	374	3791	748	4539	0.164794	0.164794		0.03091	4827.53	864.473	3963.05	1728.95	5692	0.30375	0.995733
		0.176	4166	375	3791	750	4541	0.165162	0.165162		0.03054	4829.03	865.967	3963.07	1731.93	5695	0.304115	0.996371
		0.1758	4169	376	3793	752	4545	0.165457	0.165347		0.03028	4830.54	867.462	3963.08	1734.92	5698	0.304479	0.99701
		0.1756	4170	376	3794	752	4546	0.16542	0.165347		0.03003	4832.04	868.958	3963.08	1737.92	5701	0.304844	0.997648
		0.1748	4171	376	3795	752	4547	0.165384	0.165347		0.02984	4833.54	870.455	3963.09	1740.91	5704	0.305209	0.998285
		0.1746	4172	376	3796	752	4548	0.165347	0.165347		0.02955	4835.05	871.953	3963.09	1743.91	5707	0.305573	0.998922
		0.174	4172	377	3795	754	4549	0.165751	0.165714		0.02946	4836.55	873.452	3963.1	1746.9	5710	0.305938	0.999665
		0.1737	4173	377	3796	754	4550	0.165714	0.165714		0.02934	4838.05	874.952	3963.1	1749.9	5713	0.306302	1
		0.1736	4173	378	3795	756	4551	0.166117	0.165971		0.02923	4839.55	876.453	3963.09	1752.91	5716	0.306667	1
		0.1735	4174	378	3796	756	4552	0.166081	0.165971		0.02904	4841.04	877.955	3963.09	1755.91	5719	0.307031	1
		0.1734	4176	378	3798	756	4554	0.166008	0.165971		0.02881	4842.54	879.458	3963.08	1758.92	5722	0.307395	1
		0.1733	4177	378	3799	756	4555	0.165971	0.165971		0.02874	4844.04	880.962	3963.08	1761.92	5725	0.30776	1
		0.1732	4177	379	3798	758	4556	0.166374	0.166374		0.02868	4845.53	882.466	3963.07	1764.93	5728	0.308124	1
		0.1731	4178	380	3798	760	4558	0.16674	0.16674		0.02866	4847.03	883.972	3963.06	1767.94	5731	0.308488	1
		0.173	4178	381	3797	762	4559	0.167142	0.166995		0.02857	4848.52	885.479	3963.04	1770.96	5734	0.308852	1
		0.1729	4179	381	3798	762	4560	0.167105	0.166995		0.02837	4850.01	886.986	3963.03	1773.97	5737	0.309216	1
		0.1728	4180	381	3799	762	4561	0.167069	0.166995		0.02819	4851.51	888.495	3963.01	1776.99	5740	0.30958	1
		0.1727	4182	381	3801	762	4563	0.166995	0.166995		0.02722	4853	890.004	3962.99	1780.01	5743	0.309944	1
		0.1726	4182	382	3800	764	4564	0.167397	0.167397		0.02669	4854.49	891.515	3962.97	1783.03	5746	0.310308	1
		0.1723	4182	383	3799	766	4565	0.167798	0.167652		0.02566	4855.97	893.026	3962.95	1786.05	5749	0.310672	1
		0.1722	4183	383	3800	766	4566	0.167762	0.167652		0.02491	4857.46	894.539	3962.92	1789.08	5752	0.311036	1
		0.1721	4184	383	3801	766	4567	0.167725	0.167652		0.02401	4858.95	896.052	3962.9	1792.1	5755	0.311399	1
		0.1719	4186	383	3803	766	4569	0.167652	0.167652		0.02374	4860.43	897.566	3962.87	1795.13	5758	0.311763	1
		0.1718	4186	384	3802	768	4570	0.168053	0.167906		0.02337	4861.92	899.081	3962.84	1798.16	5761	0.312127	1
		0.1713	4187	384	3803	768	4571	0.168016	0.167906		0.02291	4863.4	900.597	3962.81	1801.19	5764	0.31249	1
		0.1711	4188	384	3804	768	4572	0.167979	0.167906		0.02266	4864.89	902.114	3962.77	1804.23	5767	0.312854	1
		0.1709	4189	384	3805	768	4573	0.167942	0.167906		0.02254	4866.37	903.632	3962.74	1807.26	5770	0.313217	1
		0.1704	4190	384	3806	768	4574	0.167906	0.167906		0.02199	4867.85	905.151	3962.7	1810.3	5773	0.313581	1
		0.1701	4191	385	3806	770	4576	0.168269	0.168232		0.02134	4869.33	906.671	3962.66	1813.34	5776	0.313944	1
		0.1693	4192	385	3807	770	4577	0.168232	0.168232		0.02087	4870.81	908.192	3962.62	1816.38	5779	0.314308	1
		0.1691	4192	386	3806	772	4578	0.168633	0.168596		0.02043	4872.29	909.714	3962.57	1819.43	5782	0.314671	1
		0.169	4193	386	3807	772	4579	0.168596	0.168596		0.02029	4873.76	911.237	3962.53	1822.47	5785	0.315034	1
		0.1687	4195	387	3808	774	4582	0.168922	0.168922		0.01979	4875.24	912.76	3962.48	1825.52	5788	0.315397	1
		0.1686	4195	388	3807	776	4583	0.169321	0.169321		0.01911	4876.72	914.285	3962.43	1828.57	5791	0.315761	1
		0.1682	4195	389	3806	778	4584	0.169721	0.169647		0.01854	4878.19	915.81	3962.38	1831.62	5794	0.316124	1
		0.1678	4197	389	3808	778	4586	0.169647	0.169647		0.0181	4879.66	917.337	3962.33	1834.67	5797	0.316487	1
		0.1674	4197	390	3807	780	4587	0.170046	0.170046		0.0177	4881.14	918.864	3962.27	1837.73	5800	0.31685	1
		0.167	4198	391	3807	782	4589	0.170407	0.170407		0.01758	4882.61	920.393	3962.21	1840.79	5803	0.317213	1
		0.1664	4198	392	3806	784	4590	0.170806	0.170806		0.01721	4884.08	921.922	3962.16	1843.84	5806	0.317576	1
		0.1662	4199	393	3806	786	4592	0.171167	0.17113		0.01671	4885.55	923.452	3962.1	1846.9	5809	0.317938	1
		0.1659	4200	393	3807	786	4593	0.17113	0.17113		0.01605	4887.02	924.983	3962.03	1849.97	5812	0.318301	1
		0.1655	4200	394	3806	788	4594	0.171528	0.171528		0.01553	4888.48	926.515	3961.97	1853.03	5815	0.318664	1
		0.1654	4200	395	3805	790	4595	0.171926	0.171814		0.01508	4889.95	928.049	3961.9	1856.1	5818	0.319027	1
		0.1653	4201	395	3806	790	4596	0.171889	0.171814		0.01498	4891.42	929.582	3961.84	1859.16	5821	0.319389	1
		0.165	4202	395	3807	790	4597	0.171851	0.171814		0.01466	4892.88	931.117	3961.77	1862.23	5824	0.319752	1
		0.1648	4203	395	3808	790	4598	0.171814	0.171814		0.01397	4894.35	932.653	3961.69	1865.31	5827	0.320114	1
		0.1643	4204	396	3808	792	4600	0.172174	0.172062		0.01321	4895.81	934.19	3961.62	1868.38	5830	0.320477	1
		0.164	4205	396	3809	792	4601	0.172136	0.172062		0.01314	4897.27	935.728	3961.54	1871.46	5833	0.320839	1
		0.1638	4206	396	3810	792	4602	0.172099	0.172062		0.01255	4898.73	937.266	3961.47	1874.53	5836	0.321202	1
		0.1637	4207	396	3811	792	4603	0.172062	0.172062		0.01224	4900.19	938.806	3961.39	1877.61	5839	0.321564	1
		0.1636	4207	397	3810	794	4604	0.172459	0.17216		0.01196	4901.65	940.346	3961.31	1880.69	5842	0.321926	1
		0.1633	4208	397	3811	794	4605	0.172421	0.17216		0.01177	4903.11	941.888	3961.22	1883.78	5845	0.322288	1
		0.1632	4209	397	3812	794	4606	0.172384	0.17216		0.01141	4904.57	943.43	3961.14	1886.86	5848	0.322651	1
		0.163	4210	397	3813	794	4607	0.172346	0.17216		0.01125	4906.03	944.973	3961.05	1889.95	5851	0.323013	1
		0.1628	4211	397	3814	794	4608	0.172309	0.17216		0.01101	4907.48	946.518	3960.96	1893.04	5854	0.323375	1
		0.1626	4212	397	3815	794	4609	0.172272	0.17216		0.01085	4908.94	948.063	3960.87	1896.13	5857	0.323737	1
		0.1625	4213	397	3816	794	4610	0.172234	0.17216		0.009597	4910.39	949.609	3960.78	1899.22	5860	0.324099	1
		0.162	4214	397	3817	794	4611	0.172197	0.17216		0.009032	4911.84	951.156	3960.69	1902.31	5863	0.32446	1
		0.1616	4215	397	3818	794	4612	0.17216	0.17216		0.007745	4913.3	952.704	3960.59	1905.41	5866	0.324822	1
		0.1615	4215	398	3817	796	4613	0.172556	0.172556		0.007517	4914.75	954.253	3960.49	1908.51	5869	0.325184	1
		0.1613	4215	399	3816	798	4614	0.172952	0.172952		0.006326	4916.2	955.802	3960.4	1911.6	5872	0.325546	1
		0.1612	4215	400	3815	800	4615	0.173348	0.17331		0.005821	4917.65	957.353	3960.29	1914.71	5875	0.325907	1
		0.161	4216	400	3816	800	4616	0.17331	0.17331		0.005187	4919.1	958.905	3960.19	1917.81	5878	0.326269	1
		0.1609	4217	401	3816	802	4618	0.173668	0.173631		0.00477	4920.54	960.457	3960.09	1920.91	5881	0.326631	1
		0.1608	4218	401	3817	802	4619	0.173631	0.173631		0.003956	4921.99	962.011	3959.98	1924.02	5884	0.326992	1
		0.1605	4218	402	3816	804	4620	0.174026	0.173988		0.003685	4923.43	963.565	3959.87	1927.13	5887	0.327354	1
		0.1604	4219	402	3817	804	4621	0.173988	0.173988		0.001896	4924.88	965.12	3959.76	1930.24	5890	0.327715	1
		0.16	4219	403	3816	806	4622	0.174383	0.17427		0.001218	4926.32	966.677	3959.65	1933.35	5893	0.328076	1
		0.1594	4220	403	3817	806	4623	0.174346	0.17427		0	4941.5	954.5	3987	1909	5896	0.323779	1
		0.1593	4221	403	3818	806	4624	0.174308	0.17427		0	4943	956	3987	1912	5899	0.324123	1
		0.1592	4222	403	3819	806	4625	0.17427	0.17427		0	4944.5	957.5	3987	1915	5902	0.324466	1
		0.1589	4222	404	3818	808	4626	0.174665	0.174627		0	4946	959	3987	1918	5905	0.324809	1
		0.1587	4223	404	3819	808	4627	0.174627	0.174627		0	4947.5	960.5	3987	1921	5908	0.325152	1
		0.1586	4223	405	3818	810	4628	0.175022	0.175022		0	4949	962	3987	1924	5911	0.325495	1
		0.1585	4224	406	3818	812	4630	0.175378	0.175264		0	4950.5	963.5	3987	1927	5914	0.325837	1
		0.1584	4226	406	3820	812	4632	0.175302	0.175264		0	4952	965	3987	1930	5917	0.326179	1
		0.1581	4227	406	3821	812	4633	0.175264	0.175264		0	4953.5	966.5	3987	1933	5920	0.32652	1
		0.1579	4227	407	3820	814	4634	0.175658	0.175658		0	4955	968	3987	1936	5923	0.326861	1
		0.1578	4227	408	3819	816	4635	0.176052	0.176014		0	4956.5	969.5	3987	1939	5926	0.327202	1
		0.1575	4228	408	3820	816	4636	0.176014	0.176014		0	4958	971	3987	1942	5929	0.327543	1
		0.1571	4228	409	3819	818	4637	0.176407	0.176141		0	4959.5	972.5	3987	1945	5932	0.327883	1
		0.157	4230	409	3821	818	4639	0.176331	0.176141		0	4961	974	3987	1948	5935	0.328222	1
		0.1564	4231	409	3822	818	4640	0.176293	0.176141		0	4962.5	975.5	3987	1951	5938	0.328562	1
		0.156	4232	409	3823	818	4641	0.176255	0.176141		0	4964	977	3987	1954	5941	0.328901	1
		0.1558	4233	409	3824	818	4642	0.176217	0.176141		0	4965.5	978.5	3987	1957	5944	0.32924	1
		0.1553	4234	409	3825	818	4643	0.176179	0.176141		0	4967	980	3987	1960	5947	0.329578	1
		0.1548	4235	409	3826	818	4644	0.176141	0.176141		0	4968.5	981.5	3987	1963	5950	0.329916	1
		0.1546	4235	410	3825	820	4645	0.176534	0.176534		0	4970	983	3987	1966	5953	0.330254	1
		0.1543	4235	411	3824	822	4646	0.176926	0.176698		0	4971.5	984.5	3987	1969	5956	0.330591	1
		0.154	4237	411	3826	822	4648	0.17685	0.176698		0	4973	986	3987	1972	5959	0.330928	1
		0.1536	4238	411	3827	822	4649	0.176812	0.176698		0	4974.5	987.5	3987	1975	5962	0.331265	1
		0.1534	4241	411	3830	822	4652	0.176698	0.176698		0	4976	989	3987	1978	5965	0.331601	1
		0.1532	4241	412	3829	824	4653	0.17709	0.176976		0	4977.5	990.5	3987	1981	5968	0.331937	1
		0.1531	4242	412	3830	824	4654	0.177052	0.176976		0	4979	992	3987	1984	5971	0.332273	1
		0.153	4243	412	3831	824	4655	0.177014	0.176976		0	4980.5	993.5	3987	1987	5974	0.332608	1
		0.1525	4244	412	3832	824	4656	0.176976	0.176976		0	4982	995	3987	1990	5977	0.332943	1
		0.1522	4246	413	3833	826	4659	0.177291	0.177177		0	4983.5	996.5	3987	1993	5980	0.333278	1
		0.1521	4247	413	3834	826	4660	0.177253	0.177177		0	4985	998	3987	1996	5983	0.333612	1
		0.1519	4248	413	3835	826	4661	0.177215	0.177177		0	4986.5	999.5	3987	1999	5986	0.333946	1
		0.1518	4249	413	3836	826	4662	0.177177	0.177177		0	4988	1001	3987	2002	5989	0.33428	1
		0.1517	4249	414	3835	828	4663	0.177568	0.17753		0	4989.5	1002.5	3987	2005	5992	0.334613	1
		0.1514	4250	414	3836	828	4664	0.17753	0.17753		0	4991	1004	3987	2008	5995	0.334946	1
[truncated: 10,343 more rows]

## Sheet: Spectral Level Data
Spectral Level Data		Confidence Threshold	Forward	Reverse	Correct	Incorrect	Total	Global FDR	q-value		Fit Confidence Threshold	Fit Forward	Fit Reverse	Fit Correct	Fit Incorrect	Fit Total	Fit Global FDR	Fit Local FDR
		1	6054	0	6054	0	6054	0	0		1	1	0	1	0	1	0	1.69395e-12
		0.9999	6746	0	6746	0	6746	0	0		1	9	0	9	0	9	0	1.69395e-12
		0.9998	7927	0	7927	0	7927	0	0		1	17	0	17	0	17	0	1.69395e-12
		0.9997	8503	0	8503	0	8503	0	0		1	25	0	25	0	25	0	1.69395e-12
		0.9996	9049	0	9049	0	9049	0	0		1	33	0	33	0	33	0	1.69395e-12
		0.9995	9360	0	9360	0	9360	0	0		1	41	0	41	0	41	0	1.69395e-12
		0.9994	9573	0	9573	0	9573	0	0		1	49	0	49	0	49	0	1.69395e-12
		0.9993	9748	0	9748	0	9748	0	0		1	57	0	57	0	57	0	1.69395e-12
		0.9992	9989	0	9989	0	9989	0	0		1	65	0	65	0	65	0	1.69395e-12
		0.9991	10131	0	10131	0	10131	0	0		1	73	0	73	0	73	0	1.69395e-12
		0.999	10231	0	10231	0	10231	0	0		1	81	0	81	0	81	0	1.69395e-12
		0.9989	10411	0	10411	0	10411	0	0		1	89	0	89	0	89	0	1.69395e-12
		0.9988	10501	0	10501	0	10501	0	0		1	97	0	97	0	97	0	1.69395e-12
		0.9987	10600	0	10600	0	10600	0	0		1	105	0	105	0	105	0	1.69395e-12
		0.9986	10687	0	10687	0	10687	0	0		1	113	0	113	0	113	0	1.69395e-12
		0.9985	10834	0	10834	0	10834	0	0		1	121	0	121	0	121	0	1.69395e-12
		0.9984	10903	0	10903	0	10903	0	0		1	129	0	129	0	129	0	1.69395e-12
		0.9983	10987	0	10987	0	10987	0	0		1	137	0	137	0	137	0	1.69395e-12
		0.9982	11069	0	11069	0	11069	0	0		1	145	0	145	0	145	0	1.69395e-12
		0.9981	11135	0	11135	0	11135	0	0		1	153	0	153	0	153	0	1.69395e-12
		0.998	11213	0	11213	0	11213	0	0		1	161	0	161	0	161	0	1.69395e-12
		0.9979	11275	0	11275	0	11275	0	0		1	169	0	169	0	169	0	1.69395e-12
		0.9978	11355	0	11355	0	11355	0	0		1	177	0	177	0	177	0	1.69395e-12
		0.9977	11397	0	11397	0	11397	0	0		1	185	0	185	0	185	0	1.69395e-12
		0.9976	11471	0	11471	0	11471	0	0		1	193	0	193	0	193	0	1.69395e-12
		0.9975	11511	0	11511	0	11511	0	0		1	201	0	201	0	201	0	1.69395e-12
		0.9974	11570	0	11570	0	11570	0	0		1	209	0	209	0	209	0	1.69395e-12
		0.9973	11645	0	11645	0	11645	0	0		1	217	0	217	0	217	0	1.69395e-12
		0.9972	11669	0	11669	0	11669	0	0		1	225	0	225	0	225	0	1.69395e-12
		0.9971	11702	0	11702	0	11702	0	0		1	233	0	233	0	233	0	1.69395e-12
		0.997	11739	0	11739	0	11739	0	0		1	241	0	241	0	241	0	1.69395e-12
		0.9969	11785	0	11785	0	11785	0	0		1	249	0	249	0	249	0	1.69395e-12
		0.9968	11827	0	11827	0	11827	0	0		1	257	0	257	0	257	0	1.69395e-12
		0.9967	11867	0	11867	0	11867	0	0		1	265	0	265	0	265	0	1.69395e-12
		0.9966	11906	0	11906	0	11906	0	0		1	273	0	273	0	273	0	1.69395e-12
		0.9965	11942	0	11942	0	11942	0	0		1	281	0	281	0	281	0	1.69395e-12
		0.9964	11967	0	11967	0	11967	0	0		1	289	0	289	0	289	0	1.69395e-12
		0.9963	11994	0	11994	0	11994	0	0		1	297	0	297	0	297	0	1.69395e-12
		0.9962	12033	0	12033	0	12033	0	0		1	305	0	305	0	305	0	1.69395e-12
		0.9961	12061	0	12061	0	12061	0	0		1	313	0	313	0	313	0	1.69395e-12
		0.996	12092	0	12092	0	12092	0	0		1	321	0	321	0	321	0	1.69395e-12
		0.9959	12124	0	12124	0	12124	0	0		1	329	0	329	0	329	0	1.69395e-12
		0.9958	12173	0	12173	0	12173	0	0		1	337	0	337	0	337	0	1.69395e-12
		0.9957	12201	0	12201	0	12201	0	0		1	345	0	345	0	345	0	1.69395e-12
		0.9956	12212	0	12212	0	12212	0	0		1	353	0	353	0	353	0	1.69395e-12
		0.9955	12240	0	12240	0	12240	0	0		1	361	0	361	0	361	0	1.69395e-12
		0.9954	12278	0	12278	0	12278	0	0		1	369	0	369	0	369	0	1.69395e-12
		0.9953	12298	0	12298	0	12298	0	0		1	377	0	377	0	377	0	1.69395e-12
		0.9952	12351	0	12351	0	12351	0	0		1	385	0	385	0	385	0	1.69395e-12
		0.9951	12372	0	12372	0	12372	0	0		1	393	0	393	0	393	0	1.69395e-12
		0.995	12404	0	12404	0	12404	0	0		1	401	0	401	0	401	0	1.69395e-12
		0.9949	12448	0	12448	0	12448	0	0		1	409	0	409	0	409	0	1.69395e-12
		0.9948	12488	0	12488	0	12488	0	0		1	417	0	417	0	417	0	1.69395e-12
		0.9947	12510	0	12510	0	12510	0	0		1	425	0	425	0	425	0	1.69395e-12
		0.9946	12548	0	12548	0	12548	0	0		1	433	0	433	0	433	0	1.69395e-12
		0.9945	12564	0	12564	0	12564	0	0		1	441	0	441	0	441	0	1.69395e-12
		0.9944	12576	0	12576	0	12576	0	0		1	449	0	449	0	449	0	1.69395e-12
		0.9943	12601	0	12601	0	12601	0	0		1	457	0	457	0	457	0	1.69395e-12
		0.9942	12637	0	12637	0	12637	0	0		1	465	0	465	0	465	0	1.69395e-12
		0.9941	12663	0	12663	0	12663	0	0		1	473	0	473	0	473	0	1.69395e-12
		0.994	12684	0	12684	0	12684	0	0		1	481	0	481	0	481	0	1.69395e-12
		0.9939	12708	0	12708	0	12708	0	0		1	489	0	489	0	489	0	1.69395e-12
		0.9938	12721	0	12721	0	12721	0	0		1	497	0	497	0	497	0	1.69395e-12
		0.9937	12729	0	12729	0	12729	0	0		1	505	0	505	0	505	0	1.69395e-12
		0.9936	12747	0	12747	0	12747	0	0		1	513	0	513	0	513	0	1.69395e-12
		0.9935	12769	0	12769	0	12769	0	0		1	521	0	521	0	521	0	1.69395e-12
		0.9934	12804	0	12804	0	12804	0	0		1	529	0	529	0	529	0	1.69395e-12
		0.9933	12819	0	12819	0	12819	0	0		1	537	0	537	0	537	0	1.69395e-12
		0.9932	12848	0	12848	0	12848	0	0		1	545	0	545	0	545	0	1.69395e-12
		0.9931	12866	0	12866	0	12866	0	0		1	553	0	553	0	553	0	1.69395e-12
		0.993	12906	0	12906	0	12906	0	0		1	561	0	561	0	561	0	1.69395e-12
		0.9929	12933	0	12933	0	12933	0	0		1	569	0	569	0	569	0	1.69395e-12
		0.9928	12982	0	12982	0	12982	0	0		1	577	0	577	0	577	0	1.69395e-12
		0.9927	13013	0	13013	0	13013	0	0		1	585	0	585	0	585	0	1.69395e-12
		0.9926	13020	0	13020	0	13020	0	0		1	593	0	593	0	593	0	1.69395e-12
		0.9925	13043	0	13043	0	13043	0	0		1	601	0	601	0	601	0	1.69395e-12
		0.9924	13057	0	13057	0	13057	0	0		1	609	0	609	0	609	0	1.69395e-12
		0.9923	13059	0	13059	0	13059	0	0		1	617	0	617	0	617	0	1.69395e-12
		0.9922	13104	0	13104	0	13104	0	0		1	625	0	625	0	625	0	1.69395e-12
		0.9921	13107	0	13107	0	13107	0	0		1	633	0	633	0	633	0	1.69395e-12
		0.992	13131	0	13131	0	13131	0	0		1	641	0	641	0	641	0	1.69395e-12
		0.9919	13153	0	13153	0	13153	0	0		1	649	0	649	0	649	0	1.69395e-12
		0.9918	13156	0	13156	0	13156	0	0		1	657	0	657	0	657	0	1.69395e-12
		0.9917	13178	0	13178	0	13178	0	0		1	665	0	665	0	665	0	1.69395e-12
		0.9916	13194	0	13194	0	13194	0	0		1	673	0	673	0	673	0	1.69395e-12
		0.9915	13210	0	13210	0	13210	0	0		1	681	0	681	0	681	0	1.69395e-12
		0.9914	13249	0	13249	0	13249	0	0		1	689	0	689	0	689	0	1.69395e-12
		0.9913	13257	0	13257	0	13257	0	0		1	697	0	697	0	697	0	1.69395e-12
		0.9912	13262	0	13262	0	13262	0	0		1	705	0	705	0	705	0	1.69395e-12
		0.9911	13267	0	13267	0	13267	0	0		1	713	0	713	0	713	0	1.69395e-12
		0.991	13271	0	13271	0	13271	0	0		1	721	0	721	0	721	0	1.69395e-12
		0.9909	13305	0	13305	0	13305	0	0		1	729	0	729	0	729	0	1.69395e-12
		0.9908	13329	0	13329	0	13329	0	0		1	737	0	737	0	737	0	1.69395e-12
		0.9907	13374	0	13374	0	13374	0	0		1	745	0	745	0	745	0	1.69395e-12
		0.9906	13401	0	13401	0	13401	0	0		1	753	0	753	0	753	0	1.69395e-12
		0.9905	13409	0	13409	0	13409	0	0		1	761	0	761	0	761	0	1.69395e-12
		0.9904	13431	0	13431	0	13431	0	0		1	769	0	769	0	769	0	1.69395e-12
		0.9903	13444	0	13444	0	13444	0	0		1	777	0	777	0	777	0	1.69395e-12
		0.9902	13453	0	13453	0	13453	0	0		1	785	0	785	0	785	0	1.69395e-12
		0.9901	13468	0	13468	0	13468	0	0		1	793	0	793	0	793	0	1.69395e-12
		0.99	13472	0	13472	0	13472	0	0		1	801	0	801	0	801	0	1.69395e-12
		0.9899	13542	0	13542	0	13542	0	0		1	809	0	809	0	809	0	1.69395e-12
		0.9898	13567	0	13567	0	13567	0	0		1	817	0	817	0	817	0	1.69395e-12
		0.9897	13597	0	13597	0	13597	0	0		1	825	0	825	0	825	0	1.69395e-12
		0.9896	13615	0	13615	0	13615	0	0		1	833	0	833	0	833	0	1.69395e-12
		0.9895	13645	0	13645	0	13645	0	0		1	841	0	841	0	841	0	1.69395e-12
		0.9894	13666	0	13666	0	13666	0	0		1	849	0	849	0	849	0	1.69395e-12
		0.9893	13685	0	13685	0	13685	0	0		1	857	0	857	0	857	0	1.69395e-12
		0.9892	13693	1	13692	2	13694	0.000146049	0.000141814		1	865	0	865	0	865	0	1.69395e-12
		0.9891	13702	1	13701	2	13703	0.000145953	0.000141814		1	873	0	873	0	873	0	1.69395e-12
		0.989	13721	1	13720	2	13722	0.000145751	0.000141814		1	881	0	881	0	881	0	1.69395e-12
		0.9889	13728	1	13727	2	13729	0.000145677	0.000141814		1	889	0	889	0	889	0	1.69395e-12
		0.9888	13753	1	13752	2	13754	0.000145412	0.000141814		1	897	0	897	0	897	0	1.69395e-12
		0.9887	13790	1	13789	2	13791	0.000145022	0.000141814		1	905	0	905	0	905	0	1.69395e-12
		0.9886	13795	1	13794	2	13796	0.00014497	0.000141814		1	913	0	913	0	913	0	1.69395e-12
		0.9885	13822	1	13821	2	13823	0.000144686	0.000141814		1	921	0	921	0	921	0	1.69395e-12
		0.9884	13829	1	13828	2	13830	0.000144613	0.000141814		1	929	0	929	0	929	0	1.69395e-12
		0.9883	13836	1	13835	2	13837	0.00014454	0.000141814		1	937	0	937	0	937	0	1.69395e-12
		0.9882	13845	1	13844	2	13846	0.000144446	0.000141814		1	945	0	945	0	945	0	1.69395e-12
		0.9881	13868	1	13867	2	13869	0.000144207	0.000141814		1	953	0	953	0	953	0	1.69395e-12
		0.988	13881	1	13880	2	13882	0.000144071	0.000141814		1	961	0	961	0	961	0	1.69395e-12
		0.9879	13899	1	13898	2	13900	0.000143885	0.000141814		1	969	0	969	0	969	0	1.69395e-12
		0.9878	13905	1	13904	2	13906	0.000143823	0.000141814		1	977	0	977	0	977	0	1.69395e-12
		0.9877	13907	1	13906	2	13908	0.000143802	0.000141814		1	985	0	985	0	985	0	1.69395e-12
		0.9876	13930	1	13929	2	13931	0.000143565	0.000141814		1	993	0	993	0	993	0	1.69395e-12
		0.9875	13951	1	13950	2	13952	0.000143349	0.000141814		1	1001	0	1001	0	1001	0	1.69395e-12
		0.9874	13968	1	13967	2	13969	0.000143174	0.000141814		1	1009	0	1009	0	1009	0	1.69395e-12
		0.9873	14001	1	14000	2	14002	0.000142837	0.000141814		1	1017	0	1017	0	1017	0	1.69395e-12
		0.9872	14013	1	14012	2	14014	0.000142714	0.000141814		1	1025	0	1025	0	1025	0	1.69395e-12
		0.9871	14032	1	14031	2	14033	0.000142521	0.000141814		1	1033	0	1033	0	1033	0	1.69395e-12
		0.987	14043	1	14042	2	14044	0.00014241	0.000141814		1	1041	0	1041	0	1041	0	1.69395e-12
		0.9869	14053	1	14052	2	14054	0.000142308	0.000141814		1	1049	0	1049	0	1049	0	1.69395e-12
		0.9868	14066	1	14065	2	14067	0.000142177	0.000141814		1	1057	0	1057	0	1057	0	1.69395e-12
		0.9867	14071	1	14070	2	14072	0.000142126	0.000141814		1	1065	0	1065	0	1065	0	1.69395e-12
		0.9866	14091	1	14090	2	14092	0.000141924	0.000141814		1	1073	0	1073	0	1073	0	1.69395e-12
		0.9865	14102	1	14101	2	14103	0.000141814	0.000141814		1	1081	0	1081	0	1081	0	1.69395e-12
		0.9864	14108	2	14106	4	14110	0.000283487	0.000282386		1	1089	0	1089	0	1089	0	1.69395e-12
		0.9863	14116	2	14114	4	14118	0.000283326	0.000282386		1	1097	0	1097	0	1097	0	1.69395e-12
		0.9862	14118	2	14116	4	14120	0.000283286	0.000282386		1	1105	0	1105	0	1105	0	1.69395e-12
		0.9861	14130	2	14128	4	14132	0.000283046	0.000282386		1	1113	0	1113	0	1113	0	1.69395e-12
		0.986	14140	2	14138	4	14142	0.000282845	0.000282386		1	1121	0	1121	0	1121	0	1.69395e-12
		0.9859	14161	2	14159	4	14163	0.000282426	0.000282386		1	1129	0	1129	0	1129	0	1.69395e-12
		0.9858	14163	2	14161	4	14165	0.000282386	0.000282386		1	1137	0	1137	0	1137	0	1.69395e-12
		0.9857	14176	3	14173	6	14179	0.000423161	0.00041958		1	1145	0	1145	0	1145	0	1.69395e-12
		0.9856	14195	3	14192	6	14198	0.000422595	0.00041958		1	1153	0	1153	0	1153	0	1.69395e-12
		0.9855	14201	3	14198	6	14204	0.000422416	0.00041958		1	1161	0	1161	0	1161	0	1.69395e-12
		0.9854	14216	3	14213	6	14219	0.000421971	0.00041958		1	1169	0	1169	0	1169	0	1.69395e-12
		0.9853	14249	3	14246	6	14252	0.000420994	0.00041958		1	1177	0	1177	0	1177	0	1.69395e-12
		0.9852	14253	3	14250	6	14256	0.000420875	0.00041958		1	1185	0	1185	0	1185	0	1.69395e-12
		0.9851	14297	3	14294	6	14300	0.00041958	0.00041958		1	1193	0	1193	0	1193	0	1.69395e-12
		0.985	14304	4	14300	8	14308	0.000559128	0.000547645		1	1201	0	1201	0	1201	0	1.69395e-12
		0.9849	14308	4	14304	8	14312	0.000558971	0.000547645		1	1209	0	1209	0	1209	0	1.69395e-12
		0.9848	14312	4	14308	8	14316	0.000558815	0.000547645		1	1217	0	1217	0	1217	0	1.69395e-12
		0.9847	14322	4	14318	8	14326	0.000558425	0.000547645		1	1225	0	1225	0	1225	0	1.69395e-12
		0.9846	14344	4	14340	8	14348	0.000557569	0.000547645		1	1233	0	1233	0	1233	0	1.69395e-12
		0.9845	14353	4	14349	8	14357	0.000557219	0.000547645		1	1241	0	1241	0	1241	0	1.69395e-12
		0.9844	14360	4	14356	8	14364	0.000556948	0.000547645		1	1249	0	1249	0	1249	0	1.69395e-12
		0.9843	14366	4	14362	8	14370	0.000556715	0.000547645		1	1257	0	1257	0	1257	0	1.69395e-12
		0.9842	14374	4	14370	8	14378	0.000556406	0.000547645		1	1265	0	1265	0	1265	0	1.69395e-12
		0.9841	14377	4	14373	8	14381	0.00055629	0.000547645		1	1273	0	1273	0	1273	0	1.69395e-12
		0.984	14383	4	14379	8	14387	0.000556058	0.000547645		1	1281	0	1281	0	1281	0	1.69395e-12
		0.9839	14391	4	14387	8	14395	0.000555749	0.000547645		1	1289	0	1289	0	1289	0	1.69395e-12
		0.9838	14392	4	14388	8	14396	0.00055571	0.000547645		1	1297	0	1297	0	1297	0	1.69395e-12
		0.9837	14397	4	14393	8	14401	0.000555517	0.000547645		1	1305	0	1305	0	1305	0	1.69395e-12
		0.9836	14420	4	14416	8	14424	0.000554631	0.000547645		1	1313	0	1313	0	1313	0	1.69395e-12
		0.9835	14434	4	14430	8	14438	0.000554093	0.000547645		1	1321	0	1321	0	1321	0	1.69395e-12
		0.9834	14451	4	14447	8	14455	0.000553442	0.000547645		1	1329	0	1329	0	1329	0	1.69395e-12
		0.9833	14452	4	14448	8	14456	0.000553403	0.000547645		1	1337	0	1337	0	1337	0	1.69395e-12
		0.9832	14469	4	14465	8	14473	0.000552753	0.000547645		1	1345	0	1345	0	1345	0	1.69395e-12
		0.9831	14477	4	14473	8	14481	0.000552448	0.000547645		1	1353	0	1353	0	1353	0	1.69395e-12
		0.983	14489	4	14485	8	14493	0.000551991	0.000547645		1	1361	0	1361	0	1361	0	1.69395e-12
		0.9829	14504	4	14500	8	14508	0.00055142	0.000547645		1	1369	0	1369	0	1369	0	1.69395e-12
		0.9828	14509	4	14505	8	14513	0.00055123	0.000547645		1	1377	0	1377	0	1377	0	1.69395e-12
		0.9827	14512	4	14508	8	14516	0.000551116	0.000547645		1	1385	0	1385	0	1385	0	1.69395e-12
		0.9826	14520	4	14516	8	14524	0.000550812	0.000547645		1	1393	0	1393	0	1393	0	1.69395e-12
		0.9825	14532	4	14528	8	14536	0.000550358	0.000547645		1	1401	0	1401	0	1401	0	1.69395e-12
		0.9823	14540	4	14536	8	14544	0.000550055	0.000547645		1	1409	0	1409	0	1409	0	1.69395e-12
		0.9822	14543	4	14539	8	14547	0.000549942	0.000547645		1	1417	0	1417	0	1417	0	1.69395e-12
		0.9821	14545	4	14541	8	14549	0.000549866	0.000547645		1	1425	0	1425	0	1425	0	1.69395e-12
		0.982	14553	4	14549	8	14557	0.000549564	0.000547645		1	1433	0	1433	0	1433	0	1.69395e-12
		0.9819	14558	4	14554	8	14562	0.000549375	0.000547645		1	1441	0	1441	0	1441	0	1.69395e-12
		0.9818	14572	4	14568	8	14576	0.000548847	0.000547645		1	1449	0	1449	0	1449	0	1.69395e-12
		0.9817	14575	4	14571	8	14579	0.000548734	0.000547645		1	1457	0	1457	0	1457	0	1.69395e-12
		0.9816	14578	4	14574	8	14582	0.000548622	0.000547645		1	1465	0	1465	0	1465	0	1.69395e-12
		0.9815	14581	4	14577	8	14585	0.000548509	0.000547645		1	1473	0	1473	0	1473	0	1.69395e-12
		0.9814	14589	4	14585	8	14593	0.000548208	0.000547645		1	1481	0	1481	0	1481	0	1.69395e-12
		0.9813	14604	4	14600	8	14608	0.000547645	0.000547645		1	1489	0	1489	0	1489	0	1.69395e-12
		0.9812	14611	5	14606	10	14616	0.000684182	0.000682687		1	1497	0	1497	0	1497	0	1.69395e-12
		0.9811	14613	5	14608	10	14618	0.000684088	0.000682687		1	1505	0	1505	0	1505	0	1.69395e-12
		0.981	14627	5	14622	10	14632	0.000683434	0.000682687		1	1513	0	1513	0	1513	0	1.69395e-12
		0.9809	14628	5	14623	10	14633	0.000683387	0.000682687		1	1521	0	1521	0	1521	0	1.69395e-12
		0.9808	14633	5	14628	10	14638	0.000683153	0.000682687		1	1529	0	1529	0	1529	0	1.69395e-12
		0.9807	14643	5	14638	10	14648	0.000682687	0.000682687		1	1537	0	1537	0	1537	0	1.69395e-12
		0.9805	14645	6	14639	12	14651	0.000819057	0.000809498		1	1545	0	1545	0	1545	0	1.69395e-12
		0.9804	14665	6	14659	12	14671	0.00081794	0.000809498		1	1553	0	1553	0	1553	0	1.69395e-12
		0.9803	14670	6	14664	12	14676	0.000817661	0.000809498		1	1561	0	1561	0	1561	0	1.69395e-12
		0.9802	14675	6	14669	12	14681	0.000817383	0.000809498		1	1569	0	1569	0	1569	0	1.69395e-12
		0.9801	14693	6	14687	12	14699	0.000816382	0.000809498		1	1577	0	1577	0	1577	0	1.69395e-12
		0.98	14702	6	14696	12	14708	0.000815883	0.000809498		1	1585	0	1585	0	1585	0	1.69395e-12
		0.9799	14704	6	14698	12	14710	0.000815772	0.000809498		1	1593	0	1593	0	1593	0	1.69395e-12
		0.9798	14713	6	14707	12	14719	0.000815273	0.000809498		1	1601	0	1601	0	1601	0	1.69395e-12
		0.9797	14714	6	14708	12	14720	0.000815217	0.000809498		1	1609	0	1609	0	1609	0	1.69395e-12
		0.9796	14718	6	14712	12	14724	0.000814996	0.000809498		1	1617	0	1617	0	1617	0	1.69395e-12
		0.9795	14735	6	14729	12	14741	0.000814056	0.000809498		1	1625	0	1625	0	1625	0	1.69395e-12
		0.9794	14758	6	14752	12	14764	0.000812788	0.000809498		1	1633	0	1633	0	1633	0	1.69395e-12
		0.9793	14765	6	14759	12	14771	0.000812403	0.000809498		1	1641	0	1641	0	1641	0	1.69395e-12
		0.9792	14781	6	14775	12	14787	0.000811524	0.000809498		1	1649	0	1649	0	1649	0	1.69395e-12
		0.9791	14782	6	14776	12	14788	0.000811469	0.000809498		1	1657	0	1657	0	1657	0	1.69395e-12
		0.979	14794	6	14788	12	14800	0.000810811	0.000809498		1	1665	0	1665	0	1665	0	1.69395e-12
		0.9789	14807	6	14801	12	14813	0.000810099	0.000809498		1	1673	0	1673	0	1673	0	1.69395e-12
		0.9788	14813	6	14807	12	14819	0.000809771	0.000809498		1	1681	0	1681	0	1681	0	1.69395e-12
		0.9787	14818	6	14812	12	14824	0.000809498	0.000809498		1	1689	0	1689	0	1689	0	1.69395e-12
		0.9786	14830	7	14823	14	14837	0.000943587	0.00093352		1	1697	0	1697	0	1697	0	1.69395e-12
		0.9785	14834	7	14827	14	14841	0.000943333	0.00093352		1	1705	0	1705	0	1705	0	1.69395e-12
		0.9784	14836	7	14829	14	14843	0.000943206	0.00093352		1	1713	0	1713	0	1713	0	1.69395e-12
		0.9783	14837	7	14830	14	14844	0.000943142	0.00093352		1	1721	0	1721	0	1721	0	1.69395e-12
		0.9782	14842	7	14835	14	14849	0.000942824	0.00093352		1	1729	0	1729	0	1729	0	1.69395e-12
		0.9781	14856	7	14849	14	14863	0.000941936	0.00093352		1	1737	0	1737	0	1737	0	1.69395e-12
		0.978	14864	7	14857	14	14871	0.00094143	0.00093352		1	1745	0	1745	0	1745	0	1.69395e-12
		0.9779	14867	7	14860	14	14874	0.00094124	0.00093352		1	1753	0	1753	0	1753	0	1.69395e-12
		0.9778	14895	7	14888	14	14902	0.000939471	0.00093352		1	1761	0	1761	0	1761	0	1.69395e-12
		0.9777	14907	7	14900	14	14914	0.000938715	0.00093352		1	1769	0	1769	0	1769	0	1.69395e-12
		0.9775	14910	7	14903	14	14917	0.000938527	0.00093352		1	1777	0	1777	0	1777	0	1.69395e-12
		0.9774	14913	7	14906	14	14920	0.000938338	0.00093352		1	1785	0	1785	0	1785	0	1.69395e-12
		0.9773	14916	7	14909	14	14923	0.000938149	0.00093352		1	1793	0	1793	0	1793	0	1.69395e-12
		0.9772	14921	7	14914	14	14928	0.000937835	0.00093352		1	1801	0	1801	0	1801	0	1.69395e-12
		0.9771	14928	7	14921	14	14935	0.000937395	0.00093352		1	1809	0	1809	0	1809	0	1.69395e-12
		0.977	14932	7	14925	14	14939	0.000937144	0.00093352		1	1817	0	1817	0	1817	0	1.69395e-12
		0.9769	14934	7	14927	14	14941	0.000937019	0.00093352		1	1825	0	1825	0	1825	0	1.69395e-12
		0.9768	14935	7	14928	14	14942	0.000936956	0.00093352		1	1833	0	1833	0	1833	0	1.69395e-12
		0.9767	14945	7	14938	14	14952	0.00093633	0.00093352		1	1841	0	1841	0	1841	0	1.69395e-12
		0.9766	14950	7	14943	14	14957	0.000936017	0.00093352		1	1849	0	1849	0	1849	0	1.69395e-12
		0.9765	14958	7	14951	14	14965	0.000935516	0.00093352		1	1857	0	1857	0	1857	0	1.69395e-12
		0.9764	14961	7	14954	14	14968	0.000935329	0.00093352		1	1865	0	1865	0	1865	0	1.69395e-12
		0.9763	14964	7	14957	14	14971	0.000935141	0.00093352		1	1873	0	1873	0	1873	0	1.69395e-12
		0.9762	14990	7	14983	14	14997	0.00093352	0.00093352		1	1881	0	1881	0	1881	0	1.69395e-12
		0.9761	14991	8	14983	16	14999	0.00106674	0.00106319		1	1889	0	1889	0	1889	0	1.69395e-12
		0.976	15007	8	14999	16	15015	0.0010656	0.00106319		1	1897	0	1897	0	1897	0	1.69395e-12
		0.9759	15017	8	15009	16	15025	0.00106489	0.00106319		1	1905	0	1905	0	1905	0	1.69395e-12
		0.9758	15020	8	15012	16	15028	0.00106468	0.00106319		1	1913	0	1913	0	1913	0	1.69395e-12
		0.9756	15031	8	15023	16	15039	0.0010639	0.00106319		1	1921	0	1921	0	1921	0	1.69395e-12
		0.9755	15036	8	15028	16	15044	0.00106355	0.00106319		1	1929	0	1929	0	1929	0	1.69395e-12
		0.9754	15037	8	15029	16	15045	0.00106348	0.00106319		1	1937	0	1937	0	1937	0	1.69395e-12
		0.9753	15040	8	15032	16	15048	0.00106326	0.00106319		1	1945	0	1945	0	1945	0	1.69395e-12
		0.9752	15041	8	15033	16	15049	0.00106319	0.00106319		1	1953	0	1953	0	1953	0	1.69395e-12
		0.9751	15049	9	15040	18	15058	0.00119538	0.0011767		1	1961	0	1961	0	1961	0	1.69395e-12
		0.975	15068	9	15059	18	15077	0.00119387	0.0011767		1	1969	0	1969	0	1969	0	1.69395e-12
		0.9749	15078	9	15069	18	15087	0.00119308	0.0011767		1	1977	0	1977	0	1977	0	1.69395e-12
		0.9748	15079	9	15070	18	15088	0.001193	0.0011767		1	1985	0	1985	0	1985	0	1.69395e-12
		0.9747	15084	9	15075	18	15093	0.00119261	0.0011767		1	1993	0	1993	0	1993	0	1.69395e-12
		0.9746	15085	9	15076	18	15094	0.00119253	0.0011767		1	2001	0	2001	0	2001	0	1.69395e-12
		0.9745	15092	9	15083	18	15101	0.00119197	0.0011767		1	2009	0	2009	0	2009	0	1.69395e-12
		0.9744	15093	9	15084	18	15102	0.0011919	0.0011767		1	2017	0	2017	0	2017	0	1.69395e-12
		0.9743	15110	9	15101	18	15119	0.00119055	0.0011767		1	2025	0	2025	0	2025	0	1.69395e-12
		0.9742	15112	9	15103	18	15121	0.0011904	0.0011767		1	2033	0	2033	0	2033	0	1.69395e-12
		0.9741	15118	9	15109	18	15127	0.00118993	0.0011767		1	2041	0	2041	0	2041	0	1.69395e-12
		0.974	15121	9	15112	18	15130	0.00118969	0.0011767		1	2049	0	2049	0	2049	0	1.69395e-12
		0.9739	15126	9	15117	18	15135	0.0011893	0.0011767		1	2057	0	2057	0	2057	0	1.69395e-12
		0.9737	15128	9	15119	18	15137	0.00118914	0.0011767		1	2065	0	2065	0	2065	0	1.69395e-12
		0.9736	15129	9	15120	18	15138	0.00118906	0.0011767		1	2073	0	2073	0	2073	0	1.69395e-12
		0.9735	15163	9	15154	18	15172	0.0011864	0.0011767		1	2081	0	2081	0	2081	0	1.69395e-12
		0.9734	15188	9	15179	18	15197	0.00118444	0.0011767		1	2089	0	2089	0	2089	0	1.69395e-12
		0.9733	15194	9	15185	18	15203	0.00118398	0.0011767		1	2097	0	2097	0	2097	0	1.69395e-12
		0.9732	15202	9	15193	18	15211	0.00118335	0.0011767		1	2105	0	2105	0	2105	0	1.69395e-12
		0.9731	15205	9	15196	18	15214	0.00118312	0.0011767		1	2113	0	2113	0	2113	0	1.69395e-12
		0.973	15213	9	15204	18	15222	0.0011825	0.0011767		1	2121	0	2121	0	2121	0	1.69395e-12
		0.9729	15216	9	15207	18	15225	0.00118227	0.0011767		1	2129	0	2129	0	2129	0	1.69395e-12
		0.9728	15220	9	15211	18	15229	0.00118196	0.0011767		1	2137	0	2137	0	2137	0	1.69395e-12
		0.9727	15222	9	15213	18	15231	0.0011818	0.0011767		1	2145	0	2145	0	2145	0	1.69395e-12
		0.9726	15223	9	15214	18	15232	0.00118172	0.0011767		1	2153	0	2153	0	2153	0	1.69395e-12
		0.9725	15226	9	15217	18	15235	0.00118149	0.0011767		1	2161	0	2161	0	2161	0	1.69395e-12
		0.9724	15227	9	15218	18	15236	0.00118141	0.0011767		1	2169	0	2169	0	2169	0	1.69395e-12
		0.9723	15229	9	15220	18	15238	0.00118126	0.0011767		1	2177	0	2177	0	2177	0	1.69395e-12
		0.9722	15233	9	15224	18	15242	0.00118095	0.0011767		1	2185	0	2185	0	2185	0	1.69395e-12
		0.972	15241	9	15232	18	15250	0.00118033	0.0011767		1	2193	0	2193	0	2193	0	1.69395e-12
		0.9719	15242	9	15233	18	15251	0.00118025	0.0011767		1	2201	0	2201	0	2201	0	1.69395e-12
		0.9718	15262	9	15253	18	15271	0.0011787	0.0011767		1	2209	0	2209	0	2209	0	1.69395e-12
		0.9717	15270	9	15261	18	15279	0.00117809	0.0011767		1	2217	0	2217	0	2217	0	1.69395e-12
		0.9716	15271	9	15262	18	15280	0.00117801	0.0011767		1	2225	0	2225	0	2225	0	1.69395e-12
		0.9715	15278	9	15269	18	15287	0.00117747	0.0011767		1	2233	0	2233	0	2233	0	1.69395e-12
		0.9714	15288	9	15279	18	15297	0.0011767	0.0011767		1	2241	0	2241	0	2241	0	1.69395e-12
		0.9713	15295	10	15285	20	15305	0.00130676	0.00123609		1	2249	0	2249	0	2249	0	1.69395e-12
		0.971	15297	10	15287	20	15307	0.00130659	0.00123609		1	2257	0	2257	0	2257	0	1.69395e-12
		0.9709	15299	10	15289	20	15309	0.00130642	0.00123609		1	2265	0	2265	0	2265	0	1.69395e-12
		0.9708	15303	10	15293	20	15313	0.00130608	0.00123609		1	2273	0	2273	0	2273	0	1.69395e-12
		0.9707	15321	10	15311	20	15331	0.00130455	0.00123609		1	2281	0	2281	0	2281	0	1.69395e-12
		0.9706	15323	10	15313	20	15333	0.00130438	0.00123609		1	2289	0	2289	0	2289	0	1.69395e-12
		0.9705	15324	10	15314	20	15334	0.00130429	0.00123609		1	2297	0	2297	0	2297	0	1.69395e-12
		0.9704	15326	10	15316	20	15336	0.00130412	0.00123609		1	2305	0	2305	0	2305	0	1.69395e-12
		0.9703	15329	10	15319	20	15339	0.00130387	0.00123609		1	2313	0	2313	0	2313	0	1.69395e-12
		0.9702	15330	10	15320	20	15340	0.00130378	0.00123609		1	2321	0	2321	0	2321	0	1.69395e-12
		0.9701	15348	10	15338	20	15358	0.00130225	0.00123609		1	2329	0	2329	0	2329	0	1.69395e-12
		0.97	15361	10	15351	20	15371	0.00130115	0.00123609		1	2337	0	2337	0	2337	0	1.69395e-12
		0.9699	15379	10	15369	20	15389	0.00129963	0.00123609		1	2345	0	2345	0	2345	0	1.69395e-12
		0.9698	15380	10	15370	20	15390	0.00129955	0.00123609		1	2353	0	2353	0	2353	0	1.69395e-12
		0.9696	15381	10	15371	20	15391	0.00129946	0.00123609		1	2361	0	2361	0	2361	0	1.69395e-12
		0.9695	15390	10	15380	20	15400	0.0012987	0.00123609		1	2369	0	2369	0	2369	0	1.69395e-12
		0.9694	15392	10	15382	20	15402	0.00129853	0.00123609		1	2377	3.60624e-14	2377	7.21247e-14	2377	3.03428e-17	1.69395e-12
		0.9693	15395	10	15385	20	15405	0.00129828	0.00123609		1	2385	3.60624e-14	2385	7.21247e-14	2385	3.0241e-17	1.69395e-12
		0.9692	15403	10	15393	20	15413	0.00129761	0.00123609		1	2393	3.60624e-14	2393	7.21247e-14	2393	3.01399e-17	1.69395e-12
		0.9691	15406	10	15396	20	15416	0.00129735	0.00123609		1	2401	3.60624e-14	2401	7.21247e-14	2401	3.00395e-17	1.69395e-12
		0.969	15407	10	15397	20	15417	0.00129727	0.00123609		1	2409	3.60624e-14	2409	7.21247e-14	2409	2.99397e-17	1.69395e-12
		0.9689	15437	10	15427	20	15447	0.00129475	0.00123609		1	2417	3.60624e-14	2417	7.21247e-14	2417	2.98406e-17	1.69395e-12
		0.9688	15439	10	15429	20	15449	0.00129458	0.00123609		1	2425	3.60624e-14	2425	7.21247e-14	2425	2.97422e-17	1.69395e-12
		0.9687	15440	10	15430	20	15450	0.0012945	0.00123609		1	2433	3.60624e-14	2433	7.21247e-14	2433	2.96444e-17	1.69395e-12
		0.9686	15442	10	15432	20	15452	0.00129433	0.00123609		1	2441	3.60624e-14	2441	7.21247e-14	2441	2.95472e-17	1.69395e-12
		0.9685	15443	10	15433	20	15453	0.00129425	0.00123609		1	2449	7.21247e-14	2449	1.44249e-13	2449	5.89014e-17	1.69395e-12
		0.9684	15453	10	15443	20	15463	0.00129341	0.00123609		1	2457	7.21247e-14	2457	1.44249e-13	2457	5.87096e-17	1.69395e-12
		0.9683	15460	10	15450	20	15470	0.00129282	0.00123609		1	2465	7.21247e-14	2465	1.44249e-13	2465	5.85191e-17	1.69395e-12
		0.9681	15471	10	15461	20	15481	0.00129191	0.00123609		1	2473	7.21247e-14	2473	1.44249e-13	2473	5.83298e-17	1.69395e-12
		0.968	15475	10	15465	20	15485	0.00129157	0.00123609		1	2481	1.08187e-13	2481	2.16374e-13	2481	8.72125e-17	1.69395e-12
		0.9679	15489	10	15479	20	15499	0.00129041	0.00123609		1	2489	1.08187e-13	2489	2.16374e-13	2489	8.69322e-17	1.69395e-12
		0.9678	15492	10	15482	20	15502	0.00129016	0.00123609		1	2497	1.08187e-13	2497	2.16374e-13	2497	8.66537e-17	1.69395e-12
		0.9676	15501	10	15491	20	15511	0.00128941	0.00123609		1	2505	1.44249e-13	2505	2.88499e-13	2505	1.15169e-16	1.69395e-12
		0.9675	15503	10	15493	20	15513	0.00128924	0.00123609		1	2513	1.44249e-13	2513	2.88499e-13	2513	1.14803e-16	1.69395e-12
		0.9674	15504	10	15494	20	15514	0.00128916	0.00123609		1	2521	1.80312e-13	2521	3.60624e-13	2521	1.43048e-16	1.69395e-12
		0.9672	15511	10	15501	20	15521	0.00128858	0.00123609		1	2529	2.16374e-13	2529	4.32748e-13	2529	1.71114e-16	1.69395e-12
		0.9671	15512	10	15502	20	15522	0.00128849	0.00123609		1	2537	2.16374e-13	2537	4.32748e-13	2537	1.70575e-16	1.69395e-12
		0.967	15521	10	15511	20	15531	0.00128775	0.00123609		1	2545	2.52437e-13	2545	5.04873e-13	2545	1.98378e-16	1.69395e-12
		0.9669	15535	10	15525	20	15545	0.00128659	0.00123609		1	2553	2.88499e-13	2553	5.76998e-13	2553	2.26008e-16	1.69395e-12
		0.9668	15541	10	15531	20	15551	0.00128609	0.00123609		1	2561	3.24561e-13	2561	6.49123e-13	2561	2.53465e-16	1.69395e-12
		0.9667	15549	10	15539	20	15559	0.00128543	0.00123609		1	2569	3.60624e-13	2569	7.21247e-13	2569	2.8075e-16	1.69395e-12
		0.9666	15552	10	15542	20	15562	0.00128518	0.00123609		1	2577	3.96686e-13	2577	7.93372e-13	2577	3.07867e-16	1.69395e-12
		0.9665	15553	10	15543	20	15563	0.0012851	0.00123609		1	2585	4.32748e-13	2585	8.65497e-13	2585	3.34815e-16	1.69395e-12
		0.9664	15556	10	15546	20	15566	0.00128485	0.00123609		1	2593	5.04873e-13	2593	1.00975e-12	2593	3.89412e-16	1.69395e-12
		0.9663	15558	10	15548	20	15568	0.00128469	0.00123609		1	2601	5.40936e-13	2601	1.08187e-12	2601	4.15944e-16	1.69395e-12
		0.9662	15568	10	15558	20	15578	0.00128386	0.00123609		1	2609	6.1306e-13	2609	1.22612e-12	2609	4.69958e-16	1.69395e-12
		0.9661	15569	10	15559	20	15579	0.00128378	0.00123609		1	2617	6.85185e-13	2617	1.37037e-12	2617	5.23642e-16	1.69395e-12
		0.966	15581	10	15571	20	15591	0.00128279	0.00123609		1	2625	7.5731e-13	2625	1.51462e-12	2625	5.76998e-16	1.69395e-12
		0.9659	15582	10	15572	20	15592	0.00128271	0.00123609		1	2633	8.65497e-13	2633	1.73099e-12	2633	6.57423e-16	1.69395e-12
		0.9658	15588	10	15578	20	15598	0.00128222	0.00123609		1	2641	9.73684e-13	2641	1.94737e-12	2641	7.3736e-16	1.69395e-12
		0.9657	15606	10	15596	20	15616	0.00128074	0.00123609		1	2649	1.04581e-12	2649	2.09162e-12	2649	7.89588e-16	1.69395e-12
		0.9656	15620	10	15610	20	15630	0.00127959	0.00123609		1	2657	1.19006e-12	2657	2.38012e-12	2657	8.95791e-16	1.69395e-12
		0.9654	15622	10	15612	20	15632	0.00127943	0.00123609		1	2665	1.33431e-12	2665	2.66862e-12	2665	1.00136e-15	1.69395e-12
		0.9653	15632	10	15622	20	15642	0.00127861	0.00123609		1	2673	1.44249e-12	2673	2.88499e-12	2673	1.07931e-15	1.69395e-12
		0.9652	15637	10	15627	20	15647	0.0012782	0.00123609		1	2681	1.61765e-12	2681	3.23531e-12	2681	1.20675e-15	1.69395e-12
		0.9651	15638	10	15628	20	15648	0.00127812	0.00123609		1	2689	1.79797e-12	2689	3.59593e-12	2689	1.33728e-15	1.69395e-12
		0.965	15654	10	15644	20	15664	0.00127681	0.00123609		1	2697	1.97828e-12	2697	3.95656e-12	2697	1.46702e-15	1.69395e-12
		0.9649	15659	10	15649	20	15669	0.00127641	0.00123609		1	2705	2.19465e-12	2705	4.38931e-12	2705	1.62266e-15	1.69395e-12
		0.9648	15662	10	15652	20	15672	0.00127616	0.00123609		1	2713	2.41103e-12	2713	4.82205e-12	2713	1.77739e-15	1.69395e-12
		0.9647	15663	10	15653	20	15673	0.00127608	0.00123609		1	2721	2.69953e-12	2721	5.39905e-12	2721	1.98422e-15	1.69395e-12
		0.9646	15665	10	15655	20	15675	0.00127592	0.00123609		1	2729	2.95196e-12	2729	5.90393e-12	2729	2.1634e-15	1.69395e-12
		0.9645	15666	10	15656	20	15676	0.00127584	0.00123609		1	2737	3.27652e-12	2737	6.55305e-12	2737	2.39424e-15	1.69395e-12
		0.9643	15671	10	15661	20	15681	0.00127543	0.00123609		1	2745	3.632e-12	2745	7.26399e-12	2745	2.64626e-15	1.69395e-12
		0.9642	15673	10	15663	20	15683	0.00127527	0.00123609		1	2753	3.99262e-12	2753	7.98524e-12	2753	2.90056e-15	1.69395e-12
		0.9641	15688	10	15678	20	15698	0.00127405	0.00123609		1	2761	4.38931e-12	2761	8.77861e-12	2761	3.1795e-15	1.69395e-12
		0.964	15689	10	15679	20	15699	0.00127397	0.00123609		1	2769	4.82205e-12	2769	9.64411e-12	2769	3.48288e-15	1.69395e-12
		0.9639	15692	10	15682	20	15702	0.00127372	0.00123609		1	2777	5.32693e-12	2777	1.06539e-11	2777	3.83646e-15	1.69395e-12
		0.9638	15699	10	15689	20	15709	0.00127316	0.00123609		1	2785	5.86271e-12	2785	1.17254e-11	2785	4.21021e-15	1.69395e-12
		0.9637	15706	10	15696	20	15716	0.00127259	0.00123609		1	2793	6.43971e-12	2793	1.28794e-11	2793	4.61132e-15	1.69395e-12
		0.9636	15725	10	15715	20	15735	0.00127105	0.00123609		1	2801	7.08883e-12	2801	1.41777e-11	2801	5.06164e-15	1.69395e-12
		0.9634	15726	10	15716	20	15736	0.00127097	0.00123609		1	2809	7.76886e-12	2809	1.55377e-11	2809	5.53141e-15	1.69395e-12
		0.9633	15729	10	15719	20	15739	0.00127073	0.00123609		1	2817	8.52617e-12	2817	1.70523e-11	2817	6.05337e-15	1.69395e-12
		0.9632	15732	10	15722	20	15742	0.00127049	0.00123609		1	2825	9.39167e-12	2825	1.87833e-11	2825	6.64897e-15	1.69395e-12
		0.963	15736	10	15726	20	15746	0.00127016	0.00123609		1	2833	1.02881e-11	2833	2.05762e-11	2833	7.26303e-15	1.69395e-12
		0.9628	15737	10	15727	20	15747	0.00127008	0.00123609		1	2841	1.12618e-11	2841	2.25235e-11	2841	7.92803e-15	1.69395e-12
		0.9627	15738	10	15728	20	15748	0.00127	0.00123609		1	2849	1.23745e-11	2849	2.47491e-11	2849	8.68694e-15	1.69395e-12
		0.9626	15740	10	15730	20	15750	0.00126984	0.00123609		1	2857	1.35285e-11	2857	2.70571e-11	2857	9.47045e-15	1.69395e-12
		0.9625	15747	10	15737	20	15757	0.00126928	0.00123609		1	2865	1.48216e-11	2865	2.96433e-11	2865	1.03467e-14	1.69395e-12
		0.9624	15748	10	15738	20	15758	0.0012692	0.00123609		1	2873	1.62229e-11	2873	3.24458e-11	2873	1.12934e-14	1.69395e-12
		0.9622	15759	10	15749	20	15769	0.00126831	0.00123609		1	2881	1.77375e-11	2881	3.54751e-11	2881	1.23135e-14	1.69395e-12
		0.9621	15787	10	15777	20	15797	0.00126606	0.00123609		1	2889	1.93913e-11	2889	3.87825e-11	2889	1.34242e-14	1.69395e-12
		0.9619	15788	10	15778	20	15798	0.00126598	0.00123609		1	2897	2.11892e-11	2897	4.23784e-11	2897	1.46284e-14	1.69395e-12
		0.9618	15791	10	15781	20	15801	0.00126574	0.00123609		1	2905	2.31314e-11	2905	4.62629e-11	2905	1.59253e-14	1.69395e-12
		0.9617	15800	10	15790	20	15810	0.00126502	0.00123609		1	2913	2.5254e-11	2913	5.05079e-11	2913	1.73388e-14	1.69395e-12
		0.9616	15805	10	15795	20	15815	0.00126462	0.00123609		1	2921	2.75207e-11	2921	5.50415e-11	2921	1.88434e-14	1.69395e-12
		0.9615	15811	10	15801	20	15821	0.00126414	0.00123609		1	2929	3.00348e-11	2929	6.00696e-11	2929	2.05086e-14	1.69395e-12
		0.9614	15819	10	15809	20	15829	0.0012635	0.00123609		1	2937	3.27343e-11	2937	6.54687e-11	2937	2.2291e-14	1.69395e-12
		0.9613	15823	10	15813	20	15833	0.00126318	0.00123609		1	2945	3.56502e-11	2945	7.13005e-11	2945	2.42107e-14	1.69395e-12
		0.9612	15827	10	15817	20	15837	0.00126287	0.00123609		1	2953	3.88495e-11	2953	7.7699e-11	2953	2.63119e-14	1.69395e-12
		0.9611	15836	10	15826	20	15846	0.00126215	0.00123609		1	2961	4.22651e-11	2961	8.45302e-11	2961	2.85479e-14	1.69395e-12
		0.961	15837	10	15827	20	15847	0.00126207	0.00123609		1	2969	4.60104e-11	2969	9.20209e-11	2969	3.09939e-14	1.69395e-12
		0.9608	15860	10	15850	20	15870	0.00126024	0.00123609		1	2977	5.00391e-11	2977	1.00078e-10	2977	3.36171e-14	1.69395e-12
		0.9607	15861	10	15851	20	15871	0.00126016	0.00123609		1	2985	5.43563e-11	2985	1.08713e-10	2985	3.64196e-14	1.69395e-12
		0.9606	15865	10	15855	20	15875	0.00125984	0.00123609		1	2993	5.9065e-11	2993	1.1813e-10	2993	3.94688e-14	1.69395e-12
		0.9605	15866	10	15856	20	15876	0.00125976	0.00123609		1	3001	6.41756e-11	3001	1.28351e-10	3001	4.27695e-14	1.69395e-12
		0.9604	15868	10	15858	20	15878	0.0012596	0.00123609		1	3009	6.96777e-11	3009	1.39355e-10	3009	4.63128e-14	1.69395e-12
		0.9603	15869	10	15859	20	15879	0.00125953	0.00123609		1	3017	7.55764e-11	3017	1.51153e-10	3017	5.01004e-14	1.69395e-12
		0.9602	15870	10	15860	20	15880	0.00125945	0.00123609		1	3025	8.19801e-11	3025	1.6396e-10	3025	5.42017e-14	1.69395e-12
		0.9601	15873	10	15863	20	15883	0.00125921	0.00123609		1	3033	8.88886e-11	3033	1.77777e-10	3033	5.86143e-14	1.69395e-12
		0.96	15877	10	15867	20	15887	0.00125889	0.00123609		1	3041	9.63329e-11	3041	1.92666e-10	3041	6.33561e-14	1.69395e-12
		0.9599	15878	10	15868	20	15888	0.00125881	0.00123609		1	3049	1.0439e-10	3049	2.08781e-10	3049	6.84751e-14	1.69395e-12
		0.9598	15881	10	15871	20	15891	0.00125857	0.00123609		1	3057	1.13025e-10	3057	2.26049e-10	3057	7.39448e-14	1.69395e-12
		0.9597	15886	10	15876	20	15896	0.00125818	0.00123609		1	3065	1.22339e-10	3065	2.44678e-10	3065	7.98297e-14	1.69395e-12
		0.9595	15888	10	15878	20	15898	0.00125802	0.00123609		1	3073	1.32375e-10	3073	2.64749e-10	3073	8.61534e-14	1.69395e-12
		0.9594	15894	10	15884	20	15904	0.00125755	0.00123609		1	3081	1.43168e-10	3081	2.86335e-10	3081	9.29358e-14	1.69395e-12
		0.9593	15901	10	15891	20	15911	0.00125699	0.00123609		1	3089	1.54785e-10	3089	3.0957e-10	3089	1.00217e-13	1.69395e-12
		0.9592	15903	10	15893	20	15913	0.00125683	0.00123609		1	3097	1.67304e-10	3097	3.34607e-10	3097	1.08042e-13	1.69395e-12
		0.9591	15905	10	15895	20	15915	0.00125668	0.00123609		1	3105	1.80719e-10	3105	3.61438e-10	3105	1.16405e-13	1.69395e-12
		0.959	15907	10	15897	20	15917	0.00125652	0.00123609		1	3113	1.95144e-10	3113	3.90288e-10	3113	1.25373e-13	1.69395e-12
		0.9589	15908	10	15898	20	15918	0.00125644	0.00123609		1	3121	2.10651e-10	3121	4.21301e-10	3121	1.34989e-13	1.69395e-12
		0.9588	15912	10	15902	20	15922	0.00125612	0.00123609		1	3129	2.27301e-10	3129	4.54602e-10	3129	1.45287e-13	1.69395e-12
		0.9587	15928	10	15918	20	15938	0.00125486	0.00123609		1	3137	2.45183e-10	3137	4.90366e-10	3137	1.56317e-13	1.69395e-12
		0.9586	15932	10	15922	20	15942	0.00125455	0.00123609		1	3145	2.64353e-10	3145	5.28705e-10	3145	1.6811e-13	1.69395e-12
		0.9583	15939	10	15929	20	15949	0.001254	0.00123609		1	3153	2.84929e-10	3153	5.69858e-10	3153	1.80735e-13	1.69395e-12
		0.9582	15945	10	15935	20	15955	0.00125353	0.00123609		1	3161	3.06978e-10	3161	6.13957e-10	3161	1.94229e-13	1.69395e-12
		0.9581	15948	10	15938	20	15958	0.00125329	0.00123609		1	3169	3.30615e-10	3169	6.61229e-10	3169	2.08656e-13	1.69395e-12
		0.958	15950	10	15940	20	15960	0.00125313	0.00123609		1	3177	3.55936e-10	3177	7.11871e-10	3177	2.2407e-13	1.69395e-12
		0.9579	15960	10	15950	20	15970	0.00125235	0.00123609		1	3185	3.8306e-10	3185	7.66119e-10	3185	2.4054e-13	1.69395e-12
		0.9578	15961	10	15951	20	15971	0.00125227	0.00123609		1	3193	4.1209e-10	3193	8.2418e-10	3193	2.58121e-13	1.69395e-12
		0.9577	15980	10	15970	20	15990	0.00125078	0.00123609		1	3201	4.43201e-10	3201	8.86403e-10	3201	2.76914e-13	1.69395e-12
		0.9575	15981	10	15971	20	15991	0.0012507	0.00123609		1	3209	4.76441e-10	3209	9.52881e-10	3209	2.9694e-13	1.69395e-12
		0.9574	15989	10	15979	20	15999	0.00125008	0.00123609		1	3217	5.1205e-10	3217	1.0241e-09	3217	3.1834e-13	1.69395e-12
		0.9573	15997	10	15987	20	16007	0.00124945	0.00123609		1	3225	5.50075e-10	3225	1.10015e-09	3225	3.41132e-13	1.69395e-12
		0.9572	15998	10	15988	20	16008	0.00124938	0.00123609		1	3233	5.90758e-10	3233	1.18152e-09	3233	3.65455e-13	1.69395e-12
		0.9571	16011	10	16001	20	16021	0.00124836	0.00123609		1	3241	6.34208e-10	3241	1.26842e-09	3241	3.91366e-13	1.69395e-12
		0.957	16021	10	16011	20	16031	0.00124758	0.00123609		1	3249	6.8061e-10	3249	1.36122e-09	3249	4.18966e-13	1.69395e-12
		0.9569	16029	10	16019	20	16039	0.00124696	0.00123609		1	3257	7.30181e-10	3257	1.46036e-09	3257	4.48376e-13	1.69395e-12
		0.9567	16031	10	16021	20	16041	0.00124681	0.00123609		1	3265	7.83058e-10	3265	1.56612e-09	3265	4.79668e-13	1.69395e-12
		0.9566	16036	10	16026	20	16046	0.00124642	0.00123609		1	3273	8.39532e-10	3273	1.67906e-09	3273	5.13005e-13	1.69395e-12
		0.9565	16037	10	16027	20	16047	0.00124634	0.00123609		1	3281	8.99751e-10	3281	1.7995e-09	3281	5.48461e-13	1.69395e-12
		0.9564	16045	10	16035	20	16055	0.00124572	0.00123609		1	3289	9.63994e-10	3289	1.92799e-09	3289	5.86192e-13	1.69395e-12
		0.9563	16047	10	16037	20	16057	0.00124556	0.00123609		1	3297	1.03245e-09	3297	2.06489e-09	3297	6.26294e-13	1.69395e-12
		0.9562	16056	10	16046	20	16066	0.00124486	0.00123609		1	3305	1.10543e-09	3305	2.21086e-09	3305	6.68944e-13	1.69395e-12
		0.9561	16057	10	16047	20	16067	0.00124479	0.00123609		1	3313	1.18317e-09	3313	2.36633e-09	3313	7.14256e-13	1.69395e-12
		0.956	16061	10	16051	20	16071	0.00124448	0.00123609		1	3321	1.26601e-09	3321	2.53201e-09	3321	7.62424e-13	1.69395e-12
		0.9559	16063	10	16053	20	16073	0.00124432	0.00123609		1	3329	1.35417e-09	3329	2.70835e-09	3329	8.13561e-13	1.69395e-12
		0.9558	16064	10	16054	20	16074	0.00124425	0.00123609		1	3337	1.44802e-09	3337	2.89605e-09	3337	8.67859e-13	1.69395e-12
		0.9557	16079	10	16069	20	16089	0.00124309	0.00123609		1	3345	1.54788e-09	3345	3.09576e-09	3345	9.25488e-13	1.69395e-12
		0.9556	16083	10	16073	20	16093	0.00124278	0.00123609		1	3353	1.65413e-09	3353	3.30827e-09	3353	9.86659e-13	1.69395e-12
		0.9554	16087	10	16077	20	16097	0.00124247	0.00123609		1	3361	1.76712e-09	3361	3.53425e-09	3361	1.05155e-12	1.69395e-12
		0.9553	16089	10	16079	20	16099	0.00124231	0.00123609		1	3369	1.88723e-09	3369	3.77446e-09	3369	1.12035e-12	1.69395e-12
		0.9552	16092	10	16082	20	16102	0.00124208	0.00123609		1	3377	2.01493e-09	3377	4.02986e-09	3377	1.19332e-12	1.69395e-12
		0.9551	16094	10	16084	20	16104	0.00124193	0.00123609		1	3385	2.15057e-09	3385	4.30115e-09	3385	1.27065e-12	1.69395e-12
		0.955	16098	10	16088	20	16108	0.00124162	0.00123609		1	3393	2.29467e-09	3393	4.58935e-09	3393	1.35259e-12	1.69395e-12
		0.9548	16104	10	16094	20	16114	0.00124116	0.00123609		1	3401	2.4477e-09	3401	4.89539e-09	3401	1.4394e-12	1.69395e-12
		0.9547	16111	10	16101	20	16121	0.00124062	0.00123609		1	3409	2.61014e-09	3409	5.22029e-09	3409	1.53132e-12	1.69395e-12
		0.9546	16113	10	16103	20	16123	0.00124046	0.00123609		1	3417	2.78255e-09	3417	5.5651e-09	3417	1.62865e-12	1.69395e-12
		0.9545	16114	10	16104	20	16124	0.00124039	0.00123609		1	3425	2.96547e-09	3425	5.93093e-09	3425	1.73166e-12	1.69395e-12
		0.9543	16132	10	16122	20	16142	0.001239	0.00123609		1	3433	3.15953e-09	3433	6.31906e-09	3433	1.84068e-12	1.69395e-12
		0.9542	16133	10	16123	20	16143	0.00123893	0.00123609		1	3441	3.36525e-09	3441	6.73051e-09	3441	1.95597e-12	1.69395e-12
		0.954	16134	10	16124	20	16144	0.00123885	0.00123609		1	3449	3.58338e-09	3449	7.16676e-09	3449	2.07792e-12	1.69395e-12
		0.9539	16141	10	16131	20	16151	0.00123831	0.00123609		1	3457	3.81457e-09	3457	7.62914e-09	3457	2.20687e-12	1.69395e-12
		0.9536	16142	10	16132	20	16152	0.00123824	0.00123609		1	3465	4.05949e-09	3465	8.11899e-09	3465	2.34314e-12	1.69395e-12
		0.9535	16143	10	16133	20	16153	0.00123816	0.00123609		1	3473	4.31895e-09	3473	8.63791e-09	3473	2.48716e-12	1.69395e-12
		0.9534	16147	10	16137	20	16157	0.00123785	0.00123609		1	3481	4.5937e-09	3481	9.1874e-09	3481	2.6393e-12	1.69395e-12
		0.9533	16154	10	16144	20	16164	0.00123732	0.00123609		1	3489	4.88457e-09	3489	9.76913e-09	3489	2.79998e-12	1.69395e-12
		0.9532	16169	10	16159	20	16179	0.00123617	0.00123609		1	3497	5.19241e-09	3497	1.03848e-08	3497	2.96964e-12	1.69395e-12
		0.9531	16170	10	16160	20	16180	0.00123609	0.00123609		1	3505	5.51812e-09	3505	1.10362e-08	3505	3.14872e-12	1.69395e-12
		0.9529	16174	11	16163	22	16185	0.00135928	0.00135568		1	3513	5.86273e-09	3513	1.17255e-08	3513	3.33774e-12	1.69395e-12
		0.9528	16175	11	16164	22	16186	0.0013592	0.00135568		1	3521	6.22716e-09	3521	1.24543e-08	3521	3.53715e-12	1.69395e-12
		0.9525	16181	11	16170	22	16192	0.0013587	0.00135568		1	3529	6.61244e-09	3529	1.32249e-08	3529	3.74749e-12	1.69395e-12
		0.9524	16182	11	16171	22	16193	0.00135861	0.00135568		1	3537	7.01971e-09	3537	1.40394e-08	3537	3.9693e-12	1.69395e-12
		0.9523	16186	11	16175	22	16197	0.00135828	0.00135568		1	3545	7.45007e-09	3545	1.49001e-08	3545	4.20314e-12	1.69395e-12
		0.9522	16196	11	16185	22	16207	0.00135744	0.00135568		1	3553	7.90478e-09	3553	1.58096e-08	3553	4.44964e-12	1.69395e-12
		0.9521	16197	11	16186	22	16208	0.00135735	0.00135568		1	3561	8.385e-09	3561	1.677e-08	3561	4.70935e-12	1.69395e-12
		0.952	16199	11	16188	22	16210	0.00135719	0.00135568		1	3569	8.89211e-09	3569	1.77842e-08	3569	4.98297e-12	1.69395e-12
		0.9519	16201	11	16190	22	16212	0.00135702	0.00135568		1	3577	9.42748e-09	3577	1.8855e-08	3577	5.27116e-12	1.69395e-12
		0.9517	16206	11	16195	22	16217	0.0013566	0.00135568		1	3585	9.99251e-09	3585	1.9985e-08	3585	5.57462e-12	1.69395e-12
		0.9516	16215	11	16204	22	16226	0.00135585	0.00135568		1	3593	1.05887e-08	3593	2.11774e-08	3593	5.89407e-12	1.69395e-12
		0.9515	16217	11	16206	22	16228	0.00135568	0.00135568		1	3601	1.12177e-08	3601	2.24353e-08	3601	6.2303e-12	1.69395e-12
		0.9514	16217	12	16205	24	16229	0.00147883	0.00147883		1	3609	1.1881e-08	3609	2.37619e-08	3609	6.58408e-12	1.69395e-12
		0.9513	16217	13	16204	26	16230	0.00160197	0.00159548		1	3617	1.25804e-08	3617	2.51607e-08	3617	6.95624e-12	1.69395e-12
		0.9511	16221	13	16208	26	16234	0.00160158	0.00159548		1	3625	1.33177e-08	3625	2.66353e-08	3625	7.34767e-12	1.69395e-12
		0.951	16229	13	16216	26	16242	0.00160079	0.00159548		1	3633	1.40947e-08	3633	2.81893e-08	3633	7.75924e-12	1.69395e-12
		0.9509	16230	13	16217	26	16243	0.00160069	0.00159548		1	3641	1.49134e-08	3641	2.98267e-08	3641	8.19191e-12	1.69395e-12
		0.9507	16231	13	16218	26	16244	0.00160059	0.00159548		1	3649	1.57758e-08	3649	3.15516e-08	3649	8.64665e-12	1.69395e-12
		0.9505	16234	13	16221	26	16247	0.0016003	0.00159548		1	3657	1.66841e-08	3657	3.33682e-08	3657	9.12447e-12	1.69395e-12
		0.9504	16236	13	16223	26	16249	0.0016001	0.00159548		1	3665	1.76405e-08	3665	3.52809e-08	3665	9.62644e-12	1.69395e-12
		0.9502	16239	13	16226	26	16252	0.0015998	0.00159548		1	3673	1.86472e-08	3673	3.72944e-08	3673	1.01537e-11	1.69395e-12
		0.9501	16240	13	16227	26	16253	0.0015997	0.00159548		1	3681	1.97067e-08	3681	3.94134e-08	3681	1.07073e-11	1.69395e-12
		0.95	16247	13	16234	26	16260	0.00159902	0.00159548		1	3689	2.08215e-08	3689	4.16431e-08	3689	1.12884e-11	1.69395e-12
		0.9499	16248	13	16235	26	16261	0.00159892	0.00159548		1	3697	2.19943e-08	3697	4.39886e-08	3697	1.18985e-11	1.69395e-12
		0.9498	16257	13	16244	26	16270	0.00159803	0.00159548		1	3705	2.32278e-08	3705	4.64555e-08	3705	1.25386e-11	1.69395e-12
		0.9496	16260	13	16247	26	16273	0.00159774	0.00159548		1	3713	2.45247e-08	3713	4.90494e-08	3713	1.32102e-11	1.69395e-12
		0.9495	16261	13	16248	26	16274	0.00159764	0.00159548		1	3721	2.58881e-08	3721	5.17763e-08	3721	1.39146e-11	1.69395e-12
		0.9494	16263	13	16250	26	16276	0.00159744	0.00159548		1	3729	2.73212e-08	3729	5.46423e-08	3729	1.46533e-11	1.69395e-12
		0.9493	16268	13	16255	26	16281	0.00159695	0.00159548		1	3737	2.8827e-08	3737	5.7654e-08	3737	1.54279e-11	1.69395e-12
		0.9492	16281	13	16268	26	16294	0.00159568	0.00159548		1	3745	3.0409e-08	3745	6.08179e-08	3745	1.62398e-11	1.69395e-12
		0.9489	16283	13	16270	26	16296	0.00159548	0.00159548		1	3753	3.20706e-08	3753	6.41413e-08	3753	1.70907e-11	1.69395e-12
		0.9488	16283	14	16269	28	16297	0.00171811	0.00171348		1	3761	3.38156e-08	3761	6.76312e-08	3761	1.79822e-11	1.69395e-12
		0.9487	16293	14	16279	28	16307	0.00171705	0.00171348		1	3769	3.56476e-08	3769	7.12952e-08	3769	1.89162e-11	1.69395e-12
		0.9486	16325	14	16311	28	16339	0.00171369	0.00171348		1	3777	3.75707e-08	3777	7.51413e-08	3777	1.98944e-11	1.69395e-12
		0.9485	16326	14	16312	28	16340	0.00171359	0.00171348		1	3785	3.95889e-08	3785	7.91777e-08	3785	2.09188e-11	1.69395e-12
		0.9483	16327	14	16313	28	16341	0.00171348	0.00171348		1	3793	4.17064e-08	3793	8.34128e-08	3793	2.19913e-11	1.69395e-12
		0.9482	16328	15	16313	30	16343	0.00183565	0.00183453		1	3801	4.39278e-08	3801	8.78556e-08	3801	2.31138e-11	1.69395e-12
		0.948	16338	15	16323	30	16353	0.00183453	0.00183453		1	3809	4.62576e-08	3809	9.25153e-08	3809	2.42886e-11	1.69395e-12
		0.9479	16338	16	16322	32	16354	0.00195671	0.00195671		1	3817	4.87007e-08	3817	9.74014e-08	3817	2.55178e-11	1.69395e-12
		0.9478	16339	17	16322	34	16356	0.00207875	0.00207507		1	3825	5.1262e-08	3825	1.02524e-07	3825	2.68037e-11	1.69395e-12
		0.9477	16350	17	16333	34	16367	0.00207735	0.00207507		1	3833	5.39467e-08	3833	1.07893e-07	3833	2.81485e-11	1.69395e-12
		0.9474	16351	17	16334	34	16368	0.00207722	0.00207507		1	3841	5.67601e-08	3841	1.1352e-07	3841	2.95549e-11	1.69395e-12
		0.9473	16358	17	16341	34	16375	0.00207634	0.00207507		1	3849	5.9708e-08	3849	1.19416e-07	3849	3.10252e-11	1.69395e-12
		0.9472	16367	17	16350	34	16384	0.0020752	0.00207507		1	3857	6.2796e-08	3857	1.25592e-07	3857	3.25621e-11	1.69395e-12
		0.9471	16368	17	16351	34	16385	0.00207507	0.00207507		1	3865	6.60302e-08	3865	1.3206e-07	3865	3.41683e-11	1.69395e-12
		0.947	16369	18	16351	36	16387	0.00219686	0.00219085		1	3873	6.94168e-08	3873	1.38834e-07	3873	3.58465e-11	1.69395e-12
		0.9468	16391	18	16373	36	16409	0.00219392	0.00219085		1	3881	7.29625e-08	3881	1.45925e-07	3881	3.75998e-11	1.69395e-12
		0.9467	16392	18	16374	36	16410	0.00219378	0.00219085		1	3889	7.66738e-08	3889	1.53348e-07	3889	3.94311e-11	1.69395e-12
		0.9466	16401	18	16383	36	16419	0.00219258	0.00219085		1	3897	8.05579e-08	3897	1.61116e-07	3897	4.13435e-11	1.69395e-12
		0.9465	16402	18	16384	36	16420	0.00219245	0.00219085		1	3905	8.46219e-08	3905	1.69244e-07	3905	4.33403e-11	1.69395e-12
		0.9464	16403	18	16385	36	16421	0.00219231	0.00219085		1	3913	8.88735e-08	3913	1.77747e-07	3913	4.54247e-11	1.69395e-12
		0.9463	16406	18	16388	36	16424	0.00219191	0.00219085		1	3921	9.33203e-08	3921	1.86641e-07	3921	4.76003e-11	1.69395e-12
		0.9461	16408	18	16390	36	16426	0.00219165	0.00219085		1	3929	9.79706e-08	3929	1.95941e-07	3929	4.98705e-11	1.69395e-12
		0.946	16414	18	16396	36	16432	0.00219085	0.00219085		1	3937	1.02833e-07	3937	2.05666e-07	3937	5.22391e-11	1.69395e-12
		0.9458	16414	19	16395	38	16433	0.00231242	0.00228009		1	3945	1.07915e-07	3945	2.15831e-07	3945	5.471e-11	1.69395e-12
		0.9456	16445	19	16426	38	16464	0.00230807	0.00228009		1	3953	1.13228e-07	3953	2.26455e-07	3953	5.7287e-11	1.69395e-12
		0.9455	16461	19	16442	38	16480	0.00230583	0.00228009		1	3961	1.18779e-07	3961	2.37558e-07	3961	5.99742e-11	1.69395e-12
		0.9454	16477	19	16458	38	16496	0.00230359	0.00228009		1	3969	1.24579e-07	3969	2.49157e-07	3969	6.27758e-11	1.69395e-12
		0.9453	16482	19	16463	38	16501	0.00230289	0.00228009		1	3977	1.30637e-07	3977	2.61274e-07	3977	6.56963e-11	1.69395e-12
		0.9452	16483	19	16464	38	16502	0.00230275	0.00228009		1	3985	1.36965e-07	3985	2.73929e-07	3985	6.87401e-11	1.69395e-12
		0.9451	16484	19	16465	38	16503	0.00230261	0.00228009		1	3993	1.43572e-07	3993	2.87144e-07	3993	7.19119e-11	1.69395e-12
		0.9449	16486	19	16467	38	16505	0.00230233	0.00228009		1	4001	1.5047e-07	4001	3.00941e-07	4001	7.52164e-11	1.69395e-12
		0.9448	16488	19	16469	38	16507	0.00230205	0.00228009		1	4009	1.57671e-07	4009	3.15343e-07	4009	7.86587e-11	1.69395e-12
		0.9447	16492	19	16473	38	16511	0.0023015	0.00228009		1	4017	1.65187e-07	4017	3.30374e-07	4017	8.22439e-11	1.69395e-12
		0.9445	16495	19	16476	38	16514	0.00230108	0.00228009		1	4025	1.73029e-07	4025	3.46058e-07	4025	8.59772e-11	1.69395e-12
		0.9444	16496	19	16477	38	16515	0.00230094	0.00228009		1	4033	1.81211e-07	4033	3.62422e-07	4033	8.98642e-11	1.69395e-12
		0.9443	16502	19	16483	38	16521	0.0023001	0.00228009		1	4041	1.89746e-07	4041	3.79492e-07	4041	9.39104e-11	1.69395e-12
		0.9442	16506	19	16487	38	16525	0.00229955	0.00228009		1	4049	1.98648e-07	4049	3.97295e-07	4049	9.81218e-11	1.69395e-12
		0.9441	16507	19	16488	38	16526	0.00229941	0.00228009		1	4057	2.0793e-07	4057	4.1586e-07	4057	1.02504e-10	1.69395e-12
		0.944	16510	19	16491	38	16529	0.00229899	0.00228009		1	4065	2.17608e-07	4065	4.35216e-07	4065	1.07064e-10	1.69395e-12
		0.9437	16511	19	16492	38	16530	0.00229885	0.00228009		1	4073	2.27696e-07	4073	4.55393e-07	4073	1.11808e-10	1.69395e-12
		0.9436	16512	19	16493	38	16531	0.00229871	0.00228009		1	4081	2.38211e-07	4081	4.76422e-07	4081	1.16742e-10	1.69395e-12
		0.9435	16513	19	16494	38	16532	0.00229857	0.00228009		1	4089	2.49168e-07	4089	4.98337e-07	4089	1.21873e-10	1.69395e-12
		0.9434	16520	19	16501	38	16539	0.0022976	0.00228009		1	4097	2.60585e-07	4097	5.2117e-07	4097	1.27208e-10	1.69395e-12
		0.9431	16525	19	16506	38	16544	0.00229691	0.00228009		1	4105	2.72478e-07	4105	5.44956e-07	4105	1.32754e-10	1.69395e-12
		0.943	16527	19	16508	38	16546	0.00229663	0.00228009		1	4113	2.84865e-07	4113	5.69731e-07	4113	1.3852e-10	1.69395e-12
		0.9429	16528	19	16509	38	16547	0.00229649	0.00228009		1	4121	2.97766e-07	4121	5.95532e-07	4121	1.44511e-10	1.69395e-12
		0.9428	16540	19	16521	38	16559	0.00229482	0.00228009		1	4129	3.11198e-07	4129	6.22396e-07	4129	1.50738e-10	1.69395e-12
		0.9427	16544	19	16525	38	16563	0.00229427	0.00228009		1	4137	3.25182e-07	4137	6.50364e-07	4137	1.57207e-10	1.69395e-12
		0.9426	16554	19	16535	38	16573	0.00229289	0.00228009		1	4145	3.39738e-07	4145	6.79476e-07	4145	1.63927e-10	1.69395e-12
		0.9425	16559	19	16540	38	16578	0.00229219	0.00228009		1	4153	3.54887e-07	4153	7.09774e-07	4153	1.70906e-10	1.69395e-12
		0.9421	16562	19	16543	38	16581	0.00229178	0.00228009		1	4161	3.70651e-07	4161	7.41302e-07	4161	1.78155e-10	1.69395e-12
		0.942	16565	19	16546	38	16584	0.00229137	0.00228009		1	4169	3.87052e-07	4169	7.74103e-07	4169	1.85681e-10	1.69395e-12
		0.9419	16566	19	16547	38	16585	0.00229123	0.00228009		1	4177	4.04112e-07	4177	8.08225e-07	4177	1.93494e-10	1.69395e-12
		0.9418	16570	19	16551	38	16589	0.00229067	0.00228009		1	4185	4.21857e-07	4185	8.43715e-07	4185	2.01604e-10	1.69395e-12
		0.9417	16599	19	16580	38	16618	0.00228668	0.00228009		1	4193	4.40311e-07	4193	8.80622e-07	4193	2.10022e-10	1.69395e-12
		0.9415	16607	19	16588	38	16626	0.00228558	0.00228009		1	4201	4.59498e-07	4201	9.18997e-07	4201	2.18757e-10	1.69395e-12
		0.9414	16614	19	16595	38	16633	0.00228461	0.00228009		1	4209	4.79446e-07	4209	9.58892e-07	4209	2.27819e-10	1.69395e-12
		0.9413	16615	19	16596	38	16634	0.00228448	0.00228009		1	4217	5.00181e-07	4217	1.00036e-06	4217	2.37221e-10	1.69395e-12
		0.9412	16616	19	16597	38	16635	0.00228434	0.00228009		1	4225	5.2173e-07	4225	1.04346e-06	4225	2.46973e-10	1.69395e-12
		0.9409	16617	19	16598	38	16636	0.0022842	0.00228009		1	4233	5.44123e-07	4233	1.08825e-06	4233	2.57086e-10	1.69395e-12
		0.9408	16618	19	16599	38	16637	0.00228407	0.00228009		1	4241	5.6739e-07	4241	1.13478e-06	4241	2.67574e-10	1.69395e-12
		0.9407	16620	19	16601	38	16639	0.00228379	0.00228009		1	4249	5.9156e-07	4249	1.18312e-06	4249	2.78447e-10	1.69395e-12
		0.9406	16624	19	16605	38	16643	0.00228324	0.00228009		1	4257	6.16665e-07	4257	1.23333e-06	4257	2.89718e-10	1.69395e-12
		0.9404	16625	19	16606	38	16644	0.00228311	0.00228009		1	4265	6.42738e-07	4265	1.28548e-06	4265	3.01401e-10	1.69395e-12
		0.9403	16636	19	16617	38	16655	0.0022816	0.00228009		1	4273	6.69812e-07	4273	1.33962e-06	4273	3.13509e-10	1.69395e-12
		0.9402	16640	19	16621	38	16659	0.00228105	0.00228009		1	4281	6.9792e-07	4281	1.39584e-06	4281	3.26055e-10	1.69395e-12
		0.9401	16643	19	16624	38	16662	0.00228064	0.00228009		1	4289	7.271e-07	4289	1.4542e-06	4289	3.39053e-10	1.69395e-12
		0.94	16646	19	16627	38	16665	0.00228023	0.00228009		1	4297	7.57386e-07	4297	1.51477e-06	4297	3.52519e-10	1.69395e-12
		0.9398	16647	19	16628	38	16666	0.00228009	0.00228009		1	4305	7.88817e-07	4305	1.57763e-06	4305	3.66466e-10	1.69395e-12
		0.9396	16647	20	16627	40	16667	0.00239995	0.00238507		1	4313	8.21432e-07	4313	1.64286e-06	4313	3.8091e-10	1.69395e-12
		0.9394	16649	20	16629	40	16669	0.00239966	0.00238507		1	4321	8.55269e-07	4321	1.71054e-06	4321	3.95866e-10	1.69395e-12
		0.9392	16650	20	16630	40	16670	0.00239952	0.00238507		1	4329	8.90371e-07	4329	1.78074e-06	4329	4.11352e-10	1.69395e-12
		0.9391	16662	20	16642	40	16682	0.00239779	0.00238507		1	4337	9.26779e-07	4337	1.85356e-06	4337	4.27382e-10	1.69395e-12
		0.939	16663	20	16643	40	16683	0.00239765	0.00238507		1	4345	9.64536e-07	4345	1.92907e-06	4345	4.43975e-10	1.69395e-12
		0.9387	16664	20	16644	40	16684	0.00239751	0.00238507		1	4353	1.00369e-06	4353	2.00738e-06	4353	4.61148e-10	1.69395e-12
		0.9385	16697	20	16677	40	16717	0.00239277	0.00238507		1	4361	1.04428e-06	4361	2.08856e-06	4361	4.78918e-10	1.69395e-12
		0.9384	16700	20	16680	40	16720	0.00239234	0.00238507		1	4369	1.08636e-06	4369	2.17272e-06	4369	4.97303e-10	1.69395e-12
		0.9381	16707	20	16687	40	16727	0.00239134	0.00238507		1	4377	1.12998e-06	4377	2.25995e-06	4377	5.16324e-10	1.69395e-12
		0.9379	16708	20	16688	40	16728	0.0023912	0.00238507		1	4385	1.17518e-06	4385	2.35035e-06	4385	5.35999e-10	1.69395e-12
		0.9378	16712	20	16692	40	16732	0.00239063	0.00238507		1	4393	1.22202e-06	4393	2.44403e-06	4393	5.56347e-10	1.69395e-12
		0.9377	16713	20	16693	40	16733	0.00239049	0.00238507		1	4401	1.27055e-06	4401	2.5411e-06	4401	5.7739e-10	1.69395e-12
		0.9376	16720	20	16700	40	16740	0.00238949	0.00238507		1	4409	1.32082e-06	4409	2.64165e-06	4409	5.99149e-10	1.69395e-12
		0.9374	16721	20	16701	40	16741	0.00238934	0.00238507		1	4417	1.3729e-06	4417	2.7458e-06	4417	6.21643e-10	1.69395e-12
		0.9373	16722	20	16702	40	16742	0.0023892	0.00238507		1	4425	1.42683e-06	4425	2.85367e-06	4425	6.44897e-10	1.69395e-12
		0.9372	16725	20	16705	40	16745	0.00238877	0.00238507		1	4433	1.48269e-06	4433	2.96537e-06	4433	6.68931e-10	1.69395e-12
		0.937	16749	20	16729	40	16769	0.00238535	0.00238507		1	4441	1.54052e-06	4441	3.08103e-06	4441	6.9377e-10	1.69395e-12
		0.9369	16750	20	16730	40	16770	0.00238521	0.00238507		1	4449	1.60039e-06	4449	3.20077e-06	4449	7.19437e-10	1.69395e-12
		0.9367	16751	20	16731	40	16771	0.00238507	0.00238507		1	4457	1.66236e-06	4457	3.32472e-06	4457	7.45956e-10	1.69395e-12
		0.9365	16754	21	16733	42	16775	0.00250373	0.00247248		1	4465	1.72651e-06	4465	3.45302e-06	4465	7.73352e-10	1.69395e-12
		0.9364	16760	21	16739	42	16781	0.00250283	0.00247248		1	4473	1.79289e-06	4473	3.58578e-06	4473	8.01651e-10	1.69395e-12
		0.9362	16764	21	16743	42	16785	0.00250223	0.00247248		1	4481	1.86158e-06	4481	3.72317e-06	4481	8.30879e-10	1.69395e-12
		0.9361	16768	21	16747	42	16789	0.00250164	0.00247248		1	4489	1.93265e-06	4489	3.86531e-06	4489	8.61062e-10	1.69395e-12
		0.936	16769	21	16748	42	16790	0.00250149	0.00247248		1	4497	2.00618e-06	4497	4.01235e-06	4497	8.92229e-10	1.69395e-12
		0.9359	16771	21	16750	42	16792	0.00250119	0.00247248		1	4505	2.08223e-06	4505	4.16445e-06	4505	9.24407e-10	1.69395e-12
		0.9355	16773	21	16752	42	16794	0.00250089	0.00247248		1	4513	2.16088e-06	4513	4.32176e-06	4513	9.57625e-10	1.69395e-12
		0.9354	16776	21	16755	42	16797	0.00250045	0.00247248		1	4521	2.24222e-06	4521	4.48444e-06	4521	9.91913e-10	1.69395e-12
		0.9353	16777	21	16756	42	16798	0.0025003	0.00247248		1	4529	2.32632e-06	4529	4.65265e-06	4529	1.0273e-09	1.69395e-12
		0.9352	16778	21	16757	42	16799	0.00250015	0.00247248		1	4537	2.41328e-06	4537	4.82655e-06	4537	1.06382e-09	1.69395e-12
		0.935	16790	21	16769	42	16811	0.00249836	0.00247248		1	4545	2.50316e-06	4545	5.00633e-06	4545	1.1015e-09	1.69395e-12
		0.9348	16799	21	16778	42	16820	0.00249703	0.00247248		1	4553	2.59607e-06	4553	5.19215e-06	4553	1.14038e-09	1.69395e-12
		0.9347	16800	21	16779	42	16821	0.00249688	0.00247248		1	4561	2.6921e-06	4561	5.38419e-06	4561	1.18049e-09	1.69395e-12
		0.9346	16805	21	16784	42	16826	0.00249614	0.00247248		1	4569	2.79132e-06	4569	5.58265e-06	4569	1.22185e-09	1.69395e-12
		0.9345	16809	21	16788	42	16830	0.00249554	0.00247248		1	4577	2.89385e-06	4577	5.7877e-06	4577	1.26452e-09	1.69395e-12
		0.9344	16810	21	16789	42	16831	0.0024954	0.00247248		1	4585	2.99978e-06	4585	5.99955e-06	4585	1.30852e-09	1.69395e-12
		0.9343	16811	21	16790	42	16832	0.00249525	0.00247248		1	4593	3.1092e-06	4593	6.2184e-06	4593	1.35389e-09	1.69395e-12
		0.9342	16816	21	16795	42	16837	0.00249451	0.00247248		1	4601	3.22222e-06	4601	6.44444e-06	4601	1.40066e-09	1.69395e-12
		0.934	16817	21	16796	42	16838	0.00249436	0.00247248		1	4609	3.33895e-06	4609	6.67789e-06	4609	1.44888e-09	1.69395e-12
		0.9339	16820	21	16799	42	16841	0.00249391	0.00247248		1	4617	3.45949e-06	4617	6.91897e-06	4617	1.49859e-09	1.69395e-12
		0.9338	16860	21	16839	42	16881	0.002488	0.00247248		1	4625	3.58395e-06	4625	7.16789e-06	4625	1.54981e-09	1.69395e-12
		0.9337	16861	21	16840	42	16882	0.00248786	0.00247248		1	4633	3.71244e-06	4633	7.42489e-06	4633	1.60261e-09	1.69395e-12
		0.9336	16864	21	16843	42	16885	0.00248741	0.00247248		1	4641	3.84509e-06	4641	7.69018e-06	4641	1.65701e-09	1.69395e-12
		0.9335	16865	21	16844	42	16886	0.00248727	0.00247248		1	4649	3.98201e-06	4649	7.96402e-06	4649	1.71306e-09	1.69395e-12
		0.9333	16868	21	16847	42	16889	0.00248683	0.00247248		1	4657	4.12332e-06	4657	8.24664e-06	4657	1.77081e-09	1.69395e-12
		0.9332	16870	21	16849	42	16891	0.00248653	0.00247248		1	4665	4.26915e-06	4665	8.5383e-06	4665	1.83029e-09	1.69395e-12
		0.9331	16871	21	16850	42	16892	0.00248638	0.00247248		1	4673	4.41962e-06	4673	8.83924e-06	4673	1.89156e-09	1.69395e-12
		0.933	16879	21	16858	42	16900	0.00248521	0.00247248		1	4681	4.57487e-06	4681	9.14974e-06	4681	1.95465e-09	1.69395e-12
		0.9329	16886	21	16865	42	16907	0.00248418	0.00247248		1	4689	4.73502e-06	4689	9.47005e-06	4689	2.01963e-09	1.69395e-12
		0.9328	16892	21	16871	42	16913	0.0024833	0.00247248		1	4697	4.90023e-06	4697	9.80045e-06	4697	2.08653e-09	1.69395e-12
		0.9325	16894	21	16873	42	16915	0.002483	0.00247248		1	4705	5.07062e-06	4705	1.01412e-05	4705	2.15542e-09	1.69395e-12
		0.9323	16913	21	16892	42	16934	0.00248022	0.00247248		1	4713	5.24634e-06	4713	1.04927e-05	4713	2.22633e-09	1.69395e-12
		0.9322	16915	21	16894	42	16936	0.00247992	0.00247248		1	4721	5.42754e-06	4721	1.08551e-05	4721	2.29932e-09	1.69395e-12
		0.9321	16917	21	16896	42	16938	0.00247963	0.00247248		1	4729	5.61437e-06	4729	1.12287e-05	4729	2.37444e-09	1.69395e-12
		0.9319	16918	21	16897	42	16939	0.00247949	0.00247248		1	4737	5.80698e-06	4737	1.1614e-05	4737	2.45175e-09	1.69395e-12
		0.9316	16920	21	16899	42	16941	0.00247919	0.00247248		1	4745	6.00553e-06	4745	1.20111e-05	4745	2.53131e-09	1.69395e-12
		0.9315	16921	21	16900	42	16942	0.00247905	0.00247248		1	4753	6.21019e-06	4753	1.24204e-05	4753	2.61317e-09	1.69395e-12
		0.9313	16928	21	16907	42	16949	0.00247802	0.00247248		1	4761	6.42112e-06	4761	1.28422e-05	4761	2.69738e-09	1.69395e-12
		0.9312	16955	21	16934	42	16976	0.00247408	0.00247248		1	4769	6.63849e-06	4769	1.3277e-05	4769	2.78402e-09	1.69395e-12
		0.9311	16956	21	16935	42	16977	0.00247394	0.00247248		1	4777	6.86247e-06	4777	1.37249e-05	4777	2.87313e-09	1.69395e-12
		0.9308	16957	21	16936	42	16978	0.00247379	0.00247248		1	4785	7.09324e-06	4785	1.41865e-05	4785	2.96478e-09	1.69395e-12
		0.9307	16965	21	16944	42	16986	0.00247262	0.00247248		1	4793	7.33098e-06	4793	1.4662e-05	4793	3.05904e-09	1.69395e-12
		0.9306	16966	21	16945	42	16987	0.00247248	0.00247248		1	4801	7.57588e-06	4801	1.51518e-05	4801	3.15596e-09	1.69395e-12
		0.9305	16966	22	16944	44	16988	0.00259006	0.00258307		1	4809	7.82812e-06	4809	1.56562e-05	4809	3.25561e-09	1.69395e-12
		0.9304	16967	22	16945	44	16989	0.00258991	0.00258307		1	4817	8.0879e-06	4817	1.61758e-05	4817	3.35807e-09	1.69395e-12
		0.9303	16968	22	16946	44	16990	0.00258976	0.00258307		1	4825	8.35543e-06	4825	1.67109e-05	4825	3.46339e-09	1.69395e-12
		0.9301	16974	22	16952	44	16996	0.00258884	0.00258307		1	4833	8.6309e-06	4833	1.72618e-05	4833	3.57165e-09	1.69395e-12
		0.9298	16975	22	16953	44	16997	0.00258869	0.00258307		1	4841	8.91452e-06	4841	1.7829e-05	4841	3.68292e-09	1.69395e-12
		0.9297	16977	22	16955	44	16999	0.00258839	0.00258307		1	4849	9.2065e-06	4849	1.8413e-05	4849	3.79728e-09	1.69395e-12
		0.9296	16985	22	16963	44	17007	0.00258717	0.00258307		1	4857	9.50706e-06	4857	1.90141e-05	4857	3.91479e-09	1.69395e-12
		0.9291	16986	22	16964	44	17008	0.00258702	0.00258307		1	4865	9.81642e-06	4865	1.96328e-05	4865	4.03553e-09	1.69395e-12
		0.929	16987	22	16965	44	17009	0.00258687	0.00258307		1	4873	1.01348e-05	4873	2.02696e-05	4873	4.15958e-09	1.69395e-12
		0.9289	16993	22	16971	44	17015	0.00258595	0.00258307		1	4881	1.04625e-05	4881	2.09249e-05	4881	4.28702e-09	1.69395e-12
		0.9288	16995	22	16973	44	17017	0.00258565	0.00258307		1	4889	1.07996e-05	4889	2.15992e-05	4889	4.41792e-09	1.69395e-12
		0.9283	16996	22	16974	44	17018	0.0025855	0.00258307		1	4897	1.11465e-05	4897	2.2293e-05	4897	4.55238e-09	1.69395e-12
		0.9282	16997	22	16975	44	17019	0.00258535	0.00258307		1	4905	1.15034e-05	4905	2.30067e-05	4905	4.69047e-09	1.69395e-12
		0.9281	16998	22	16976	44	17020	0.00258519	0.00258307		1	4913	1.18705e-05	4913	2.3741e-05	4913	4.83227e-09	1.69395e-12
		0.928	17012	22	16990	44	17034	0.00258307	0.00258307		1	4921	1.22481e-05	4921	2.44962e-05	4921	4.97789e-09	1.69395e-12
		0.9279	17013	23	16990	46	17036	0.00270016	0.00268472		1	4929	1.26365e-05	4929	2.52729e-05	4929	5.12739e-09	1.69395e-12
		0.9276	17022	23	16999	46	17045	0.00269874	0.00268472		1	4937	1.30359e-05	4937	2.60717e-05	4937	5.28088e-09	1.69395e-12
		0.9273	17023	23	17000	46	17046	0.00269858	0.00268472		1	4945	1.34466e-05	4945	2.68931e-05	4945	5.43845e-09	1.69395e-12
		0.9272	17026	23	17003	46	17049	0.00269811	0.00268472		1	4953	1.38689e-05	4953	2.77377e-05	4953	5.60019e-09	1.69395e-12
		0.9271	17038	23	17015	46	17061	0.00269621	0.00268472		1	4961	1.4303e-05	4961	2.86061e-05	4961	5.76619e-09	1.69395e-12
		0.9268	17040	23	17017	46	17063	0.00269589	0.00268472		1	4969	1.47494e-05	4969	2.94987e-05	4969	5.93655e-09	1.69395e-12
		0.9267	17044	23	17021	46	17067	0.00269526	0.00268472		1	4977	1.52082e-05	4977	3.04163e-05	4977	6.11137e-09	1.69395e-12
		0.9265	17045	23	17022	46	17068	0.0026951	0.00268472		1	4985	1.56797e-05	4985	3.13594e-05	4985	6.29076e-09	1.69395e-12
		0.9264	17047	23	17024	46	17070	0.00269479	0.00268472		1	4993	1.61644e-05	4993	3.23287e-05	4993	6.47481e-09	1.69395e-12
		0.926	17049	23	17026	46	17072	0.00269447	0.00268472		1	5001	1.66624e-05	5001	3.33248e-05	5001	6.66363e-09	1.69395e-12
		0.9257	17063	23	17040	46	17086	0.00269226	0.00268472		1	5009	1.71742e-05	5009	3.43484e-05	5009	6.85733e-09	1.69395e-12
		0.9255	17066	23	17043	46	17089	0.00269179	0.00268472		1	5017	1.77e-05	5017	3.54e-05	5017	7.05602e-09	1.69395e-12
		0.9254	17084	23	17061	46	17107	0.00268896	0.00268472		1	5025	1.82402e-05	5025	3.64805e-05	5025	7.2598e-09	1.69395e-12
		0.9253	17086	23	17063	46	17109	0.00268864	0.00268472		1	5033	1.87952e-05	5033	3.75904e-05	5033	7.46879e-09	1.69395e-12
		0.9247	17087	23	17064	46	17110	0.00268849	0.00268472		1	5041	1.93653e-05	5041	3.87305e-05	5041	7.6831e-09	1.69395e-12
		0.9246	17088	23	17065	46	17111	0.00268833	0.00268472		1	5049	1.99508e-05	5049	3.99015e-05	5049	7.90285e-09	1.69395e-12
		0.9245	17090	23	17067	46	17113	0.00268801	0.00268472		1	5057	2.05521e-05	5057	4.11042e-05	5057	8.12817e-09	1.69395e-12
		0.9244	17092	23	17069	46	17115	0.0026877	0.00268472		1	5065	2.11696e-05	5065	4.23392e-05	5065	8.35917e-09	1.69395e-12
		0.9242	17094	23	17071	46	17117	0.00268739	0.00268472		1	5073	2.18037e-05	5073	4.36073e-05	5073	8.59597e-09	1.69395e-12
		0.9241	17097	23	17074	46	17120	0.00268692	0.00268472		1	5081	2.24547e-05	5081	4.49094e-05	5081	8.8387e-09	1.69395e-12
		0.9238	17102	23	17079	46	17125	0.00268613	0.00268472		1	5089	2.31231e-05	5089	4.62462e-05	5089	9.08749e-09	1.69395e-12
		0.9237	17110	23	17087	46	17133	0.00268488	0.00268472		1	5097	2.38093e-05	5097	4.76186e-05	5097	9.34247e-09	1.69395e-12
		0.9235	17111	23	17088	46	17134	0.00268472	0.00268472		1	5105	2.45136e-05	5105	4.90273e-05	5105	9.60377e-09	1.69395e-12
		0.9234	17123	24	17099	48	17147	0.00279932	0.00279492		1	5113	2.52366e-05	5113	5.04731e-05	5113	9.87153e-09	1.69395e-12
		0.9232	17126	24	17102	48	17150	0.00279883	0.00279492		1	5121	2.59785e-05	5121	5.19571e-05	5121	1.01459e-08	1.69395e-12
		0.923	17143	24	17119	48	17167	0.00279606	0.00279492		1	5129	2.674e-05	5129	5.34799e-05	5129	1.0427e-08	1.69395e-12
		0.9228	17144	24	17120	48	17168	0.0027959	0.00279492		1	5137	2.75213e-05	5137	5.50426e-05	5137	1.07149e-08	1.69395e-12
		0.9227	17145	24	17121	48	17169	0.00279574	0.00279492		1	5145	2.8323e-05	5145	5.66459e-05	5145	1.10099e-08	1.69395e-12
		0.9226	17148	24	17124	48	17172	0.00279525	0.00279492		1	5153	2.91455e-05	5153	5.8291e-05	5153	1.1312e-08	1.69395e-12
		0.9224	17149	24	17125	48	17173	0.00279509	0.00279492		1	5161	2.99893e-05	5161	5.99786e-05	5161	1.16215e-08	1.69395e-12
		0.9222	17150	24	17126	48	17174	0.00279492	0.00279492		1	5169	3.08549e-05	5169	6.17098e-05	5169	1.19384e-08	1.69395e-12
		0.9219	17150	25	17125	50	17175	0.00291121	0.00288401		1	5177	3.17428e-05	5177	6.34855e-05	5177	1.2263e-08	1.69395e-12
		0.9218	17153	25	17128	50	17178	0.0029107	0.00288401		1	5185	3.26534e-05	5185	6.53068e-05	5185	1.25953e-08	1.69395e-12
		0.9217	17156	25	17131	50	17181	0.00291019	0.00288401		1	5193	3.35873e-05	5193	6.71746e-05	5193	1.29356e-08	1.69395e-12
		0.9214	17157	25	17132	50	17182	0.00291002	0.00288401		1	5201	3.4545e-05	5201	6.909e-05	5201	1.3284e-08	1.69395e-12
		0.9213	17158	25	17133	50	17183	0.00290985	0.00288401		1	5209	3.5527e-05	5209	7.1054e-05	5209	1.36406e-08	1.69395e-12
		0.9212	17159	25	17134	50	17184	0.00290968	0.00288401		1	5217	3.65339e-05	5217	7.30678e-05	5217	1.40057e-08	1.69395e-12
		0.9211	17165	25	17140	50	17190	0.00290867	0.00288401		1	5225	3.75662e-05	5225	7.51324e-05	5225	1.43794e-08	1.69395e-12
		0.921	17166	25	17141	50	17191	0.0029085	0.00288401		1	5233	3.86245e-05	5233	7.72489e-05	5233	1.47619e-08	1.69395e-12
		0.9209	17167	25	17142	50	17192	0.00290833	0.00288401		1	5241	3.97093e-05	5241	7.94185e-05	5241	1.51533e-08	1.69395e-12
		0.9208	17176	25	17151	50	17201	0.00290681	0.00288401		1	5249	4.08212e-05	5249	8.16424e-05	5249	1.55539e-08	1.69395e-12
		0.9207	17181	25	17156	50	17206	0.00290596	0.00288401		1	5257	4.19608e-05	5257	8.39216e-05	5257	1.59638e-08	1.69395e-12
		0.9203	17182	25	17157	50	17207	0.00290579	0.00288401		1	5265	4.31287e-05	5265	8.62575e-05	5265	1.63832e-08	1.69395e-12
		0.92	17183	25	17158	50	17208	0.00290563	0.00288401		1	5273	4.43256e-05	5273	8.86511e-05	5273	1.68123e-08	1.69395e-12
		0.9199	17188	25	17163	50	17213	0.00290478	0.00288401		1	5281	4.5552e-05	5281	9.11039e-05	5281	1.72513e-08	1.69395e-12
		0.9198	17193	25	17168	50	17218	0.00290394	0.00288401		1	5289	4.68085e-05	5289	9.3617e-05	5289	1.77003e-08	1.69395e-12
		0.9195	17198	25	17173	50	17223	0.00290309	0.00288401		1	5297	4.80959e-05	5297	9.61918e-05	5297	1.81597e-08	1.69395e-12
		0.9194	17199	25	17174	50	17224	0.00290293	0.00288401		1	5305	4.94147e-05	5305	9.88295e-05	5305	1.86295e-08	1.69395e-12
		0.9193	17200	25	17175	50	17225	0.00290276	0.00288401		1	5313	5.07657e-05	5313	0.000101531	5313	1.911e-08	1.69395e-12
		0.9192	17202	25	17177	50	17227	0.00290242	0.00288401		1	5321	5.21496e-05	5321	0.000104299	5321	1.96014e-08	1.69395e-12
		0.919	17218	25	17193	50	17243	0.00289973	0.00288401		1	5329	5.35669e-05	5329	0.000107134	5329	2.01039e-08	1.69395e-12
		0.9188	17226	25	17201	50	17251	0.00289838	0.00288401		1	5337	5.50185e-05	5337	0.000110037	5337	2.06177e-08	1.69395e-12
		0.9186	17230	25	17205	50	17255	0.00289771	0.00288401		1	5345	5.6505e-05	5345	0.00011301	5345	2.11431e-08	1.69395e-12
		0.918	17237	25	17212	50	17262	0.00289654	0.00288401		1	5353	5.80271e-05	5353	0.000116054	5353	2.16802e-08	1.69395e-12
		0.9179	17239	25	17214	50	17264	0.0028962	0.00288401		1	5361	5.95857e-05	5361	0.000119171	5361	2.22293e-08	1.69395e-12
		0.9177	17242	25	17217	50	17267	0.0028957	0.00288401		1	5369	6.11814e-05	5369	0.000122363	5369	2.27906e-08	1.69395e-12
		0.9176	17246	25	17221	50	17271	0.00289503	0.00288401		1	5377	6.28151e-05	5377	0.00012563	5377	2.33644e-08	1.69395e-12
		0.917	17248	25	17223	50	17273	0.00289469	0.00288401		1	5385	6.44875e-05	5385	0.000128975	5385	2.39508e-08	1.69395e-12
		0.9166	17250	25	17225	50	17275	0.00289436	0.00288401		1	5393	6.61994e-05	5393	0.000132399	5393	2.45501e-08	1.69395e-12
		0.9164	17251	25	17226	50	17276	0.00289419	0.00288401		1	5401	6.79516e-05	5401	0.000135903	5401	2.51626e-08	1.69395e-12
		0.9162	17253	25	17228	50	17278	0.00289385	0.00288401		1	5409	6.9745e-05	5409	0.00013949	5409	2.57885e-08	1.69395e-12
		0.916	17279	25	17254	50	17304	0.00288951	0.00288401		1	5417	7.15804e-05	5417	0.000143161	5417	2.6428e-08	1.69395e-12
		0.9159	17288	25	17263	50	17313	0.002888	0.00288401		1	5425	7.34585e-05	5425	0.000146917	5425	2.70815e-08	1.69395e-12
		0.9154	17298	25	17273	50	17323	0.00288634	0.00288401		1	5433	7.53804e-05	5433	0.000150761	5433	2.77491e-08	1.69395e-12
		0.9153	17301	25	17276	50	17326	0.00288584	0.00288401		1	5441	7.73469e-05	5441	0.000154694	5441	2.84311e-08	1.69395e-12
		0.9152	17304	25	17279	50	17329	0.00288534	0.00288401		1	5449	7.93588e-05	5449	0.000158718	5449	2.91278e-08	1.69395e-12
		0.9149	17312	25	17287	50	17337	0.00288401	0.00288401		1	5457	8.14171e-05	5457	0.000162834	5457	2.98395e-08	1.69395e-12
		0.9148	17312	26	17286	52	17338	0.00299919	0.00299487		1	5465	8.35227e-05	5465	0.000167045	5465	3.05664e-08	1.69395e-12
		0.9143	17322	26	17296	52	17348	0.00299746	0.00299487		1	5473	8.56765e-05	5473	0.000171353	5473	3.13088e-08	1.69395e-12
		0.9141	17328	26	17302	52	17354	0.00299643	0.00299487		1	5481	8.78795e-05	5481	0.000175759	5481	3.2067e-08	1.69395e-12
		0.914	17336	26	17310	52	17362	0.00299505	0.00299487		1	5489	9.01327e-05	5489	0.000180265	5489	3.28412e-08	1.69395e-12
		0.9139	17337	26	17311	52	17363	0.00299487	0.00299487		1	5497	9.24371e-05	5497	0.000184874	5497	3.36318e-08	1.69395e-12
		0.9137	17337	27	17310	54	17364	0.00310988	0.00308677		1	5505	9.47936e-05	5505	0.000189587	5505	3.44391e-08	1.69395e-12
		0.9136	17338	27	17311	54	17365	0.0031097	0.00308677		1	5513	9.72033e-05	5513	0.000194407	5513	3.52633e-08	1.69395e-12
		0.9131	17339	27	17312	54	17366	0.00310952	0.00308677		1	5521	9.96672e-05	5521	0.000199334	5521	3.61048e-08	1.69395e-12
		0.913	17340	27	17313	54	17367	0.00310935	0.00308677		1	5529	0.000102186	5529	0.000204373	5529	3.69638e-08	1.69395e-12
		0.9126	17341	27	17314	54	17368	0.00310917	0.00308677		1	5537	0.000104762	5537	0.000209524	5537	3.78407e-08	1.69395e-12
		0.9123	17343	27	17316	54	17370	0.00310881	0.00308677		1	5545	0.000107395	5545	0.00021479	5545	3.87357e-08	1.69395e-12
		0.9122	17347	27	17320	54	17374	0.00310809	0.00308677		1	5553	0.000110086	5553	0.000220173	5553	3.96493e-08	1.69395e-12
		0.9119	17354	27	17327	54	17381	0.00310684	0.00308677		1	5561	0.000112837	5561	0.000225675	5561	4.05817e-08	1.69395e-12
		0.9118	17356	27	17329	54	17383	0.00310648	0.00308677		1	5569	0.000115649	5569	0.000231299	5569	4.15332e-08	1.69395e-12
		0.9117	17357	27	17330	54	17384	0.0031063	0.00308677		1	5577	0.000118523	5577	0.000237046	5577	4.25043e-08	1.69395e-12
		0.9114	17359	27	17332	54	17386	0.00310595	0.00308677		1	5585	0.00012146	5585	0.00024292	5585	4.34951e-08	1.69395e-12
		0.911	17361	27	17334	54	17388	0.00310559	0.00308677		1	5593	0.000124461	5593	0.000248923	5593	4.45061e-08	1.69395e-12
		0.9109	17364	27	17337	54	17391	0.00310505	0.00308677		1	5601	0.000127528	5601	0.000255057	5601	4.55377e-08	1.69395e-12
		0.9108	17366	27	17339	54	17393	0.0031047	0.00308677		1	5609	0.000130662	5609	0.000261324	5609	4.65901e-08	1.69395e-12
		0.9106	17368	27	17341	54	17395	0.00310434	0.00308677		1	5617	0.000133863	5617	0.000267727	5617	4.76637e-08	1.69395e-12
		0.9103	17371	27	17344	54	17398	0.00310381	0.00308677		1	5625	0.000137134	5625	0.000274269	5625	4.87589e-08	1.69395e-12
		0.9102	17373	27	17346	54	17400	0.00310345	0.00308677		1	5633	0.000140476	5633	0.000280952	5633	4.9876e-08	1.69395e-12
		0.9098	17379	27	17352	54	17406	0.00310238	0.00308677		1	5641	0.000143889	5641	0.000287778	5641	5.10155e-08	1.69395e-12
		0.9097	17382	27	17355	54	17409	0.00310184	0.00308677		1	5649	0.000147376	5649	0.000294751	5649	5.21776e-08	1.69395e-12
		0.9094	17383	27	17356	54	17410	0.00310167	0.00308677		1	5657	0.000150937	5657	0.000301874	5657	5.33628e-08	1.69395e-12
		0.909	17385	27	17358	54	17412	0.00310131	0.00308677		1	5665	0.000154574	5665	0.000309148	5665	5.45715e-08	1.69395e-12
		0.9087	17391	27	17364	54	17418	0.00310024	0.00308677		1	5673	0.000158288	5673	0.000316576	5673	5.58041e-08	1.69395e-12
		0.9086	17393	27	17366	54	17420	0.00309989	0.00308677		1	5681	0.000162081	5681	0.000324163	5681	5.70608e-08	1.69395e-12
		0.9084	17394	27	17367	54	17421	0.00309971	0.00308677		1	5689	0.000165955	5689	0.000331909	5689	5.83423e-08	1.69395e-12
		0.9083	17421	27	17394	54	17448	0.00309491	0.00308677		1	5697	0.00016991	5697	0.000339819	5697	5.96488e-08	1.69395e-12
		0.908	17422	27	17395	54	17449	0.00309473	0.00308677		1	5705	0.000173948	5705	0.000347895	5705	6.09807e-08	1.69395e-12
		0.9079	17430	27	17403	54	17457	0.00309332	0.00308677		1	5713	0.00017807	5713	0.00035614	5713	6.23386e-08	1.69395e-12
		0.9077	17431	27	17404	54	17458	0.00309314	0.00308677		1	5721	0.000182279	5721	0.000364558	5721	6.37227e-08	1.69395e-12
		0.9076	17440	27	17413	54	17467	0.00309154	0.00308677		1	5729	0.000186575	5729	0.000373151	5729	6.51336e-08	1.69395e-12
		0.9074	17443	27	17416	54	17470	0.00309101	0.00308677		1	5737	0.000190961	5737	0.000381922	5737	6.65717e-08	1.69395e-12
		0.9073	17444	27	17417	54	17471	0.00309084	0.00308677		1	5745	0.000195437	5745	0.000390875	5745	6.80374e-08	1.69395e-12
		0.9072	17445	27	17418	54	17472	0.00309066	0.00308677		1	5753	0.000200006	5753	0.000400013	5753	6.95311e-08	1.69395e-12
		0.907	17446	27	17419	54	17473	0.00309048	0.00308677		1	5761	0.000204669	5761	0.000409338	5761	7.10534e-08	1.69395e-12
		0.9069	17447	27	17420	54	17474	0.00309031	0.00308677		1	5769	0.000209428	5769	0.000418856	5769	7.26046e-08	1.69395e-12
		0.9065	17451	27	17424	54	17478	0.0030896	0.00308677		1	5777	0.000214284	5777	0.000428568	5777	7.41852e-08	1.69395e-12
		0.9064	17452	27	17425	54	17479	0.00308942	0.00308677		1	5785	0.000219239	5785	0.000438479	5785	7.57958e-08	1.69395e-12
		0.9063	17454	27	17427	54	17481	0.00308907	0.00308677		1	5793	0.000224295	5793	0.000448591	5793	7.74367e-08	1.69395e-12
		0.9062	17455	27	17428	54	17482	0.00308889	0.00308677		1	5801	0.000229454	5801	0.000458908	5801	7.91084e-08	1.69395e-12
		0.906	17456	27	17429	54	17483	0.00308871	0.00308677		1	5809	0.000234717	5809	0.000469434	5809	8.08115e-08	1.69395e-12
		0.9058	17457	27	17430	54	17484	0.00308854	0.00308677		1	5817	0.000240086	5817	0.000480173	5817	8.25465e-08	1.69395e-12
		0.9056	17459	27	17432	54	17486	0.00308818	0.00308677		1	5825	0.000245564	5825	0.000491127	5825	8.43137e-08	1.69395e-12
		0.9054	17461	27	17434	54	17488	0.00308783	0.00308677		1	5833	0.000251151	5833	0.000502302	5833	8.61138e-08	1.69395e-12
		0.9052	17462	27	17435	54	17489	0.00308766	0.00308677		1	5841	0.00025685	5841	0.0005137	5841	8.79472e-08	1.69395e-12
		0.9049	17463	27	17436	54	17490	0.00308748	0.00308677		1	5849	0.000262663	5849	0.000525325	5849	8.98145e-08	1.69395e-12
		0.9048	17464	27	17437	54	17491	0.0030873	0.00308677		1	5857	0.000268591	5857	0.000537182	5857	9.17162e-08	1.69395e-12
		0.9046	17465	27	17438	54	17492	0.00308713	0.00308677		1	5865	0.000274637	5865	0.000549274	5865	9.36528e-08	1.69395e-12
		0.9045	17466	27	17439	54	17493	0.00308695	0.00308677		1	5873	0.000280802	5873	0.000561605	5873	9.56248e-08	1.69395e-12
		0.9044	17467	27	17440	54	17494	0.00308677	0.00308677		1	5881	0.000287089	5881	0.000574179	5881	9.76328e-08	1.69395e-12
		0.9043	17477	28	17449	56	17505	0.00319909	0.00318653		1	5889	0.0002935	5889	0.000587	5889	9.96774e-08	1.69395e-12
		0.9042	17486	28	17458	56	17514	0.00319744	0.00318653		1	5897	0.000300037	5897	0.000600073	5897	1.01759e-07	1.69395e-12
		0.9039	17487	28	17459	56	17515	0.00319726	0.00318653		1	5905	0.000306701	5905	0.000613402	5905	1.03878e-07	1.69395e-12
		0.9035	17488	28	17460	56	17516	0.00319708	0.00318653		1	5913	0.000313495	5913	0.00062699	5913	1.06036e-07	1.69395e-12
		0.9034	17490	28	17462	56	17518	0.00319671	0.00318653		1	5921	0.000320422	5921	0.000640843	5921	1.08232e-07	1.69395e-12
		0.9032	17502	28	17474	56	17530	0.00319452	0.00318653		1	5929	0.000327482	5929	0.000654964	5929	1.10468e-07	1.69395e-12
		0.9031	17513	28	17485	56	17541	0.00319252	0.00318653		1	5937	0.000334679	5937	0.000669359	5937	1.12744e-07	1.69395e-12
		0.9027	17530	28	17502	56	17558	0.00318943	0.00318653		1	5945	0.000342015	5945	0.000684031	5945	1.1506e-07	1.69395e-12
		0.9025	17545	28	17517	56	17573	0.00318671	0.00318653		1	5953	0.000349493	5953	0.000698985	5953	1.17417e-07	1.69395e-12
		0.9024	17546	28	17518	56	17574	0.00318653	0.00318653		1	5961	0.000357113	5961	0.000714226	5961	1.19816e-07	1.69395e-12
		0.9022	17546	29	17517	58	17575	0.00330014	0.00327665		1	5969	0.000364879	5969	0.000729758	5969	1.22258e-07	1.69395e-12
		0.9021	17547	29	17518	58	17576	0.00329995	0.00327665		1	5977	0.000372794	5977	0.000745587	5977	1.24743e-07	1.69395e-12
		0.902	17555	29	17526	58	17584	0.00329845	0.00327665		1	5985	0.000380858	5985	0.000761717	5985	1.27271e-07	1.69395e-12
		0.9017	17557	29	17528	58	17586	0.00329808	0.00327665		1	5993	0.000389076	5993	0.000778152	5993	1.29843e-07	1.69395e-12
		0.9016	17558	29	17529	58	17587	0.00329789	0.00327665		1	6001	0.000397449	6001	0.000794898	6001	1.32461e-07	1.69395e-12
		0.9013	17559	29	17530	58	17588	0.0032977	0.00327665		1	6009	0.00040598	6009	0.00081196	6009	1.35124e-07	1.69395e-12
		0.9012	17564	29	17535	58	17593	0.00329677	0.00327665		1	6017	0.000414672	6017	0.000829343	6017	1.37833e-07	1.69395e-12
		0.9009	17570	29	17541	58	17599	0.00329564	0.00327665		1	6025	0.000423526	6025	0.000847052	6025	1.4059e-07	1.69395e-12
		0.9008	17572	29	17543	58	17601	0.00329527	0.00327665		1	6033	0.000432546	6033	0.000865092	6033	1.43393e-07	1.69395e-12
		0.9004	17573	29	17544	58	17602	0.00329508	0.00327665		1	6041	0.000441734	6041	0.000883469	6041	1.46245e-07	1.69395e-12
		0.9002	17575	29	17546	58	17604	0.00329471	0.00327665		1	6049	0.000451093	6049	0.000902187	6049	1.49146e-07	1.69395e-12
		0.8999	17584	29	17555	58	17613	0.00329302	0.00327665		0.9999	6057	0.000460626	6057	0.000921252	6057	1.52097e-07	5.05301e-06
		0.8997	17588	29	17559	58	17617	0.00329227	0.00327665		0.9999	6065	0.000470335	6065	0.00094067	6065	1.55098e-07	5.05301e-06
		0.8996	17591	29	17562	58	17620	0.00329171	0.00327665		0.9999	6073	0.000480223	6073	0.000960447	6073	1.5815e-07	5.05301e-06
		0.8994	17594	29	17565	58	17623	0.00329115	0.00327665		0.9999	6081	0.000490293	6081	0.000980587	6081	1.61254e-07	5.05301e-06
		0.8993	17595	29	17566	58	17624	0.00329097	0.00327665		0.9999	6089	0.000500548	6089	0.0010011	6089	1.64411e-07	5.05301e-06
		0.8992	17602	29	17573	58	17631	0.00328966	0.00327665		0.9999	6097	0.000510991	6097	0.00102198	6097	1.6762e-07	5.05301e-06
		0.8989	17613	29	17584	58	17642	0.00328761	0.00327665		0.9999	6105	0.000521623	6105	0.00104325	6105	1.70884e-07	5.05301e-06
		0.8986	17614	29	17585	58	17643	0.00328742	0.00327665		0.9999	6113	0.00053245	6113	0.0010649	6113	1.74202e-07	5.05301e-06
		0.8985	17615	29	17586	58	17644	0.00328724	0.00327665		0.9999	6121	0.000543473	6121	0.00108695	6121	1.77576e-07	5.05301e-06
		0.8984	17618	29	17589	58	17647	0.00328668	0.00327665		0.9999	6129	0.000554695	6129	0.00110939	6129	1.81007e-07	5.05301e-06
		0.8983	17623	29	17594	58	17652	0.00328575	0.00327665		0.9999	6137	0.00056612	6137	0.00113224	6137	1.84494e-07	5.05301e-06
		0.8978	17630	29	17601	58	17659	0.00328444	0.00327665		0.9999	6145	0.00057775	6145	0.0011555	6145	1.88039e-07	5.05301e-06
		0.8977	17631	29	17602	58	17660	0.00328426	0.00327665		0.9999	6153	0.000589589	6153	0.00117918	6153	1.91643e-07	5.05301e-06
		0.8974	17634	29	17605	58	17663	0.0032837	0.00327665		0.9999	6161	0.000601641	6161	0.00120328	6161	1.95306e-07	5.05301e-06
		0.8973	17636	29	17607	58	17665	0.00328333	0.00327665		0.9999	6169	0.000613907	6169	0.00122781	6169	1.9903e-07	5.05301e-06
		0.8972	17637	29	17608	58	17666	0.00328314	0.00327665		0.9999	6177	0.000626391	6177	0.00125278	6177	2.02814e-07	5.05301e-06
		0.8971	17638	29	17609	58	17667	0.00328296	0.00327665		0.9999	6185	0.000639098	6185	0.0012782	6185	2.06661e-07	5.05301e-06
		0.8964	17639	29	17610	58	17668	0.00328277	0.00327665		0.9999	6193	0.000652029	6193	0.00130406	6193	2.1057e-07	5.05301e-06
		0.8963	17640	29	17611	58	17669	0.00328259	0.00327665		0.9999	6201	0.000665189	6201	0.00133038	6201	2.14542e-07	5.05301e-06
		0.8962	17654	29	17625	58	17683	0.00327999	0.00327665		0.9999	6209	0.00067858	6209	0.00135716	6209	2.1858e-07	5.05301e-06
		0.8961	17657	29	17628	58	17686	0.00327943	0.00327665		0.9999	6217	0.000692207	6217	0.00138441	6217	2.22682e-07	5.05301e-06
		0.896	17670	29	17641	58	17699	0.00327702	0.00327665		0.9999	6225	0.000706073	6225	0.00141215	6225	2.26851e-07	5.05301e-06
		0.8958	17671	29	17642	58	17700	0.00327684	0.00327665		0.9999	6233	0.000720181	6233	0.00144036	6233	2.31086e-07	5.05301e-06
		0.8954	17672	29	17643	58	17701	0.00327665	0.00327665		0.9999	6241	0.000734534	6241	0.00146907	6241	2.3539e-07	5.05301e-06
		0.8953	17673	30	17643	60	17703	0.00338926	0.00338352		0.9999	6249	0.000749137	6249	0.00149827	6249	2.39762e-07	5.05301e-06
		0.895	17674	30	17644	60	17704	0.00338906	0.00338352		0.9999	6257	0.000763993	6257	0.00152799	6257	2.44204e-07	5.05301e-06
		0.8949	17679	30	17649	60	17709	0.00338811	0.00338352		0.9999	6265	0.000779106	6265	0.00155821	6265	2.48717e-07	5.05301e-06
		0.8948	17680	30	17650	60	17710	0.00338792	0.00338352		0.9999	6273	0.00079448	6273	0.00158896	6273	2.53301e-07	5.05301e-06
		0.8947	17681	30	17651	60	17711	0.00338773	0.00338352		0.9999	6281	0.000810118	6281	0.00162024	6281	2.57958e-07	5.05301e-06
		0.8946	17682	30	17652	60	17712	0.00338753	0.00338352		0.9999	6289	0.000826024	6289	0.00165205	6289	2.62688e-07	5.05301e-06
		0.8945	17683	30	17653	60	17713	0.00338734	0.00338352		0.9999	6297	0.000842202	6297	0.0016844	6297	2.67493e-07	5.05301e-06
		0.8942	17685	30	17655	60	17715	0.00338696	0.00338352		0.9999	6305	0.000858656	6305	0.00171731	6305	2.72373e-07	5.05301e-06
		0.8941	17686	30	17656	60	17716	0.00338677	0.00338352		0.9999	6313	0.00087539	6313	0.00175078	6313	2.77329e-07	5.05301e-06
		0.894	17690	30	17660	60	17720	0.003386	0.00338352		0.9999	6321	0.000892408	6321	0.00178482	6321	2.82363e-07	5.05301e-06
		0.8939	17703	30	17673	60	17733	0.00338352	0.00338352		0.9999	6329	0.000909714	6329	0.00181943	6329	2.87475e-07	5.05301e-06
		0.8938	17744	32	17712	64	17776	0.00360036	0.00357422		0.9999	6337	0.000927313	6337	0.00185463	6337	2.92666e-07	5.05301e-06
		0.8936	17745	32	17713	64	17777	0.00360016	0.00357422		0.9999	6345	0.000945207	6345	0.00189041	6345	2.97938e-07	5.05301e-06
		0.8935	17759	32	17727	64	17791	0.00359732	0.00357422		0.9999	6353	0.000963402	6353	0.0019268	6353	3.0329e-07	5.05301e-06
		0.8934	17760	32	17728	64	17792	0.00359712	0.00357422		0.9999	6361	0.000981902	6361	0.0019638	6361	3.08726e-07	5.05301e-06
		0.8932	17770	32	17738	64	17802	0.0035951	0.00357422		0.9999	6369	0.00100071	6369	0.00200142	6369	3.14244e-07	5.05301e-06
		0.8929	17771	32	17739	64	17803	0.0035949	0.00357422		0.9999	6377	0.00101983	6377	0.00203966	6377	3.19847e-07	5.05301e-06
		0.8924	17772	32	17740	64	17804	0.0035947	0.00357422		0.9999	6385	0.00103927	6385	0.00207854	6385	3.25535e-07	5.05301e-06
		0.8923	17773	32	17741	64	17805	0.0035945	0.00357422		0.9999	6393	0.00105903	6393	0.00211807	6393	3.3131e-07	5.05301e-06
		0.8922	17775	32	17743	64	17807	0.00359409	0.00357422		0.9999	6401	0.00107912	6401	0.00215824	6401	3.37173e-07	5.05301e-06
		0.8919	17777	32	17745	64	17809	0.00359369	0.00357422		0.9999	6409	0.00109954	6409	0.00219908	6409	3.43124e-07	5.05301e-06
		0.8918	17778	32	17746	64	17810	0.00359349	0.00357422		0.9999	6417	0.0011203	6417	0.0022406	6417	3.49166e-07	5.05301e-06
		0.8917	17780	32	17748	64	17812	0.00359308	0.00357422		0.9999	6425	0.00114139	6425	0.00228279	6425	3.55298e-07	5.05301e-06
		0.8914	17781	32	17749	64	17813	0.00359288	0.00357422		0.9999	6433	0.00116283	6433	0.00232567	6433	3.61522e-07	5.05301e-06
		0.8913	17782	32	17750	64	17814	0.00359268	0.00357422		0.9999	6441	0.00118463	6441	0.00236925	6441	3.67839e-07	5.05301e-06
		0.8912	17794	32	17762	64	17826	0.00359026	0.00357422		0.9999	6449	0.00120677	6449	0.00241354	6449	3.74251e-07	5.05301e-06
		0.8911	17795	32	17763	64	17827	0.00359006	0.00357422		0.9999	6457	0.00122928	6457	0.00245855	6457	3.80758e-07	5.05301e-06
		0.891	17798	32	17766	64	17830	0.00358946	0.00357422		0.9999	6465	0.00125215	6465	0.00250429	6465	3.87361e-07	5.05301e-06
		0.8909	17812	32	17780	64	17844	0.00358664	0.00357422		0.9999	6473	0.00127538	6473	0.00255077	6473	3.94063e-07	5.05301e-06
		0.8906	17823	32	17791	64	17855	0.00358443	0.00357422		0.9999	6481	0.001299	6481	0.00259799	6481	4.00863e-07	5.05301e-06
		0.8905	17824	32	17792	64	17856	0.00358423	0.00357422		0.9999	6489	0.00132299	6489	0.00264598	6489	4.07764e-07	5.05301e-06
		0.8903	17825	32	17793	64	17857	0.00358403	0.00357422		0.9999	6497	0.00134737	6497	0.00269473	6497	4.14766e-07	5.05301e-06
		0.8902	17826	32	17794	64	17858	0.00358383	0.00357422		0.9999	6505	0.00137213	6505	0.00274427	6505	4.2187e-07	5.05301e-06
		0.8898	17828	32	17796	64	17860	0.00358343	0.00357422		0.9999	6513	0.00139729	6513	0.00279459	6513	4.29079e-07	5.05301e-06
		0.8897	17832	32	17800	64	17864	0.00358262	0.00357422		0.9999	6521	0.00142286	6521	0.00284571	6521	4.36392e-07	5.05301e-06
		0.8896	17833	32	17801	64	17865	0.00358242	0.00357422		0.9999	6529	0.00144882	6529	0.00289765	6529	4.43811e-07	5.05301e-06
		0.8895	17835	32	17803	64	17867	0.00358202	0.00357422		0.9999	6537	0.0014752	6537	0.0029504	6537	4.51339e-07	5.05301e-06
		0.8893	17836	32	17804	64	17868	0.00358182	0.00357422		0.9999	6545	0.00150199	6545	0.00300399	6545	4.58975e-07	5.05301e-06
		0.889	17838	32	17806	64	17870	0.00358142	0.00357422		0.9999	6553	0.00152921	6553	0.00305842	6553	4.66721e-07	5.05301e-06
		0.8886	17839	32	17807	64	17871	0.00358122	0.00357422		0.9999	6561	0.00155685	6561	0.00311371	6561	4.74578e-07	5.05301e-06
		0.8883	17843	32	17811	64	17875	0.00358042	0.00357422		0.9999	6569	0.00158493	6569	0.00316986	6569	4.82548e-07	5.05301e-06
		0.888	17846	32	17814	64	17878	0.00357982	0.00357422		0.9999	6577	0.00161344	6577	0.00322689	6577	4.90632e-07	5.05301e-06
		0.8878	17847	32	17815	64	17879	0.00357962	0.00357422		0.9999	6585	0.0016424	6585	0.0032848	6585	4.98831e-07	5.05301e-06
		0.8876	17848	32	17816	64	17880	0.00357942	0.00357422		0.9999	6593	0.00167181	6593	0.00334362	6593	5.07147e-07	5.05301e-06
		0.8874	17855	32	17823	64	17887	0.00357802	0.00357422		0.9999	6601	0.00170167	6601	0.00340335	6601	5.15581e-07	5.05301e-06
		0.8873	17868	32	17836	64	17900	0.00357542	0.00357422		0.9999	6609	0.001732	6609	0.003464	6609	5.24134e-07	5.05301e-06
		0.8872	17870	32	17838	64	17902	0.00357502	0.00357422		0.9999	6617	0.0017628	6617	0.00352559	6617	5.32808e-07	5.05301e-06
		0.8871	17871	32	17839	64	17903	0.00357482	0.00357422		0.9999	6625	0.00179406	6625	0.00358813	6625	5.41604e-07	5.05301e-06
		0.887	17872	32	17840	64	17904	0.00357462	0.00357422		0.9999	6633	0.00182581	6633	0.00365162	6633	5.50524e-07	5.05301e-06
		0.8869	17873	32	17841	64	17905	0.00357442	0.00357422		0.9999	6641	0.00185805	6641	0.00371609	6641	5.59568e-07	5.05301e-06
		0.8863	17874	32	17842	64	17906	0.00357422	0.00357422		0.9999	6649	0.00189077	6649	0.00378154	6649	5.68739e-07	5.05301e-06
		0.8862	17882	34	17848	68	17916	0.00379549	0.00379549		0.9999	6657	0.001924	6657	0.00384799	6657	5.78037e-07	5.05301e-06
		0.886	17882	35	17847	70	17917	0.0039069	0.00389864		0.9999	6665	0.00195773	6665	0.00391545	6665	5.87464e-07	5.05301e-06
		0.8858	17886	35	17851	70	17921	0.00390603	0.00389864		0.9999	6673	0.00199197	6673	0.00398393	6673	5.97023e-07	5.05301e-06
		0.8857	17906	35	17871	70	17941	0.00390168	0.00389864		0.9999	6681	0.00202672	6681	0.00405345	6681	6.06713e-07	5.05301e-06
		0.8856	17908	35	17873	70	17943	0.00390124	0.00389864		0.9999	6689	0.00206201	6689	0.00412401	6689	6.16536e-07	5.05301e-06
		0.8855	17909	35	17874	70	17944	0.00390103	0.00389864		0.9999	6697	0.00209782	6697	0.00419564	6697	6.26495e-07	5.05301e-06
		0.8852	17910	35	17875	70	17945	0.00390081	0.00389864		0.9999	6705	0.00213417	6705	0.00426834	6705	6.36591e-07	5.05301e-06
		0.8849	17915	35	17880	70	17950	0.00389972	0.00389864		0.9999	6713	0.00217106	6713	0.00434213	6713	6.46824e-07	5.05301e-06
		0.8848	17916	35	17881	70	17951	0.0038995	0.00389864		0.9999	6721	0.00220851	6721	0.00441702	6721	6.57197e-07	5.05301e-06
		0.8845	17917	35	17882	70	17952	0.00389929	0.00389864		0.9999	6729	0.00224651	6729	0.00449303	6729	6.67711e-07	5.05301e-06
		0.8844	17920	35	17885	70	17955	0.00389864	0.00389864		0.9999	6737	0.00228508	6737	0.00457016	6737	6.78367e-07	5.05301e-06
		0.8843	17921	36	17885	72	17957	0.00400958	0.00400311		0.9999	6745	0.00232422	6745	0.00464844	6745	6.89168e-07	5.05301e-06
		0.8842	17922	36	17886	72	17958	0.00400936	0.00400311		0.9998	6753	0.00236394	6753	0.00472787	6753	7.00115e-07	2.6652e-05
		0.8841	17925	36	17889	72	17961	0.00400869	0.00400311		0.9998	6761	0.00240424	6761	0.00480848	6761	7.11209e-07	2.6652e-05
		0.884	17927	36	17891	72	17963	0.00400824	0.00400311		0.9998	6769	0.00244514	6769	0.00489027	6769	7.22452e-07	2.6652e-05
		0.8833	17929	36	17893	72	17965	0.00400779	0.00400311		0.9998	6777	0.00248663	6777	0.00497327	6777	7.33845e-07	2.6652e-05
		0.883	17930	36	17894	72	17966	0.00400757	0.00400311		0.9998	6785	0.00252874	6784.99	0.00505748	6785	7.45391e-07	2.6652e-05
		0.8829	17934	36	17898	72	17970	0.00400668	0.00400311		0.9998	6793	0.00257146	6792.99	0.00514291	6793	7.5709e-07	2.6652e-05
		0.8828	17948	36	17912	72	17984	0.00400356	0.00400311		0.9998	6801	0.0026148	6800.99	0.0052296	6801	7.68945e-07	2.6652e-05
		0.8825	17949	36	17913	72	17985	0.00400334	0.00400311		0.9998	6809	0.00265877	6808.99	0.00531754	6809	7.80957e-07	2.6652e-05
		0.8824	17950	36	17914	72	17986	0.00400311	0.00400311		0.9998	6817	0.00270338	6816.99	0.00540675	6817	7.93128e-07	2.6652e-05
		0.8821	17951	37	17914	74	17988	0.00411385	0.00410495		0.9998	6825	0.00274863	6824.99	0.00549726	6825	8.0546e-07	2.6652e-05
		0.8819	17956	37	17919	74	17993	0.00411271	0.00410495		0.9998	6833	0.00279454	6832.99	0.00558907	6833	8.17953e-07	2.6652e-05
		0.8815	17962	37	17925	74	17999	0.00411134	0.00410495		0.9998	6841	0.0028411	6840.99	0.00568221	6841	8.30611e-07	2.6652e-05
		0.8813	17964	37	17927	74	18001	0.00411088	0.00410495		0.9998	6849	0.00288834	6848.99	0.00577668	6849	8.43434e-07	2.6652e-05
		0.8811	17965	37	17928	74	18002	0.00411065	0.00410495		0.9998	6857	0.00293625	6856.99	0.0058725	6857	8.56424e-07	2.6652e-05
		0.881	17976	37	17939	74	18013	0.00410814	0.00410495		0.9998	6865	0.00298485	6864.99	0.00596969	6865	8.69584e-07	2.6652e-05
		0.8807	17978	37	17941	74	18015	0.00410769	0.00410495		0.9998	6873	0.00303413	6872.99	0.00606827	6873	8.82914e-07	2.6652e-05
		0.8806	17981	37	17944	74	18018	0.004107	0.00410495		0.9998	6881	0.00308412	6880.99	0.00616825	6881	8.96417e-07	2.6652e-05
		0.8801	17982	37	17945	74	18019	0.00410678	0.00410495		0.9998	6889	0.00313482	6888.99	0.00626964	6889	9.10095e-07	2.6652e-05
		0.88	17986	37	17949	74	18023	0.00410586	0.00410495		0.9998	6897	0.00318624	6896.99	0.00637247	6897	9.23948e-07	2.6652e-05
		0.8795	17989	37	17952	74	18026	0.00410518	0.00410495		0.9998	6905	0.00323838	6904.99	0.00647675	6905	9.3798e-07	2.6652e-05
		0.8793	17990	37	17953	74	18027	0.00410495	0.00410495		0.9998	6913	0.00329125	6912.99	0.0065825	6913	9.52192e-07	2.6652e-05
		0.8792	17993	38	17955	76	18031	0.00421496	0.00420889		0.9998	6921	0.00334487	6920.99	0.00668974	6921	9.66585e-07	2.6652e-05
		0.8789	17994	38	17956	76	18032	0.00421473	0.00420889		0.9998	6929	0.00339924	6928.99	0.00679848	6929	9.81163e-07	2.6652e-05
		0.8787	17995	38	17957	76	18033	0.0042145	0.00420889		0.9998	6937	0.00345437	6936.99	0.00690873	6937	9.95925e-07	2.6652e-05
		0.8782	17998	38	17960	76	18036	0.00421379	0.00420889		0.9998	6945	0.00351026	6944.99	0.00702053	6945	1.01087e-06	2.6652e-05
		0.878	17999	38	17961	76	18037	0.00421356	0.00420889		0.9998	6953	0.00356694	6952.99	0.00713388	6953	1.02601e-06	2.6652e-05
		0.8778	18001	38	17963	76	18039	0.00421309	0.00420889		0.9998	6961	0.0036244	6960.99	0.0072488	6961	1.04134e-06	2.6652e-05
		0.8776	18019	38	17981	76	18057	0.00420889	0.00420889		0.9998	6969	0.00368266	6968.99	0.00736531	6969	1.05687e-06	2.6652e-05
		0.8773	18024	39	17985	78	18063	0.00431822	0.00431368		0.9998	6977	0.00374172	6976.99	0.00748343	6977	1.07259e-06	2.6652e-05
		0.8772	18025	39	17986	78	18064	0.00431798	0.00431368		0.9998	6985	0.00380159	6984.99	0.00760318	6985	1.0885e-06	2.6652e-05
		0.8771	18026	39	17987	78	18065	0.00431774	0.00431368		0.9998	6993	0.00386229	6992.99	0.00772458	6993	1.10462e-06	2.6652e-05
		0.8767	18034	39	17995	78	18073	0.00431583	0.00431368		0.9998	7001	0.00392382	7000.99	0.00784764	7001	1.12093e-06	2.6652e-05
		0.8766	18035	39	17996	78	18074	0.00431559	0.00431368		0.9998	7009	0.00398619	7008.99	0.00797238	7009	1.13745e-06	2.6652e-05
		0.8765	18036	39	17997	78	18075	0.00431535	0.00431368		0.9998	7017	0.00404941	7016.99	0.00809883	7017	1.15417e-06	2.6652e-05
		0.8764	18040	39	18001	78	18079	0.0043144	0.00431368		0.9998	7025	0.0041135	7024.99	0.008227	7025	1.1711e-06	2.6652e-05
		0.8759	18041	39	18002	78	18080	0.00431416	0.00431368		0.9998	7033	0.00417845	7032.99	0.00835691	7033	1.18824e-06	2.6652e-05
		0.8758	18043	39	18004	78	18082	0.00431368	0.00431368		0.9998	7041	0.00424429	7040.99	0.00848857	7041	1.20559e-06	2.6652e-05
		0.8757	18047	40	18007	80	18087	0.00442307	0.00441965		0.9998	7049	0.00431101	7048.99	0.00862202	7049	1.22316e-06	2.6652e-05
		0.875	18049	40	18009	80	18089	0.00442258	0.00441965		0.9998	7057	0.00437864	7056.99	0.00875727	7057	1.24093e-06	2.6652e-05
		0.8747	18051	40	18011	80	18091	0.00442209	0.00441965		0.9998	7065	0.00444717	7064.99	0.00889434	7065	1.25893e-06	2.6652e-05
		0.8746	18052	40	18012	80	18092	0.00442184	0.00441965		0.9998	7073	0.00451662	7072.99	0.00903325	7073	1.27714e-06	2.6652e-05
		0.8745	18061	40	18021	80	18101	0.00441965	0.00441965		0.9998	7081	0.00458701	7080.99	0.00917401	7081	1.29558e-06	2.6652e-05
		0.8744	18061	41	18020	82	18102	0.00452989	0.00450599		0.9998	7089	0.00465833	7088.99	0.00931666	7089	1.31424e-06	2.6652e-05
		0.8743	18071	41	18030	82	18112	0.00452739	0.00450599		0.9998	7097	0.00473061	7096.99	0.00946121	7097	1.33313e-06	2.6652e-05
		0.8742	18072	41	18031	82	18113	0.00452714	0.00450599		0.9998	7105	0.00480384	7104.99	0.00960768	7105	1.35224e-06	2.6652e-05
		0.874	18073	41	18032	82	18114	0.00452689	0.00450599		0.9998	7113	0.00487805	7112.99	0.0097561	7113	1.37159e-06	2.6652e-05
		0.8739	18074	41	18033	82	18115	0.00452664	0.00450599		0.9998	7121	0.00495324	7120.99	0.00990647	7121	1.39116e-06	2.6652e-05
		0.8737	18078	41	18037	82	18119	0.00452564	0.00450599		0.9998	7128.99	0.00502942	7128.99	0.0100588	7129	1.41097e-06	2.6652e-05
		0.8736	18080	41	18039	82	18121	0.00452514	0.00450599		0.9998	7136.99	0.0051066	7136.99	0.0102132	7137	1.43102e-06	2.6652e-05
		0.8735	18086	41	18045	82	18127	0.00452364	0.00450599		0.9998	7144.99	0.0051848	7144.99	0.0103696	7145	1.45131e-06	2.6652e-05
		0.8734	18090	41	18049	82	18131	0.00452264	0.00450599		0.9998	7152.99	0.00526403	7152.99	0.0105281	7153	1.47184e-06	2.6652e-05
		0.8733	18091	41	18050	82	18132	0.00452239	0.00450599		0.9998	7160.99	0.00534429	7160.99	0.0106886	7161	1.49261e-06	2.6652e-05
		0.8728	18092	41	18051	82	18133	0.00452214	0.00450599		0.9998	7168.99	0.0054256	7168.99	0.0108512	7169	1.51363e-06	2.6652e-05
		0.8726	18093	41	18052	82	18134	0.00452189	0.00450599		0.9998	7176.99	0.00550797	7176.99	0.0110159	7177	1.53489e-06	2.6652e-05
		0.8725	18094	41	18053	82	18135	0.00452164	0.00450599		0.9998	7184.99	0.0055914	7184.99	0.0111828	7185	1.55641e-06	2.6652e-05
		0.8721	18095	41	18054	82	18136	0.00452139	0.00450599		0.9998	7192.99	0.00567592	7192.99	0.0113518	7193	1.57818e-06	2.6652e-05
		0.8717	18096	41	18055	82	18137	0.00452114	0.00450599		0.9998	7200.99	0.00576153	7200.99	0.0115231	7201	1.6002e-06	2.6652e-05
		0.8713	18106	41	18065	82	18147	0.00451865	0.00450599		0.9998	7208.99	0.00584825	7208.99	0.0116965	7209	1.62249e-06	2.6652e-05
		0.8712	18107	41	18066	82	18148	0.0045184	0.00450599		0.9998	7216.99	0.00593608	7216.99	0.0118722	7217	1.64503e-06	2.6652e-05
		0.8709	18108	41	18067	82	18149	0.00451816	0.00450599		0.9998	7224.99	0.00602504	7224.99	0.0120501	7225	1.66783e-06	2.6652e-05
		0.8706	18110	41	18069	82	18151	0.00451766	0.00450599		0.9998	7232.99	0.00611514	7232.99	0.0122303	7233	1.6909e-06	2.6652e-05
		0.8704	18111	41	18070	82	18152	0.00451741	0.00450599		0.9998	7240.99	0.00620639	7240.99	0.0124128	7241	1.71423e-06	2.6652e-05
		0.8701	18122	41	18081	82	18163	0.00451467	0.00450599		0.9998	7248.99	0.0062988	7248.99	0.0125976	7249	1.73784e-06	2.6652e-05
		0.8699	18125	41	18084	82	18166	0.00451393	0.00450599		0.9998	7256.99	0.00639239	7256.99	0.0127848	7257	1.76172e-06	2.6652e-05
		0.8698	18129	41	18088	82	18170	0.00451293	0.00450599		0.9998	7264.99	0.00648717	7264.99	0.0129743	7265	1.78587e-06	2.6652e-05
		0.8697	18130	41	18089	82	18171	0.00451269	0.00450599		0.9998	7272.99	0.00658315	7272.99	0.0131663	7273	1.8103e-06	2.6652e-05
		0.8691	18131	41	18090	82	18172	0.00451244	0.00450599		0.9998	7280.99	0.00668034	7280.99	0.0133607	7281	1.83501e-06	2.6652e-05
		0.8689	18132	41	18091	82	18173	0.00451219	0.00450599		0.9998	7288.99	0.00677875	7288.99	0.0135575	7289	1.85999e-06	2.6652e-05
		0.8687	18138	41	18097	82	18179	0.0045107	0.00450599		0.9998	7296.99	0.0068784	7296.99	0.0137568	7297	1.88527e-06	2.6652e-05
		0.8684	18139	41	18098	82	18180	0.00451045	0.00450599		0.9998	7304.99	0.00697931	7304.99	0.0139586	7305	1.91083e-06	2.6652e-05
		0.8683	18140	41	18099	82	18181	0.0045102	0.00450599		0.9998	7312.99	0.00708148	7312.99	0.014163	7313	1.93668e-06	2.6652e-05
		0.8682	18141	41	18100	82	18182	0.00450995	0.00450599		0.9998	7320.99	0.00718492	7320.99	0.0143698	7321	1.96282e-06	2.6652e-05
		0.8677	18146	41	18105	82	18187	0.00450872	0.00450599		0.9998	7328.99	0.00728965	7328.99	0.0145793	7329	1.98926e-06	2.6652e-05
		0.8676	18147	41	18106	82	18188	0.00450847	0.00450599		0.9998	7336.99	0.00739568	7336.99	0.0147914	7337	2.016e-06	2.6652e-05
		0.8675	18149	41	18108	82	18190	0.00450797	0.00450599		0.9998	7344.99	0.00750303	7344.98	0.0150061	7345	2.04303e-06	2.6652e-05
		0.8672	18150	41	18109	82	18191	0.00450772	0.00450599		0.9998	7352.99	0.00761171	7352.98	0.0152234	7353	2.07037e-06	2.6652e-05
		0.8671	18151	41	18110	82	18192	0.00450748	0.00450599		0.9998	7360.99	0.00772173	7360.98	0.0154435	7361	2.09801e-06	2.6652e-05
		0.8669	18152	41	18111	82	18193	0.00450723	0.00450599		0.9998	7368.99	0.00783311	7368.98	0.0156662	7369	2.12596e-06	2.6652e-05
		0.8668	18153	41	18112	82	18194	0.00450698	0.00450599		0.9998	7376.99	0.00794586	7376.98	0.0158917	7377	2.15422e-06	2.6652e-05
		0.8667	18155	41	18114	82	18196	0.00450648	0.00450599		0.9998	7384.99	0.00805999	7384.98	0.01612	7385	2.1828e-06	2.6652e-05
		0.8666	18156	41	18115	82	18197	0.00450624	0.00450599		0.9998	7392.99	0.00817551	7392.98	0.016351	7393	2.21169e-06	2.6652e-05
		0.8664	18157	41	18116	82	18198	0.00450599	0.00450599		0.9998	7400.99	0.00829245	7400.98	0.0165849	7401	2.2409e-06	2.6652e-05
		0.8661	18157	42	18115	84	18199	0.00461564	0.00461488		0.9998	7408.99	0.00841081	7408.98	0.0168216	7409	2.27043e-06	2.6652e-05
		0.866	18158	42	18116	84	18200	0.00461538	0.00461488		0.9998	7416.99	0.00853061	7416.98	0.0170612	7417	2.30029e-06	2.6652e-05
		0.8659	18160	42	18118	84	18202	0.00461488	0.00461488		0.9998	7424.99	0.00865186	7424.98	0.0173037	7425	2.33047e-06	2.6652e-05
		0.8658	18161	43	18118	86	18204	0.00472424	0.00472372		0.9998	7432.99	0.00877458	7432.98	0.0175492	7433	2.36098e-06	2.6652e-05
		0.8649	18162	43	18119	86	18205	0.00472398	0.00472372		0.9998	7440.99	0.00889878	7440.98	0.0177976	7441	2.39182e-06	2.6652e-05
		0.8648	18163	43	18120	86	18206	0.00472372	0.00472372		0.9998	7448.99	0.00902448	7448.98	0.018049	7449	2.423e-06	2.6652e-05
		0.8646	18180	44	18136	88	18224	0.0048288	0.00481558		0.9998	7456.99	0.00915169	7456.98	0.0183034	7457	2.45452e-06	2.6652e-05
		0.8645	18181	44	18137	88	18225	0.00482853	0.00481558		0.9998	7464.99	0.00928042	7464.98	0.0185608	7465	2.48638e-06	2.6652e-05
		0.8643	18182	44	18138	88	18226	0.00482827	0.00481558		0.9998	7472.99	0.0094107	7472.98	0.0188214	7473	2.51859e-06	2.6652e-05
		0.8642	18183	44	18139	88	18227	0.004828	0.00481558		0.9998	7480.99	0.00954253	7480.98	0.0190851	7481	2.55114e-06	2.6652e-05
		0.8639	18194	44	18150	88	18238	0.00482509	0.00481558		0.9998	7488.99	0.00967593	7488.98	0.0193519	7489	2.58404e-06	2.6652e-05
		0.8635	18195	44	18151	88	18239	0.00482483	0.00481558		0.9998	7496.99	0.00981092	7496.98	0.0196218	7497	2.61729e-06	2.6652e-05
		0.8633	18197	44	18153	88	18241	0.0048243	0.00481558		0.9998	7504.99	0.00994751	7504.98	0.019895	7505	2.6509e-06	2.6652e-05
		0.863	18198	44	18154	88	18242	0.00482403	0.00481558		0.9998	7512.99	0.0100857	7512.98	0.0201714	7513	2.68487e-06	2.6652e-05
		0.8629	18202	44	18158	88	18246	0.00482297	0.00481558		0.9998	7520.99	0.0102255	7520.98	0.0204511	7521	2.7192e-06	2.6652e-05
		0.8627	18203	44	18159	88	18247	0.00482271	0.00481558		0.9998	7528.99	0.010367	7528.98	0.0207341	7529	2.75389e-06	2.6652e-05
		0.8625	18206	44	18162	88	18250	0.00482192	0.00481558		0.9998	7536.99	0.0105102	7536.98	0.0210204	7537	2.78896e-06	2.6652e-05
		0.8623	18207	44	18163	88	18251	0.00482165	0.00481558		0.9998	7544.99	0.010655	7544.98	0.02131	7545	2.82439e-06	2.6652e-05
		0.8619	18209	44	18165	88	18253	0.00482113	0.00481558		0.9998	7552.99	0.0108015	7552.98	0.021603	7553	2.86019e-06	2.6652e-05
		0.8618	18210	44	18166	88	18254	0.00482086	0.00481558		0.9998	7560.99	0.0109498	7560.98	0.0218995	7561	2.89638e-06	2.6652e-05
		0.8615	18218	44	18174	88	18262	0.00481875	0.00481558		0.9998	7568.99	0.0110997	7568.98	0.0221994	7569	2.93294e-06	2.6652e-05
		0.8608	18219	44	18175	88	18263	0.00481849	0.00481558		0.9998	7576.99	0.0112514	7576.98	0.0225028	7577	2.96989e-06	2.6652e-05
		0.8606	18220	44	18176	88	18264	0.00481822	0.00481558		0.9998	7584.99	0.0114049	7584.98	0.0228098	7585	3.00722e-06	2.6652e-05
		0.8605	18230	44	18186	88	18274	0.00481558	0.00481558		0.9998	7592.99	0.0115601	7592.98	0.0231202	7593	3.04494e-06	2.6652e-05
		0.8603	18230	45	18185	90	18275	0.00492476	0.00492395		0.9998	7600.99	0.0117172	7600.98	0.0234343	7601	3.08306e-06	2.6652e-05
		0.8599	18232	45	18187	90	18277	0.00492422	0.00492395		0.9998	7608.99	0.011876	7608.98	0.023752	7609	3.12157e-06	2.6652e-05
		0.8594	18233	45	18188	90	18278	0.00492395	0.00492395		0.9998	7616.99	0.0120367	7616.98	0.0240733	7617	3.16047e-06	2.6652e-05
		0.8593	18237	47	18190	94	18284	0.00514111	0.00512457		0.9998	7624.99	0.0121992	7624.98	0.0243984	7625	3.19978e-06	2.6652e-05
		0.8592	18238	47	18191	94	18285	0.00514083	0.00512457		0.9998	7632.99	0.0123636	7632.98	0.0247271	7633	3.2395e-06	2.6652e-05
		0.8591	18242	47	18195	94	18289	0.0051397	0.00512457		0.9998	7640.99	0.0125298	7640.97	0.0250596	7641	3.27962e-06	2.6652e-05
		0.8588	18243	47	18196	94	18290	0.00513942	0.00512457		0.9998	7648.99	0.0126979	7648.97	0.0253959	7649	3.32016e-06	2.6652e-05
		0.8586	18252	47	18205	94	18299	0.00513689	0.00512457		0.9998	7656.99	0.012868	7656.97	0.025736	7657	3.36111e-06	2.6652e-05
		0.8583	18260	47	18213	94	18307	0.00513465	0.00512457		0.9998	7664.99	0.01304	7664.97	0.02608	7665	3.40248e-06	2.6652e-05
		0.8581	18266	47	18219	94	18313	0.00513297	0.00512457		0.9998	7672.99	0.0132139	7672.97	0.0264279	7673	3.44427e-06	2.6652e-05
		0.8575	18269	47	18222	94	18316	0.00513212	0.00512457		0.9998	7680.99	0.0133898	7680.97	0.0267797	7681	3.48648e-06	2.6652e-05
		0.857	18272	47	18225	94	18319	0.00513128	0.00512457		0.9998	7688.99	0.0135677	7688.97	0.0271354	7689	3.52913e-06	2.6652e-05
		0.8567	18273	47	18226	94	18320	0.005131	0.00512457		0.9998	7696.99	0.0137476	7696.97	0.0274952	7697	3.5722e-06	2.6652e-05
		0.8566	18274	47	18227	94	18321	0.00513072	0.00512457		0.9998	7704.99	0.0139295	7704.97	0.027859	7705	3.61571e-06	2.6652e-05
		0.8565	18275	47	18228	94	18322	0.00513044	0.00512457		0.9998	7712.99	0.0141135	7712.97	0.0282269	7713	3.65966e-06	2.6652e-05
		0.8562	18276	47	18229	94	18323	0.00513016	0.00512457		0.9998	7720.99	0.0142995	7720.97	0.0285989	7721	3.70405e-06	2.6652e-05
		0.8561	18281	47	18234	94	18328	0.00512876	0.00512457		0.9998	7728.99	0.0144875	7728.97	0.0289751	7729	3.74888e-06	2.6652e-05
		0.856	18284	47	18237	94	18331	0.00512793	0.00512457		0.9998	7736.99	0.0146777	7736.97	0.0293554	7737	3.79416e-06	2.6652e-05
		0.8554	18285	47	18238	94	18332	0.00512765	0.00512457		0.9998	7744.99	0.01487	7744.97	0.02974	7745	3.8399e-06	2.6652e-05
		0.8551	18296	47	18249	94	18343	0.00512457	0.00512457		0.9998	7752.98	0.0150644	7752.97	0.0301288	7753	3.88608e-06	2.6652e-05
		0.855	18296	48	18248	96	18344	0.00523332	0.00523218		0.9998	7760.98	0.015261	7760.97	0.0305219	7761	3.93273e-06	2.6652e-05
		0.8549	18298	48	18250	96	18346	0.00523275	0.00523218		0.9998	7768.98	0.0154597	7768.97	0.0309194	7769	3.97984e-06	2.6652e-05
		0.8548	18299	48	18251	96	18347	0.00523246	0.00523218		0.9998	7776.98	0.0156606	7776.97	0.0313212	7777	4.02742e-06	2.6652e-05
		0.8544	18300	48	18252	96	18348	0.00523218	0.00523218		0.9998	7784.98	0.0158638	7784.97	0.0317275	7785	4.07547e-06	2.6652e-05
		0.8539	18300	49	18251	98	18349	0.00534089	0.00532464		0.9998	7792.98	0.0160691	7792.97	0.0321382	7793	4.12399e-06	2.6652e-05
		0.8536	18301	49	18252	98	18350	0.0053406	0.00532464		0.9998	7800.98	0.0162767	7800.97	0.0325534	7801	4.17298e-06	2.6652e-05
		0.8534	18309	49	18260	98	18358	0.00533827	0.00532464		0.9998	7808.98	0.0164866	7808.97	0.0329732	7809	4.22246e-06	2.6652e-05
		0.8532	18312	49	18263	98	18361	0.0053374	0.00532464		0.9998	7816.98	0.0166987	7816.97	0.0333975	7817	4.27242e-06	2.6652e-05
		0.853	18322	49	18273	98	18371	0.00533449	0.00532464		0.9998	7824.98	0.0169132	7824.97	0.0338264	7825	4.32286e-06	2.6652e-05
		0.8526	18323	49	18274	98	18372	0.0053342	0.00532464		0.9998	7832.98	0.01713	7832.97	0.03426	7833	4.3738e-06	2.6652e-05
		0.8523	18331	49	18282	98	18380	0.00533188	0.00532464		0.9998	7840.98	0.0173491	7840.97	0.0346983	7841	4.42523e-06	2.6652e-05
		0.8519	18333	49	18284	98	18382	0.0053313	0.00532464		0.9998	7848.98	0.0175706	7848.96	0.0351413	7849	4.47716e-06	2.6652e-05
		0.8517	18334	49	18285	98	18383	0.00533101	0.00532464		0.9998	7856.98	0.0177945	7856.96	0.035589	7857	4.5296e-06	2.6652e-05
		0.8514	18355	49	18306	98	18404	0.00532493	0.00532464		0.9998	7864.98	0.0180208	7864.96	0.0360416	7865	4.58253e-06	2.6652e-05
		0.8513	18356	49	18307	98	18405	0.00532464	0.00532464		0.9998	7872.98	0.0182495	7872.96	0.0364991	7873	4.63598e-06	2.6652e-05
		0.8509	18356	50	18306	100	18406	0.00543301	0.00543301		0.9998	7880.98	0.0184807	7880.96	0.0369614	7881	4.68994e-06	2.6652e-05
		0.8506	18357	51	18306	102	18408	0.00554107	0.00553987		0.9998	7888.98	0.0187144	7888.96	0.0374287	7889	4.74442e-06	2.6652e-05
		0.8505	18359	51	18308	102	18410	0.00554047	0.00553987		0.9998	7896.98	0.0189505	7896.96	0.037901	7897	4.79942e-06	2.6652e-05
		0.8501	18361	51	18310	102	18412	0.00553987	0.00553987		0.9998	7904.98	0.0191892	7904.96	0.0383783	7905	4.85494e-06	2.6652e-05
		0.8494	18362	52	18310	104	18414	0.00564788	0.00563594		0.9998	7912.98	0.0194304	7912.96	0.0388607	7913	4.911e-06	2.6652e-05
		0.8489	18369	52	18317	104	18421	0.00564573	0.00563594		0.9998	7920.98	0.0196741	7920.96	0.0393482	7921	4.96758e-06	2.6652e-05
		0.8485	18370	52	18318	104	18422	0.00564542	0.00563594		0.9997	7928.98	0.0199204	7928.96	0.0398409	7929	5.0247e-06	8.88927e-05
		0.8484	18380	52	18328	104	18432	0.00564236	0.00563594		0.9997	7936.98	0.0201694	7936.96	0.0403387	7937	5.08236e-06	8.88927e-05
		0.8477	18383	52	18331	104	18435	0.00564144	0.00563594		0.9997	7944.98	0.0204209	7944.96	0.0408418	7945	5.14057e-06	8.88927e-05
		0.8475	18384	52	18332	104	18436	0.00564114	0.00563594		0.9997	7952.98	0.0206751	7952.96	0.0413502	7953	5.19932e-06	8.88927e-05
		0.8471	18392	52	18340	104	18444	0.00563869	0.00563594		0.9997	7960.98	0.0209319	7960.96	0.0418639	7961	5.25862e-06	8.88927e-05
		0.847	18399	52	18347	104	18451	0.00563655	0.00563594		0.9997	7968.98	0.0211915	7968.96	0.042383	7969	5.31848e-06	8.88927e-05
		0.8468	18400	52	18348	104	18452	0.00563625	0.00563594		0.9997	7976.98	0.0214537	7976.96	0.0429075	7977	5.3789e-06	8.88927e-05
		0.8467	18401	52	18349	104	18453	0.00563594	0.00563594		0.9997	7984.98	0.0217187	7984.96	0.0434374	7985	5.43988e-06	8.88927e-05
		0.8466	18409	53	18356	106	18462	0.00574152	0.00573469		0.9997	7992.98	0.0219865	7992.96	0.0439729	7993	5.50143e-06	8.88927e-05
		0.8465	18425	53	18372	106	18478	0.00573655	0.00573469		0.9997	8000.98	0.022257	8000.96	0.044514	8001	5.56355e-06	8.88927e-05
		0.8464	18431	53	18378	106	18484	0.00573469	0.00573469		0.9997	8008.98	0.0225303	8008.95	0.0450606	8009	5.62625e-06	8.88927e-05
		0.8463	18431	54	18377	108	18485	0.00584258	0.00583878		0.9997	8016.98	0.0228065	8016.95	0.0456129	8017	5.68953e-06	8.88927e-05
		0.8458	18432	54	18378	108	18486	0.00584226	0.00583878		0.9997	8024.98	0.0230855	8024.95	0.0461709	8025	5.75339e-06	8.88927e-05
		0.8456	18433	54	18379	108	18487	0.00584194	0.00583878		0.9997	8032.98	0.0233673	8032.95	0.0467347	8033	5.81783e-06	8.88927e-05
		0.8455	18436	54	18382	108	18490	0.005841	0.00583878		0.9997	8040.98	0.0236521	8040.95	0.0473042	8041	5.88287e-06	8.88927e-05
		0.845	18443	54	18389	108	18497	0.00583878	0.00583878		0.9997	8048.98	0.0239398	8048.95	0.0478796	8049	5.94851e-06	8.88927e-05
		0.8448	18443	55	18388	110	18498	0.00594659	0.00594305		0.9997	8056.98	0.0242304	8056.95	0.0484608	8057	6.01475e-06	8.88927e-05
		0.8443	18445	55	18390	110	18500	0.00594595	0.00594305		0.9997	8064.98	0.024524	8064.95	0.049048	8065	6.08159e-06	8.88927e-05
		0.8442	18446	55	18391	110	18501	0.00594562	0.00594305		0.9997	8072.98	0.0248206	8072.95	0.0496412	8073	6.14904e-06	8.88927e-05
		0.8434	18447	55	18392	110	18502	0.0059453	0.00594305		0.9997	8080.97	0.0251202	8080.95	0.0502404	8081	6.2171e-06	8.88927e-05
		0.8433	18448	55	18393	110	18503	0.00594498	0.00594305		0.9997	8088.97	0.0254228	8088.95	0.0508457	8089	6.28578e-06	8.88927e-05
		0.843	18449	55	18394	110	18504	0.00594466	0.00594305		0.9997	8096.97	0.0257285	8096.95	0.0514571	8097	6.35508e-06	8.88927e-05
		0.8429	18452	55	18397	110	18507	0.0059437	0.00594305		0.9997	8104.97	0.0260373	8104.95	0.0520746	8105	6.425e-06	8.88927e-05
		0.8428	18454	55	18399	110	18509	0.00594305	0.00594305		0.9997	8112.97	0.0263492	8112.95	0.0526985	8113	6.49556e-06	8.88927e-05
		0.8427	18454	56	18398	112	18510	0.00605078	0.00605078		0.9997	8120.97	0.0266643	8120.95	0.0533285	8121	6.56675e-06	8.88927e-05
		0.842	18462	57	18405	114	18519	0.00615584	0.00614721		0.9997	8128.97	0.0269825	8128.95	0.053965	8129	6.63857e-06	8.88927e-05
		0.8415	18465	57	18408	114	18522	0.00615484	0.00614721		0.9997	8136.97	0.0273039	8136.95	0.0546078	8137	6.71104e-06	8.88927e-05
		0.8414	18469	57	18412	114	18526	0.00615351	0.00614721		0.9997	8144.97	0.0276285	8144.94	0.055257	8145	6.78416e-06	8.88927e-05
		0.8411	18478	57	18421	114	18535	0.00615053	0.00614721		0.9997	8152.97	0.0279563	8152.94	0.0559127	8153	6.85793e-06	8.88927e-05
		0.8408	18479	57	18422	114	18536	0.00615019	0.00614721		0.9997	8160.97	0.0282875	8160.94	0.0565749	8161	6.93235e-06	8.88927e-05
		0.8399	18481	57	18424	114	18538	0.00614953	0.00614721		0.9997	8168.97	0.0286219	8168.94	0.0572437	8169	7.00743e-06	8.88927e-05
		0.8397	18482	57	18425	114	18539	0.0061492	0.00614721		0.9997	8176.97	0.0289596	8176.94	0.0579192	8177	7.08318e-06	8.88927e-05
		0.8396	18483	57	18426	114	18540	0.00614887	0.00614721		0.9997	8184.97	0.0293007	8184.94	0.0586013	8185	7.1596e-06	8.88927e-05
		0.8395	18485	57	18428	114	18542	0.0061482	0.00614721		0.9997	8192.97	0.0296451	8192.94	0.0592902	8193	7.23669e-06	8.88927e-05
		0.8393	18486	57	18429	114	18543	0.00614787	0.00614721		0.9997	8200.97	0.0299929	8200.94	0.0599859	8201	7.31446e-06	8.88927e-05
		0.8386	18488	57	18431	114	18545	0.00614721	0.00614721		0.9997	8208.97	0.0303442	8208.94	0.0606884	8209	7.39291e-06	8.88927e-05
		0.8384	18488	58	18430	116	18546	0.00625472	0.00620387		0.9997	8216.97	0.0306989	8216.94	0.0613978	8217	7.47204e-06	8.88927e-05
		0.8381	18489	58	18431	116	18547	0.00625438	0.00620387		0.9997	8224.97	0.0310571	8224.94	0.0621142	8225	7.55187e-06	8.88927e-05
		0.838	18491	58	18433	116	18549	0.00625371	0.00620387		0.9997	8232.97	0.0314188	8232.94	0.0628375	8233	7.6324e-06	8.88927e-05
		0.8379	18501	58	18443	116	18559	0.00625034	0.00620387		0.9997	8240.97	0.031784	8240.94	0.063568	8241	7.71362e-06	8.88927e-05
		0.8377	18504	58	18446	116	18562	0.00624933	0.00620387		0.9997	8248.97	0.0321527	8248.94	0.0643055	8249	7.79555e-06	8.88927e-05
		0.8375	18505	58	18447	116	18563	0.00624899	0.00620387		0.9997	8256.97	0.0325251	8256.93	0.0650502	8257	7.87819e-06	8.88927e-05
		0.8374	18514	58	18456	116	18572	0.00624596	0.00620387		0.9997	8264.97	0.0329011	8264.93	0.0658021	8265	7.96154e-06	8.88927e-05
		0.8372	18515	58	18457	116	18573	0.00624563	0.00620387		0.9997	8272.97	0.0332807	8272.93	0.0665614	8273	8.04561e-06	8.88927e-05
		0.8365	18517	58	18459	116	18575	0.00624495	0.00620387		0.9997	8280.97	0.033664	8280.93	0.0673279	8281	8.13041e-06	8.88927e-05
		0.8362	18518	58	18460	116	18576	0.00624462	0.00620387		0.9997	8288.97	0.0340509	8288.93	0.0681019	8289	8.21593e-06	8.88927e-05
		0.836	18524	58	18466	116	18582	0.0062426	0.00620387		0.9997	8296.97	0.0344416	8296.93	0.0688833	8297	8.30219e-06	8.88927e-05
		0.8356	18528	58	18470	116	18586	0.00624126	0.00620387		0.9997	8304.97	0.0348361	8304.93	0.0696722	8305	8.38918e-06	8.88927e-05
		0.8355	18530	58	18472	116	18588	0.00624059	0.00620387		0.9997	8312.96	0.0352343	8312.93	0.0704686	8313	8.47692e-06	8.88927e-05
		0.8352	18538	58	18480	116	18596	0.0062379	0.00620387		0.9997	8320.96	0.0356363	8320.93	0.0712727	8321	8.5654e-06	8.88927e-05
		0.8344	18540	58	18482	116	18598	0.00623723	0.00620387		0.9997	8328.96	0.0360422	8328.93	0.0720844	8329	8.65463e-06	8.88927e-05
		0.8343	18542	58	18484	116	18600	0.00623656	0.00620387		0.9997	8336.96	0.036452	8336.93	0.0729039	8337	8.74462e-06	8.88927e-05
		0.8342	18543	58	18485	116	18601	0.00623622	0.00620387		0.9997	8344.96	0.0368656	8344.93	0.0737312	8345	8.83538e-06	8.88927e-05
		0.8336	18545	58	18487	116	18603	0.00623555	0.00620387		0.9997	8352.96	0.0372832	8352.93	0.0745664	8353	8.92689e-06	8.88927e-05
		0.8333	18546	58	18488	116	18604	0.00623522	0.00620387		0.9997	8360.96	0.0377047	8360.92	0.0754094	8361	9.01918e-06	8.88927e-05
		0.8332	18550	58	18492	116	18608	0.00623388	0.00620387		0.9997	8368.96	0.0381302	8368.92	0.0762604	8369	9.11225e-06	8.88927e-05
		0.8331	18551	58	18493	116	18609	0.00623354	0.00620387		0.9997	8376.96	0.0385597	8376.92	0.0771194	8377	9.20609e-06	8.88927e-05
		0.833	18552	58	18494	116	18610	0.00623321	0.00620387		0.9997	8384.96	0.0389933	8384.92	0.0779866	8385	9.30072e-06	8.88927e-05
		0.8329	18567	58	18509	116	18625	0.00622819	0.00620387		0.9997	8392.96	0.0394309	8392.92	0.0788619	8393	9.39615e-06	8.88927e-05
		0.8327	18568	58	18510	116	18626	0.00622785	0.00620387		0.9997	8400.96	0.0398727	8400.92	0.0797453	8401	9.49236e-06	8.88927e-05
		0.8325	18571	58	18513	116	18629	0.00622685	0.00620387		0.9997	8408.96	0.0403185	8408.92	0.0806371	8409	9.58938e-06	8.88927e-05
		0.832	18572	58	18514	116	18630	0.00622652	0.00620387		0.9997	8416.96	0.0407686	8416.92	0.0815372	8417	9.6872e-06	8.88927e-05
		0.8318	18573	58	18515	116	18631	0.00622618	0.00620387		0.9997	8424.96	0.0412228	8424.92	0.0824456	8425	9.78583e-06	8.88927e-05
		0.8312	18574	58	18516	116	18632	0.00622585	0.00620387		0.9997	8432.96	0.0416813	8432.92	0.0833626	8433	9.88528e-06	8.88927e-05
		0.8311	18576	58	18518	116	18634	0.00622518	0.00620387		0.9997	8440.96	0.042144	8440.92	0.084288	8441	9.98555e-06	8.88927e-05
		0.831	18577	58	18519	116	18635	0.00622485	0.00620387		0.9997	8448.96	0.042611	8448.91	0.085222	8449	1.00866e-05	8.88927e-05
		0.8307	18585	58	18527	116	18643	0.00622217	0.00620387		0.9997	8456.96	0.0430823	8456.91	0.0861647	8457	1.01886e-05	8.88927e-05
		0.8306	18586	58	18528	116	18644	0.00622184	0.00620387		0.9997	8464.96	0.043558	8464.91	0.087116	8465	1.02913e-05	8.88927e-05
		0.8305	18591	58	18533	116	18649	0.00622017	0.00620387		0.9997	8472.96	0.0440381	8472.91	0.0880762	8473	1.03949e-05	8.88927e-05
		0.8303	18595	58	18537	116	18653	0.00621884	0.00620387		0.9997	8480.96	0.0445226	8480.91	0.0890451	8481	1.04994e-05	8.88927e-05
		0.8302	18597	58	18539	116	18655	0.00621817	0.00620387		0.9997	8488.95	0.0450115	8488.91	0.0900229	8489	1.06047e-05	8.88927e-05
		0.8301	18598	58	18540	116	18656	0.00621784	0.00620387		0.9997	8496.95	0.0455049	8496.91	0.0910097	8497	1.07108e-05	8.88927e-05
		0.8297	18607	58	18549	116	18665	0.00621484	0.00620387		0.9996	8504.95	0.0460028	8504.91	0.0920056	8505	1.08178e-05	0.000168433
		0.8291	18610	58	18552	116	18668	0.00621384	0.00620387		0.9996	8512.95	0.0465052	8512.91	0.0930105	8513	1.09257e-05	0.000168433
		0.8289	18611	58	18553	116	18669	0.00621351	0.00620387		0.9996	8520.95	0.0470123	8520.91	0.0940245	8521	1.10344e-05	0.000168433
		0.8287	18612	58	18554	116	18670	0.00621318	0.00620387		0.9996	8528.95	0.0475239	8528.9	0.0950478	8529	1.11441e-05	0.000168433
		0.8284	18613	58	18555	116	18671	0.00621284	0.00620387		0.9996	8536.95	0.0480402	8536.9	0.0960803	8537	1.12546e-05	0.000168433
		0.8277	18614	58	18556	116	18672	0.00621251	0.00620387		0.9996	8544.95	0.0485611	8544.9	0.0971222	8545	1.1366e-05	0.000168433
		0.8274	18615	58	18557	116	18673	0.00621218	0.00620387		0.9996	8552.95	0.0490868	8552.9	0.0981736	8553	1.14783e-05	0.000168433
		0.8273	18616	58	18558	116	18674	0.00621185	0.00620387		0.9996	8560.95	0.0496172	8560.9	0.0992344	8561	1.15914e-05	0.000168433
		0.8272	18617	58	18559	116	18675	0.00621151	0.00620387		0.9996	8568.95	0.0501523	8568.9	0.100305	8569	1.17055e-05	0.000168433
		0.8269	18625	58	18567	116	18683	0.00620885	0.00620387		0.9996	8576.95	0.0506923	8576.9	0.101385	8577	1.18205e-05	0.000168433
		0.8267	18626	58	18568	116	18684	0.00620852	0.00620387		0.9996	8584.95	0.0512371	8584.9	0.102474	8585	1.19364e-05	0.000168433
		0.8266	18627	58	18569	116	18685	0.00620819	0.00620387		0.9996	8592.95	0.0517868	8592.9	0.103574	8593	1.20533e-05	0.000168433
		0.8264	18628	58	18570	116	18686	0.00620786	0.00620387		0.9996	8600.95	0.0523414	8600.9	0.104683	8601	1.2171e-05	0.000168433
		0.8263	18629	58	18571	116	18687	0.00620752	0.00620387		0.9996	8608.95	0.052901	8608.89	0.105802	8609	1.22897e-05	0.000168433
		0.8262	18630	58	18572	116	18688	0.00620719	0.00620387		0.9996	8616.95	0.0534655	8616.89	0.106931	8617	1.24093e-05	0.000168433
		0.8257	18632	58	18574	116	18690	0.00620653	0.00620387		0.9996	8624.95	0.0540351	8624.89	0.10807	8625	1.25299e-05	0.000168433
		0.8255	18633	58	18575	116	18691	0.0062062	0.00620387		0.9996	8632.95	0.0546096	8632.89	0.109219	8633	1.26514e-05	0.000168433
		0.8251	18634	58	18576	116	18692	0.00620586	0.00620387		0.9996	8640.94	0.0551893	8640.89	0.110379	8641	1.27738e-05	0.000168433
		0.825	18635	58	18577	116	18693	0.00620553	0.00620387		0.9996	8648.94	0.0557741	8648.89	0.111548	8649	1.28972e-05	0.000168433
		0.8248	18637	58	18579	116	18695	0.00620487	0.00620387		0.9996	8656.94	0.056364	8656.89	0.112728	8657	1.30216e-05	0.000168433
		0.824	18639	58	18581	116	18697	0.0062042	0.00620387		0.9996	8664.94	0.0569592	8664.89	0.113918	8665	1.3147e-05	0.000168433
		0.8237	18640	58	18582	116	18698	0.00620387	0.00620387		0.9996	8672.94	0.0575595	8672.88	0.115119	8673	1.32733e-05	0.000168433
		0.8236	18640	59	18581	118	18699	0.0063105	0.00629132		0.9996	8680.94	0.0581651	8680.88	0.11633	8681	1.34006e-05	0.000168433
		0.8233	18641	59	18582	118	18700	0.00631016	0.00629132		0.9996	8688.94	0.058776	8688.88	0.117552	8689	1.35288e-05	0.000168433
		0.8231	18663	59	18604	118	18722	0.00630275	0.00629132		0.9996	8696.94	0.0593923	8696.88	0.118785	8697	1.36581e-05	0.000168433
		0.8227	18664	59	18605	118	18723	0.00630241	0.00629132		0.9996	8704.94	0.0600139	8704.88	0.120028	8705	1.37884e-05	0.000168433
		0.8224	18665	59	18606	118	18724	0.00630207	0.00629132		0.9996	8712.94	0.0606409	8712.88	0.121282	8713	1.39196e-05	0.000168433
		0.8222	18673	59	18614	118	18732	0.00629938	0.00629132		0.9996	8720.94	0.0612733	8720.88	0.122547	8721	1.40519e-05	0.000168433
		0.8217	18674	59	18615	118	18733	0.00629904	0.00629132		0.9996	8728.94	0.0619113	8728.88	0.123823	8729	1.41852e-05	0.000168433
		0.8216	18676	59	18617	118	18735	0.00629837	0.00629132		0.9996	8736.94	0.0625547	8736.87	0.125109	8737	1.43195e-05	0.000168433
		0.8214	18677	59	18618	118	18736	0.00629804	0.00629132		0.9996	8744.94	0.0632037	8744.87	0.126407	8745	1.44548e-05	0.000168433
		0.8211	18678	59	18619	118	18737	0.0062977	0.00629132		0.9996	8752.94	0.0638583	8752.87	0.127717	8753	1.45912e-05	0.000168433
		0.8207	18679	59	18620	118	18738	0.00629736	0.00629132		0.9996	8760.94	0.0645185	8760.87	0.129037	8761	1.47286e-05	0.000168433
		0.8206	18683	59	18624	118	18742	0.00629602	0.00629132		0.9996	8768.93	0.0651844	8768.87	0.130369	8769	1.4867e-05	0.000168433
		0.8205	18684	59	18625	118	18743	0.00629568	0.00629132		0.9996	8776.93	0.065856	8776.87	0.131712	8777	1.50065e-05	0.000168433
		0.8204	18693	59	18634	118	18752	0.00629266	0.00629132		0.9996	8784.93	0.0665333	8784.87	0.133067	8785	1.5147e-05	0.000168433
		0.8203	18694	59	18635	118	18753	0.00629233	0.00629132		0.9996	8792.93	0.0672164	8792.87	0.134433	8793	1.52886e-05	0.000168433
		0.8201	18697	59	18638	118	18756	0.00629132	0.00629132		0.9996	8800.93	0.0679054	8800.86	0.135811	8801	1.54313e-05	0.000168433
		0.8196	18698	60	18638	120	18758	0.00639727	0.00639148		0.9996	8808.93	0.0686001	8808.86	0.1372	8809	1.5575e-05	0.000168433
		0.8193	18699	60	18639	120	18759	0.00639693	0.00639148		0.9996	8816.93	0.0693008	8816.86	0.138602	8817	1.57198e-05	0.000168433
		0.8192	18705	60	18645	120	18765	0.00639488	0.00639148		0.9996	8824.93	0.0700074	8824.86	0.140015	8825	1.58657e-05	0.000168433
		0.8188	18713	60	18653	120	18773	0.00639216	0.00639148		0.9996	8832.93	0.07072	8832.86	0.14144	8833	1.60127e-05	0.000168433
		0.8186	18714	60	18654	120	18774	0.00639182	0.00639148		0.9996	8840.93	0.0714386	8840.86	0.142877	8841	1.61608e-05	0.000168433
		0.8185	18715	60	18655	120	18775	0.00639148	0.00639148		0.9996	8848.93	0.0721632	8848.86	0.144326	8849	1.63099e-05	0.000168433
		0.8182	18715	61	18654	122	18776	0.00649766	0.00649766		0.9996	8856.93	0.072894	8856.85	0.145788	8857	1.64602e-05	0.000168433
		0.8175	18716	64	18652	128	18780	0.00681576	0.00679766		0.9996	8864.93	0.0736308	8864.85	0.147262	8865	1.66116e-05	0.000168433
		0.8173	18726	64	18662	128	18790	0.00681213	0.00679766		0.9996	8872.93	0.0743739	8872.85	0.148748	8873	1.67641e-05	0.000168433
		0.8172	18731	64	18667	128	18795	0.00681032	0.00679766		0.9996	8880.92	0.0751231	8880.85	0.150246	8881	1.69177e-05	0.000168433
		0.8171	18736	64	18672	128	18800	0.00680851	0.00679766		0.9996	8888.92	0.0758786	8888.85	0.151757	8889	1.70725e-05	0.000168433
		0.8168	18737	64	18673	128	18801	0.00680815	0.00679766		0.9996	8896.92	0.0766404	8896.85	0.153281	8897	1.72284e-05	0.000168433
		0.8165	18738	64	18674	128	18802	0.00680779	0.00679766		0.9996	8904.92	0.0774085	8904.85	0.154817	8905	1.73854e-05	0.000168433
		0.8159	18739	64	18675	128	18803	0.00680742	0.00679766		0.9996	8912.92	0.078183	8912.84	0.156366	8913	1.75436e-05	0.000168433
		0.8158	18751	64	18687	128	18815	0.00680308	0.00679766		0.9996	8920.92	0.0789639	8920.84	0.157928	8921	1.77029e-05	0.000168433
		0.8156	18753	64	18689	128	18817	0.00680236	0.00679766		0.9996	8928.92	0.0797513	8928.84	0.159503	8929	1.78634e-05	0.000168433
		0.8154	18757	64	18693	128	18821	0.00680091	0.00679766		0.9996	8936.92	0.0805452	8936.84	0.16109	8937	1.80251e-05	0.000168433
		0.8153	18758	64	18694	128	18822	0.00680055	0.00679766		0.9996	8944.92	0.0813456	8944.84	0.162691	8945	1.81879e-05	0.000168433
		0.8152	18761	64	18697	128	18825	0.00679947	0.00679766		0.9996	8952.92	0.0821525	8952.84	0.164305	8953	1.8352e-05	0.000168433
		0.8144	18763	64	18699	128	18827	0.00679875	0.00679766		0.9996	8960.92	0.0829661	8960.83	0.165932	8961	1.85172e-05	0.000168433
		0.8141	18764	64	18700	128	18828	0.00679839	0.00679766		0.9996	8968.92	0.0837864	8968.83	0.167573	8969	1.86836e-05	0.000168433
		0.8138	18765	64	18701	128	18829	0.00679802	0.00679766		0.9996	8976.92	0.0846134	8976.83	0.169227	8977	1.88511e-05	0.000168433
		0.8135	18766	64	18702	128	18830	0.00679766	0.00679766		0.9996	8984.91	0.0854471	8984.83	0.170894	8985	1.90199e-05	0.000168433
		0.8132	18775	65	18710	130	18840	0.00690021	0.00689911		0.9996	8992.91	0.0862876	8992.83	0.172575	8993	1.91899e-05	0.000168433
		0.8131	18776	65	18711	130	18841	0.00689985	0.00689911		0.9996	9000.91	0.087135	9000.83	0.17427	9001	1.93612e-05	0.000168433
		0.8127	18777	65	18712	130	18842	0.00689948	0.00689911		0.9996	9008.91	0.0879892	9008.82	0.175978	9009	1.95336e-05	0.000168433
		0.8125	18778	65	18713	130	18843	0.00689911	0.00689911		0.9996	9016.91	0.0888503	9016.82	0.177701	9017	1.97073e-05	0.000168433
		0.8123	18787	66	18721	132	18853	0.00700154	0.00699153		0.9996	9024.91	0.0897184	9024.82	0.179437	9025	1.98822e-05	0.000168433
		0.8119	18789	66	18723	132	18855	0.0070008	0.00699153		0.9996	9032.91	0.0905935	9032.82	0.181187	9033	2.00583e-05	0.000168433
[truncated: 9,693 more rows]

## Sheet: Single Results Table
	Single Table Summary of All Results
[truncated: 37 more rows]

## Sheet: Protein Summary
N	Unused	Total	%Cov	%Cov(50)	%Cov(95)	Accession	Name	Species	Peptides(95%)			Biological Processes	Molecular Function	PANTHER ID
[truncated: 460 more rows]

[truncated: 2 more sheets: Peptide Summary, Blast2Go Annotation]
