# Supplementary material for: Firing the Sting: Chemically Induced Discharge of Cnidae Reveals Novel Proteins and Peptides from Box Jellyfish (Chironex fleckeri) Venom
Source: Toxins (Basel). 2015 Mar 18;7(3):936–50. doi: 10.3390/toxins7030936 (PMC4379534; doi:10.3390/toxins7030936)
Supplement: Supplementary file 1 [file toxins-07-00936-s001.zip › New folder/toxins-76019-Table S4.xlsx]

## Sheet: Input-Metadata And Control
Legend													Master Search (PDN)	Aligned Search (CDN)		Sample Attribute					PDN	CDN
						Tamplate Controls		Treshold Master List and aligned search at:								Sample Type					Identification
								proteins greator than 99.0% probibality and FDR less than or equal to 1%								Cys. Alkylation					Iodiacetimide
Master Search: Proteins/peptides obtained from pressue disrupted nematocysts (PDN)																Digestion					Trypsin
																Serach Parameters					PDN	CDN
Aligned Search: Proteins/peptides obtained from chemically discharged nematocysts (CDN)								Resulting Number of Proteins Included from Set					175	241		Search Effort					Thorough
																ID Focus					Both Biomods and Subs
																Special Factors					None
					Data Level	FDR Type		FDR					ID Yield			Special Filter Setting					None
				Identification Yield at FDR Threshold	Protein	Local		0.01					210	316		FDR Analysis Included					On
								0.05					226	333
								0.1					233	349
						Global		0.01					242	359
								0.05					265	405
								0.1						436
					Distinct peptide	Local		0.01					1481	2158
								0.05					1881	2719
								0.1					2061	2956
						Global		0.01					1999	2902
								0.05					2501	3577
								0.1					2789	4030
					Spectral	Local		0.01					7131	15073
								0.05					8911	18473
								0.1					9626	19945
						Global		0.01					9521	19833
								0.05					11501	24313
								0.1					12696	27729
				Corresponding Confidence in ProteinPilot™ Software	Protein	Local		0.01					0.983018	0.99
								0.05					0.955332	0.952137
								0.1					0.902276	0.874107
						Global		0.01					0.704879	0.776128
								0.05					0.25869	0.187169
								0.1						0.108749
					Distinct peptide	Local		0.01					0.9952	0.9932
								0.05					0.9712	0.9617
								0.1					0.922	0.9149
						Global		0.01					0.9432	0.9288
								0.05					0.4481	0.6033
								0.1					0.2086	0.3504
					Spectral	Local		0.01					0.973	0.975
								0.05					0.824	0.8465
								0.1					0.6294	0.7057
						Global		0.01					0.6652	0.7206
								0.05					0.1347	0.2466
								0.1					0.06511	0.05605

## Sheet: Alignment Summary
			Summary of Alignment Quality
			Protein Set	PDN	CDN
Accounting For Proteins In Aligned Sets			Proteins in Set	175	241
			Set Proteins Aligned to Master		134
			Set Proteins Not Aligned to Master		107
			% of Set Proteins Aligned		0.556
			% of Set Proteins Not Aligned		0.4439
Accounting For Master Proteins (PDN)			Master Proteins Found in Set	175	129
			Master Proteins Not Found in Set		46
			% of Master Proteins Found in Set	(100%)	0.7371
Use Of Set Proteins (CDN) On Multiple Master			Set Proteins with Any Mapping to >1 Master Protein		2
			Set Proteins Ultimately Aligned to >1 Master Protein		2
			% of Aligned Set Proteins with Any Mapping to >1 Master Protein		0.0129032
			% of Aligned Set Proteins Ultimately Aligned to >1 Master Protein		0.0129032
Use Of Master Proteins On Multiple Set Proteins			Master Proteins Aligned with Multiple Set Proteins		0
			% of Found Master Proteins Aligned with Multiple Set Proteins		0
			Number of Sets Aligned against Master	1

## Sheet: Alignment Detail
							PDN Sequences Machted to CDN Sequences																	Set CDN Sequences Mapped to PDN Sequences
							CDN	Representative Accession	Seq. Description	Unused	Total	%Cov	%Cov(50)	%Cov(95)	Peptides(95%)	PDN	Unused	Total	%Cov	%Cov(50)	%Cov(95)	Peptides(95%)		PDN	Representative Accession	Seq. Description	Unused	Total	%Cov	%Cov(50)	%Cov(95)	Peptides(95%)	CDN	Unused	Total	%Cov	%Cov(50)	%Cov(95)	Peptides(95%)
							1	Translation_Of_T0009_R_0.2596_L_4646	PREDICTED: uncharacterized protein LOC102347739 isoform X2	231.5	231.5	90.7	66.47	63.89	266	1	179.99	179.99	83.01	68.41	59.95	135		1	Translation_Of_T0009_R_0.2596_L_4646	PREDICTED: uncharacterized protein LOC102347739 isoform X2	179.99	179.99	83.01	68.41	59.95	135	1	231.5	231.5	90.7	66.47	63.89	266
							2	Translation_Of_T0017_R_0.2385_L_3408	hypothetical protein BRAFLDRAFT_118409	100.43	162.24	90.4	74.71	69.69	215	6	85.63	148.88	89.52	81.15	72.78	137		2	T0003_R_0.5176_L_6808_translation_frame_+2	golgi-associated plant pathogenesis-related protein 1	169.87	169.87	59.81	40.5	35.26	139	4	72.93	72.93	59.63	32.88	27.55	43
							3	Translation_Of_T0021_R_0.2732_L_2748	pentraxin fusion	89.5	140.75	83.41	62.88	57.31	165	7	75.27	123.71	82.86	66.27	60.26	115		3	Translation_Of_T0125_R_0.3142_L_1387	non-muscle actin	160	160	79.87	74.46	72.29	158	11	42.79	42.79	70.56	54.98	51.73	44
							4	T0003_R_0.5176_L_6808_translation_frame_+2	golgi-associated plant pathogenesis-related protein 1	72.93	72.93	59.63	32.88	27.55	43	2	169.87	169.87	59.81	40.5	35.26	139		4	Translation_Of_T0075_R_0.0727_L_1642	tubulin beta-4b chain isoform x1	137.02	137.02	68.01	66.36	64.17	123	12	40.18	40.18	69.84	48.08	37.84	27
							5	Translation_Of_T0044_R_0.2726_L_1999	PREDICTED: uncharacterized protein LOC102354425	57.37	124.07	87.37	70.83	64.66	153	10	44.49	104.16	88.87	73.98	65.11	81		5	Translation_Of_T0093_R_0.1977_L_1535	tubulin alpha-1a chain	133.56	133.56	79.45	74.95	72.8	102	30	21.95	21.95	51.86	31.12	25.05	13
							6	Translation_Of_T0179_R_0.0169_L_1199	toxin b precursor	54.56	54.56	77.19	62.16	60.15	63	44	11.73	11.73	50.38	19.3	18.3	8		6	Translation_Of_T0017_R_0.2385_L_3408	hypothetical protein BRAFLDRAFT_118409	85.63	148.88	89.52	81.15	72.78	137	2	100.43	162.24	90.4	74.71	69.69	215
							7	Translation_Of_T0362_R_0.0275_L_882	toxin a precursor	51.62	51.62	88.4	56.66	55.29	49	25	19.52	19.52	59.39	29.69	29.69	12		7	Translation_Of_T0021_R_0.2732_L_2748	pentraxin fusion	75.27	123.71	82.86	66.27	60.26	115	3	89.5	140.75	83.41	62.88	57.31	165
							8	Translation_Of_T0033_R_0.0801_L_2263	transforming growth factor-beta-induced protein ig-h3	50.51	50.51	67.99	39.31	37.05	45	23	20.95	20.95	47.01	18.46	18.46	11		8	Translation_Of_T0064_R_0.0795_L_1700	filamin-c isoform x3	63.03	63.03	92.93	73.5	73.5	37	17	33.92	33.92	65.02	44.17	40.81	26
							9	Translation_Of_T0381_R_0.0559_L_864	protein	48.89	48.89	74.56	56.1	56.1	49	27	18.3	20.38	68.29	42.16	34.15	15		9	Translation_Of_T1202_R_0.3143_L_527	PREDICTED: uncharacterized protein LOC100202739	53.07	53.07	97.14	96	96	48
							10	Translation_Of_T0016_R_0.0505_L_3486	filamin-c isoform x3	45.88	45.88	66.49	30.66	29.03	25	18	26.88	26.88	59.43	24.12	16.62	16		10	Translation_Of_T0044_R_0.2726_L_1999	PREDICTED: uncharacterized protein LOC102354425	44.49	104.16	88.87	73.98	65.11	81	5	57.37	124.07	87.37	70.83	64.66	153
							11	Translation_Of_T0125_R_0.3142_L_1387	non-muscle actin	42.79	42.79	70.56	54.98	51.73	44	3	160	160	79.87	74.46	72.29	158		11	Translation_Of_T0068_R_1.0615_L_1662	protein	36.14	51.83	61.66	40.87	40.87	54	13	38.83	59.64	62.93	38.34	37.79	71
							12	Translation_Of_T0075_R_0.0727_L_1642	tubulin beta-4b chain isoform x1	40.18	40.18	69.84	48.08	37.84	27	4	137.02	137.02	68.01	66.36	64.17	123		12	Translation_Of_T0237_R_0.1956_L_1067	---NA---	33.68	33.68	73.8	47.04	40.28	25	36	20.14	20.14	78.31	41.97	35.77	13
							13	Translation_Of_T0068_R_1.0615_L_1662	protein	38.83	59.64	62.93	38.34	37.79	71	11	36.14	51.83	61.66	40.87	40.87	54		13	Translation_Of_T0269_R_0.1206_L_1006	protein	32.19	32.19	55.22	44.48	35.82	19	42	16.73	23.54	57.91	39.1	34.63	25
							14	Translation_Of_T0183_R_0.0481_L_1194	glyceraldehyde-3-phosphate dehydrogenase	35.86	35.86	74.56	60.96	59.19	31	28	17.39	17.39	50.63	36.02	33.75	11		14	Translation_Of_T3623_R_0.0122_L_315	histone h2a-like	31.91	31.91	87.62	72.38	71.43	20	20	32.49	32.49	89.52	67.62	60.95	34
							15	Translation_Of_T0599_R_0.0541_L_716	AF175577_1J3-crystallin	35.74	35.74	74.37	59.66	47.9	51	156	2.37	2.37	33.61	5.462	5.462	2		15	Translation_Of_T0070_R_0.0816_L_1659	myosin heavy chain	29.38	29.38	57.32	30.92	29.29	20	39	18.31	18.31	62.57	27.49	22.42	10
							16	Translation_Of_T0182_R_0.0296_L_1195	proactivator polypeptide	34.26	34.26	54.02	37.44	33.42	24	-1	8.54	8.54	30.76	16.15	10.48	8		16	Translation_Of_T0107_R_0.2063_L_1444	elongation factor 1 alpha	28.81	28.81	60	40	39.17	24	99	8.18	8.18	63.96	13.96	12.29	8
							17	Translation_Of_T0064_R_0.0795_L_1700	filamin-c isoform x3	33.92	33.92	65.02	44.17	40.81	26	8	63.03	63.03	92.93	73.5	73.5	37		17	Translation_Of_T1970_R_0.103_L_430	actin	28.53	68.46	98.6	98.6	98.6	77	108	7.73	22.6	98.6	81.82	81.12	25
							18	Translation_Of_T0164_R_0.0488_L_1244	calcyphosin-like protein	33.18	33.18	45.41	28.99	27.54	29	45	11.48	11.48	28.02	21.74	20.05	9		18	Translation_Of_T0016_R_0.0505_L_3486	filamin-c isoform x3	26.88	26.88	59.43	24.12	16.62	16	10	45.88	45.88	66.49	30.66	29.03	25
							19	Translation_Of_T0805_R_0.0245_L_625	superoxide dismutase	32.81	32.81	65.87	65.87	65.87	23	86	6	6	32.21	32.21	32.21	4		19	Translation_Of_T0275_R_0.022_L_999	PREDICTED: uncharacterized protein LOC100202739	26.83	26.83	68.98	46.69	42.17	17	325	1.52	1.55	68.37	5.723	3.614	1
							20	Translation_Of_T3623_R_0.0122_L_315	histone h2a-like	32.49	32.49	89.52	67.62	60.95	34	14	31.91	31.91	87.62	72.38	71.43	20		20	Translation_Of_T0099_R_0.0527_L_1495	myosin heavy chain isoform a	25.15	25.15	55.02	36.35	36.35	19	101	8.06	10.32	62.05	17.87	14.26	5
							21	Translation_Of_T0547_R_0.0328_L_741	calmodulin 3b (phosphorylase delta)	29.33	29.33	57.89	48.99	48.99	23	140	2.99	2.99	21.46	12.15	11.74	3		21	Translation_Of_T0155_R_0.0652_L_1281	collagen alpha-6 chain-like	22.24	22.24	57.75	34.74	34.74	14	24	26.37	26.37	71.83	43.43	41.31	18
							22	Translation_Of_T0348_R_0.0228_L_898	protein	27.6	27.6	76.59	50.17	46.49	21	26	18.72	18.72	70.57	50.5	45.15	16		22	T0000_R_0.0586_L_7745_translation_frame_+1	dystonin isoform x1	21.52	21.52	41.01	9.457	7.791	12
							23	Translation_Of_T2369_R_0.02_L_394	fk506-binding protein	27.39	27.39	84.73	69.47	69.47	27	81	6.08	6.08	51.15	31.3	31.3	6		23	Translation_Of_T0033_R_0.0801_L_2263	transforming growth factor-beta-induced protein ig-h3	20.95	20.95	47.01	18.46	18.46	11	8	50.51	50.51	67.99	39.31	37.05	45
							24	Translation_Of_T0155_R_0.0652_L_1281	collagen alpha-6 chain-like	26.37	26.37	71.83	43.43	41.31	18	21	22.24	22.24	57.75	34.74	34.74	14		24	T0002_R_0.1782_L_7647_translation_frame_+3	protein	20.67	20.67	35.56	8.595	7.771	22	28	22.26	22.26	48.04	8.516	6.201	18
							25	Translation_Of_T0336_R_0.095_L_919	---NA---	24.27	24.52	57.19	36.27	33.99	20	91	5.11	5.11	23.2	7.843	7.843	3		25	Translation_Of_T0362_R_0.0275_L_882	toxin a precursor	19.52	19.52	59.39	29.69	29.69	12	7	51.62	51.62	88.4	56.66	55.29	49
							26	Translation_Of_T0281_R_0.1162_L_995	golgi-associated plant pathogenesis-related protein 1	24.05	24.05	52.57	33.84	33.84	22	113	4	4	48.64	6.949	6.949	3		26	Translation_Of_T0348_R_0.0228_L_898	protein	18.72	18.72	70.57	50.5	45.15	16	22	27.6	27.6	76.59	50.17	46.49	21
							27	Translation_Of_T0344_R_0.1079_L_904	zinc metalloproteinase nas-13	22.58	22.58	59.8	27.91	25.58	32	47	11.19	11.2	37.21	19.6	18.27	6		27	Translation_Of_T0381_R_0.0559_L_864	protein	18.3	20.38	68.29	42.16	34.15	15	9	48.89	48.89	74.56	56.1	56.1	49
							28	T0002_R_0.1782_L_7647_translation_frame_+3	protein	22.26	22.26	48.04	8.516	6.201	18	24	20.67	20.67	35.56	8.595	7.771	22		28	Translation_Of_T0183_R_0.0481_L_1194	glyceraldehyde-3-phosphate dehydrogenase	17.39	17.39	50.63	36.02	33.75	11	14	35.86	35.86	74.56	60.96	59.19	31
							29	Translation_Of_T0715_R_0.0938_L_658	---NA---	22.07	22.07	53.67	41.74	38.53	39	88	5.76	5.76	37.16	21.56	21.56	4		29	Translation_Of_T1031_R_0.0306_L_556	myosin heavy chain	16.99	16.99	71.35	42.7	38.92	9	147	4.7	6.22	69.73	36.76	21.08	3
							30	Translation_Of_T0093_R_0.1977_L_1535	tubulin alpha-1a chain	21.95	21.95	51.86	31.12	25.05	13	5	133.56	133.56	79.45	74.95	72.8	102		30	Translation_Of_T1487_R_0.0136_L_485	protein	16.36	16.36	38.51	29.81	27.95	12	64	12.18	12.18	46.58	24.84	19.88	16
							31	Translation_Of_T0691_R_0.0547_L_669	peroxiredoxin- partial	21.84	21.84	70.72	54.05	54.05	19	41	12.25	12.25	54.5	42.34	36.94	7		31	Translation_Of_T0288_R_0.0582_L_984	profilin	16.27	16.27	45.43	36.89	26.52	12	51	14.08	14.08	48.48	29.57	25.91	9
							32	Translation_Of_T0603_R_0.0194_L_713	protein	21.48	21.48	64.14	49.79	49.79	24	83	6.04	8.06	32.07	22.78	22.36	5		32	Translation_Of_T0347_R_0.0684_L_899	myophilin-like	16.04	16.04	51.84	20.74	18.06	14	181	3.54	3.54	31.1	14.72	14.72	4
							33	Translation_Of_T0327_R_0.0314_L_935	calretinin	21.17	21.17	71.38	42.12	41.16	15	136	3.24	3.24	33.44	7.717	4.823	2		33	Translation_Of_T2228_R_0.0854_L_404	ribosomal protein ubq l40e	15.1	15.1	56.72	46.27	46.27	11	37	20.05	20.05	55.97	42.54	38.06	15
							34	Translation_Of_T0174_R_0.0117_L_1202	neurocalcin homolog	20.37	20.37	41.25	26.75	25.25	16	101	4.32	4.32	15.25	9.5	9.5	3		34	Translation_Of_T0365_R_0.0177_L_879	protein	14.95	14.95	45.05	22.18	22.18	9	117	6.6	10.59	38.91	25.6	18.09	10
							35	Translation_Of_T0087_R_0.0422_L_1548	adenosylhomocysteinase b-like	20.26	20.26	53.59	23.11	18.25	15	147	2.76	2.76	20.58	8.155	8.155	4		35	Translation_Of_T0112_R_0.1459_L_1427	myosin regulatory light polypeptide 9	14.73	14.74	22.53	17.26	14.11	12	63	12.49	12.49	31.79	19.37	17.68	10
							36	Translation_Of_T0237_R_0.1956_L_1067	---NA---	20.14	20.14	78.31	41.97	35.77	13	12	33.68	33.68	73.8	47.04	40.28	25		36	Translation_Of_T0048_R_0.066_L_1961	elongation factor 2	14.44	14.44	55.13	16.08	16.08	10	212	2.55	2.55	54.06	9.954	3.828	2
							37	Translation_Of_T2228_R_0.0854_L_404	ribosomal protein ubq l40e	20.05	20.05	55.97	42.54	38.06	15	33	15.1	15.1	56.72	46.27	46.27	11		37	Translation_Of_T3855_R_0.0057_L_298	n-acyl-phosphatidylethanolamine-hydrolyzing phospholipase d-like	13.43	13.43	67.35	50	50	8			47.03	91.22	66.86		79
							38	Translation_Of_T0170_R_0.1529_L_1221	cathepsin l-like	20.02	20.02	60.34	28.82	24.14	13	145	2.82	2.82	20.44	11.58	10.59	3		38	Translation_Of_T0222_R_0.0424_L_1099	histone -like	13.29	13.29	29.51	19.95	17.49	14	115	6.66	6.66	37.43	8.743	8.743	5
							39	Translation_Of_T0070_R_0.0816_L_1659	myosin heavy chain	18.31	18.31	62.57	27.49	22.42	10	15	29.38	29.38	57.32	30.92	29.29	20		39	Translation_Of_T0052_R_0.0208_L_1900	PREDICTED: uncharacterized protein LOC100202739	12.68	17.17	62.24	28.91	25.43	17	114	6.69	6.69	58.61	12.8	6.951	4
							40	Translation_Of_T2746_R_0.0058_L_368	ctx1_chifl ame: full=toxin -1 short=toxin 1 flags: precursor	17.01	17.01	93.44	77.87	77.87	14	93	5.06	5.06	59.02	45.9	45.9	3		40	Translation_Of_T0990_R_0.0266_L_569	myosin heavy chain	12.67	12.67	70.37	46.56	35.98	7	86	9.12	9.12	82.54	30.69	30.69	5
							41	Translation_Of_T0167_R_0.0419_L_1230	melanotransferrin	16.87	16.87	56.23	22	17.6	13	71	7.26	7.26	29.58	13.45	13.45	5		41	Translation_Of_T0691_R_0.0547_L_669	peroxiredoxin- partial	12.25	12.25	54.5	42.34	36.94	7	31	21.84	21.84	70.72	54.05	54.05	19
							42	Translation_Of_T0269_R_0.1206_L_1006	protein	16.73	23.54	57.91	39.1	34.63	25	13	32.19	32.19	55.22	44.48	35.82	19		42	Translation_Of_T0447_R_0.0303_L_807	PREDICTED: uncharacterized protein LOC100199145, partial	12	12	52.99	26.87	26.87	6	90	8.76	8.76	69.78	32.84	26.87	5
							43	Translation_Of_T0247_R_0.0345_L_1044	peptidyl-prolyl cis-trans isomerase a-like	16.31	16.31	46.55	23.28	19.54	14	-1	6.2	6.2	41.71	41.71	41.71	6		43	Translation_Of_T0045_R_0.0437_L_1980	nadh dehydrogenase subunit 2	11.93	11.93	21.82	13.48	13.48	6			3.17	71.11	23.7		3
							44	Translation_Of_T0008_R_0.4268_L_4738	collagen alpha-1 partial	16.21	16.21	62.67	13.37	12.23	18	95	4.88	4.88	43.22	4.753	3.612	4		44	Translation_Of_T0179_R_0.0169_L_1199	toxin b precursor	11.73	11.73	50.38	19.3	18.3	8	6	54.56	54.56	77.19	62.16	60.15	63
							45	Translation_Of_T0114_R_0.02_L_1417	malate mitochondrial-like	15.93	15.93	48.73	23.52	21.61	12	116	4	4	28.81	7.203	5.085	2		45	Translation_Of_T0164_R_0.0488_L_1244	superoxide dismutase	11.48	11.48	28.02	21.74	20.05	9	18	33.18	33.18	45.41	28.99	27.54	29
							46	Translation_Of_T4012_R_0.019_L_291	hypothetical protein BRAFLDRAFT_104697	15.42	39.05	86.46	63.54	63.54	44	64	8.37	29.92	100	80.21	80.21	27		46	Translation_Of_T0013_R_0.0569_L_3895	kinesin k39	11.39	11.39	50.39	5.932	5.085	6			4.36	33.33	29.71		12
							47	Translation_Of_T0450_R_0.0172_L_805	---NA---	15.34	15.34	58.58	24.25	24.25	13	-1	25.81	25.81	79.83	55.97	55.4	17		47	Translation_Of_T0344_R_0.1079_L_904	zinc metalloproteinase nas-13	11.19	11.2	37.21	19.6	18.27	6	27	22.58	22.58	59.8	27.91	25.58	32
							48	Translation_Of_T0026_R_0.0374_L_2380	predicted protein	14.75	14.75	52.78	17.55	10.48	10	-1	2	2	38.36	4.795	4.795	1		48	Translation_Of_T0191_R_0.0102_L_1165	PREDICTED: uncharacterized protein LOC100202739	11.08	17.48	59.02	25.26	22.42	11	140	5	5	54.12	11.6	11.6	5
							49	Translation_Of_T3370_R_0.0161_L_330	---NA---	14.72	14.72	67.89	66.06	66.06	17	171	2.02	2.02	25.69	23.85	23.85	3		49	Translation_Of_T0676_R_0.297_L_681	---NA---	10.79	10.79	47.14	26.87	26.87	13	55	13.65	13.65	75.33	47.58	42.29	9
							50	Translation_Of_T0295_R_0.0325_L_976	mam and ldl-receptor class a domain-containing protein c10orf112-like	14.2	14.2	55.08	36	28.62	11	74	7.14	7.14	26.46	20.62	16.62	4		50	Translation_Of_T0014_R_0.0477_L_3875	short isoform i	10.56	10.56	41.44	7.978	7.978	6			19.44	36.6	18.9		14
							51	Translation_Of_T0288_R_0.0582_L_984	profilin	14.08	14.08	48.48	29.57	25.91	9	31	16.27	16.27	45.43	36.89	26.52	12		51	Translation_Of_T0066_R_0.015_L_1673	peroxiredoxin- partial	10.46	10.46	50.63	12.03	12.03	7	73	11.21	11.21	67.15	24.78	24.78	7
							52	Translation_Of_T3214_R_0.0082_L_339	protein	14.07	41.93	76.99	60.18	57.52	36	82	6.07	31.91	90.27	85.84	85.84	29		52	Translation_Of_T0142_R_0.2029_L_1319	atp:adp antiporter	10.36	10.36	43.28	20.05	15.95	8	158	4.07	4.07	37.81	11.85	5.695	2
							53	Translation_Of_T2189_R_0.0109_L_409	cytochrome c oxidase subunit vib	14.02	14.02	74.81	47.41	42.22	11	-1	4.08	4.08	37.89	17.97	17.97	3		53	Translation_Of_T0029_R_0.0623_L_2300	protein	10.12	10.12	16.97	5.483	5.091	5	150	4.59	4.59	24.41	9.008	6.919	5
							54	Translation_Of_T0041_R_0.2766_L_2086	heat shock cognate 71 kda partial	13.86	13.86	45.39	13.69	13.69	9	111	4	4	39.34	10.23	8.501	4		54	Translation_Of_T0101_R_0.0643_L_1479	glutamine synthetase	10.08	10.08	21.14	13.82	13.41	5	192	3.18	3.18	23.17	8.13	8.13	3
							55	Translation_Of_T0676_R_0.297_L_681	---NA---	13.65	13.65	75.33	47.58	42.29	9	49	10.79	10.79	47.14	26.87	26.87	13		55	Translation_Of_T0542_R_0.0597_L_745	myosin heavy chain	10.01	14.09	74.9	40.89	40.89	8	67	11.95	11.95	81.78	34.82	31.58	7
							56	Translation_Of_T1351_R_0.0153_L_500	allograft inflammatory factor 1	13.37	13.37	83.73	38.55	38.55	9	-1								56	Translation_Of_T0051_R_0.0476_L_1905	dystonin isoform x1	9.91	9.91	34.23	12.46	10.09	7
							57	Translation_Of_T0245_R_0.0438_L_1046	high choriolytic enzyme 2-like	13.13	13.13	53.16	28.74	18.97	12	124	10.79	10.79	47.14	26.87	26.87	13		57	Translation_Of_T5061_R_0.0207_L_195	actin-binding protein abp-280	9.68	9.68	90.63	90.63	90.63	6	305	2	2	20.31	18.75	18.75	2
							58	Translation_Of_T1557_R_0.0139_L_475	acidic mammalian chitinase-like	12.85	12.85	39.87	22.78	22.78	11	163	2.07	2.07	34.18	20.89	20.89	2		58	Translation_Of_T0018_R_0.0456_L_2996	sodium potassium-transporting atpase subunit alpha isoform x1	9.48	9.48	41.68	9.719	7.415	5	193	3.15	3.15	41.78	3.106	3.106	3
							59	Translation_Of_T0319_R_0.0536_L_945	myosin light polypeptide 6	12.84	12.84	27.62	22.22	20.32	15	79	6.47	6.47	35.56	10.48	8.571	3		59	Translation_Of_T0007_R_0.2653_L_4793	collagen type i alpha 1	9.25	9.25	41.89	6.324	6.262	8	96	8.32	8.32	65.06	9.894	2.943	7
							60	Translation_Of_T0532_R_0.6927_L_750	ferritin	12.81	12.81	43.37	30.12	23.29	8	-1								60	Translation_Of_T0188_R_0.0431_L_1175	arginine kinase	9.22	9.22	37.08	20.97	15.35	6
							61	Translation_Of_T0690_R_0.0137_L_670	zinc metalloproteinase nas-4	12.64	12.64	51.57	51.57	45.74	16	72	7.23	7.23	35.43	17.49	17.49	4		61	Translation_Of_T0056_R_0.0568_L_1812	dystonin isoform x1	8.96	8.96	56.05	17.25	17.25	8			20.14	51.76	27.35		19
							62	Translation_Of_T0461_R_0.016_L_798	tubulin polymerization-promoting protein family member 2	12.61	12.61	58.49	24.53	24.53	12	189	2	2	22.64	4.528	4.528	1		62	Translation_Of_T0371_R_0.0298_L_873	h+ transporting atp synthase beta subunit	8.48	8.48	68.28	21.38	21.38	6	142	4.84	4.84	46.9	11.72	11.72	3
							63	Translation_Of_T0112_R_0.1459_L_1427	myosin regulatory light polypeptide 9	12.49	12.49	31.79	19.37	17.68	10	35	14.73	14.74	22.53	17.26	14.11	12		63	Translation_Of_T0030_R_0.0586_L_2292	---NA---	8.41	8.41	49.54	11.8	11.8	8
							64	Translation_Of_T1487_R_0.0136_L_485	protein	12.18	12.18	46.58	24.84	19.88	16	30	16.36	16.36	38.51	29.81	27.95	12		64	Translation_Of_T4012_R_0.019_L_291	hypothetical protein BRAFLDRAFT_104697	8.37	29.92	100	80.21	80.21	27	46	15.42	39.05	86.46	63.54	63.54	44
							65	Translation_Of_T3107_R_0.0025_L_344	toxin b precursor	12.02	12.3	87.72	66.67	55.26	19	118	4	4	63.16	38.6	38.6	2		65	Translation_Of_T0938_R_0.004_L_583	isoform a	7.75	7.75	38.14	17.53	17.53	4
							66	Translation_Of_T0083_R_0.0457_L_1583	protein	11.98	11.98	32.83	15.94	14.42	9	196	2	2	11.01	2.657	2.657	1		66	Translation_Of_T0079_R_0.0365_L_1621	failed axon connections homolog	7.73	7.73	35.56	12.04	10.93	6			16.07	45	16.04		14
							67	Translation_Of_T0542_R_0.0597_L_745	myosin heavy chain	11.95	11.95	81.78	34.82	31.58	7	55	10.01	14.09	74.9	40.89	40.89	8		67	Translation_Of_T0032_R_0.0399_L_2284	flna protein	7.67	7.67	17.08	9.987	8.541	5	79	9.8	9.8	30.88	14.72	12.75	6
							68	Translation_Of_T2621_R_0.0068_L_377	ctx2_chifl ame: full=toxin -2 short=toxin 2 flags: precursor	11.68	11.68	72	56.8	42.4	10	-1								68	Translation_Of_T0117_R_0.2077_L_1401	predicted protein	7.47	7.47	38.76	11.35	11.35	6	191	3.19	3.19	60.17	9.85	9.85	5
							69	Translation_Of_T0494_R_0.0194_L_781	triosephosphate isomerase	11.57	11.57	66.8	38.22	38.22	7	-1								69	Translation_Of_T0141_R_0.2974_L_1320	voltage-dependent anion-selective channel protein 2-like	7.45	7.47	25.23	17.27	16.14	7	141	4.87	4.87	33.64	14.32	14.32	5
							70	Translation_Of_T2619_R_0.0192_L_378	thap domain-containing protein 9-like	11.53	11.53	83.2	63.2	52.8	21	123	4	4	28	28	28	3		70	Translation_Of_T0166_R_0.0184_L_1240	ras-related protein rab-1a	7.39	7.39	35.11	15.25	15.25	4	94	8.62	8.62	64.16	22.52	22.28	9
							71	Translation_Of_T0470_R_0.0343_L_795	nucleoside diphosphate kinase	11.32	11.32	49.62	31.44	23.86	10	-1								71	Translation_Of_T0167_R_0.0419_L_1230	melanotransferrin	7.26	7.26	29.58	13.45	13.45	5	41	16.87	16.87	56.23	22	17.6	13
							72	Translation_Of_T3513_R_0.1964_L_322	60s acidic ribosomal protein p2	11.26	11.26	79.44	48.6	48.6	7	-1	11.52	11.52	38.41	18.44	14.55	10		72	Translation_Of_T0690_R_0.0137_L_670	zinc metalloproteinase nas-4	7.23	7.23	35.43	17.49	17.49	4	61	12.64	12.64	51.57	51.57	45.74	16
							73	Translation_Of_T0066_R_0.015_L_1673	---NA---	11.21	11.21	67.15	24.78	24.78	7	51	10.46	10.46	50.63	12.03	12.03	7		73	Translation_Of_T3304_R_0.0319_L_334	cysteine and glycine-rich protein 1	7.16	7.16	63.96	53.15	53.15	5	120	6.22	6.22	64.86	40.54	40.54	8
							74	Translation_Of_T1207_R_0.0158_L_526	peroxiredoxin- partial	11.12	11.12	42.86	28.57	28.57	8	202	2	2	24	5.143	5.143	1		74	Translation_Of_T0295_R_0.0325_L_976	mam and ldl-receptor class a domain-containing protein c10orf112-like	7.14	7.14	26.46	20.62	16.62	4	50	14.2	14.2	55.08	36	28.62	11
							75	Translation_Of_T0540_R_0.0148_L_746	e3 ubiquitin-protein ligase trim71	10.96	10.96	54.84	34.68	31.05	12	-1	4	4	49.31	6.651	6.651	2		75	Translation_Of_T0280_R_0.0263_L_995	atp synthase subunit mitochondrial	6.95	6.96	30.51	16.01	16.01	6	210	2.63	2.63	28.4	10.27	10.27	6
							76	Translation_Of_T0575_R_0.0143_L_731	alpha-2-macroglobulin- partial	10.62	10.62	65.84	32.1	32.1	7	110	4.01	4.01	33.33	13.99	13.99	2		76	Translation_Of_T2462_R_0.0083_L_387	leishmanolysin-like peptidase-like	6.94	6.95	54.26	27.91	27.91	4	198	3.05	3.05	37.98	17.83	17.83	2
							77	Translation_Of_T2821_R_0.0041_L_363	zinc metalloproteinase nas-13-like	10.23	10.23	85	59.17	47.5	12	177	2	3.11	43.33	25	25	2		77	Translation_Of_T0053_R_0.1248_L_1879	gelsolin-like protein 2-like	6.9	6.9	23.16	9.265	9.265	4	221	2.22	2.22	33.87	10.54	1.438	1
							78	Translation_Of_T0350_R_0.0247_L_897	sorcin	10.16	10.16	44.97	34.23	24.5	13	-1	1.72	1.72	27.64	6.751	3.586	1		78	Translation_Of_T1425_R_0.1644_L_492	thymosin beta-4-like	6.71	6.71	23.78	23.78	23.78	5	82	9.64	9.64	23.17	23.17	23.17	9
							79	Translation_Of_T0032_R_0.0399_L_2284	flna protein	9.8	9.8	30.88	14.72	12.75	6	67	7.67	7.67	17.08	9.987	8.541	5		79	Translation_Of_T0319_R_0.0536_L_945	myosin light polypeptide 6	6.47	6.47	35.56	10.48	8.571	3	59	12.84	12.84	27.62	22.22	20.32	15
							80	Translation_Of_T0556_R_0.0459_L_737	ras-related c3 botulinum toxin substrate 1	9.76	9.76	58.37	31.84	28.98	10	-1	31.89	31.89	66.86	33	27.76	21		80	Translation_Of_T0022_R_0.1075_L_2666	heat shock protein hsp 90-alpha	6.17	6.17	33	8.333	6.419	4	123	6.01	6.01	41.1	5.518	3.941	3
							81	Translation_Of_T0770_R_0.0765_L_637	calmodulin	9.75	9.76	46.7	24.53	20.28	6	201	2	2	37.74	12.26	12.26	1		81	Translation_Of_T2369_R_0.02_L_394	fk506-binding protein	6.08	6.08	51.15	31.3	31.3	6	23	27.39	27.39	84.73	69.47	69.47	27
							82	Translation_Of_T1425_R_0.1644_L_492	thymosin beta-4-like	9.64	9.64	23.17	23.17	23.17	9	78	6.71	6.71	23.78	23.78	23.78	5		82	Translation_Of_T3214_R_0.0082_L_339	protein	6.07	31.91	90.27	85.84	85.84	29	52	14.07	41.93	76.99	60.18	57.52	36
							83	Translation_Of_T0610_R_0.0087_L_709	gamma-glutamyltranspeptidase 1	9.38	9.38	61.28	31.06	18.72	10	-1	7.46	7.46	40.31	11.14	11.14	4		83	Translation_Of_T0603_R_0.0194_L_713	protein	6.04	8.06	32.07	22.78	22.36	5	32	21.48	21.48	64.14	49.79	49.79	24
							84	Translation_Of_T0535_R_0.0738_L_747	PREDICTED: uncharacterized protein LOC100208799	9.27	9.27	44.58	27.31	24.1	8	-1	2	2	45.79	12.63	5.789	1		84	Translation_Of_T5125_R_0.0837_L_150	actin-binding protein abp-280	6	6	94	62	62	3	243	2	4	94	40	40	2
							85	Translation_Of_T0311_R_0.0117_L_950	alpha-enolase isoform x1	9.2	9.2	43.67	22.15	20.25	5	-1	12.25	12.25	25.69	12.34	12.34	9		85	Translation_Of_T1720_R_0.0372_L_452	filamin-c-like isoform x3	6	6	62	28	28	3	88	9.02	9.02	65.33	46.67	46.67	6
							86	Translation_Of_T0990_R_0.0266_L_569	myosin heavy chain	9.12	9.12	82.54	30.69	30.69	5	40	12.67	12.67	70.37	46.56	35.98	7		86	Translation_Of_T0805_R_0.0245_L_625	superoxide dismutase	6	6	32.21	32.21	32.21	4	19	32.81	32.81	65.87	65.87	65.87	23
							87	Translation_Of_T2282_R_0.0075_L_399	chitotriosidase-1 isoform x1	9.07	9.07	54.89	42.86	37.59	7	229	1.21	1.21	19.55	10.53	10.53	1		87	Translation_Of_T0043_R_0.0725_L_2015	dystonin isoform x9	5.84	5.84	57.53	13.41	11.33	4
							88	Translation_Of_T1720_R_0.0372_L_452	filamin-c-like isoform x3	9.02	9.02	65.33	46.67	46.67	6	85	6	6	62	28	28	3		88	Translation_Of_T0715_R_0.0938_L_658	---NA---	5.76	5.76	37.16	21.56	21.56	4	29	22.07	22.07	53.67	41.74	38.53	39
							89	Translation_Of_T1945_R_0.0089_L_433	cysteine and glycine-rich protein 1 isoform x1	8.87	8.87	76.22	48.95	48.95	7	-1								89	Translation_Of_T0129_R_0.0314_L_1369	cathepsin d	5.75	5.75	17.76	7.456	7.456	3	98	8.28	8.3	33.99	19.96	17.98	9
							90	Translation_Of_T0447_R_0.0303_L_807	PREDICTED: uncharacterized protein LOC100199145, partial	8.76	8.76	69.78	32.84	26.87	5	42	12	12	52.99	26.87	26.87	6		90	Translation_Of_T0879_R_0.1302_L_597	tubulin beta-4b chain-like	5.64	65.85	91.92	88.38	80.81	56	324	1.55	17.62	81.31	50.51	50.51	14
							91	Translation_Of_T2635_R_0.021_L_376	atpase mitochondrial-like	8.76	8.76	60.8	29.6	29.6	6	-1								91	Translation_Of_T0336_R_0.095_L_919	---NA---	5.11	5.11	23.2	7.843	7.843	3	25	24.27	24.52	57.19	36.27	33.99	20
							92	Translation_Of_T0118_R_0.0806_L_1400	fructose-bisphosphate aldolase c	8.69	8.69	52.36	18.03	12.88	9	173	2.01	2.01	25.11	5.15	3.648	1		92	Translation_Of_T1111_R_0.0448_L_542	60s ribosomal protein l18a-like	5.08	5.08	65.56	28.89	28.89	6	206	2.69	2.69	52.78	12.78	12.78	2
							93	Translation_Of_T0349_R_0.033_L_898	insulin-like growth factor-binding protein 4-like	8.66	8.66	38.59	20.47	20.47	11	-1								93	Translation_Of_T2746_R_0.0058_L_368	ctx1_chifl ame: full=toxin -1 short=toxin 1 flags: precursor	5.06	5.06	59.02	45.9	45.9	3	40	17.01	17.01	93.44	77.87	77.87	14
							94	Translation_Of_T0166_R_0.0184_L_1240	protein	8.62	8.62	64.16	22.52	22.28	9	70	7.39	7.39	35.11	15.25	15.25	4		94	Translation_Of_T0733_R_0.1302_L_649	60s ribosomal protein l18	4.98	4.98	32.87	16.67	16.2	4			6.46	41.67	17.33		5
							95	Translation_Of_T0284_R_0.0204_L_990	ras-related protein rab-1a	8.49	8.49	54.41	29.79	17.02	9	195	2	2	13.68	4.863	4.863	1		95	Translation_Of_T0008_R_0.4268_L_4738	collagen alpha-1 partial	4.88	4.88	43.22	4.753	3.612	4	44	16.21	16.21	62.67	13.37	12.23	18
							96	Translation_Of_T0007_R_0.2653_L_4793	collagen type i alpha 1	8.32	8.32	65.06	9.894	2.943	7	59	9.25	9.25	41.89	6.324	6.262	8		96	Translation_Of_T0116_R_0.1134_L_1403	filamin-a isoform x2	4.82	4.82	39.4	17.77	16.06	4	131	5.58	5.58	48.82	15.2	13.49	5
							97	Translation_Of_T0076_R_0.09_L_1633	myophilin-like	8.3	8.3	29.96	14.34	11.95	9	-1	2.38	2.38	58.18	31.36	6.818	1		97	Translation_Of_T0279_R_0.0401_L_998	tropomyosin	4.66	4.66	38.86	11.75	11.75	3	175	3.86	3.86	38.86	6.627	6.627	2
							98	Translation_Of_T0129_R_0.0314_L_1369	cathepsin d	8.28	8.3	33.99	19.96	17.98	9	89	5.75	5.75	17.76	7.456	7.456	3		98	Translation_Of_T0623_R_0.0221_L_704	atp synthase subunit mitochondrial isoform x1	4.53	4.53	68.8	19.66	19.66	3	128	6	6	62.39	16.24	16.24	4
							99	Translation_Of_T0107_R_0.2063_L_1444	elongation factor 1 alpha	8.18	8.18	63.96	13.96	12.29	8	16	28.81	28.81	60	40	39.17	24		99	Translation_Of_T1060_R_0.2005_L_549	tubulin beta-4b chain-like	4.49	48.4	63.19	63.19	56.59	40	157	4.07	20.38	64.29	64.29	49.45	12
							100	Translation_Of_T2073_R_0.0248_L_421	calmodulin-like protein 3	8.07	8.1	40.71	33.57	25.71	5	204	2	2	25	7.857	7.857	1		100	Translation_Of_T0082_R_0.0798_L_1584	sodium potassium-transporting atpase subunit beta-3	4.41	4.41	22.01	7.211	5.123	2
							101	Translation_Of_T0099_R_0.0527_L_1495	myosin heavy chain isoform a	8.06	10.32	62.05	17.87	14.26	5	20	25.15	25.15	55.02	36.35	36.35	19		101	Translation_Of_T0174_R_0.0117_L_1202	neurocalcin homolog	4.32	4.32	15.25	9.5	9.5	3	34	20.37	20.37	41.25	26.75	25.25	16
							102	Translation_Of_T1685_R_0.0079_L_457	---NA---	8	8	63.82	41.45	41.45	5	-1	4	4	70.27	18.92	18.92	2		102	Translation_Of_T0324_R_0.0245_L_939	actin binding 2b	4.24	4.24	16.03	5.769	5.769	2
							103	Translation_Of_T2331_R_0.785_L_396	---NA---	8	8	15.15	10.61	10.61	12	222	1.41	1.41	16.67	16.67	9.091	1		103	Translation_Of_T1799_R_0.0229_L_446	dolichyl-diphosphooligosaccharide--protein glycosyltransferase subunit 1	4.23	4.24	29.73	29.73	29.73	4
							104	Translation_Of_T0367_R_0.0218_L_877	ras-related protein rab-7a	7.85	7.85	39.18	29.9	23.02	8	-1								104	Translation_Of_T2954_R_0.0036_L_352	rab gdp dissociation inhibitor	4.17	4.17	75.21	35.04	35.04	4	173	4	4	35.04	24.79	24.79	2
							105	Translation_Of_T0250_R_0.0154_L_1038	tectonin beta-propeller repeat-containing protein 1-like	7.81	7.81	62.72	21.39	16.76	4	-1								105	Translation_Of_T1543_R_0.029_L_478	40s ribosomal protein s13	4.11	4.11	57.86	23.27	17.61	2
							106	Translation_Of_T0666_R_0.0211_L_686	alpha-1-macroglobulin- partial	7.77	7.77	47.81	29.39	20.61	5	-1	72.8	72.8	67.01	64.19	57.03	70		106	Translation_Of_T0168_R_0.0395_L_1224	surface antigen -like	4.03	4.03	44.61	5.637	5.637	2
							107	Translation_Of_T1633_R_0.0271_L_464	leukocyte cell-derived chemotaxin-2	7.75	7.75	56.49	40.26	35.71	10	221	1.54	1.57	31.82	7.143	7.143	1		107	Translation_Of_T2979_R_0.0121_L_351	nematogalectin	4.03	4.03	23.08	23.08	23.08	3			13.05	58.24	34.8		18
							108	Translation_Of_T1970_R_0.103_L_430	actin	7.73	22.6	98.6	81.82	81.12	25	17	28.53	68.46	98.6	98.6	98.6	77		108	Translation_Of_T0607_R_0.0099_L_710	myosin-10 isoform x1	4.02	4.02	43.64	11.86	11.86	2			2.69	51.78	7.905		2
							109	Translation_Of_T0063_R_0.0912_L_1701	agrin isoform x2	7.68	7.68	42.23	10.25	8.481	5	-1								109	Translation_Of_T0241_R_0.0178_L_1055	advillin-like isoform x1	4.01	4.01	22.51	9.117	9.117	2			4.48	33.4	8.298		4
							110	Translation_Of_T3630_R_0.1566_L_314	---NA---	7.58	24.07	80.77	69.23	69.23	37	134	3.34	24.36	94.23	77.88	77.88	21		110	Translation_Of_T0575_R_0.0143_L_731	alpha-2-macroglobulin- partial	4.01	4.01	33.33	13.99	13.99	2	76	10.62	10.62	65.84	32.1	32.1	7
							111	Translation_Of_T4599_R_0.0187_L_250	chitotriosidase-1 isoform 2	7.45	7.45	91.57	46.99	45.78	11	-1								111	Translation_Of_T0041_R_0.2766_L_2086	heat shock cognate 71 kda partial	4	4	39.34	10.23	8.501	4	54	13.86	13.86	45.39	13.69	13.69	9
							112	Translation_Of_T1316_R_0.0076_L_507	low quality protein: titin-like	7.2	7.2	63.31	26.04	26.04	4	-1								112	Translation_Of_T0466_R_0.0422_L_797	60s ribosomal protein l7-like	4	4	39.25	10.57	9.057	2			2	47.64	2.165		1
							113	Translation_Of_T0657_R_0.5764_L_690	cytochrome c	6.99	6.99	37.99	19.21	15.72	4	233	1.01	1.01	37.12	11.79	6.987	1		113	Translation_Of_T0281_R_0.1162_L_995	golgi-associated plant pathogenesis-related protein 1	4	4	48.64	6.949	6.949	3	26	24.05	24.05	52.57	33.84	33.84	22
							114	Translation_Of_T0052_R_0.0208_L_1900	PREDICTED: uncharacterized protein LOC100202739	6.69	6.69	58.61	12.8	6.951	4	39	12.68	17.17	62.24	28.91	25.43	17		114	Translation_Of_T4366_R_0.0056_L_268	heme-binding protein 2-like	4	4	89.77	31.82	31.82	2	299	2	2	24.18	13.19	13.19	1
							115	Translation_Of_T0222_R_0.0424_L_1099	histone -like	6.66	6.66	37.43	8.743	8.743	5	38	13.29	13.29	29.51	19.95	17.49	14		115	Translation_Of_T0274_R_0.0509_L_1000	60s acidic ribosomal protein p0	4	4	39.64	6.907	6.907	2	329	1.44	1.44	26.73	3.003	3.003	1
							116	Translation_Of_T1294_R_0.0213_L_510	cytosolic non-specific dipeptidase isoform x2	6.66	6.66	60.36	37.87	29.59	5	193	2	2	34.32	10.06	10.06	1		116	Translation_Of_T0114_R_0.02_L_1417	malate mitochondrial-like	4	4	28.81	7.203	5.085	2	45	15.93	15.93	48.73	23.52	21.61	12
							117	Translation_Of_T0365_R_0.0177_L_879	protein	6.6	10.59	38.91	25.6	18.09	10	34	14.95	14.95	45.05	22.18	22.18	9		117	Translation_Of_T2429_R_0.0688_L_390	dystonin isoform x1	4	4	64.62	21.54	21.54	2			4.1	42.28	37.58		6
							118	Translation_Of_T0111_R_0.0163_L_1428	PREDICTED: uncharacterized protein LOC100202739	6.54	6.54	46.95	13.47	11.79	6	-1	9.51	9.51	45.65	44.93	44.93	14		118	Translation_Of_T3107_R_0.0025_L_344	toxin b precursor	4	4	63.16	38.6	38.6	2	65	12.02	12.3	87.72	66.67	55.26	19
							119	Translation_Of_T0469_R_0.0252_L_795	alpha-2-macroglobulin- partial	6.5	6.5	67.05	31.44	24.24	7	180	2	2	43.18	4.167	4.167	1		119	Translation_Of_T1177_R_0.0128_L_531	dolichyl-diphosphooligosaccharide--protein glycosyltransferase subunit 2	4	4	64.2	20.45	20.45	2			2.49	45.89	15.75		1
							120	Translation_Of_T3304_R_0.0319_L_334	cysteine and glycine-rich protein 1	6.22	6.22	64.86	40.54	40.54	8	73	7.16	7.16	63.96	53.15	53.15	5		120	Translation_Of_T2413_R_0.0355_L_390	dystonin isoform x1	4	4	57.69	33.85	33.85	2
							121	Translation_Of_T0124_R_0.0306_L_1390	protein	6.18	6.18	30.02	8.855	5.832	4	214	1.62	1.62	13.39	2.808	2.808	1		121	Translation_Of_T0939_R_0.0673_L_582	60s ribosomal protein l12-like	4	4	40.21	12.37	12.37	2	238	2.01	2.01	48.45	7.732	7.732	1
							122	Translation_Of_T2164_R_0.0083_L_411	histone h2a type 2-b-like	6.04	29.51	54.41	48.53	43.38	32	-1								122	Translation_Of_T2116_R_0.1363_L_417	60s acidic ribosomal protein p1	4	4	37.41	37.41	33.09	2	302	2	2	40.29	11.51	11.51	1
							123	Translation_Of_T0022_R_0.1075_L_2666	heat shock protein hsp 90-alpha	6.01	6.01	41.1	5.518	3.941	3	80	6.17	6.17	33	8.333	6.419	4		123	Translation_Of_T2619_R_0.0192_L_378	thap domain-containing protein 9-like	4	4	28	28	28	3	70	11.53	11.53	83.2	63.2	52.8	21
							124	Translation_Of_T0478_R_0.1865_L_790	protein npc2 homolog	6.01	6.01	30.04	17.49	17.49	4	153	2.43	2.43	28.9	13.31	13.31	2		124	Translation_Of_T0245_R_0.0438_L_1046	high choriolytic enzyme 2-like	3.92	4	34.77	10.06	10.06	2	57	13.13	13.13	53.16	28.74	18.97	12
							125	Translation_Of_T3779_R_0.0057_L_301	78 kda glucose-regulated protein	6.01	6.01	47.47	33.33	24.24	3	144	2.84	2.84	50.51	27.27	27.27	2		125	Translation_Of_T2873_R_0.0071_L_360	talin-2-like isoform x1	3.92	4	72.27	32.77	32.77	2
							126	Translation_Of_T3517_R_0.0192_L_322	ganglioside gm2 activator	6.01	6.01	50	32.08	32.08	9	-1								126	Translation_Of_T0420_R_0.0713_L_833	40s ribosomal protein s3a	3.84	3.84	31.05	9.386	9.025	2			3.17	71.11	23.7		3
							127	Translation_Of_T0714_R_0.0288_L_659	filamin-a isoform x2	6	7.55	54.34	23.29	23.29	4	-1	2.09	2.09	16.78	12.75	12.75	2		127	Translation_Of_T0072_R_0.0897_L_1652	protein	3.83	3.83	16.91	6.545	4	3	164	4	4	25.45	4	4	2
							128	Translation_Of_T0623_R_0.0221_L_704	atp synthase subunit mitochondrial isoform x1	6	6	62.39	16.24	16.24	4	98	4.53	4.53	68.8	19.66	19.66	3		128	Translation_Of_T0138_R_0.034_L_1329	---NA---	3.73	3.73	39.5	11.29	8.578	4	132	5.53	5.53	50.11	12.87	6.998	3
							129	Translation_Of_T0292_R_0.0947_L_982	60s ribosomal protein l26	6	6	50.76	12.84	10.09	3	194	2	2	24.77	2.752	2.752	1		129	Translation_Of_T0028_R_0.0487_L_2320	microtubule-actin cross-linking factor 1-like	3.72	3.72	24.35	4.145	4.145	2
							130	Translation_Of_T2808_R_0.0099_L_364	myosin-2 essential light chain	6	6	35.54	19.83	19.83	4	-1								130	Translation_Of_T0659_R_0.017_L_689	melanotransferrin isoform x1	3.66	3.66	24.02	12.23	12.23	2			1.75	30.45	3.526		1
							131	Translation_Of_T0116_R_0.1134_L_1403	filamin-a isoform x2	5.58	5.58	48.82	15.2	13.49	5	96	4.82	4.82	39.4	17.77	16.06	4		131	Translation_Of_T0294_R_0.039_L_976	argininosuccinate synthase-like	3.65	3.65	34.26	13.58	13.58	3	214	2.5	2.5	37.65	9.568	9.568	4
							132	Translation_Of_T0138_R_0.034_L_1329	---NA---	5.53	5.53	50.11	12.87	6.998	3	128	3.73	3.73	39.5	11.29	8.578	4		132	Translation_Of_T0907_R_0.0442_L_592	translocon-associated protein subunit gamma	3.62	3.62	17.35	7.653	7.653	2
							133	Translation_Of_T0700_R_0.0244_L_664	cytochrome c oxidase subunit mitochondrial-like	5.4	5.4	39.82	12.22	12.22	4	-1								133	Translation_Of_T0314_R_0.0339_L_947	myosin ii heavy smooth non-muscle- partial	3.5	3.5	49.21	10.48	10.48	2
							134	Translation_Of_T3602_R_0.0074_L_316	far upstream element-binding protein 3-like	5.39	5.4	53.33	33.33	33.33	4	188	2	2	50.48	12.38	12.38	1		134	Translation_Of_T3630_R_0.1566_L_314	---NA---	3.34	24.36	94.23	77.88	77.88	21	110	7.58	24.07	80.77	69.23	69.23	37
							135	Translation_Of_T1630_R_0.0078_L_465	endoplasmic reticulum aminopeptidase 2-like	5.36	5.36	40.91	20.13	20.13	3	162	2.07	2.07	37.66	14.29	7.792	1		135	Translation_Of_T0147_R_0.0204_L_1302	14-3-3 protein partial	3.28	3.28	20.32	11.32	11.32	4			3.6	36.49	21.62		4
							136	Translation_Of_T0031_R_0.1081_L_2292	protein disulfide-isomerase	5.16	5.16	26.34	6.16	5.111	3	148	2.68	2.68	25.03	5.374	3.801	2		136	Translation_Of_T0327_R_0.0314_L_935	calretinin	3.24	3.24	33.44	7.717	4.823	2	33	21.17	21.17	71.38	42.12	41.16	15
							137	Translation_Of_T0788_R_0.0142_L_631	methionine partial	5.16	5.16	45.24	27.62	17.14	3	-1								137	Translation_Of_T0498_R_0.0123_L_776	cytosolic non-specific dipeptidase-like	3.21	3.21	23.64	8.527	8.527	2			10.73	58.9	31.16		8
							138	Translation_Of_T0701_R_0.0359_L_664	hypothetical protein BRAFLDRAFT_100979	5.12	5.12	51.58	20.36	14.93	5	-1								138	Translation_Of_T2460_R_0.0143_L_387	zinc metalloproteinase nas-13-like	3.11	5.21	52.71	25.58	25.58	3	200	2.92	7.69	68.99	57.36	41.09	7
							139	Translation_Of_T3580_R_0.0114_L_318	kunitz protease inhibitor 1	5.1	5.1	68.57	34.29	34.29	4	-1								139	Translation_Of_T2860_R_0.0088_L_361	---NA---	3.06	3.06	15.83	10	10	2	219	2.38	2.38	22.5	10	10	4
							140	Translation_Of_T0191_R_0.0102_L_1165	PREDICTED: uncharacterized protein LOC100202739	5	5	54.12	11.6	11.6	5	48	11.08	17.48	59.02	25.26	22.42	11		140	Translation_Of_T0547_R_0.0328_L_741	calmodulin 3b (phosphorylase delta)	2.99	2.99	21.46	12.15	11.74	3	21	29.33	29.33	57.89	48.99	48.99	23
							141	Translation_Of_T0141_R_0.2974_L_1320	voltage-dependent anion-selective channel protein 2-like	4.87	4.87	33.64	14.32	14.32	5	69	7.45	7.47	25.23	17.27	16.14	7		141	Translation_Of_T0740_R_0.0227_L_647	matrix metalloproteinase-17-like	2.97	2.97	55.81	16.74	9.767	2	229	2.05	2.05	33.49	22.33	9.767	2
							142	Translation_Of_T0371_R_0.0298_L_873	h+ transporting atp synthase beta subunit	4.84	4.84	46.9	11.72	11.72	3	62	8.48	8.48	68.28	21.38	21.38	6		142	Translation_Of_T3684_R_0.0158_L_310	matrix metalloproteinase-24-like	2.89	2.89	88.35	55.34	55.34	4
							143	Translation_Of_T0128_R_0.0398_L_1376	protein disulfide-isomerase a3-like	4.83	4.83	30.57	9.17	6.332	3	-1								143	Translation_Of_T0601_R_0.1385_L_715	40s ribosomal protein s5	2.86	2.86	32.35	11.76	11.76	2
							144	Translation_Of_T0731_R_0.0164_L_649	c3 and pzp-like alpha-2-macroglobulin domain-containing protein 8	4.83	4.83	63.26	18.14	18.14	6	-1								144	Translation_Of_T3779_R_0.0057_L_301	78 kda glucose-regulated protein	2.84	2.84	50.51	27.27	27.27	2	125	6.01	6.01	47.47	33.33	24.24	3
							145	Translation_Of_T0313_R_0.0204_L_948	---NA---	4.8	4.81	42.54	13.65	10.48	4	-1	7.56	7.56	27.73	11.54	10.73	5		145	Translation_Of_T0170_R_0.1529_L_1221	cathepsin l-like	2.82	2.82	20.44	11.58	10.59	3	38	20.02	20.02	60.34	28.82	24.14	13
							146	Translation_Of_T0300_R_0.1749_L_969	60s ribosomal protein l5	4.72	4.72	50.62	12.11	6.832	2	-1								146	Translation_Of_T0648_R_0.0523_L_692	filamin-c isoform 2	2.77	28.04	59.57	39.13	34.78	19
							147	Translation_Of_T1031_R_0.0306_L_556	myosin heavy chain	4.7	6.22	69.73	36.76	21.08	3	29	16.99	16.99	71.35	42.7	38.92	9		147	Translation_Of_T0087_R_0.0422_L_1548	adenosylhomocysteinase b-like	2.76	2.76	20.58	8.155	8.155	4	35	20.26	20.26	53.59	23.11	18.25	15
							148	Translation_Of_T1432_R_0.0221_L_491	achain crystal structure of ancestral thioredoxin relative to last animal and fungi common ancestor from the precambrian period	4.65	4.65	35.58	16.56	15.95	5	-1	2	2	65.77	8.559	4.955	1		148	Translation_Of_T0031_R_0.1081_L_2292	protein disulfide-isomerase	2.68	2.68	25.03	5.374	3.801	2	136	5.16	5.16	26.34	6.16	5.111	3
							149	Translation_Of_T0134_R_0.0556_L_1348	kazal-type serine proteinase inhibitor 2	4.62	4.62	23.39	5.345	5.345	3	-1								149	Translation_Of_T1027_R_0.0099_L_558	---NA---	2.59	2.59	44.32	10.81	10.81	2	207	2.68	2.68	51.35	12.43	12.43	2
							150	Translation_Of_T0029_R_0.0623_L_2300	protein	4.59	4.59	24.41	9.008	6.919	5	176	2	10.12	21.9	14.78	13.98	5		150	Translation_Of_T1454_R_0.0187_L_489	glucose-regulated protein 94	2.59	2.59	46.91	12.96	12.96	2	227	2.06	2.06	41.98	12.35	7.407	1
							151	Translation_Of_T0309_R_0.0143_L_950	mam domain-containing protein 2	4.42	4.42	30.7	10.44	7.911	2	-1								151	Translation_Of_T3258_R_0.0069_L_337	---NA---	2.51	2.51	25.89	16.96	16.96	2	279	2	2	55.36	20.54	20.54	3
							152	Translation_Of_T2596_R_0.0499_L_380	cold-inducible rna-binding protein	4.34	4.34	63.49	30.95	30.95	2	192	2	2	38.1	7.143	7.143	1		152	Translation_Of_T2183_R_0.0026_L_409	---NA---	2.48	2.48	15.56	9.63	9.63	2
							153	Translation_Of_T1644_R_0.0055_L_463	---NA---	4.31	4.31	25.49	14.38	14.38	5	-1	2	2	32.56	5.039	5.039	1		153	Translation_Of_T0478_R_0.1865_L_790	protein npc2 homolog	2.43	2.43	28.9	13.31	13.31	2	124	6.01	6.01	30.04	17.49	17.49	4
							154	Translation_Of_T0596_R_0.0157_L_717	---NA---	4.17	4.17	42.44	15.13	15.13	5	-1	2	9.42	60.49	23.08	20.28	6		154	Translation_Of_T1326_R_0.0287_L_504	protein	2.4	2.4	46.43	39.29	23.21	4	186	3.38	3.38	82.14	33.33	33.33	9
							155	Translation_Of_T1084_R_0.0951_L_546	40s ribosomal protein s10	4.14	4.14	50.83	18.23	13.26	3	170	2.02	2.02	43.65	8.84	4.972	1		155	Translation_Of_T1782_R_0.0347_L_448	40s ribosomal protein s11	2.38	2.38	71.62	12.84	12.84	2			12.39	67.89	37.89		10
							156	Translation_Of_T4559_R_0.0109_L_253	glycine cleavage system h protein	4.08	4.08	58.33	45.24	45.24	4	-1	15.59	15.59	49.67	14.79	11.81	9		156	Translation_Of_T0599_R_0.0541_L_716	AF175577_1J3-crystallin	2.37	2.37	33.61	5.462	5.462	2	15	35.74	35.74	74.37	59.66	47.9	51
							157	Translation_Of_T1060_R_0.2005_L_549	tubulin beta-4b chain-like	4.07	20.38	64.29	64.29	49.45	12	99	4.49	48.4	63.19	63.19	56.59	40		157	Translation_Of_T0707_R_0.0142_L_661	ribosomal protein l4	2.3	2.3	59.55	10.91	7.727	1
							158	Translation_Of_T0142_R_0.2029_L_1319	atp:adp antiporter	4.07	4.07	37.81	11.85	5.695	2	52	10.36	10.36	43.28	20.05	15.95	8		158	Translation_Of_T0057_R_0.0306_L_1809	isocitrate dehydrogenase	2.29	2.29	40.8	6.302	3.814	2			6.8	44.94	10.76		6
							159	Translation_Of_T1211_R_0.0109_L_525	hemagglutinin amebocyte aggregation factor	4.06	4.06	71.26	29.89	19.54	3	-1								159	Translation_Of_T0135_R_0.0342_L_1345	deoxyribonuclease tatd	2.27	2.27	36.16	2.455	2.455	2	332	1.33	1.33	56.25	2.679	2.679	1
							160	Translation_Of_T0098_R_0.0729_L_1495	---NA---	4.04	4.04	39.16	4.418	4.418	2	-1	5.54	5.54	37.81	7.829	5.465	4		160	Translation_Of_T0487_R_0.0136_L_784	clathrin heavy chain partial	2.23	2.23	33.85	18.46	7.692	2
							161	Translation_Of_T0097_R_0.1131_L_1500	adp-ribosylation factor 1	4.04	4.04	35.27	8.417	8.417	4	-1								161	Translation_Of_T0201_R_0.0276_L_1132	---NA---	2.1	2.1	28.12	12.2	8.223	2	217	2.39	2.39	20.42	7.692	7.692	3
							162	Translation_Of_T0630_R_0.0481_L_700	sarcoplasmic calcium-binding	4.01	4.01	59.66	9.442	9.442	3	-1	2.53	2.53	33.99	13.44	8.3	1		162	Translation_Of_T1630_R_0.0078_L_465	endoplasmic reticulum aminopeptidase 2-like	2.07	2.07	37.66	14.29	7.792	1	135	5.36	5.36	40.91	20.13	20.13	3
							163	Translation_Of_T0214_R_0.0104_L_1108	von willebrand factor d and egf domain-containing protein	4.01	4.01	35.23	8.401	8.401	2	-1								163	Translation_Of_T1557_R_0.0139_L_475	acidic mammalian chitinase-like	2.07	2.07	34.18	20.89	20.89	2	58	12.85	12.85	39.87	22.78	22.78	11
							164	Translation_Of_T0072_R_0.0897_L_1652	cd63 antigen-like	4	4	25.45	4	4	2	127	3.83	3.83	16.91	6.545	4	3		164	Translation_Of_T1271_R_0.0116_L_513	tubulin alpha chain	2.06	2.06	17.54	8.772	8.772	2
							165	Translation_Of_T0100_R_0.02_L_1490	protein	4	4	27.42	5.444	5.444	2	-1								165	Translation_Of_T0486_R_0.1112_L_785	60s ribosomal protein l8-like protein	2.04	2.04	39.85	13.41	13.41	3	237	2.01	2.01	55.17	4.215	4.215	1
							166	Translation_Of_T2526_R_0.0294_L_384	alpha-2-macroglobulin-like protein 1-like	4	4	51.18	18.11	18.11	3	-1								166	Translation_Of_T1277_R_0.0129_L_513	zinc metalloproteinase nas-15-like	2.04	2.04	41.76	11.76	6.471	1	273	2	2	52.35	5.882	5.882	1
							167	Translation_Of_T0912_R_0.0137_L_591	cold shock domain protein partial	4	4	46.19	16.75	16.75	3	-1								167	Translation_Of_T0011_R_0.0838_L_3988	apolipophorin precursor	2.03	2.03	33.94	1.505	0.9029	1			20.2	35.95	32.33		18
							168	Translation_Of_T0403_R_0.0143_L_846	insulin-like growth factor-binding protein 7 precursor	4	4	28.47	7.117	7.117	2	-1	2.08	2.08	52.74	21.23	21.23	2		168	Translation_Of_T0067_R_0.0293_L_1672	microtubule-actin cross-linking factor 1-like	2.03	2.03	41.19	3.957	3.957	1	245	2	2	33.45	1.799	1.799	1
							169	Translation_Of_T2307_R_0.0353_L_398	60s ribosomal protein l22-like 1	4	4	53.79	17.42	17.42	2	-1								169	Translation_Of_T0200_R_0.0177_L_1132	myosin heavy non-muscle	2.03	2.03	39.1	2.394	2.394	1			2.86	37.68	8.128		3
							170	Translation_Of_T3893_R_0.0086_L_297	hypotheticial protein	4	4	37.76	11.22	11.22	3	-1								170	Translation_Of_T1084_R_0.0951_L_546	40s ribosomal protein s10	2.02	2.02	43.65	8.84	4.972	1	155	4.14	4.14	50.83	18.23	13.26	3
							171	Translation_Of_T3667_R_0.0082_L_311	programmed cell death protein 6-like isoform 1	4	4	53.4	34.95	34.95	3	-1	14.06	14.06	51.15	17.7	17.7	12		171	Translation_Of_T3370_R_0.0161_L_330	---NA---	2.02	2.02	25.69	23.85	23.85	3	49	14.72	14.72	67.89	66.06	66.06	17
							172	Translation_Of_T3393_R_0.0084_L_329	rho gdp-dissociation inhibitor 2-like	4	4	26.61	15.6	15.6	4	-1								172	Translation_Of_T0744_R_0.0571_L_645	s9 ribosomal protein	2.01	2.01	45.58	4.186	4.186	1	247	2	2	43.26	4.186	4.186	1
							173	Translation_Of_T2954_R_0.0036_L_352	rab gdp dissociation inhibitor	4	4	35.04	24.79	24.79	2	104	4.17	4.17	75.21	35.04	35.04	4		173	Translation_Of_T0118_R_0.0806_L_1400	fructose-bisphosphate aldolase c	2.01	2.01	25.11	5.15	3.648	1	92	8.69	8.69	52.36	18.03	12.88	9
							174	Translation_Of_T0897_R_0.0194_L_594	---NA---	3.89	3.89	40.61	14.21	14.21	3	-1	3.77	3.77	27.59	12.07	9.052	2		174	Translation_Of_T1892_R_0.0034_L_437	ras-related protein ral-a	2.01	2.01	20.69	10.34	10.34	1
							175	Translation_Of_T0279_R_0.0401_L_998	tropomyosin	3.86	3.86	38.86	6.627	6.627	2	97	4.66	4.66	38.86	11.75	11.75	3		175	Translation_Of_T1566_R_0.0072_L_474	universal minicircle sequence binding protein	2.01	2.01	21.52	11.39	11.39	1	202	2.76	2.76	22.78	11.39	11.39	2
							176	Translation_Of_T1909_R_0.0146_L_436	cell division control protein partial	3.83	8	38.62	26.9	26.9	5	-1
							177	Translation_Of_T5019_R_0.0095_L_202	nadh dehydrogenase 1 alpha subcomplex 4	3.82	3.82	82.09	59.7	47.76	3	-1
							178	Translation_Of_T1520_R_0.0159_L_482	protein	3.81	3.81	57.5	20	20	4	-1
							179	Translation_Of_T0106_R_0.0463_L_1447	adenylyl cyclase-associated protein 1	3.8	3.8	34.85	7.469	7.469	3	-1
							180	Translation_Of_T0851_R_0.0103_L_602	wap four-disulfide core domain protein 6a-like	3.69	3.69	65.5	23	12	2	-1
							181	Translation_Of_T0347_R_0.0684_L_899	myophilin-like	3.54	3.54	31.1	14.72	14.72	4	32	16.04	16.04	51.84	20.74	18.06	14
							182	Translation_Of_T0766_R_0.0063_L_638	endoplasmic reticulum aminopeptidase 1 isoform x1	3.54	3.54	41.51	10.85	10.85	2	-1
							183	Translation_Of_T1399_R_0.0748_L_495	cavp-target protein	3.49	3.49	52.44	25.61	20.12	2	-1
							184	Translation_Of_T0426_R_0.018_L_826	PREDICTED: uncharacterized protein LOC100368992	3.49	3.49	14.91	6.545	6.545	2	-1	4.5	4.5	56.12	10.87	9.709	4
							185	Translation_Of_T3906_R_0.0094_L_296	cysteine and glycine-rich protein 1	3.4	3.4	48.98	35.71	35.71	3	-1	3.27	3.27	47.33	21.33	21.33	4
							186	Translation_Of_T1326_R_0.0287_L_504	protein	3.38	3.38	82.14	33.33	33.33	9	154	2.4	2.4	46.43	39.29	23.21	4
							187	Translation_Of_T3600_R_0.0101_L_316	na(+) h(+) exchange regulatory cofactor nhe-rf2-like	3.34	3.34	75.96	25	25	2	-1
							188	Translation_Of_T3846_R_0.0157_L_299	a chain use of carbonic anhydrase ix active-site for the purpose of screening inhibitors for possible anti-cancer properties	3.3	3.3	63.64	38.38	29.29	4	-1	23.53	33.44	63.51	53.04	40.54	35
							189	Translation_Of_T1091_R_0.0153_L_544	zinc metalloproteinase nas-4-like	3.28	3.28	42.54	12.71	12.71	2	207	2	2	7.735	7.735	7.735	1
							190	Translation_Of_T1257_R_0.0173_L_517	proactivator polypeptide isoform x2	3.23	5.23	37.43	25.15	21.05	3	-1
							191	Translation_Of_T0117_R_0.2077_L_1401	predicted protein	3.19	3.19	60.17	9.85	9.85	5	68	7.47	7.47	38.76	11.35	11.35	6
							192	Translation_Of_T0101_R_0.0643_L_1479	glutamine synthetase	3.18	3.18	23.17	8.13	8.13	3	54	10.08	10.08	21.14	13.82	13.41	5
							193	Translation_Of_T0018_R_0.0456_L_2996	sodium potassium-transporting atpase subunit alpha isoform x1	3.15	3.15	41.78	3.106	3.106	3	58	9.48	9.48	41.68	9.719	7.415	5
							194	Translation_Of_T1851_R_0.0092_L_441	alpha-carbonic anhydrase	3.12	3.12	33.56	18.49	18.49	2	230	1.19	1.19	43.84	11.64	11.64	1
							195	Translation_Of_T0876_R_0.0128_L_598	serine threonine-protein phosphatase 2b catalytic subunit alpha isoform isoform x3	3.08	3.08	66.33	10.55	10.55	2	-1
							196	Translation_Of_T3987_R_0.0846_L_292	ribosomal protein s26	3.05	3.05	64.95	24.74	24.74	2	-1
							197	Translation_Of_T1748_R_0.0085_L_450	guanine nucleotide-binding protein g g g subunit gamma-4	3.05	3.05	45.33	23.33	18	2	-1
							198	Translation_Of_T2462_R_0.0083_L_387	leishmanolysin-like peptidase-like	3.05	3.05	37.98	17.83	17.83	2	76	6.94	6.95	54.26	27.91	27.91	4
							199	Translation_Of_T0058_R_0.0355_L_1806	beta- -glucan-binding protein precursor	3.04	3.04	48.92	6.988	3.161	2	-1	2.69	53.37	98.27	86.13	85.55	44
							200	Translation_Of_T2460_R_0.0143_L_387	zinc metalloproteinase nas-13-like	2.92	7.69	68.99	57.36	41.09	7	138	3.11	5.21	52.71	25.58	25.58	3
							201	Translation_Of_T1498_R_0.0132_L_484	adenine phosphoribosyltransferase	2.85	2.85	26.88	20	20	2	-1
							202	Translation_Of_T1566_R_0.0072_L_474	universal minicircle sequence binding protein	2.76	2.76	22.78	11.39	11.39	2	175	2.01	2.01	21.52	11.39	11.39	1
							203	Translation_Of_T3914_R_0.0086_L_296	protein	2.75	2.75	62.24	16.33	16.33	2	-1
							204	Translation_Of_T4789_R_0.0144_L_237	---NA---	2.74	2.74	65.82	34.18	22.78	3	-1
							205	Translation_Of_T3363_R_0.038_L_331	ribosomal protein s25	2.72	2.72	68.81	19.27	19.27	4	-1
							206	Translation_Of_T1111_R_0.0448_L_542	60s ribosomal protein l18a-like	2.69	2.69	52.78	12.78	12.78	2	92	5.08	5.08	65.56	28.89	28.89	6
							207	Translation_Of_T1027_R_0.0099_L_558	---NA---	2.68	2.68	51.35	12.43	12.43	2	149	2.59	2.59	44.32	10.81	10.81	2
							208	Translation_Of_T5063_R_0.0099_L_194	predicted protein	2.66	2.66	62.5	50	31.25	3	-1
							209	Translation_Of_T0743_R_0.0182_L_645	protein	2.64	2.64	25.58	10.7	10.7	4	-1	2	2	69.28	7.843	7.843	1
							210	Translation_Of_T0280_R_0.0263_L_995	atp synthase subunit mitochondrial	2.63	2.63	28.4	10.27	10.27	6	75	6.95	6.96	30.51	16.01	16.01	6
							211	Translation_Of_T1240_R_0.0356_L_520	60s ribosomal protein l11	2.6	2.6	50.58	13.37	13.37	2	-1
							212	Translation_Of_T0048_R_0.066_L_1961	elongation factor 2	2.55	2.55	54.06	9.954	3.828	2	36	14.44	14.44	55.13	16.08	16.08	10
							213	Translation_Of_T0760_R_0.0658_L_641	60s ribosomal protein l10a	2.52	2.52	48.83	9.859	9.859	3	-1
							214	Translation_Of_T0294_R_0.039_L_976	argininosuccinate synthase-like	2.5	2.5	37.65	9.568	9.568	4	131	3.65	3.65	34.26	13.58	13.58	3
							215	Translation_Of_T0246_R_0.1361_L_1045	40s ribosomal protein sa	2.49	2.49	32.47	10.34	6.034	2	-1
							216	Translation_Of_T2085_R_0.0061_L_420	atp synthase subunit mitochondrial-like	2.44	2.44	34.53	15.83	15.83	2	-1
							217	Translation_Of_T0201_R_0.0276_L_1132	---NA---	2.39	2.39	20.42	7.692	7.692	3	161	2.1	2.1	28.12	12.2	8.223	2
							218	Translation_Of_T0999_R_0.0086_L_567	cytochrome b-c1 complex subunit mitochondrial-like	2.38	2.38	40.74	17.99	13.76	2	-1
							219	Translation_Of_T2860_R_0.0088_L_361	---NA---	2.38	2.38	22.5	10	10	4	139	3.06	3.06	15.83	10	10	2
							220	Translation_Of_T1826_R_0.0134_L_444	embryonic protein partial	2.31	2.31	28.38	17.57	10.81	1	-1
							221	Translation_Of_T0053_R_0.1248_L_1879	gelsolin-like protein 2-like	2.22	2.22	33.87	10.54	1.438	1	77	6.9	6.9	23.16	9.265	9.265	4
							222	Translation_Of_T2728_R_0.0104_L_370	membrane metallo-endopeptidase-like 1-like	2.18	2.18	25.2	18.7	18.7	2	-1
							223	Translation_Of_T2404_R_0.0071_L_391	glutathione peroxidase	2.17	2.17	40.77	16.92	16.92	2	-1
							224	Translation_Of_T0677_R_0.0091_L_680	actin-binding lim protein partial	2.1	2.1	53.54	10.62	10.62	2	-1
							225	Translation_Of_T2097_R_0.0142_L_419	ras-related protein rab-11a isoform 2	2.09	2.09	30.94	23.74	15.11	4	-1
							226	Translation_Of_T0824_R_0.019_L_616	fibrillin-1	2.06	2.06	51.47	6.863	3.431	1	-1
							227	Translation_Of_T1454_R_0.0187_L_489	glucose-regulated protein 94	2.06	2.06	41.98	12.35	7.407	1	150	2.59	2.59	46.91	12.96	12.96	2
							228	Translation_Of_T0387_R_0.0175_L_853	collagen alpha-6 chain	2.05	2.05	59.86	8.099	8.099	2	-1
							229	Translation_Of_T0740_R_0.0227_L_647	matrix metalloproteinase-17-like	2.05	2.05	33.49	22.33	9.767	2	141	2.97	2.97	55.81	16.74	9.767	2
							230	Translation_Of_T0144_R_0.0216_L_1311	PREDICTED: uncharacterized protein LOC100202739	2.04	2.04	34.55	8.238	2.517	1	-1
							231	Translation_Of_T1000_R_0.0173_L_567	extracellular matrix protein fras1	2.04	2.04	60.11	6.915	6.915	2	-1
							232	Translation_Of_T0228_R_0.0362_L_1088	legumain isoform x1	2.04	2.04	27.62	9.392	6.906	2	-1
							233	Translation_Of_T0626_R_0.0133_L_702	matrix metalloproteinase-25	2.03	2.03	33.05	3.863	3.863	1	-1
							234	Translation_Of_T1431_R_0.013_L_491	selenoprotein w	2.03	2.03	37.42	14.72	7.362	2	-1
							235	Translation_Of_T1591_R_0.0906_L_470	40s ribosomal protein s18	2.02	2.02	55.77	13.46	13.46	3	-1
							236	Translation_Of_T2376_R_0.0108_L_393	scinderin isoform 2	2.02	2.02	50.77	8.462	8.462	1	-1
							237	Translation_Of_T0486_R_0.1112_L_785	60s ribosomal protein l8-like protein	2.01	2.01	55.17	4.215	4.215	1	165	2.04	2.04	39.85	13.41	13.41	3
							238	Translation_Of_T0939_R_0.0673_L_582	60s ribosomal protein l12-like	2.01	2.01	48.45	7.732	7.732	1	121	4	4	40.21	12.37	12.37	2
							239	Translation_Of_T1595_R_0.005_L_468	pyridoxine biosynthesis protein	2.01	2.01	54.19	23.87	9.032	1	-1
							240	Translation_Of_T2809_R_0.0187_L_364	glutathione peroxidase	2.01	2.01	31.4	19.01	19.01	2	-1
							241	Translation_Of_T1153_R_0.0183_L_534	ras-like protein 3	2.01	2.01	18.64	6.215	6.215	2	-1

## Sheet: Alignmnet Multiplicity
																					Master N Usage Multiplicity (Multiple Use of Master for Different Set N)
						# Set Proteins Mapped to Each Master								# Master Proteins Mapped to Each Set N
									Master N	N					Set N	N1						# Set N to One Master N		N1
									1	1					1	1						0		46
									2	1					2	1						1		129
									3	1					3	1						2		0
									4	1					4	1						3		0
									5	1					5	1
									6	1					6	1						Of matched Master N's, percent matched to…
									7	1					7	1						One Set N		1
									8	1					8	1						Two Set N's		0
									9	0					9	1						Three Set N's		0
									10	1					10	1
									11	1					11	1
									12	1					12	1
									13	1					13	1
									14	1					14	1					Set N Usage Multiplicity (Multiple Use of Set N for Different Master N)
									15	1					15	0
									16	1					16	1
									17	1					17	1						# Master N to One Set N		N1
									18	1					18	1
									19	1					19	1						0		107
									20	1					20	1						1		132
									21	1					21	1						2		2
									22	0					22	1						3		0
									23	1					23	1
									24	1					24	1
									25	1					25	1						Of matched Set N's, percent matched to…
									26	1					26	1						One Master N		0.987097
									27	1					27	1						Two Master N's		0.0129032
									28	1					28	1						Three Master N's		0
									29	1					29	1
									30	1					30	1
									31	1					31	1
									32	1					32	1
									33	1					33	1
									34	1					34	1
									35	1					35	1
									36	1					36	2
									37	0					37	1
									38	1					38	1
									39	1					39	1
									40	1					40	1
									41	1					41	1
									42	1					42	0
									43	0					43	1
									44	1					44	1
									45	1					45	1
									46	0					46	0
									47	1					47	0
									48	1					48	1
									49	1					49	1
									50	0					50	1
									51	1					51	1
									52	1					52	0
									53	1					53	1
									54	1					54	1
									55	1					55	0
									56	0					56	1
									57	1					57	1
									58	1					58	1
									59	1					59	0
									60	0					60	1
									61	0					61	1
									62	1					62	1
									63	0					63	1
									64	1					64	1
									65	0					65	1
									66	0					66	1
									67	1					67	0
									68	1					68	0
									69	1					69	1
									70	1					70	0
									71	1					71	0
									72	1					72	1
									73	1					73	1
									74	1					74	0
									75	1					75	1
									76	1					76	1
									77	1					77	0
									78	1					78	1
									79	1					79	0
									80	1					80	1
									81	1					81	1
									82	1					82	0
									83	1					83	0
									84	1					84	0
									85	1					85	1
									86	1					86	1
									87	0					87	1
									88	1					88	0
									89	1					89	1
									90	1					90	0
									91	1					91	1
									92	1					92	0
									93	1					93	1
									94	0					94	1
									95	1					95	1
									96	1					96	0
									97	1					97	1
									98	1					98	1
									99	1					99	1
									100	0					100	1
									101	1					101	0
									102	0					102	1
									103	0					103	0
									104	1					104	0
									105	0					105	0
									106	0					106	1
									107	0					107	1
									108	0					108	0
									109	0					109	1
									110	1					110	0
									111	1					111	0
									112	0					112	1
									113	1					113	1
									114	1					114	1
									115	1					115	1
									116	1					116	1
									117	0					117	0
									118	1					118	1
									119	0					119	1
									120	0					120	1
									121	1					121	0
									122	1					122	1
									123	1					123	1
									124	1					124	1
									125	0					125	0
									126	0					126	0
									127	1					127	1
									128	1					128	1
									129	0					129	0
									130	0					130	1
									131	1					131	1
									132	0					132	0
									133	0					133	1
									134	1					134	1
									135	0					135	1
									136	1					136	0
									137	0					137	0
									138	1					138	0
									139	1					139	1
									140	1					140	1
									141	1					141	1
									142	0					142	0
									143	0					143	0
									144	1					144	0
									145	1					145	0
									146	0					146	1
									147	1					147	0
									148	1					148	0
									149	1					149	2
									150	1					150	0
									151	1					151	1
									152	0					152	0
									153	1					153	0
									154	1					154	1
									155	0					155	0
									156	1					156	1
									157	0					157	1
									158	0					158	0
									159	1					159	0
									160	0					160	0
									161	1					161	0
									162	1					162	0
									163	1					163	1
									164	0					164	0
									165	1					165	0
									166	1					166	0
									167	0					167	0
									168	1					168	0
									169	0					169	0
									170	1					170	0
									171	1					171	0
									172	1					172	1
									173	1					173	0
									174	0					174	1
									175	1					175	0
															176	0
															177	0
															178	0
															179	0
															180	1
															181	0
															182	0
															183	0
															184	0
															185	1
															186	0
															187	0
															188	1
															189	0
															190	1
															191	1
															192	1
															193	1
															194	0
															195	0
															196	0
															197	1
															198	0
															199	1
															200	0
															201	1
															202	0
															203	0
															204	0
															205	1
															206	1
															207	0
															208	0
															209	1
															210	0
															211	1
															212	0
															213	1
															214	0
															215	0
															216	1
															217	0
															218	1
															219	0
															220	1
															221	0
															222	0
															223	0
															224	0
															225	0
															226	1
															227	0
															228	1
															229	0
															230	0
															231	0
															232	0
															233	0
															234	0
															235	0
															236	1
															237	1
															238	0
															239	0
															240	0
															241	0
